# Supplementary material for: Ligand efficacy modulates conformational dynamics of the µ-opioid receptor
Source: Nature. 2024 Apr 10;629(8011):474–80. doi: 10.1038/s41586-024-07295-2 (PMC11078757; doi:10.1038/s41586-024-07295-2)
Supplement: Supplementary file 4 — Source Data Fig. 1 [file 41586_2024_7295_MOESM4_ESM.xlsx]

## Sheet: Fig1c
log[Drug], M	TRV130	PZM21	MP	buprenorphine	morphine	DAMGO	BU72	lofentanil
-12	14.025	13.433	14.139	13.437	18.398	15.104	18.017	18.677
-11.993	14.025	13.433	14.139	13.439	18.399	15.105	18.023	18.681
-11.986	14.025	13.434	14.14	13.441	18.4	15.105	18.03	18.686
-11.979	14.025	13.434	14.141	13.444	18.401	15.105	18.037	18.69
-11.972	14.025	13.434	14.142	13.446	18.402	15.105	18.044	18.694
-11.965	14.025	13.434	14.142	13.448	18.403	15.105	18.051	18.698
-11.958	14.025	13.434	14.143	13.451	18.404	15.106	18.058	18.703
-11.951	14.025	13.435	14.144	13.453	18.405	15.106	18.065	18.707
-11.9439	14.025	13.435	14.145	13.455	18.406	15.106	18.072	18.712
-11.9369	14.025	13.435	14.146	13.458	18.407	15.106	18.08	18.716
-11.9299	14.026	13.435	14.147	13.46	18.408	15.106	18.087	18.721
-11.9229	14.026	13.435	14.147	13.463	18.409	15.107	18.095	18.726
-11.9159	14.026	13.436	14.148	13.466	18.41	15.107	18.103	18.731
-11.9089	14.026	13.436	14.149	13.468	18.411	15.107	18.11	18.736
-11.9019	14.026	13.436	14.15	13.471	18.412	15.107	18.119	18.741
-11.8949	14.026	13.436	14.151	13.474	18.413	15.107	18.127	18.746
-11.8879	14.026	13.436	14.152	13.477	18.414	15.108	18.135	18.751
-11.8809	14.026	13.437	14.153	13.479	18.415	15.108	18.143	18.756
-11.8739	14.027	13.437	14.154	13.482	18.416	15.108	18.152	18.761
-11.8669	14.027	13.437	14.155	13.485	18.418	15.108	18.161	18.767
-11.8599	14.027	13.437	14.156	13.488	18.419	15.109	18.17	18.772
-11.8529	14.027	13.437	14.157	13.491	18.42	15.109	18.179	18.778
-11.8458	14.027	13.438	14.158	13.494	18.421	15.109	18.188	18.784
-11.8388	14.027	13.438	14.159	13.497	18.422	15.109	18.197	18.789
-11.8318	14.027	13.438	14.16	13.5	18.424	15.11	18.206	18.795
-11.8248	14.027	13.438	14.161	13.504	18.425	15.11	18.216	18.801
-11.8178	14.028	13.439	14.162	13.507	18.426	15.11	18.226	18.807
-11.8108	14.028	13.439	14.163	13.51	18.428	15.11	18.236	18.814
-11.8038	14.028	13.439	14.165	13.514	18.429	15.111	18.246	18.82
-11.7968	14.028	13.439	14.166	13.517	18.43	15.111	18.256	18.826
-11.7898	14.028	13.44	14.167	13.521	18.432	15.111	18.266	18.833
-11.7828	14.028	13.44	14.168	13.524	18.433	15.111	18.277	18.839
-11.7758	14.029	13.44	14.169	13.528	18.435	15.112	18.288	18.846
-11.7688	14.029	13.441	14.171	13.531	18.436	15.112	18.298	18.853
-11.7618	14.029	13.441	14.172	13.535	18.438	15.112	18.309	18.86
-11.7548	14.029	13.441	14.173	13.539	18.439	15.113	18.321	18.867
-11.7477	14.029	13.441	14.174	13.543	18.441	15.113	18.332	18.874
-11.7407	14.029	13.442	14.176	13.547	18.442	15.113	18.344	18.881
-11.7337	14.03	13.442	14.177	13.551	18.444	15.114	18.355	18.888
-11.7267	14.03	13.442	14.178	13.555	18.445	15.114	18.367	18.896
-11.7197	14.03	13.443	14.18	13.559	18.447	15.114	18.38	18.903
-11.7127	14.03	13.443	14.181	13.563	18.449	15.114	18.392	18.911
-11.7057	14.03	13.443	14.183	13.567	18.45	15.115	18.405	18.919
-11.6987	14.03	13.444	14.184	13.571	18.452	15.115	18.417	18.927
-11.6917	14.031	13.444	14.186	13.576	18.454	15.116	18.43	18.935
-11.6847	14.031	13.444	14.187	13.58	18.456	15.116	18.443	18.943
-11.6777	14.031	13.445	14.189	13.585	18.457	15.116	18.457	18.951
-11.6707	14.031	13.445	14.19	13.589	18.459	15.117	18.47	18.96
-11.6637	14.032	13.445	14.192	13.594	18.461	15.117	18.484	18.968
-11.6567	14.032	13.446	14.193	13.598	18.463	15.117	18.498	18.977
-11.6496	14.032	13.446	14.195	13.603	18.465	15.118	18.512	18.986
-11.6426	14.032	13.446	14.197	13.608	18.467	15.118	18.527	18.995
-11.6356	14.032	13.447	14.198	13.613	18.469	15.119	18.542	19.004
-11.6286	14.033	13.447	14.2	13.618	18.471	15.119	18.557	19.014
-11.6216	14.033	13.448	14.202	13.623	18.473	15.119	18.572	19.023
-11.6146	14.033	13.448	14.203	13.628	18.475	15.12	18.587	19.033
-11.6076	14.033	13.448	14.205	13.634	18.477	15.12	18.603	19.043
-11.6006	14.034	13.449	14.207	13.639	18.479	15.121	18.619	19.052
-11.5936	14.034	13.449	14.209	13.645	18.482	15.121	18.635	19.063
-11.5866	14.034	13.45	14.211	13.65	18.484	15.121	18.651	19.073
-11.5796	14.034	13.45	14.213	13.656	18.486	15.122	18.668	19.083
-11.5726	14.035	13.451	14.215	13.661	18.488	15.122	18.685	19.094
-11.5656	14.035	13.451	14.217	13.667	18.491	15.123	18.702	19.105
-11.5586	14.035	13.451	14.219	13.673	18.493	15.123	18.72	19.116
-11.5516	14.035	13.452	14.221	13.679	18.495	15.124	18.737	19.127
-11.5445	14.036	13.452	14.223	13.685	18.498	15.124	18.756	19.138
-11.5375	14.036	13.453	14.225	13.691	18.5	15.125	18.774	19.149
-11.5305	14.036	13.453	14.227	13.698	18.503	15.125	18.793	19.161
-11.5235	14.036	13.454	14.229	13.704	18.505	15.126	18.811	19.173
-11.5165	14.037	13.454	14.231	13.711	18.508	15.126	18.831	19.185
-11.5095	14.037	13.455	14.233	13.717	18.511	15.127	18.85	19.197
-11.5025	14.037	13.455	14.236	13.724	18.513	15.127	18.87	19.21
-11.4955	14.038	13.456	14.238	13.731	18.516	15.128	18.89	19.222
-11.4885	14.038	13.456	14.24	13.738	18.519	15.129	18.911	19.235
-11.4815	14.038	13.457	14.243	13.745	18.522	15.129	18.931	19.248
-11.4745	14.039	13.458	14.245	13.752	18.525	15.13	18.953	19.261
-11.4675	14.039	13.458	14.248	13.759	18.528	15.13	18.974	19.275
-11.4605	14.039	13.459	14.25	13.766	18.531	15.131	18.996	19.288
-11.4535	14.04	13.459	14.253	13.774	18.534	15.131	19.018	19.302
-11.4464	14.04	13.46	14.255	13.781	18.537	15.132	19.04	19.316
-11.4394	14.04	13.46	14.258	13.789	18.54	15.133	19.063	19.331
-11.4324	14.041	13.461	14.261	13.797	18.543	15.133	19.087	19.345
-11.4254	14.041	13.462	14.263	13.805	18.546	15.134	19.11	19.36
-11.4184	14.041	13.462	14.266	13.813	18.549	15.135	19.134	19.375
-11.4114	14.042	13.463	14.269	13.821	18.553	15.135	19.158	19.39
-11.4044	14.042	13.464	14.272	13.83	18.556	15.136	19.183	19.406
-11.3974	14.042	13.464	14.275	13.838	18.56	15.137	19.208	19.422
-11.3904	14.043	13.465	14.278	13.847	18.563	15.137	19.234	19.438
-11.3834	14.043	13.466	14.281	13.856	18.567	15.138	19.26	19.454
-11.3764	14.044	13.466	14.284	13.865	18.57	15.139	19.286	19.47
-11.3694	14.044	13.467	14.287	13.874	18.574	15.14	19.313	19.487
-11.3624	14.044	13.468	14.29	13.883	18.578	15.14	19.34	19.504
-11.3554	14.045	13.469	14.293	13.892	18.581	15.141	19.367	19.522
-11.3483	14.045	13.469	14.296	13.902	18.585	15.142	19.395	19.539
-11.3413	14.046	13.47	14.3	13.911	18.589	15.143	19.424	19.557
-11.3343	14.046	13.471	14.303	13.921	18.593	15.143	19.452	19.575
-11.3273	14.047	13.472	14.306	13.931	18.597	15.144	19.482	19.594
-11.3203	14.047	13.472	14.31	13.941	18.601	15.145	19.511	19.612
-11.3133	14.048	13.473	14.313	13.952	18.605	15.146	19.542	19.631
-11.3063	14.048	13.474	14.317	13.962	18.61	15.147	19.572	19.651
-11.2993	14.049	13.475	14.32	13.973	18.614	15.148	19.604	19.67
-11.2923	14.049	13.476	14.324	13.983	18.618	15.148	19.635	19.69
-11.2853	14.05	13.476	14.328	13.994	18.623	15.149	19.667	19.71
-11.2783	14.05	13.477	14.332	14.005	18.627	15.15	19.7	19.731
-11.2713	14.051	13.478	14.335	14.017	18.632	15.151	19.733	19.752
-11.2643	14.051	13.479	14.339	14.028	18.636	15.152	19.767	19.773
-11.2573	14.052	13.48	14.343	14.04	18.641	15.153	19.801	19.795
-11.2503	14.052	13.481	14.347	14.052	18.646	15.154	19.836	19.817
-11.2432	14.053	13.482	14.352	14.064	18.651	15.155	19.871	19.839
-11.2362	14.053	13.483	14.356	14.076	18.656	15.156	19.907	19.862
-11.2292	14.054	13.484	14.36	14.088	18.661	15.157	19.943	19.884
-11.2222	14.054	13.485	14.364	14.101	18.666	15.158	19.98	19.908
-11.2152	14.055	13.486	14.369	14.114	18.671	15.159	20.018	19.932
-11.2082	14.056	13.487	14.373	14.127	18.677	15.16	20.056	19.956
-11.2012	14.056	13.488	14.378	14.14	18.682	15.161	20.094	19.98
-11.1942	14.057	13.489	14.382	14.153	18.687	15.162	20.134	20.005
-11.1872	14.057	13.49	14.387	14.167	18.693	15.163	20.173	20.03
-11.1802	14.058	13.491	14.392	14.181	18.699	15.164	20.214	20.056
-11.1732	14.059	13.492	14.396	14.195	18.704	15.166	20.255	20.082
-11.1662	14.059	13.493	14.401	14.209	18.71	15.167	20.297	20.108
-11.1592	14.06	13.494	14.406	14.224	18.716	15.168	20.339	20.135
-11.1522	14.061	13.496	14.411	14.239	18.722	15.169	20.382	20.162
-11.1451	14.061	13.497	14.417	14.254	18.728	15.17	20.426	20.19
-11.1381	14.062	13.498	14.422	14.269	18.734	15.172	20.47	20.218
-11.1311	14.063	13.499	14.427	14.284	18.741	15.173	20.515	20.247
-11.1241	14.063	13.5	14.432	14.3	18.747	15.174	20.561	20.276
-11.1171	14.064	13.502	14.438	14.316	18.754	15.176	20.607	20.305
-11.1101	14.065	13.503	14.443	14.332	18.76	15.177	20.654	20.335
-11.1031	14.066	13.504	14.449	14.349	18.767	15.178	20.702	20.365
-11.0961	14.066	13.506	14.455	14.365	18.774	15.18	20.75	20.396
-11.0891	14.067	13.507	14.461	14.382	18.781	15.181	20.8	20.427
-11.0821	14.068	13.508	14.467	14.4	18.788	15.182	20.85	20.459
-11.0751	14.069	13.51	14.473	14.417	18.795	15.184	20.9	20.492
-11.0681	14.07	13.511	14.479	14.435	18.802	15.185	20.952	20.524
-11.0611	14.07	13.513	14.485	14.453	18.81	15.187	21.004	20.558
-11.0541	14.071	13.514	14.491	14.471	18.817	15.188	21.057	20.592
-11.047	14.072	13.516	14.498	14.49	18.825	15.19	21.111	20.626
-11.04	14.073	13.517	14.504	14.509	18.833	15.191	21.166	20.661
-11.033	14.074	13.519	14.511	14.528	18.841	15.193	21.221	20.696
-11.026	14.075	13.52	14.518	14.548	18.849	15.195	21.278	20.732
-11.019	14.076	13.522	14.524	14.567	18.857	15.196	21.335	20.769
-11.012	14.077	13.523	14.531	14.587	18.865	15.198	21.393	20.806
-11.005	14.078	13.525	14.538	14.608	18.873	15.2	21.452	20.844
-10.998	14.079	13.527	14.546	14.629	18.882	15.201	21.512	20.882
-10.991	14.079	13.528	14.553	14.65	18.891	15.203	21.572	20.921
-10.984	14.08	13.53	14.56	14.671	18.899	15.205	21.634	20.96
-10.977	14.081	13.532	14.568	14.693	18.908	15.207	21.696	21
-10.97	14.082	13.533	14.575	14.715	18.918	15.208	21.76	21.041
-10.963	14.084	13.535	14.583	14.737	18.927	15.21	21.824	21.082
-10.956	14.085	13.537	14.591	14.76	18.936	15.212	21.889	21.124
-10.9489	14.086	13.539	14.599	14.783	18.946	15.214	21.956	21.167
-10.9419	14.087	13.541	14.607	14.807	18.955	15.216	22.023	21.21
-10.9349	14.088	13.543	14.615	14.831	18.965	15.218	22.091	21.254
-10.9279	14.089	13.545	14.624	14.855	18.975	15.22	22.16	21.298
-10.9209	14.09	13.547	14.632	14.879	18.986	15.222	22.231	21.343
-10.9139	14.091	13.549	14.641	14.904	18.996	15.224	22.302	21.389
-10.9069	14.092	13.551	14.65	14.93	19.006	15.226	22.374	21.436
-10.8999	14.094	13.553	14.659	14.955	19.017	15.229	22.448	21.483
-10.8929	14.095	13.555	14.668	14.982	19.028	15.231	22.522	21.531
-10.8859	14.096	13.557	14.677	15.008	19.039	15.233	22.598	21.58
-10.8789	14.097	13.559	14.686	15.035	19.05	15.235	22.674	21.63
-10.8719	14.099	13.561	14.696	15.062	19.062	15.238	22.752	21.68
-10.8649	14.1	13.564	14.706	15.09	19.073	15.24	22.831	21.731
-10.8579	14.101	13.566	14.715	15.118	19.085	15.242	22.911	21.783
-10.8509	14.103	13.568	14.725	15.147	19.097	15.245	22.992	21.835
-10.8438	14.104	13.571	14.735	15.176	19.109	15.247	23.074	21.888
-10.8368	14.105	13.573	14.746	15.206	19.121	15.25	23.158	21.943
-10.8298	14.107	13.575	14.756	15.235	19.134	15.252	23.242	21.998
-10.8228	14.108	13.578	14.767	15.266	19.146	15.255	23.328	22.053
-10.8158	14.11	13.58	14.778	15.297	19.159	15.257	23.415	22.11
-10.8088	14.111	13.583	14.789	15.328	19.172	15.26	23.503	22.167
-10.8018	14.113	13.586	14.8	15.36	19.186	15.263	23.593	22.226
-10.7948	14.114	13.588	14.811	15.392	19.199	15.265	23.684	22.285
-10.7878	14.116	13.591	14.822	15.425	19.213	15.268	23.776	22.345
-10.7808	14.117	13.594	14.834	15.458	19.227	15.271	23.869	22.406
-10.7738	14.119	13.596	14.846	15.492	19.241	15.274	23.964	22.468
-10.7668	14.121	13.599	14.858	15.526	19.256	15.277	24.06	22.531
-10.7598	14.122	13.602	14.87	15.561	19.27	15.28	24.157	22.594
-10.7528	14.124	13.605	14.883	15.596	19.285	15.283	24.256	22.659
-10.7457	14.126	13.608	14.895	15.632	19.3	15.286	24.356	22.725
-10.7387	14.127	13.611	14.908	15.669	19.316	15.289	24.458	22.791
-10.7317	14.129	13.614	14.921	15.705	19.331	15.292	24.561	22.859
-10.7247	14.131	13.617	14.934	15.743	19.347	15.295	24.665	22.927
-10.7177	14.133	13.62	14.948	15.781	19.363	15.299	24.771	22.997
-10.7107	14.135	13.623	14.961	15.82	19.38	15.302	24.878	23.067
-10.7037	14.137	13.627	14.975	15.859	19.396	15.305	24.987	23.139
-10.6967	14.138	13.63	14.989	15.898	19.413	15.309	25.097	23.212
-10.6897	14.14	13.633	15.003	15.939	19.43	15.312	25.209	23.285
-10.6827	14.142	13.637	15.018	15.98	19.448	15.316	25.322	23.36
-10.6757	14.144	13.64	15.033	16.021	19.465	15.319	25.436	23.436
-10.6687	14.146	13.644	15.048	16.063	19.483	15.323	25.553	23.513
-10.6617	14.148	13.647	15.063	16.106	19.502	15.327	25.67	23.591
-10.6547	14.151	13.651	15.078	16.15	19.52	15.331	25.79	23.67
-10.6476	14.153	13.655	15.094	16.194	19.539	15.334	25.911	23.751
-10.6406	14.155	13.658	15.11	16.238	19.558	15.338	26.033	23.832
-10.6336	14.157	13.662	15.126	16.284	19.578	15.342	26.158	23.915
-10.6266	14.159	13.666	15.142	16.33	19.597	15.346	26.283	23.999
-10.6196	14.162	13.67	15.159	16.376	19.618	15.35	26.411	24.084
-10.6126	14.164	13.674	15.176	16.424	19.638	15.355	26.54	24.17
-10.6056	14.166	13.678	15.193	16.472	19.659	15.359	26.671	24.257
-10.5986	14.169	13.682	15.21	16.521	19.68	15.363	26.804	24.346
-10.5916	14.171	13.686	15.228	16.57	19.701	15.367	26.938	24.436
-10.5846	14.174	13.691	15.246	16.62	19.723	15.372	27.074	24.527
-10.5776	14.176	13.695	15.264	16.671	19.745	15.376	27.212	24.62
-10.5706	14.179	13.699	15.283	16.723	19.767	15.381	27.351	24.714
-10.5636	14.181	13.704	15.302	16.775	19.79	15.386	27.493	24.809
-10.5566	14.184	13.708	15.321	16.828	19.813	15.39	27.636	24.905
-10.5495	14.187	13.713	15.34	16.882	19.836	15.395	27.781	25.003
-10.5425	14.189	13.718	15.36	16.937	19.86	15.4	27.928	25.102
-10.5355	14.192	13.723	15.38	16.992	19.884	15.405	28.076	25.203
-10.5285	14.195	13.727	15.4	17.048	19.909	15.41	28.227	25.305
-10.5215	14.198	13.732	15.421	17.105	19.934	15.415	28.379	25.408
-10.5145	14.201	13.737	15.442	17.163	19.959	15.42	28.534	25.513
-10.5075	14.204	13.742	15.463	17.222	19.985	15.426	28.69	25.619
-10.5005	14.207	13.748	15.484	17.281	20.011	15.431	28.848	25.727
-10.4935	14.21	13.753	15.506	17.342	20.038	15.437	29.008	25.836
-10.4865	14.213	13.758	15.528	17.403	20.065	15.442	29.17	25.947
-10.4795	14.216	13.764	15.551	17.465	20.092	15.448	29.334	26.059
-10.4725	14.219	13.769	15.574	17.528	20.12	15.454	29.5	26.173
-10.4655	14.222	13.775	15.597	17.591	20.148	15.459	29.668	26.288
-10.4585	14.226	13.78	15.621	17.656	20.177	15.465	29.838	26.405
-10.4515	14.229	13.786	15.645	17.721	20.206	15.471	30.01	26.523
-10.4444	14.233	13.792	15.669	17.788	20.236	15.477	30.184	26.643
-10.4374	14.236	13.798	15.694	17.855	20.266	15.484	30.36	26.764
-10.4304	14.24	13.804	15.719	17.923	20.296	15.49	30.538	26.888
-10.4234	14.243	13.81	15.744	17.993	20.327	15.496	30.718	27.012
-10.4164	14.247	13.817	15.77	18.063	20.359	15.503	30.901	27.139
-10.4094	14.25	13.823	15.796	18.134	20.391	15.509	31.085	27.267
-10.4024	14.254	13.829	15.823	18.206	20.423	15.516	31.272	27.397
-10.3954	14.258	13.836	15.85	18.279	20.456	15.523	31.46	27.528
-10.3884	14.262	13.843	15.877	18.353	20.489	15.53	31.651	27.661
-10.3814	14.266	13.849	15.905	18.428	20.523	15.537	31.844	27.796
-10.3744	14.27	13.856	15.933	18.504	20.558	15.544	32.039	27.933
-10.3674	14.274	13.863	15.962	18.581	20.593	15.552	32.237	28.071
-10.3604	14.278	13.87	15.991	18.659	20.628	15.559	32.436	28.211
-10.3534	14.282	13.878	16.02	18.738	20.665	15.566	32.638	28.353
-10.3463	14.287	13.885	16.05	18.818	20.701	15.574	32.842	28.497
-10.3393	14.291	13.893	16.081	18.9	20.739	15.582	33.048	28.643
-10.3323	14.295	13.9	16.112	18.982	20.776	15.59	33.256	28.79
-10.3253	14.3	13.908	16.143	19.065	20.815	15.598	33.466	28.939
-10.3183	14.304	13.916	16.175	19.15	20.854	15.606	33.679	29.09
-10.3113	14.309	13.924	16.207	19.235	20.893	15.614	33.894	29.243
-10.3043	14.314	13.932	16.239	19.322	20.933	15.623	34.111	29.398
-10.2973	14.318	13.94	16.273	19.41	20.974	15.631	34.331	29.555
-10.2903	14.323	13.948	16.306	19.499	21.016	15.64	34.553	29.714
-10.2833	14.328	13.957	16.34	19.589	21.058	15.649	34.777	29.875
-10.2763	14.333	13.965	16.375	19.68	21.1	15.658	35.003	30.037
-10.2693	14.338	13.974	16.41	19.772	21.144	15.667	35.232	30.202
-10.2623	14.343	13.983	16.446	19.866	21.188	15.676	35.463	30.369
-10.2553	14.349	13.992	16.482	19.961	21.232	15.685	35.696	30.537
-10.2482	14.354	14.001	16.519	20.057	21.277	15.695	35.931	30.708
-10.2412	14.359	14.01	16.556	20.154	21.323	15.705	36.169	30.881
-10.2342	14.365	14.02	16.593	20.252	21.37	15.715	36.409	31.055
-10.2272	14.371	14.03	16.632	20.351	21.418	15.725	36.651	31.232
-10.2202	14.376	14.039	16.671	20.452	21.466	15.735	36.896	31.411
-10.2132	14.382	14.049	16.71	20.554	21.515	15.745	37.143	31.592
-10.2062	14.388	14.059	16.75	20.658	21.564	15.756	37.392	31.775
-10.1992	14.394	14.07	16.79	20.762	21.614	15.766	37.644	31.96
-10.1922	14.4	14.08	16.831	20.868	21.665	15.777	37.898	32.148
-10.1852	14.406	14.091	16.873	20.975	21.717	15.788	38.154	32.337
-10.1782	14.412	14.101	16.915	21.083	21.77	15.799	38.412	32.528
-10.1712	14.419	14.112	16.958	21.193	21.823	15.811	38.673	32.722
-10.1642	14.425	14.123	17.002	21.304	21.877	15.822	38.936	32.918
-10.1572	14.432	14.135	17.046	21.416	21.932	15.834	39.202	33.116
-10.1502	14.439	14.146	17.091	21.53	21.988	15.846	39.469	33.316
-10.1431	14.445	14.158	17.136	21.645	22.045	15.858	39.739	33.519
-10.1361	14.452	14.17	17.182	21.761	22.102	15.871	40.011	33.723
-10.1291	14.459	14.182	17.228	21.879	22.161	15.883	40.286	33.93
-10.1221	14.466	14.194	17.276	21.997	22.22	15.896	40.562	34.139
-10.1151	14.474	14.206	17.324	22.118	22.28	15.909	40.841	34.351
-10.1081	14.481	14.219	17.372	22.24	22.341	15.922	41.122	34.564
-10.1011	14.488	14.232	17.421	22.363	22.403	15.935	41.406	34.78
-10.0941	14.496	14.245	17.471	22.487	22.465	15.949	41.691	34.998
-10.0871	14.504	14.258	17.522	22.613	22.529	15.963	41.979	35.218
-10.0801	14.512	14.271	17.573	22.74	22.594	15.976	42.269	35.441
-10.0731	14.519	14.285	17.625	22.869	22.659	15.991	42.561	35.666
-10.0661	14.528	14.299	17.678	22.999	22.726	16.005	42.855	35.893
-10.0591	14.536	14.313	17.731	23.13	22.793	16.02	43.152	36.122
-10.0521	14.544	14.327	17.785	23.263	22.862	16.035	43.45	36.354
-10.045	14.553	14.341	17.84	23.397	22.931	16.05	43.751	36.588
-10.038	14.561	14.356	17.896	23.533	23.001	16.065	44.054	36.824
-10.031	14.57	14.371	17.952	23.67	23.073	16.081	44.359	37.063
-10.024	14.579	14.386	18.009	23.809	23.145	16.097	44.666	37.303
-10.017	14.588	14.402	18.067	23.949	23.219	16.113	44.974	37.547
-10.01	14.597	14.418	18.126	24.091	23.293	16.129	45.285	37.792
-10.003	14.606	14.433	18.185	24.234	23.369	16.146	45.598	38.04
-9.996	14.616	14.45	18.245	24.378	23.446	16.163	45.913	38.29
-9.98899	14.625	14.466	18.306	24.524	23.523	16.18	46.23	38.542
-9.98198	14.635	14.483	18.368	24.671	23.602	16.197	46.549	38.797
-9.97497	14.645	14.5	18.43	24.82	23.682	16.215	46.87	39.054
-9.96797	14.655	14.517	18.494	24.971	23.764	16.233	47.193	39.313
-9.96096	14.666	14.535	18.558	25.122	23.846	16.251	47.517	39.575
-9.95395	14.676	14.552	18.623	25.276	23.929	16.27	47.843	39.839
-9.94695	14.687	14.57	18.689	25.431	24.014	16.289	48.172	40.105
-9.93994	14.697	14.589	18.755	25.587	24.1	16.308	48.502	40.373
-9.93293	14.708	14.607	18.823	25.744	24.187	16.328	48.833	40.644
-9.92593	14.719	14.626	18.891	25.904	24.275	16.347	49.167	40.917
-9.91892	14.731	14.645	18.961	26.064	24.365	16.367	49.502	41.192
-9.91191	14.742	14.665	19.031	26.226	24.455	16.388	49.838	41.47
-9.9049	14.754	14.685	19.102	26.39	24.547	16.409	50.177	41.749
-9.8979	14.765	14.705	19.174	26.555	24.641	16.43	50.517	42.031
-9.89089	14.777	14.725	19.246	26.722	24.735	16.451	50.858	42.315
-9.88388	14.79	14.746	19.32	26.89	24.831	16.473	51.201	42.602
-9.87688	14.802	14.767	19.395	27.059	24.928	16.495	51.546	42.89
-9.86987	14.815	14.789	19.47	27.23	25.027	16.517	51.892	43.181
-9.86286	14.827	14.811	19.547	27.403	25.126	16.54	52.239	43.474
-9.85586	14.84	14.833	19.624	27.577	25.228	16.563	52.588	43.769
-9.84885	14.854	14.855	19.702	27.752	25.33	16.587	52.938	44.066
-9.84184	14.867	14.878	19.781	27.929	25.434	16.61	53.29	44.366
-9.83483	14.881	14.901	19.862	28.107	25.54	16.635	53.642	44.667
-9.82783	14.894	14.925	19.943	28.287	25.646	16.659	53.996	44.971
-9.82082	14.908	14.948	20.025	28.468	25.754	16.684	54.351	45.276
-9.81381	14.923	14.973	20.108	28.651	25.864	16.71	54.708	45.584
-9.80681	14.937	14.997	20.192	28.835	25.975	16.736	55.065	45.894
-9.7998	14.952	15.022	20.277	29.02	26.088	16.762	55.423	46.205
-9.79279	14.967	15.048	20.363	29.207	26.202	16.788	55.783	46.519
-9.78579	14.982	15.073	20.45	29.395	26.317	16.815	56.143	46.835
-9.77878	14.998	15.1	20.538	29.585	26.434	16.843	56.505	47.153
-9.77177	15.013	15.126	20.627	29.776	26.553	16.871	56.867	47.472
-9.76476	15.029	15.153	20.717	29.968	26.673	16.899	57.23	47.794
-9.75776	15.045	15.181	20.808	30.162	26.795	16.928	57.594	48.117
-9.75075	15.062	15.209	20.9	30.357	26.918	16.957	57.959	48.442
-9.74374	15.078	15.237	20.993	30.553	27.043	16.987	58.324	48.769
-9.73674	15.095	15.265	21.087	30.751	27.17	17.017	58.69	49.098
-9.72973	15.113	15.295	21.182	30.95	27.298	17.047	59.057	49.429
-9.72272	15.13	15.324	21.278	31.15	27.427	17.078	59.425	49.761
-9.71572	15.148	15.354	21.375	31.352	27.559	17.11	59.792	50.095
-9.70871	15.166	15.385	21.473	31.554	27.692	17.142	60.161	50.431
-9.7017	15.184	15.416	21.573	31.759	27.827	17.174	60.529	50.768
-9.69469	15.203	15.447	21.673	31.964	27.963	17.207	60.899	51.108
-9.68769	15.222	15.479	21.774	32.17	28.101	17.241	61.268	51.448
-9.68068	15.241	15.512	21.877	32.378	28.241	17.275	61.638	51.79
-9.67367	15.26	15.545	21.98	32.587	28.382	17.31	62.008	52.134
-9.66667	15.28	15.578	22.085	32.797	28.526	17.345	62.378	52.479
-9.65966	15.3	15.612	22.191	33.009	28.671	17.38	62.749	52.826
-9.65265	15.321	15.646	22.297	33.221	28.818	17.417	63.119	53.174
-9.64565	15.342	15.681	22.405	33.435	28.966	17.453	63.49	53.523
-9.63864	15.363	15.717	22.514	33.649	29.117	17.491	63.86	53.874
-9.63163	15.384	15.753	22.624	33.865	29.269	17.529	64.231	54.226
-9.62462	15.406	15.789	22.735	34.082	29.423	17.567	64.601	54.579
-9.61762	15.428	15.827	22.847	34.3	29.579	17.606	64.971	54.934
-9.61061	15.45	15.864	22.96	34.518	29.736	17.646	65.342	55.289
-9.6036	15.473	15.903	23.074	34.738	29.896	17.686	65.711	55.646
-9.5966	15.496	15.941	23.19	34.959	30.057	17.727	66.081	56.004
-9.58959	15.52	15.981	23.306	35.181	30.221	17.769	66.45	56.363
-9.58258	15.543	16.021	23.424	35.404	30.386	17.811	66.819	56.723
-9.57558	15.568	16.061	23.542	35.627	30.553	17.854	67.188	57.084
-9.56857	15.592	16.103	23.662	35.852	30.722	17.897	67.556	57.446
-9.56156	15.617	16.145	23.783	36.077	30.893	17.941	67.923	57.809
-9.55455	15.643	16.187	23.904	36.303	31.066	17.986	68.29	58.172
-9.54755	15.668	16.23	24.027	36.53	31.241	18.031	68.656	58.537
-9.54054	15.694	16.274	24.151	36.758	31.418	18.077	69.022	58.902
-9.53353	15.721	16.318	24.276	36.986	31.596	18.124	69.387	59.268
-9.52653	15.748	16.363	24.402	37.216	31.777	18.172	69.751	59.634
-9.51952	15.775	16.409	24.53	37.446	31.96	18.22	70.115	60.001
-9.51251	15.803	16.456	24.658	37.676	32.145	18.269	70.477	60.369
-9.50551	15.831	16.503	24.787	37.908	32.331	18.319	70.839	60.737
-9.4985	15.86	16.55	24.917	38.139	32.52	18.369	71.2	61.106
-9.49149	15.889	16.599	25.049	38.372	32.711	18.421	71.559	61.475
-9.48448	15.918	16.648	25.181	38.605	32.904	18.473	71.918	61.844
-9.47748	15.948	16.698	25.315	38.839	33.098	18.526	72.276	62.214
-9.47047	15.979	16.749	25.449	39.073	33.295	18.579	72.633	62.584
-9.46346	16.01	16.8	25.585	39.307	33.494	18.634	72.988	62.955
-9.45646	16.041	16.852	25.722	39.542	33.695	18.689	73.342	63.325
-9.44945	16.073	16.905	25.859	39.778	33.898	18.745	73.696	63.696
-9.44244	16.105	16.959	25.998	40.014	34.103	18.802	74.047	64.067
-9.43544	16.138	17.014	26.138	40.25	34.31	18.859	74.398	64.437
-9.42843	16.171	17.069	26.278	40.487	34.52	18.918	74.747	64.808
-9.42142	16.205	17.125	26.42	40.723	34.731	18.977	75.095	65.179
-9.41441	16.24	17.182	26.563	40.961	34.944	19.038	75.442	65.55
-9.40741	16.274	17.24	26.706	41.198	35.16	19.099	75.787	65.92
-9.4004	16.31	17.298	26.851	41.436	35.377	19.161	76.13	66.29
-9.39339	16.346	17.358	26.996	41.673	35.597	19.224	76.472	66.66
-9.38639	16.382	17.418	27.143	41.911	35.818	19.288	76.813	67.03
-9.37938	16.419	17.479	27.29	42.149	36.042	19.353	77.151	67.399
-9.37237	16.457	17.541	27.439	42.387	36.268	19.419	77.489	67.768
-9.36537	16.495	17.604	27.588	42.626	36.496	19.486	77.824	68.137
-9.35836	16.534	17.668	27.738	42.864	36.726	19.554	78.158	68.505
-9.35135	16.573	17.732	27.889	43.102	36.958	19.622	78.49	68.873
-9.34434	16.613	17.798	28.041	43.34	37.192	19.692	78.821	69.24
-9.33734	16.653	17.864	28.194	43.578	37.429	19.763	79.15	69.606
-9.33033	16.694	17.932	28.348	43.816	37.667	19.835	79.477	69.972
-9.32332	16.736	18	28.502	44.054	37.907	19.908	79.802	70.337
-9.31632	16.778	18.07	28.658	44.292	38.15	19.982	80.125	70.701
-9.30931	16.821	18.14	28.814	44.53	38.394	20.057	80.446	71.064
-9.3023	16.865	18.211	28.971	44.767	38.641	20.133	80.766	71.427
-9.2953	16.909	18.284	29.129	45.004	38.89	20.21	81.083	71.788
-9.28829	16.954	18.357	29.287	45.241	39.14	20.288	81.399	72.149
-9.28128	16.999	18.432	29.447	45.477	39.393	20.368	81.713	72.509
-9.27427	17.046	18.507	29.607	45.713	39.648	20.448	82.024	72.868
-9.26727	17.093	18.583	29.768	45.949	39.904	20.53	82.334	73.225
-9.26026	17.14	18.661	29.929	46.185	40.163	20.613	82.641	73.582
-9.25325	17.188	18.74	30.091	46.419	40.424	20.697	82.947	73.937
-9.24625	17.237	18.819	30.254	46.654	40.686	20.782	83.25	74.291
-9.23924	17.287	18.9	30.418	46.888	40.951	20.868	83.552	74.644
-9.23223	17.337	18.982	30.582	47.121	41.218	20.956	83.851	74.996
-9.22523	17.389	19.065	30.747	47.354	41.486	21.045	84.148	75.346
-9.21822	17.44	19.149	30.912	47.587	41.757	21.135	84.443	75.695
-9.21121	17.493	19.234	31.078	47.818	42.029	21.227	84.736	76.043
-9.2042	17.547	19.32	31.245	48.05	42.304	21.319	85.027	76.389
-9.1972	17.601	19.408	31.412	48.28	42.58	21.413	85.315	76.734
-9.19019	17.656	19.497	31.58	48.51	42.858	21.508	85.601	77.077
-9.18318	17.711	19.587	31.748	48.739	43.138	21.605	85.885	77.419
-9.17618	17.768	19.678	31.917	48.967	43.42	21.703	86.167	77.759
-9.16917	17.825	19.77	32.086	49.195	43.703	21.802	86.447	78.098
-9.16216	17.884	19.863	32.256	49.422	43.988	21.903	86.724	78.435
-9.15516	17.943	19.958	32.426	49.648	44.276	22.005	86.999	78.77
-9.14815	18.002	20.054	32.596	49.873	44.564	22.108	87.272	79.104
-9.14114	18.063	20.151	32.767	50.097	44.855	22.213	87.543	79.436
-9.13413	18.125	20.25	32.938	50.32	45.147	22.32	87.811	79.766
-9.12713	18.187	20.35	33.11	50.543	45.441	22.427	88.077	80.095
-9.12012	18.251	20.451	33.282	50.764	45.737	22.536	88.341	80.421
-9.11311	18.315	20.553	33.454	50.985	46.034	22.647	88.602	80.746
-9.10611	18.38	20.657	33.627	51.204	46.333	22.759	88.862	81.069
-9.0991	18.446	20.762	33.8	51.423	46.634	22.873	89.118	81.39
-9.09209	18.513	20.868	33.973	51.64	46.936	22.988	89.373	81.709
-9.08509	18.581	20.976	34.146	51.857	47.239	23.105	89.625	82.026
-9.07808	18.65	21.085	34.32	52.072	47.544	23.223	89.875	82.342
-9.07107	18.72	21.196	34.493	52.287	47.851	23.343	90.123	82.655
-9.06406	18.79	21.308	34.667	52.5	48.159	23.464	90.369	82.966
-9.05706	18.862	21.421	34.841	52.712	48.468	23.587	90.612	83.275
-9.05005	18.935	21.536	35.015	52.923	48.779	23.712	90.852	83.582
-9.04304	19.009	21.652	35.189	53.133	49.091	23.838	91.091	83.888
-9.03604	19.083	21.769	35.364	53.342	49.405	23.966	91.327	84.191
-9.02903	19.159	21.888	35.538	53.549	49.719	24.095	91.561	84.491
-9.02202	19.236	22.009	35.712	53.755	50.035	24.226	91.793	84.79
-9.01502	19.314	22.13	35.887	53.96	50.353	24.359	92.022	85.087
-9.00801	19.393	22.254	36.061	54.164	50.671	24.494	92.249	85.382
-9.001	19.473	22.379	36.235	54.367	50.99	24.63	92.474	85.674
-8.99399	19.554	22.505	36.409	54.568	51.311	24.768	92.696	85.964
-8.98699	19.636	22.633	36.583	54.768	51.633	24.908	92.917	86.252
-8.97998	19.719	22.762	36.757	54.967	51.956	25.049	93.135	86.538
-8.97297	19.804	22.893	36.931	55.164	52.279	25.193	93.35	86.822
-8.96597	19.889	23.025	37.105	55.36	52.604	25.338	93.564	87.103
-8.95896	19.976	23.159	37.278	55.555	52.93	25.485	93.775	87.382
-8.95195	20.064	23.295	37.452	55.748	53.256	25.633	93.984	87.659
-8.94494	20.153	23.432	37.625	55.94	53.584	25.784	94.191	87.934
-8.93794	20.243	23.571	37.798	56.131	53.912	25.936	94.395	88.206
-8.93093	20.334	23.711	37.97	56.32	54.241	26.091	94.598	88.476
-8.92392	20.427	23.853	38.142	56.508	54.571	26.247	94.798	88.744
-8.91692	20.52	23.996	38.314	56.694	54.901	26.405	94.996	89.01
-8.90991	20.615	24.141	38.486	56.879	55.232	26.565	95.192	89.273
-8.9029	20.711	24.288	38.657	57.063	55.564	26.727	95.385	89.534
-8.8959	20.809	24.436	38.828	57.245	55.896	26.89	95.577	89.792
-8.88889	20.907	24.586	38.998	57.426	56.228	27.056	95.766	90.049
-8.88188	21.007	24.738	39.168	57.605	56.562	27.224	95.953	90.303
-8.87487	21.108	24.891	39.338	57.783	56.895	27.393	96.139	90.555
-8.86787	21.211	25.046	39.507	57.959	57.229	27.565	96.322	90.804
-8.86086	21.314	25.202	39.676	58.134	57.564	27.739	96.502	91.051
-8.85385	21.419	25.36	39.844	58.308	57.898	27.914	96.681	91.296
-8.84685	21.526	25.52	40.012	58.48	58.233	28.092	96.858	91.539
-8.83984	21.633	25.682	40.179	58.651	58.569	28.272	97.033	91.779
-8.83283	21.742	25.845	40.345	58.82	58.904	28.453	97.205	92.017
-8.82583	21.853	26.01	40.511	58.987	59.24	28.637	97.376	92.253
-8.81882	21.964	26.176	40.677	59.154	59.575	28.823	97.545	92.486
-8.81181	22.077	26.345	40.841	59.318	59.911	29.011	97.711	92.717
-8.8048	22.192	26.515	41.006	59.482	60.246	29.201	97.876	92.946
-8.7978	22.308	26.686	41.169	59.643	60.582	29.393	98.039	93.173
-8.79079	22.425	26.86	41.332	59.804	60.918	29.587	98.199	93.397
-8.78378	22.543	27.035	41.494	59.963	61.253	29.783	98.358	93.619
-8.77678	22.663	27.212	41.655	60.12	61.588	29.982	98.515	93.839
-8.76977	22.785	27.39	41.816	60.276	61.923	30.182	98.67	94.056
-8.76276	22.908	27.57	41.976	60.43	62.258	30.385	98.823	94.271
-8.75576	23.032	27.752	42.135	60.583	62.593	30.59	98.974	94.484
-8.74875	23.158	27.936	42.294	60.734	62.927	30.797	99.123	94.695
-8.74174	23.285	28.121	42.452	60.884	63.26	31.006	99.271	94.904
-8.73473	23.414	28.308	42.609	61.033	63.594	31.217	99.416	95.11
-8.72773	23.544	28.497	42.765	61.18	63.927	31.431	99.56	95.314
-8.72072	23.676	28.688	42.92	61.325	64.259	31.646	99.702	95.516
-8.71371	23.809	28.88	43.074	61.469	64.591	31.864	99.842	95.716
-8.70671	23.943	29.074	43.228	61.612	64.922	32.084	99.98	95.913
-8.6997	24.08	29.269	43.381	61.753	65.252	32.306	100.117	96.108
-8.69269	24.217	29.467	43.533	61.893	65.582	32.531	100.252	96.302
-8.68569	24.356	29.666	43.684	62.031	65.912	32.757	100.385	96.493
-8.67868	24.497	29.867	43.834	62.168	66.24	32.986	100.516	96.681
-8.67167	24.64	30.069	43.983	62.303	66.567	33.217	100.646	96.868
-8.66466	24.783	30.273	44.131	62.437	66.894	33.45	100.774	97.053
-8.65766	24.929	30.479	44.278	62.57	67.22	33.685	100.9	97.235
-8.65065	25.076	30.686	44.425	62.701	67.545	33.923	101.025	97.416
-8.64364	25.224	30.895	44.57	62.831	67.869	34.163	101.148	97.594
-8.63664	25.374	31.106	44.715	62.959	68.192	34.404	101.27	97.77
-8.62963	25.526	31.319	44.858	63.086	68.514	34.649	101.39	97.944
-8.62262	25.679	31.533	45.001	63.211	68.835	34.895	101.508	98.117
-8.61562	25.834	31.748	45.142	63.335	69.155	35.143	101.625	98.287
-8.60861	25.99	31.966	45.283	63.458	69.473	35.394	101.74	98.455
-8.6016	26.148	32.185	45.422	63.579	69.791	35.647	101.854	98.621
-8.59459	26.308	32.405	45.561	63.699	70.107	35.902	101.966	98.785
-8.58759	26.469	32.627	45.698	63.818	70.422	36.159	102.076	98.947
-8.58058	26.632	32.851	45.835	63.935	70.736	36.419	102.186	99.108
-8.57357	26.796	33.076	45.97	64.051	71.049	36.68	102.293	99.266
-8.56657	26.962	33.303	46.105	64.166	71.36	36.944	102.399	99.422
-8.55956	27.13	33.531	46.238	64.279	71.669	37.21	102.504	99.577
-8.55255	27.299	33.761	46.37	64.391	71.978	37.478	102.608	99.729
-8.54555	27.47	33.993	46.502	64.502	72.285	37.748	102.71	99.88
-8.53854	27.642	34.225	46.632	64.611	72.59	38.02	102.81	100.029
-8.53153	27.816	34.46	46.761	64.719	72.894	38.295	102.909	100.176
-8.52452	27.992	34.696	46.889	64.826	73.197	38.571	103.007	100.321
-8.51752	28.169	34.933	47.016	64.931	73.497	38.85	103.104	100.464
-8.51051	28.348	35.172	47.142	65.035	73.797	39.13	103.199	100.606
-8.5035	28.529	35.412	47.267	65.138	74.094	39.413	103.293	100.745
-8.4965	28.711	35.653	47.391	65.24	74.39	39.698	103.385	100.883
-8.48949	28.894	35.896	47.514	65.34	74.685	39.984	103.476	101.02
-8.48248	29.08	36.14	47.636	65.44	74.978	40.273	103.566	101.154
-8.47548	29.267	36.386	47.756	65.538	75.269	40.564	103.655	101.287
-8.46847	29.455	36.633	47.876	65.634	75.558	40.856	103.743	101.418
-8.46146	29.645	36.881	47.994	65.73	75.846	41.151	103.829	101.547
-8.45445	29.837	37.13	48.111	65.824	76.131	41.448	103.914	101.675
-8.44745	30.03	37.381	48.228	65.918	76.415	41.746	103.998	101.801
-8.44044	30.225	37.633	48.343	66.01	76.698	42.047	104.08	101.925
-8.43343	30.421	37.886	48.457	66.101	76.978	42.349	104.162	102.048
-8.42643	30.619	38.14	48.57	66.19	77.257	42.653	104.242	102.169
-8.41942	30.818	38.395	48.682	66.279	77.533	42.959	104.321	102.288
-8.41241	31.02	38.652	48.793	66.367	77.808	43.267	104.399	102.406
-8.40541	31.222	38.909	48.903	66.453	78.081	43.576	104.476	102.523
-8.3984	31.426	39.168	49.011	66.538	78.352	43.888	104.552	102.638
-8.39139	31.632	39.427	49.119	66.622	78.621	44.201	104.627	102.751
-8.38438	31.839	39.688	49.226	66.705	78.888	44.515	104.701	102.863
-8.37738	32.047	39.95	49.331	66.787	79.153	44.832	104.773	102.973
-8.37037	32.257	40.212	49.436	66.868	79.417	45.15	104.845	103.082
-8.36336	32.469	40.476	49.539	66.948	79.678	45.47	104.915	103.189
-8.35636	32.682	40.74	49.641	67.027	79.937	45.791	104.985	103.295
-8.34935	32.896	41.006	49.743	67.105	80.194	46.114	105.054	103.399
-8.34234	33.112	41.272	49.843	67.182	80.449	46.438	105.121	103.502
-8.33534	33.33	41.539	49.942	67.257	80.703	46.764	105.188	103.604
-8.32833	33.548	41.806	50.04	67.332	80.954	47.092	105.253	103.704
-8.32132	33.768	42.075	50.137	67.406	81.203	47.42	105.318	103.803
-8.31431	33.99	42.344	50.233	67.479	81.45	47.751	105.382	103.901
-8.30731	34.213	42.613	50.328	67.551	81.695	48.082	105.444	103.997
-8.3003	34.437	42.884	50.422	67.621	81.938	48.415	105.506	104.092
-8.29329	34.662	43.155	50.515	67.691	82.179	48.749	105.567	104.185
-8.28629	34.889	43.427	50.607	67.76	82.418	49.085	105.627	104.277
-8.27928	35.117	43.699	50.698	67.828	82.655	49.421	105.687	104.368
-8.27227	35.347	43.971	50.787	67.895	82.889	49.759	105.745	104.458
-8.26527	35.577	44.244	50.876	67.962	83.122	50.098	105.802	104.546
-8.25826	35.809	44.518	50.964	68.027	83.353	50.438	105.859	104.633
-8.25125	36.042	44.792	51.051	68.091	83.581	50.78	105.915	104.719
-8.24424	36.276	45.066	51.137	68.155	83.807	51.122	105.97	104.804
-8.23724	36.512	45.341	51.222	68.217	84.032	51.465	106.024	104.888
-8.23023	36.748	45.616	51.306	68.279	84.254	51.809	106.077	104.97
-8.22322	36.986	45.891	51.389	68.34	84.474	52.154	106.13	105.051
-8.21622	37.224	46.167	51.47	68.4	84.692	52.5	106.181	105.131
-8.20921	37.464	46.442	51.551	68.459	84.908	52.847	106.232	105.21
-8.2022	37.705	46.718	51.632	68.518	85.122	53.195	106.283	105.288
-8.1952	37.947	46.994	51.711	68.575	85.334	53.543	106.332	105.365
-8.18819	38.19	47.27	51.789	68.632	85.544	53.892	106.381	105.44
-8.18118	38.434	47.546	51.866	68.688	85.751	54.242	106.429	105.515
-8.17417	38.679	47.822	51.942	68.743	85.957	54.592	106.476	105.588
-8.16717	38.924	48.098	52.018	68.798	86.16	54.943	106.523	105.661
-8.16016	39.171	48.374	52.092	68.852	86.362	55.294	106.569	105.732
-8.15315	39.419	48.65	52.166	68.904	86.561	55.646	106.614	105.802
-8.14615	39.667	48.926	52.238	68.957	86.759	55.998	106.659	105.872
-8.13914	39.916	49.202	52.31	69.008	86.954	56.351	106.702	105.94
-8.13213	40.166	49.477	52.381	69.059	87.147	56.704	106.746	106.007
-8.12513	40.417	49.752	52.451	69.109	87.339	57.057	106.788	106.074
-8.11812	40.668	50.027	52.52	69.158	87.528	57.41	106.83	106.139
-8.11111	40.92	50.302	52.589	69.207	87.715	57.764	106.871	106.203
-8.1041	41.173	50.576	52.656	69.254	87.9	58.118	106.912	106.267
-8.0971	41.426	50.85	52.723	69.302	88.083	58.472	106.952	106.329
-8.09009	41.68	51.123	52.788	69.348	88.265	58.826	106.992	106.391
-8.08308	41.935	51.396	52.853	69.394	88.444	59.18	107.03	106.452
-8.07608	42.19	51.669	52.917	69.439	88.621	59.534	107.069	106.512
-8.06907	42.446	51.941	52.981	69.484	88.797	59.888	107.106	106.571
-8.06206	42.702	52.212	53.043	69.528	88.97	60.242	107.143	106.629
-8.05506	42.959	52.483	53.105	69.571	89.142	60.596	107.18	106.686
-8.04805	43.215	52.753	53.165	69.613	89.311	60.95	107.216	106.742
-8.04104	43.473	53.023	53.226	69.655	89.479	61.303	107.251	106.798
-8.03403	43.731	53.292	53.285	69.697	89.644	61.656	107.286	106.853
-8.02703	43.989	53.56	53.343	69.738	89.808	62.008	107.321	106.907
-8.02002	44.247	53.827	53.401	69.778	89.97	62.361	107.354	106.96
-8.01301	44.505	54.094	53.458	69.817	90.13	62.712	107.388	107.012
-8.00601	44.764	54.36	53.514	69.856	90.288	63.064	107.421	107.064
-7.999	45.023	54.625	53.57	69.895	90.445	63.414	107.453	107.115
-7.99199	45.282	54.889	53.625	69.933	90.599	63.765	107.485	107.165
-7.98498	45.542	55.152	53.679	69.97	90.752	64.114	107.516	107.214
-7.97798	45.801	55.415	53.732	70.007	90.903	64.463	107.547	107.263
-7.97097	46.06	55.676	53.784	70.043	91.052	64.811	107.577	107.31
-7.96396	46.32	55.936	53.836	70.079	91.199	65.159	107.607	107.358
-7.95696	46.579	56.196	53.888	70.114	91.344	65.506	107.637	107.404
-7.94995	46.838	56.454	53.938	70.149	91.488	65.852	107.666	107.45
-7.94294	47.097	56.711	53.988	70.183	91.63	66.197	107.694	107.495
-7.93594	47.356	56.967	54.037	70.216	91.77	66.541	107.722	107.539
-7.92893	47.615	57.222	54.085	70.25	91.909	66.884	107.75	107.583
-7.92192	47.874	57.476	54.133	70.282	92.046	67.226	107.777	107.626
-7.91491	48.133	57.729	54.18	70.314	92.181	67.567	107.804	107.668
-7.90791	48.391	57.981	54.227	70.346	92.314	67.907	107.83	107.71
-7.9009	48.649	58.231	54.273	70.377	92.446	68.246	107.856	107.751
-7.89389	48.907	58.48	54.318	70.408	92.576	68.584	107.882	107.792
-7.88689	49.164	58.728	54.363	70.438	92.705	68.92	107.907	107.832
-7.87988	49.421	58.974	54.407	70.468	92.832	69.256	107.932	107.871
-7.87287	49.677	59.219	54.45	70.497	92.957	69.59	107.957	107.91
-7.86587	49.933	59.463	54.493	70.526	93.081	69.923	107.981	107.948
-7.85886	50.189	59.706	54.535	70.555	93.203	70.254	108.004	107.985
-7.85185	50.444	59.947	54.577	70.583	93.323	70.584	108.028	108.022
-7.84484	50.698	60.186	54.618	70.611	93.442	70.913	108.051	108.059
-7.83784	50.952	60.425	54.658	70.638	93.56	71.24	108.073	108.094
-7.83083	51.206	60.662	54.698	70.665	93.676	71.566	108.095	108.13
-7.82382	51.458	60.897	54.737	70.691	93.79	71.89	108.117	108.164
-7.81682	51.71	61.131	54.776	70.717	93.903	72.213	108.139	108.199
-7.80981	51.962	61.363	54.814	70.743	94.015	72.534	108.16	108.232
-7.8028	52.212	61.594	54.852	70.768	94.125	72.854	108.181	108.266
-7.7958	52.462	61.824	54.889	70.793	94.233	73.172	108.202	108.298
-7.78879	52.711	62.052	54.926	70.817	94.34	73.488	108.222	108.33
-7.78178	52.959	62.278	54.962	70.841	94.446	73.802	108.242	108.362
-7.77477	53.207	62.503	54.997	70.865	94.55	74.115	108.261	108.393
-7.76777	53.453	62.726	55.032	70.889	94.653	74.427	108.281	108.424
-7.76076	53.699	62.948	55.067	70.912	94.755	74.736	108.3	108.454
-7.75375	53.944	63.168	55.101	70.934	94.855	75.044	108.319	108.484
-7.74675	54.187	63.386	55.135	70.957	94.954	75.349	108.337	108.513
-7.73974	54.43	63.603	55.168	70.979	95.051	75.653	108.355	108.542
-7.73273	54.672	63.819	55.2	71	95.147	75.956	108.373	108.571
-7.72573	54.912	64.032	55.232	71.022	95.242	76.256	108.391	108.599
-7.71872	55.152	64.244	55.264	71.043	95.336	76.554	108.408	108.626
-7.71171	55.391	64.454	55.295	71.063	95.428	76.851	108.425	108.654
-7.7047	55.628	64.663	55.326	71.084	95.519	77.145	108.442	108.68
-7.6977	55.864	64.87	55.356	71.104	95.609	77.438	108.458	108.707
-7.69069	56.1	65.075	55.386	71.123	95.698	77.728	108.474	108.732
-7.68368	56.334	65.279	55.416	71.143	95.785	78.017	108.49	108.758
-7.67668	56.567	65.481	55.445	71.162	95.871	78.303	108.506	108.783
-7.66967	56.798	65.681	55.473	71.181	95.956	78.588	108.522	108.808
-7.66266	57.029	65.88	55.501	71.199	96.04	78.87	108.537	108.832
-7.65566	57.258	66.077	55.529	71.218	96.122	79.151	108.552	108.856
-7.64865	57.486	66.272	55.557	71.236	96.204	79.429	108.567	108.88
-7.64164	57.712	66.465	55.584	71.253	96.284	79.705	108.581	108.903
-7.63463	57.938	66.657	55.61	71.271	96.363	79.979	108.596	108.926
-7.62763	58.161	66.847	55.636	71.288	96.441	80.252	108.61	108.948
-7.62062	58.384	67.035	55.662	71.305	96.518	80.522	108.624	108.971
-7.61361	58.605	67.222	55.687	71.322	96.594	80.789	108.637	108.992
-7.60661	58.825	67.407	55.712	71.338	96.669	81.055	108.651	109.014
-7.5996	59.044	67.59	55.737	71.354	96.743	81.319	108.664	109.035
-7.59259	59.261	67.771	55.761	71.37	96.816	81.58	108.677	109.056
-7.58559	59.476	67.951	55.785	71.386	96.887	81.839	108.69	109.076
-7.57858	59.691	68.129	55.809	71.401	96.958	82.096	108.702	109.097
-7.57157	59.903	68.305	55.832	71.416	97.028	82.351	108.715	109.116
-7.56456	60.115	68.48	55.855	71.431	97.096	82.604	108.727	109.136
-7.55756	60.325	68.653	55.877	71.446	97.164	82.854	108.739	109.155
-7.55055	60.533	68.824	55.899	71.46	97.231	83.103	108.751	109.174
-7.54354	60.74	68.994	55.921	71.475	97.297	83.349	108.763	109.193
-7.53654	60.945	69.161	55.943	71.489	97.361	83.593	108.774	109.211
-7.52953	61.149	69.328	55.964	71.502	97.425	83.834	108.785	109.229
-7.52252	61.351	69.492	55.985	71.516	97.488	84.074	108.796	109.247
-7.51552	61.552	69.655	56.005	71.529	97.55	84.311	108.807	109.265
-7.50851	61.751	69.816	56.026	71.542	97.612	84.547	108.818	109.282
-7.5015	61.949	69.975	56.046	71.555	97.672	84.779	108.829	109.299
-7.49449	62.145	70.133	56.065	71.568	97.731	85.01	108.839	109.315
-7.48749	62.34	70.289	56.085	71.581	97.79	85.239	108.849	109.332
-7.48048	62.533	70.443	56.104	71.593	97.847	85.465	108.86	109.348
-7.47347	62.724	70.596	56.123	71.605	97.904	85.689	108.87	109.364
-7.46647	62.914	70.747	56.141	71.617	97.96	85.911	108.879	109.38
-7.45946	63.102	70.897	56.159	71.629	98.015	86.131	108.889	109.395
-7.45245	63.289	71.044	56.177	71.641	98.07	86.349	108.898	109.41
-7.44545	63.474	71.191	56.195	71.652	98.123	86.564	108.908	109.425
-7.43844	63.657	71.335	56.212	71.663	98.176	86.777	108.917	109.44
-7.43143	63.839	71.478	56.229	71.674	98.228	86.989	108.926	109.455
-7.42442	64.019	71.62	56.246	71.685	98.279	87.197	108.935	109.469
-7.41742	64.198	71.759	56.263	71.696	98.33	87.404	108.944	109.483
-7.41041	64.375	71.898	56.279	71.707	98.38	87.609	108.952	109.497
-7.4034	64.55	72.034	56.295	71.717	98.429	87.811	108.961	109.51
-7.3964	64.724	72.169	56.311	71.727	98.477	88.012	108.969	109.524
-7.38939	64.896	72.303	56.327	71.737	98.525	88.21	108.977	109.537
-7.38238	65.067	72.435	56.342	71.747	98.571	88.406	108.985	109.55
-7.37538	65.236	72.565	56.357	71.757	98.618	88.6	108.993	109.563
-7.36837	65.403	72.694	56.372	71.767	98.663	88.792	109.001	109.575
-7.36136	65.569	72.822	56.387	71.776	98.708	88.982	109.009	109.588
-7.35435	65.733	72.948	56.401	71.785	98.752	89.17	109.016	109.6
-7.34735	65.895	73.072	56.416	71.795	98.796	89.355	109.024	109.612
-7.34034	66.056	73.195	56.43	71.804	98.838	89.539	109.031	109.623
-7.33333	66.216	73.316	56.443	71.813	98.881	89.72	109.038	109.635
-7.32633	66.373	73.436	56.457	71.821	98.922	89.9	109.046	109.647
-7.31932	66.53	73.555	56.47	71.83	98.963	90.077	109.053	109.658
-7.31231	66.684	73.672	56.484	71.838	99.003	90.253	109.059	109.669
-7.30531	66.837	73.788	56.497	71.847	99.043	90.426	109.066	109.68
-7.2983	66.989	73.902	56.509	71.855	99.082	90.598	109.073	109.69
-7.29129	67.138	74.015	56.522	71.863	99.121	90.767	109.079	109.701
-7.28428	67.287	74.126	56.534	71.871	99.159	90.935	109.086	109.711
-7.27728	67.433	74.236	56.547	71.879	99.196	91.1	109.092	109.722
-7.27027	67.579	74.345	56.559	71.886	99.233	91.264	109.099	109.732
-7.26326	67.722	74.453	56.57	71.894	99.269	91.426	109.105	109.742
-7.25626	67.864	74.559	56.582	71.901	99.305	91.585	109.111	109.751
-7.24925	68.005	74.663	56.593	71.909	99.34	91.743	109.117	109.761
-7.24224	68.144	74.767	56.605	71.916	99.375	91.899	109.123	109.77
-7.23524	68.281	74.869	56.616	71.923	99.409	92.053	109.128	109.78
-7.22823	68.417	74.969	56.627	71.93	99.442	92.206	109.134	109.789
-7.22122	68.551	75.069	56.637	71.937	99.475	92.356	109.14	109.798
-7.21421	68.684	75.167	56.648	71.944	99.508	92.505	109.145	109.807
-7.20721	68.816	75.264	56.659	71.95	99.54	92.651	109.151	109.815
-7.2002	68.946	75.36	56.669	71.957	99.572	92.796	109.156	109.824
-7.19319	69.074	75.454	56.679	71.964	99.603	92.939	109.161	109.832
-7.18619	69.201	75.547	56.689	71.97	99.633	93.081	109.166	109.841
-7.17918	69.327	75.639	56.699	71.976	99.664	93.22	109.171	109.849
-7.17217	69.451	75.73	56.708	71.982	99.693	93.358	109.176	109.857
-7.16517	69.573	75.819	56.718	71.988	99.723	93.494	109.181	109.865
-7.15816	69.695	75.908	56.727	71.994	99.751	93.629	109.186	109.873
-7.15115	69.815	75.995	56.736	72	99.78	93.762	109.191	109.88
-7.14414	69.933	76.081	56.745	72.006	99.808	93.893	109.196	109.888
-7.13714	70.05	76.166	56.754	72.012	99.835	94.022	109.2	109.895
-7.13013	70.165	76.25	56.763	72.017	99.862	94.15	109.205	109.903
-7.12312	70.28	76.332	56.772	72.023	99.889	94.276	109.209	109.91
-7.11612	70.392	76.414	56.78	72.028	99.915	94.4	109.214	109.917
-7.10911	70.504	76.494	56.789	72.034	99.941	94.523	109.218	109.924
-7.1021	70.614	76.574	56.797	72.039	99.966	94.644	109.222	109.931
-7.0951	70.723	76.652	56.805	72.044	99.991	94.764	109.226	109.938
-7.08809	70.83	76.729	56.813	72.049	100.016	94.882	109.231	109.944
-7.08108	70.936	76.805	56.821	72.054	100.04	94.999	109.235	109.951
-7.07407	71.041	76.88	56.829	72.059	100.064	95.114	109.239	109.957
-7.06707	71.145	76.955	56.836	72.064	100.088	95.227	109.243	109.963
-7.06006	71.247	77.028	56.844	72.069	100.111	95.339	109.246	109.97
-7.05305	71.348	77.1	56.851	72.073	100.134	95.45	109.25	109.976
-7.04605	71.448	77.171	56.858	72.078	100.156	95.559	109.254	109.982
-7.03904	71.546	77.241	56.865	72.083	100.179	95.666	109.258	109.988
-7.03203	71.643	77.31	56.873	72.087	100.2	95.772	109.261	109.994
-7.02503	71.739	77.378	56.879	72.091	100.222	95.877	109.265	109.999
-7.01802	71.834	77.445	56.886	72.096	100.243	95.98	109.268	110.005
-7.01101	71.927	77.512	56.893	72.1	100.264	96.082	109.272	110.011
-7.004	72.02	77.577	56.9	72.104	100.284	96.183	109.275	110.016
-6.997	72.111	77.641	56.906	72.108	100.304	96.282	109.279	110.022
-6.98999	72.201	77.705	56.913	72.112	100.324	96.38	109.282	110.027
-6.98298	72.289	77.768	56.919	72.116	100.344	96.476	109.285	110.032
-6.97598	72.377	77.829	56.925	72.12	100.363	96.572	109.288	110.037
-6.96897	72.463	77.89	56.931	72.124	100.382	96.665	109.291	110.042
-6.96196	72.549	77.95	56.937	72.128	100.4	96.758	109.295	110.047
-6.95495	72.633	78.009	56.943	72.132	100.419	96.849	109.298	110.052
-6.94795	72.716	78.068	56.949	72.136	100.437	96.939	109.301	110.057
-6.94094	72.798	78.125	56.955	72.139	100.455	97.028	109.304	110.062
-6.93393	72.879	78.182	56.96	72.143	100.472	97.116	109.306	110.066
-6.92693	72.959	78.238	56.966	72.146	100.489	97.202	109.309	110.071
-6.91992	73.038	78.293	56.971	72.15	100.506	97.287	109.312	110.076
-6.91291	73.115	78.347	56.977	72.153	100.523	97.371	109.315	110.08
-6.90591	73.192	78.401	56.982	72.156	100.539	97.454	109.318	110.084
-6.8989	73.268	78.453	56.987	72.16	100.556	97.535	109.32	110.089
-6.89189	73.342	78.505	56.992	72.163	100.571	97.616	109.323	110.093
-6.88488	73.416	78.557	56.997	72.166	100.587	97.695	109.325	110.097
-6.87788	73.488	78.607	57.002	72.169	100.603	97.773	109.328	110.101
-6.87087	73.56	78.657	57.007	72.173	100.618	97.85	109.331	110.105
-6.86386	73.631	78.706	57.012	72.176	100.633	97.926	109.333	110.109
-6.85686	73.7	78.754	57.017	72.179	100.647	98.001	109.335	110.113
-6.84985	73.769	78.802	57.021	72.182	100.662	98.075	109.338	110.117
-6.84284	73.837	78.849	57.026	72.184	100.676	98.148	109.34	110.121
-6.83584	73.904	78.895	57.03	72.187	100.69	98.22	109.342	110.125
-6.82883	73.97	78.94	57.035	72.19	100.704	98.291	109.345	110.128
-6.82182	74.035	78.985	57.039	72.193	100.718	98.36	109.347	110.132
-6.81481	74.099	79.03	57.044	72.196	100.731	98.429	109.349	110.135
-6.80781	74.162	79.073	57.048	72.198	100.744	98.497	109.351	110.139
-6.8008	74.224	79.116	57.052	72.201	100.757	98.563	109.354	110.142
-6.79379	74.286	79.158	57.056	72.204	100.77	98.629	109.356	110.146
-6.78679	74.346	79.2	57.06	72.206	100.782	98.694	109.358	110.149
-6.77978	74.406	79.241	57.064	72.209	100.795	98.758	109.36	110.152
-6.77277	74.465	79.282	57.068	72.211	100.807	98.821	109.362	110.156
-6.76577	74.523	79.321	57.072	72.213	100.819	98.883	109.364	110.159
-6.75876	74.58	79.361	57.076	72.216	100.831	98.944	109.366	110.162
-6.75175	74.637	79.399	57.079	72.218	100.842	99.004	109.368	110.165
-6.74474	74.692	79.437	57.083	72.221	100.854	99.064	109.369	110.168
-6.73774	74.747	79.475	57.087	72.223	100.865	99.122	109.371	110.171
-6.73073	74.801	79.512	57.09	72.225	100.876	99.18	109.373	110.174
-6.72372	74.854	79.548	57.094	72.227	100.887	99.237	109.375	110.177
-6.71672	74.907	79.584	57.097	72.23	100.898	99.293	109.377	110.18
-6.70971	74.959	79.62	57.101	72.232	100.908	99.348	109.378	110.182
-6.7027	75.01	79.654	57.104	72.234	100.919	99.402	109.38	110.185
-6.6957	75.06	79.689	57.107	72.236	100.929	99.456	109.382	110.188
-6.68869	75.11	79.723	57.11	72.238	100.939	99.508	109.383	110.191
-6.68168	75.159	79.756	57.114	72.24	100.949	99.56	109.385	110.193
-6.67467	75.207	79.789	57.117	72.242	100.959	99.612	109.387	110.196
-6.66767	75.254	79.821	57.12	72.244	100.968	99.662	109.388	110.198
-6.66066	75.301	79.853	57.123	72.246	100.978	99.712	109.39	110.201
-6.65365	75.347	79.884	57.126	72.248	100.987	99.761	109.391	110.203
-6.64665	75.393	79.915	57.129	72.249	100.996	99.809	109.393	110.206
-6.63964	75.437	79.945	57.132	72.251	101.005	99.856	109.394	110.208
-6.63263	75.481	79.975	57.134	72.253	101.014	99.903	109.396	110.21
-6.62563	75.525	80.005	57.137	72.255	101.023	99.949	109.397	110.213
-6.61862	75.568	80.034	57.14	72.257	101.031	99.995	109.399	110.215
-6.61161	75.61	80.062	57.143	72.258	101.04	100.039	109.4	110.217
-6.6046	75.651	80.09	57.145	72.26	101.048	100.083	109.401	110.219
-6.5976	75.692	80.118	57.148	72.262	101.056	100.127	109.403	110.222
-6.59059	75.733	80.145	57.151	72.263	101.064	100.17	109.404	110.224
-6.58358	75.773	80.172	57.153	72.265	101.072	100.212	109.405	110.226
-6.57658	75.812	80.199	57.156	72.266	101.08	100.253	109.406	110.228
-6.56957	75.85	80.225	57.158	72.268	101.088	100.294	109.408	110.23
-6.56256	75.888	80.251	57.16	72.27	101.095	100.334	109.409	110.232
-6.55556	75.926	80.276	57.163	72.271	101.103	100.374	109.41	110.234
-6.54855	75.963	80.301	57.165	72.273	101.11	100.413	109.411	110.236
-6.54154	75.999	80.325	57.168	72.274	101.117	100.451	109.413	110.238
-6.53453	76.035	80.349	57.17	72.275	101.124	100.489	109.414	110.24
-6.52753	76.07	80.373	57.172	72.277	101.131	100.527	109.415	110.241
-6.52052	76.105	80.397	57.174	72.278	101.138	100.563	109.416	110.243
-6.51351	76.139	80.42	57.176	72.28	101.145	100.599	109.417	110.245
-6.50651	76.173	80.442	57.179	72.281	101.151	100.635	109.418	110.247
-6.4995	76.206	80.465	57.181	72.282	101.158	100.67	109.419	110.248
-6.49249	76.239	80.487	57.183	72.284	101.164	100.705	109.42	110.25
-6.48549	76.271	80.508	57.185	72.285	101.171	100.739	109.421	110.252
-6.47848	76.303	80.53	57.187	72.286	101.177	100.772	109.422	110.253
-6.47147	76.334	80.551	57.189	72.287	101.183	100.805	109.423	110.255
-6.46446	76.365	80.571	57.191	72.289	101.189	100.838	109.424	110.257
-6.45746	76.396	80.592	57.193	72.29	101.195	100.87	109.425	110.258
-6.45045	76.426	80.612	57.194	72.291	101.201	100.901	109.426	110.26
-6.44344	76.455	80.632	57.196	72.292	101.207	100.932	109.427	110.261
-6.43644	76.484	80.651	57.198	72.293	101.212	100.963	109.428	110.263
-6.42943	76.513	80.67	57.2	72.294	101.218	100.993	109.429	110.264
-6.42242	76.541	80.689	57.202	72.295	101.223	101.022	109.43	110.266
-6.41542	76.568	80.708	57.203	72.297	101.229	101.052	109.431	110.267
-6.40841	76.596	80.726	57.205	72.298	101.234	101.08	109.432	110.269
-6.4014	76.623	80.744	57.207	72.299	101.239	101.108	109.433	110.27
-6.39439	76.649	80.762	57.208	72.3	101.245	101.136	109.433	110.271
-6.38739	76.675	80.779	57.21	72.301	101.25	101.164	109.434	110.273
-6.38038	76.701	80.796	57.212	72.302	101.255	101.191	109.435	110.274
-6.37337	76.726	80.813	57.213	72.303	101.259	101.217	109.436	110.275
-6.36637	76.751	80.83	57.215	72.304	101.264	101.243	109.437	110.276
-6.35936	76.776	80.846	57.216	72.305	101.269	101.269	109.437	110.278
-6.35235	76.8	80.862	57.218	72.306	101.274	101.295	109.438	110.279
-6.34535	76.823	80.878	57.219	72.307	101.278	101.32	109.439	110.28
-6.33834	76.847	80.894	57.221	72.307	101.283	101.344	109.44	110.281
-6.33133	76.87	80.909	57.222	72.308	101.287	101.368	109.44	110.283
-6.32432	76.893	80.924	57.223	72.309	101.292	101.392	109.441	110.284
-6.31732	76.915	80.939	57.225	72.31	101.296	101.416	109.442	110.285
-6.31031	76.937	80.954	57.226	72.311	101.3	101.439	109.442	110.286
-6.3033	76.959	80.968	57.228	72.312	101.304	101.461	109.443	110.287
-6.2963	76.98	80.982	57.229	72.313	101.309	101.484	109.444	110.288
-6.28929	77.001	80.996	57.23	72.313	101.313	101.506	109.444	110.289
-6.28228	77.022	81.01	57.231	72.314	101.317	101.528	109.445	110.29
-6.27528	77.042	81.024	57.233	72.315	101.321	101.549	109.446	110.291
-6.26827	77.062	81.037	57.234	72.316	101.324	101.57	109.446	110.292
-6.26126	77.082	81.05	57.235	72.317	101.328	101.591	109.447	110.293
-6.25425	77.101	81.063	57.236	72.317	101.332	101.611	109.448	110.294
-6.24725	77.121	81.076	57.237	72.318	101.336	101.631	109.448	110.295
-6.24024	77.139	81.088	57.239	72.319	101.339	101.651	109.449	110.296
-6.23323	77.158	81.101	57.24	72.32	101.343	101.67	109.449	110.297
-6.22623	77.176	81.113	57.241	72.32	101.346	101.69	109.45	110.298
-6.21922	77.194	81.125	57.242	72.321	101.35	101.708	109.451	110.299
-6.21221	77.212	81.137	57.243	72.322	101.353	101.727	109.451	110.3
-6.20521	77.229	81.148	57.244	72.322	101.356	101.745	109.452	110.301
-6.1982	77.247	81.16	57.245	72.323	101.36	101.763	109.452	110.302
-6.19119	77.264	81.171	57.246	72.324	101.363	101.781	109.453	110.302
-6.18418	77.28	81.182	57.247	72.324	101.366	101.798	109.453	110.303
-6.17718	77.297	81.193	57.248	72.325	101.369	101.815	109.454	110.304
-6.17017	77.313	81.203	57.249	72.326	101.372	101.832	109.454	110.305
-6.16316	77.329	81.214	57.25	72.326	101.375	101.849	109.455	110.306
-6.15616	77.344	81.224	57.251	72.327	101.378	101.865	109.455	110.306
-6.14915	77.36	81.235	57.252	72.327	101.381	101.881	109.456	110.307
-6.14214	77.375	81.245	57.253	72.328	101.384	101.897	109.456	110.308
-6.13514	77.39	81.255	57.254	72.328	101.387	101.913	109.457	110.309
-6.12813	77.404	81.264	57.255	72.329	101.39	101.928	109.457	110.309
-6.12112	77.419	81.274	57.256	72.33	101.393	101.943	109.457	110.31
-6.11411	77.433	81.283	57.257	72.33	101.395	101.958	109.458	110.311
-6.10711	77.447	81.293	57.257	72.331	101.398	101.973	109.458	110.312
-6.1001	77.461	81.302	57.258	72.331	101.401	101.987	109.459	110.312
-6.09309	77.474	81.311	57.259	72.332	101.403	102.001	109.459	110.313
-6.08609	77.488	81.32	57.26	72.332	101.406	102.015	109.46	110.314
-6.07908	77.501	81.328	57.261	72.333	101.408	102.029	109.46	110.314
-6.07207	77.514	81.337	57.261	72.333	101.411	102.043	109.46	110.315
-6.06507	77.527	81.345	57.262	72.334	101.413	102.056	109.461	110.316
-6.05806	77.539	81.354	57.263	72.334	101.415	102.069	109.461	110.316
-6.05105	77.552	81.362	57.264	72.335	101.418	102.082	109.462	110.317
-6.04404	77.564	81.37	57.264	72.335	101.42	102.095	109.462	110.317
-6.03704	77.576	81.378	57.265	72.336	101.422	102.107	109.462	110.318
-6.03003	77.588	81.385	57.266	72.336	101.425	102.12	109.463	110.319
-6.02302	77.599	81.393	57.267	72.336	101.427	102.132	109.463	110.319
-6.01602	77.611	81.401	57.267	72.337	101.429	102.144	109.463	110.32
-6.00901	77.622	81.408	57.268	72.337	101.431	102.155	109.464	110.32
-6.002	77.633	81.415	57.269	72.338	101.433	102.167	109.464	110.321
-5.99499	77.644	81.423	57.269	72.338	101.435	102.178	109.464	110.321
-5.98799	77.655	81.43	57.27	72.339	101.437	102.189	109.465	110.322
-5.98098	77.665	81.437	57.271	72.339	101.439	102.2	109.465	110.322
-5.97397	77.675	81.444	57.271	72.339	101.441	102.211	109.465	110.323
-5.96697	77.686	81.45	57.272	72.34	101.443	102.222	109.466	110.323
-5.95996	77.696	81.457	57.272	72.34	101.445	102.232	109.466	110.324
-5.95295	77.706	81.464	57.273	72.341	101.447	102.243	109.466	110.324
-5.94595	77.715	81.47	57.274	72.341	101.449	102.253	109.467	110.325
-5.93894	77.725	81.476	57.274	72.341	101.451	102.263	109.467	110.325
-5.93193	77.734	81.483	57.275	72.342	101.452	102.273	109.467	110.326
-5.92492	77.744	81.489	57.275	72.342	101.454	102.283	109.467	110.326
-5.91792	77.753	81.495	57.276	72.342	101.456	102.292	109.468	110.327
-5.91091	77.762	81.501	57.276	72.343	101.458	102.302	109.468	110.327
-5.9039	77.771	81.506	57.277	72.343	101.459	102.311	109.468	110.328
-5.8969	77.78	81.512	57.278	72.343	101.461	102.32	109.469	110.328
-5.88989	77.788	81.518	57.278	72.344	101.463	102.329	109.469	110.329
-5.88288	77.797	81.523	57.279	72.344	101.464	102.338	109.469	110.329
-5.87588	77.805	81.529	57.279	72.344	101.466	102.346	109.469	110.329
-5.86887	77.813	81.534	57.28	72.345	101.467	102.355	109.47	110.33
-5.86186	77.821	81.54	57.28	72.345	101.469	102.363	109.47	110.33
-5.85485	77.829	81.545	57.281	72.345	101.47	102.372	109.47	110.331
-5.84785	77.837	81.55	57.281	72.346	101.472	102.38	109.47	110.331
-5.84084	77.845	81.555	57.281	72.346	101.473	102.388	109.471	110.331
-5.83383	77.852	81.56	57.282	72.346	101.475	102.396	109.471	110.332
-5.82683	77.86	81.565	57.282	72.346	101.476	102.403	109.471	110.332
-5.81982	77.867	81.57	57.283	72.347	101.477	102.411	109.471	110.332
-5.81281	77.874	81.575	57.283	72.347	101.479	102.418	109.471	110.333
-5.80581	77.881	81.579	57.284	72.347	101.48	102.426	109.472	110.333
-5.7988	77.888	81.584	57.284	72.347	101.481	102.433	109.472	110.333
-5.79179	77.895	81.588	57.284	72.348	101.483	102.44	109.472	110.334
-5.78478	77.902	81.593	57.285	72.348	101.484	102.447	109.472	110.334
-5.77778	77.909	81.597	57.285	72.348	101.485	102.454	109.473	110.334
-5.77077	77.915	81.602	57.286	72.348	101.486	102.461	109.473	110.335
-5.76376	77.922	81.606	57.286	72.349	101.488	102.468	109.473	110.335
-5.75676	77.928	81.61	57.286	72.349	101.489	102.474	109.473	110.335
-5.74975	77.934	81.614	57.287	72.349	101.49	102.481	109.473	110.336
-5.74274	77.94	81.618	57.287	72.349	101.491	102.487	109.473	110.336
-5.73574	77.946	81.622	57.288	72.35	101.492	102.494	109.474	110.336
-5.72873	77.952	81.626	57.288	72.35	101.493	102.5	109.474	110.337
-5.72172	77.958	81.63	57.288	72.35	101.495	102.506	109.474	110.337
-5.71471	77.964	81.634	57.289	72.35	101.496	102.512	109.474	110.337
-5.70771	77.97	81.638	57.289	72.351	101.497	102.518	109.474	110.337
-5.7007	77.975	81.641	57.289	72.351	101.498	102.524	109.475	110.338
-5.69369	77.981	81.645	57.29	72.351	101.499	102.529	109.475	110.338
-5.68669	77.986	81.648	57.29	72.351	101.5	102.535	109.475	110.338
-5.67968	77.991	81.652	57.29	72.351	101.501	102.541	109.475	110.339
-5.67267	77.997	81.655	57.291	72.352	101.502	102.546	109.475	110.339
-5.66567	78.002	81.659	57.291	72.352	101.503	102.551	109.475	110.339
-5.65866	78.007	81.662	57.291	72.352	101.504	102.557	109.476	110.339
-5.65165	78.012	81.665	57.291	72.352	101.505	102.562	109.476	110.34
-5.64464	78.017	81.669	57.292	72.352	101.506	102.567	109.476	110.34
-5.63764	78.022	81.672	57.292	72.352	101.506	102.572	109.476	110.34
-5.63063	78.026	81.675	57.292	72.353	101.507	102.577	109.476	110.34
-5.62362	78.031	81.678	57.293	72.353	101.508	102.582	109.476	110.34
-5.61662	78.036	81.681	57.293	72.353	101.509	102.587	109.476	110.341
-5.60961	78.04	81.684	57.293	72.353	101.51	102.591	109.477	110.341
-5.6026	78.045	81.687	57.293	72.353	101.511	102.596	109.477	110.341
-5.5956	78.049	81.69	57.294	72.354	101.512	102.601	109.477	110.341
-5.58859	78.054	81.693	57.294	72.354	101.512	102.605	109.477	110.342
-5.58158	78.058	81.695	57.294	72.354	101.513	102.61	109.477	110.342
-5.57457	78.062	81.698	57.294	72.354	101.514	102.614	109.477	110.342
-5.56757	78.066	81.701	57.295	72.354	101.515	102.618	109.477	110.342
-5.56056	78.07	81.704	57.295	72.354	101.516	102.623	109.477	110.342
-5.55355	78.074	81.706	57.295	72.354	101.516	102.627	109.478	110.343
-5.54655	78.078	81.709	57.295	72.355	101.517	102.631	109.478	110.343
-5.53954	78.082	81.711	57.296	72.355	101.518	102.635	109.478	110.343
-5.53253	78.086	81.714	57.296	72.355	101.518	102.639	109.478	110.343
-5.52553	78.09	81.716	57.296	72.355	101.519	102.643	109.478	110.343
-5.51852	78.093	81.719	57.296	72.355	101.52	102.647	109.478	110.344
-5.51151	78.097	81.721	57.297	72.355	101.52	102.65	109.478	110.344
-5.5045	78.1	81.724	57.297	72.355	101.521	102.654	109.478	110.344
-5.4975	78.104	81.726	57.297	72.356	101.522	102.658	109.478	110.344
-5.49049	78.107	81.728	57.297	72.356	101.522	102.661	109.479	110.344
-5.48348	78.111	81.73	57.297	72.356	101.523	102.665	109.479	110.344
-5.47648	78.114	81.733	57.298	72.356	101.524	102.668	109.479	110.345
-5.46947	78.117	81.735	57.298	72.356	101.524	102.672	109.479	110.345
-5.46246	78.121	81.737	57.298	72.356	101.525	102.675	109.479	110.345
-5.45546	78.124	81.739	57.298	72.356	101.526	102.678	109.479	110.345
-5.44845	78.127	81.741	57.298	72.356	101.526	102.682	109.479	110.345
-5.44144	78.13	81.743	57.299	72.357	101.527	102.685	109.479	110.345
-5.43443	78.133	81.745	57.299	72.357	101.527	102.688	109.479	110.345
-5.42743	78.136	81.747	57.299	72.357	101.528	102.691	109.479	110.346
-5.42042	78.139	81.749	57.299	72.357	101.528	102.694	109.48	110.346
-5.41341	78.142	81.751	57.299	72.357	101.529	102.697	109.48	110.346
-5.40641	78.145	81.753	57.299	72.357	101.529	102.7	109.48	110.346
-5.3994	78.148	81.755	57.3	72.357	101.53	102.703	109.48	110.346
-5.39239	78.15	81.756	57.3	72.357	101.531	102.706	109.48	110.346
-5.38539	78.153	81.758	57.3	72.357	101.531	102.709	109.48	110.346
-5.37838	78.156	81.76	57.3	72.358	101.532	102.712	109.48	110.347
-5.37137	78.158	81.762	57.3	72.358	101.532	102.714	109.48	110.347
-5.36436	78.161	81.763	57.3	72.358	101.532	102.717	109.48	110.347
-5.35736	78.164	81.765	57.301	72.358	101.533	102.72	109.48	110.347
-5.35035	78.166	81.767	57.301	72.358	101.533	102.722	109.48	110.347
-5.34334	78.169	81.768	57.301	72.358	101.534	102.725	109.48	110.347
-5.33634	78.171	81.77	57.301	72.358	101.534	102.727	109.48	110.347
-5.32933	78.173	81.771	57.301	72.358	101.535	102.73	109.481	110.347
-5.32232	78.176	81.773	57.301	72.358	101.535	102.732	109.481	110.348
-5.31532	78.178	81.775	57.301	72.358	101.536	102.735	109.481	110.348
-5.30831	78.18	81.776	57.302	72.358	101.536	102.737	109.481	110.348
-5.3013	78.183	81.777	57.302	72.359	101.537	102.739	109.481	110.348
-5.29429	78.185	81.779	57.302	72.359	101.537	102.742	109.481	110.348
-5.28729	78.187	81.78	57.302	72.359	101.537	102.744	109.481	110.348
-5.28028	78.189	81.782	57.302	72.359	101.538	102.746	109.481	110.348
-5.27327	78.191	81.783	57.302	72.359	101.538	102.748	109.481	110.348
-5.26627	78.193	81.785	57.302	72.359	101.538	102.751	109.481	110.348
-5.25926	78.195	81.786	57.302	72.359	101.539	102.753	109.481	110.349
-5.25225	78.197	81.787	57.303	72.359	101.539	102.755	109.481	110.349
-5.24525	78.199	81.788	57.303	72.359	101.54	102.757	109.481	110.349
-5.23824	78.201	81.79	57.303	72.359	101.54	102.759	109.481	110.349
-5.23123	78.203	81.791	57.303	72.359	101.54	102.761	109.481	110.349
-5.22422	78.205	81.792	57.303	72.359	101.541	102.763	109.482	110.349
-5.21722	78.207	81.793	57.303	72.359	101.541	102.765	109.482	110.349
-5.21021	78.209	81.795	57.303	72.36	101.541	102.767	109.482	110.349
-5.2032	78.211	81.796	57.303	72.36	101.542	102.768	109.482	110.349
-5.1962	78.212	81.797	57.303	72.36	101.542	102.77	109.482	110.349
-5.18919	78.214	81.798	57.304	72.36	101.542	102.772	109.482	110.349
-5.18218	78.216	81.799	57.304	72.36	101.543	102.774	109.482	110.35
-5.17518	78.217	81.8	57.304	72.36	101.543	102.776	109.482	110.35
-5.16817	78.219	81.801	57.304	72.36	101.543	102.777	109.482	110.35
-5.16116	78.221	81.802	57.304	72.36	101.544	102.779	109.482	110.35
-5.15415	78.222	81.804	57.304	72.36	101.544	102.781	109.482	110.35
-5.14715	78.224	81.805	57.304	72.36	101.544	102.782	109.482	110.35
-5.14014	78.225	81.806	57.304	72.36	101.544	102.784	109.482	110.35
-5.13313	78.227	81.807	57.304	72.36	101.545	102.786	109.482	110.35
-5.12613	78.228	81.808	57.304	72.36	101.545	102.787	109.482	110.35
-5.11912	78.23	81.809	57.304	72.36	101.545	102.789	109.482	110.35
-5.11211	78.231	81.809	57.305	72.36	101.546	102.79	109.482	110.35
-5.10511	78.233	81.81	57.305	72.36	101.546	102.792	109.482	110.35
-5.0981	78.234	81.811	57.305	72.36	101.546	102.793	109.482	110.35
-5.09109	78.236	81.812	57.305	72.361	101.546	102.794	109.482	110.35
-5.08408	78.237	81.813	57.305	72.361	101.547	102.796	109.482	110.351
-5.07708	78.238	81.814	57.305	72.361	101.547	102.797	109.483	110.351
-5.07007	78.24	81.815	57.305	72.361	101.547	102.799	109.483	110.351
-5.06306	78.241	81.816	57.305	72.361	101.547	102.8	109.483	110.351
-5.05606	78.242	81.817	57.305	72.361	101.548	102.801	109.483	110.351
-5.04905	78.243	81.817	57.305	72.361	101.548	102.803	109.483	110.351
-5.04204	78.245	81.818	57.305	72.361	101.548	102.804	109.483	110.351
-5.03504	78.246	81.819	57.305	72.361	101.548	102.805	109.483	110.351
-5.02803	78.247	81.82	57.305	72.361	101.549	102.806	109.483	110.351
-5.02102	78.248	81.821	57.306	72.361	101.549	102.808	109.483	110.351
-5.01401	78.249	81.821	57.306	72.361	101.549	102.809	109.483	110.351
-5.00701	78.251	81.822	57.306	72.361	101.549	102.81	109.483	110.351
-5	78.252	81.823	57.306	72.361	101.549	102.811	109.483	110.351

## Sheet: Fig1d
log[Drug], M	TRV130	PZM21	MP	buprenorphine	morphine	DAMGO	BU72	lofentanil
-12	2.63	1.83	1.531	2.933	2.329	0.012	0.783	10.558
-11.993	2.63	1.83	1.531	2.933	2.329	0.012	0.784	10.559
-11.986	2.63	1.83	1.531	2.933	2.329	0.012	0.786	10.56
-11.979	2.63	1.83	1.531	2.933	2.329	0.012	0.788	10.561
-11.972	2.63	1.83	1.531	2.933	2.329	0.012	0.79	10.561
-11.965	2.63	1.83	1.531	2.933	2.329	0.012	0.792	10.562
-11.958	2.63	1.83	1.531	2.933	2.329	0.012	0.793	10.563
-11.951	2.63	1.83	1.531	2.933	2.329	0.012	0.795	10.564
-11.9439	2.63	1.83	1.531	2.933	2.329	0.012	0.797	10.564
-11.9369	2.63	1.83	1.531	2.933	2.329	0.012	0.799	10.565
-11.9299	2.63	1.83	1.531	2.933	2.329	0.012	0.801	10.566
-11.9229	2.63	1.83	1.531	2.933	2.329	0.012	0.803	10.567
-11.9159	2.63	1.83	1.531	2.933	2.329	0.012	0.805	10.568
-11.9089	2.63	1.83	1.531	2.933	2.329	0.012	0.807	10.569
-11.9019	2.63	1.83	1.531	2.933	2.329	0.012	0.81	10.569
-11.8949	2.63	1.83	1.531	2.933	2.329	0.012	0.812	10.57
-11.8879	2.63	1.83	1.531	2.933	2.329	0.012	0.814	10.571
-11.8809	2.63	1.83	1.531	2.933	2.329	0.012	0.816	10.572
-11.8739	2.63	1.83	1.531	2.933	2.329	0.012	0.819	10.573
-11.8669	2.63	1.83	1.531	2.933	2.329	0.012	0.821	10.574
-11.8599	2.63	1.83	1.531	2.933	2.329	0.012	0.823	10.575
-11.8529	2.63	1.83	1.531	2.933	2.329	0.012	0.826	10.576
-11.8458	2.63	1.83	1.531	2.933	2.329	0.012	0.828	10.577
-11.8388	2.63	1.83	1.531	2.933	2.329	0.012	0.83	10.578
-11.8318	2.63	1.83	1.531	2.933	2.329	0.012	0.833	10.579
-11.8248	2.63	1.83	1.531	2.933	2.329	0.012	0.836	10.58
-11.8178	2.63	1.83	1.531	2.933	2.329	0.012	0.838	10.581
-11.8108	2.63	1.83	1.531	2.933	2.329	0.012	0.841	10.582
-11.8038	2.63	1.83	1.531	2.933	2.329	0.012	0.843	10.583
-11.7968	2.63	1.83	1.531	2.933	2.329	0.012	0.846	10.584
-11.7898	2.63	1.83	1.531	2.933	2.329	0.012	0.849	10.586
-11.7828	2.63	1.83	1.531	2.933	2.329	0.012	0.852	10.587
-11.7758	2.63	1.83	1.531	2.933	2.329	0.012	0.855	10.588
-11.7688	2.63	1.83	1.531	2.933	2.329	0.012	0.857	10.589
-11.7618	2.63	1.83	1.531	2.933	2.329	0.012	0.86	10.59
-11.7548	2.63	1.83	1.531	2.933	2.329	0.012	0.863	10.592
-11.7477	2.63	1.83	1.531	2.933	2.329	0.012	0.866	10.593
-11.7407	2.63	1.83	1.531	2.933	2.329	0.012	0.87	10.594
-11.7337	2.63	1.83	1.531	2.933	2.329	0.012	0.873	10.595
-11.7267	2.63	1.83	1.531	2.933	2.329	0.012	0.876	10.597
-11.7197	2.63	1.83	1.531	2.933	2.329	0.012	0.879	10.598
-11.7127	2.63	1.83	1.531	2.933	2.329	0.012	0.882	10.599
-11.7057	2.63	1.83	1.531	2.933	2.329	0.012	0.886	10.601
-11.6987	2.63	1.83	1.531	2.933	2.329	0.012	0.889	10.602
-11.6917	2.63	1.83	1.531	2.933	2.329	0.012	0.893	10.604
-11.6847	2.63	1.83	1.531	2.933	2.329	0.012	0.896	10.605
-11.6777	2.63	1.83	1.531	2.933	2.329	0.012	0.9	10.607
-11.6707	2.63	1.83	1.531	2.933	2.329	0.012	0.903	10.608
-11.6637	2.63	1.83	1.531	2.933	2.329	0.012	0.907	10.61
-11.6567	2.63	1.83	1.531	2.933	2.329	0.012	0.911	10.611
-11.6496	2.63	1.83	1.531	2.933	2.329	0.012	0.915	10.613
-11.6426	2.63	1.83	1.531	2.933	2.329	0.012	0.919	10.614
-11.6356	2.63	1.83	1.531	2.933	2.329	0.012	0.922	10.616
-11.6286	2.63	1.83	1.531	2.933	2.329	0.013	0.926	10.617
-11.6216	2.63	1.83	1.531	2.933	2.329	0.013	0.931	10.619
-11.6146	2.63	1.83	1.531	2.933	2.329	0.013	0.935	10.621
-11.6076	2.63	1.83	1.531	2.933	2.329	0.013	0.939	10.623
-11.6006	2.63	1.83	1.531	2.933	2.329	0.013	0.943	10.624
-11.5936	2.63	1.83	1.531	2.933	2.329	0.013	0.947	10.626
-11.5866	2.63	1.83	1.531	2.933	2.329	0.013	0.952	10.628
-11.5796	2.63	1.83	1.531	2.933	2.329	0.013	0.956	10.63
-11.5726	2.63	1.83	1.531	2.933	2.329	0.013	0.961	10.632
-11.5656	2.63	1.83	1.531	2.933	2.329	0.013	0.966	10.634
-11.5586	2.63	1.83	1.531	2.933	2.329	0.013	0.97	10.635
-11.5516	2.63	1.83	1.531	2.933	2.329	0.013	0.975	10.637
-11.5445	2.63	1.83	1.531	2.933	2.329	0.013	0.98	10.639
-11.5375	2.63	1.83	1.531	2.933	2.329	0.013	0.985	10.641
-11.5305	2.63	1.83	1.531	2.933	2.329	0.013	0.99	10.644
-11.5235	2.63	1.83	1.531	2.933	2.329	0.013	0.995	10.646
-11.5165	2.63	1.83	1.531	2.933	2.329	0.013	1	10.648
-11.5095	2.63	1.83	1.531	2.933	2.329	0.013	1.005	10.65
-11.5025	2.63	1.83	1.531	2.933	2.329	0.013	1.011	10.652
-11.4955	2.63	1.83	1.531	2.933	2.329	0.013	1.016	10.654
-11.4885	2.63	1.83	1.531	2.933	2.329	0.013	1.022	10.657
-11.4815	2.63	1.83	1.531	2.933	2.329	0.013	1.027	10.659
-11.4745	2.63	1.83	1.531	2.933	2.329	0.013	1.033	10.661
-11.4675	2.63	1.83	1.531	2.933	2.329	0.013	1.039	10.664
-11.4605	2.63	1.83	1.531	2.933	2.329	0.013	1.045	10.666
-11.4535	2.63	1.83	1.531	2.933	2.329	0.013	1.05	10.669
-11.4464	2.63	1.83	1.531	2.933	2.329	0.013	1.057	10.671
-11.4394	2.63	1.83	1.531	2.933	2.329	0.013	1.063	10.674
-11.4324	2.63	1.83	1.531	2.933	2.329	0.013	1.069	10.676
-11.4254	2.63	1.83	1.531	2.933	2.329	0.013	1.075	10.679
-11.4184	2.63	1.83	1.531	2.933	2.329	0.013	1.082	10.681
-11.4114	2.63	1.83	1.531	2.933	2.329	0.013	1.088	10.684
-11.4044	2.63	1.83	1.531	2.933	2.329	0.014	1.095	10.687
-11.3974	2.63	1.83	1.531	2.933	2.329	0.014	1.102	10.69
-11.3904	2.63	1.83	1.531	2.933	2.329	0.014	1.109	10.693
-11.3834	2.63	1.83	1.531	2.933	2.329	0.014	1.116	10.695
-11.3764	2.63	1.83	1.531	2.933	2.329	0.014	1.123	10.698
-11.3694	2.63	1.83	1.531	2.933	2.329	0.014	1.13	10.701
-11.3624	2.63	1.83	1.531	2.933	2.329	0.014	1.138	10.704
-11.3554	2.63	1.83	1.531	2.933	2.329	0.014	1.145	10.707
-11.3483	2.63	1.83	1.531	2.933	2.329	0.014	1.153	10.711
-11.3413	2.63	1.83	1.531	2.933	2.329	0.014	1.16	10.714
-11.3343	2.63	1.83	1.531	2.933	2.329	0.014	1.168	10.717
-11.3273	2.63	1.83	1.531	2.933	2.329	0.014	1.176	10.72
-11.3203	2.63	1.83	1.531	2.933	2.329	0.014	1.184	10.724
-11.3133	2.63	1.83	1.531	2.933	2.329	0.014	1.192	10.727
-11.3063	2.63	1.83	1.531	2.933	2.329	0.014	1.201	10.73
-11.2993	2.63	1.83	1.531	2.933	2.329	0.014	1.209	10.734
-11.2923	2.63	1.83	1.531	2.933	2.329	0.014	1.218	10.737
-11.2853	2.63	1.83	1.531	2.933	2.329	0.014	1.227	10.741
-11.2783	2.63	1.83	1.531	2.933	2.329	0.014	1.236	10.745
-11.2713	2.63	1.83	1.531	2.933	2.329	0.014	1.245	10.748
-11.2643	2.63	1.83	1.531	2.933	2.329	0.014	1.254	10.752
-11.2573	2.63	1.83	1.531	2.933	2.329	0.014	1.263	10.756
-11.2502	2.63	1.83	1.531	2.933	2.329	0.015	1.273	10.76
-11.2432	2.63	1.83	1.531	2.933	2.329	0.015	1.282	10.764
-11.2362	2.63	1.83	1.531	2.933	2.329	0.015	1.292	10.768
-11.2292	2.63	1.83	1.531	2.934	2.329	0.015	1.302	10.772
-11.2222	2.63	1.83	1.531	2.934	2.329	0.015	1.312	10.776
-11.2152	2.63	1.83	1.531	2.934	2.329	0.015	1.322	10.781
-11.2082	2.63	1.83	1.531	2.934	2.329	0.015	1.333	10.785
-11.2012	2.63	1.83	1.531	2.934	2.329	0.015	1.344	10.789
-11.1942	2.63	1.83	1.531	2.934	2.329	0.015	1.354	10.794
-11.1872	2.63	1.83	1.531	2.934	2.329	0.015	1.365	10.798
-11.1802	2.63	1.83	1.531	2.934	2.329	0.015	1.376	10.803
-11.1732	2.63	1.83	1.531	2.934	2.329	0.015	1.388	10.808
-11.1662	2.63	1.83	1.531	2.934	2.329	0.015	1.399	10.812
-11.1592	2.63	1.83	1.531	2.934	2.329	0.015	1.411	10.817
-11.1522	2.63	1.83	1.531	2.934	2.329	0.015	1.423	10.822
-11.1451	2.63	1.83	1.531	2.934	2.329	0.016	1.435	10.827
-11.1381	2.63	1.83	1.531	2.934	2.329	0.016	1.447	10.832
-11.1311	2.63	1.83	1.531	2.934	2.329	0.016	1.46	10.837
-11.1241	2.63	1.83	1.531	2.934	2.329	0.016	1.472	10.842
-11.1171	2.63	1.83	1.531	2.934	2.329	0.016	1.485	10.848
-11.1101	2.63	1.83	1.531	2.934	2.329	0.016	1.498	10.853
-11.1031	2.63	1.83	1.531	2.934	2.329	0.016	1.511	10.859
-11.0961	2.63	1.83	1.531	2.934	2.329	0.016	1.525	10.864
-11.0891	2.63	1.83	1.531	2.934	2.329	0.016	1.538	10.87
-11.0821	2.63	1.83	1.531	2.934	2.329	0.016	1.552	10.876
-11.0751	2.63	1.83	1.531	2.934	2.329	0.016	1.567	10.882
-11.0681	2.63	1.83	1.531	2.934	2.329	0.016	1.581	10.887
-11.0611	2.63	1.83	1.531	2.934	2.329	0.016	1.595	10.894
-11.0541	2.63	1.83	1.531	2.934	2.329	0.017	1.61	10.9
-11.047	2.63	1.83	1.531	2.934	2.329	0.017	1.625	10.906
-11.04	2.63	1.83	1.531	2.934	2.329	0.017	1.641	10.912
-11.033	2.63	1.83	1.531	2.934	2.329	0.017	1.656	10.919
-11.026	2.63	1.83	1.531	2.934	2.329	0.017	1.672	10.925
-11.019	2.63	1.83	1.531	2.934	2.329	0.017	1.688	10.932
-11.012	2.63	1.83	1.531	2.934	2.329	0.017	1.704	10.939
-11.005	2.63	1.83	1.531	2.934	2.329	0.017	1.721	10.945
-10.998	2.63	1.83	1.531	2.934	2.329	0.017	1.738	10.952
-10.991	2.63	1.83	1.531	2.934	2.329	0.017	1.755	10.96
-10.984	2.63	1.83	1.531	2.934	2.329	0.017	1.772	10.967
-10.977	2.63	1.83	1.531	2.934	2.329	0.018	1.79	10.974
-10.97	2.63	1.83	1.531	2.934	2.329	0.018	1.808	10.981
-10.963	2.63	1.83	1.531	2.934	2.329	0.018	1.826	10.989
-10.956	2.63	1.83	1.531	2.934	2.329	0.018	1.844	10.997
-10.9489	2.63	1.83	1.531	2.934	2.329	0.018	1.863	11.005
-10.9419	2.63	1.83	1.531	2.934	2.329	0.018	1.882	11.012
-10.9349	2.63	1.83	1.531	2.934	2.329	0.018	1.902	11.02
-10.9279	2.63	1.83	1.531	2.934	2.329	0.018	1.921	11.029
-10.9209	2.63	1.83	1.531	2.935	2.329	0.019	1.941	11.037
-10.9139	2.63	1.83	1.531	2.935	2.329	0.019	1.962	11.045
-10.9069	2.63	1.83	1.531	2.935	2.329	0.019	1.982	11.054
-10.8999	2.63	1.83	1.531	2.935	2.329	0.019	2.003	11.063
-10.8929	2.63	1.83	1.531	2.935	2.329	0.019	2.024	11.072
-10.8859	2.63	1.83	1.531	2.935	2.329	0.019	2.046	11.081
-10.8789	2.63	1.83	1.531	2.935	2.329	0.019	2.068	11.09
-10.8719	2.63	1.83	1.531	2.935	2.329	0.019	2.09	11.099
-10.8649	2.63	1.83	1.531	2.935	2.329	0.02	2.113	11.108
-10.8579	2.63	1.83	1.531	2.935	2.329	0.02	2.136	11.118
-10.8509	2.63	1.83	1.531	2.935	2.329	0.02	2.159	11.128
-10.8438	2.63	1.83	1.531	2.935	2.329	0.02	2.183	11.138
-10.8368	2.63	1.83	1.531	2.935	2.329	0.02	2.207	11.148
-10.8298	2.63	1.83	1.531	2.935	2.329	0.02	2.232	11.158
-10.8228	2.63	1.83	1.531	2.935	2.329	0.02	2.257	11.168
-10.8158	2.63	1.83	1.531	2.935	2.329	0.021	2.282	11.179
-10.8088	2.63	1.83	1.531	2.935	2.329	0.021	2.308	11.19
-10.8018	2.63	1.83	1.531	2.935	2.329	0.021	2.334	11.201
-10.7948	2.63	1.83	1.531	2.935	2.329	0.021	2.36	11.212
-10.7878	2.63	1.83	1.531	2.935	2.329	0.021	2.387	11.223
-10.7808	2.63	1.83	1.531	2.935	2.329	0.021	2.415	11.234
-10.7738	2.63	1.83	1.531	2.935	2.329	0.022	2.443	11.246
-10.7668	2.63	1.83	1.531	2.935	2.33	0.022	2.471	11.258
-10.7598	2.63	1.83	1.531	2.935	2.33	0.022	2.499	11.27
-10.7528	2.63	1.83	1.531	2.935	2.33	0.022	2.528	11.282
-10.7457	2.63	1.83	1.531	2.935	2.33	0.022	2.558	11.294
-10.7387	2.63	1.83	1.531	2.936	2.33	0.022	2.588	11.307
-10.7317	2.63	1.83	1.531	2.936	2.33	0.023	2.619	11.32
-10.7247	2.63	1.83	1.531	2.936	2.33	0.023	2.65	11.333
-10.7177	2.63	1.83	1.531	2.936	2.33	0.023	2.681	11.346
-10.7107	2.63	1.83	1.531	2.936	2.33	0.023	2.713	11.359
-10.7037	2.63	1.83	1.531	2.936	2.33	0.023	2.745	11.373
-10.6967	2.63	1.83	1.531	2.936	2.33	0.024	2.778	11.387
-10.6897	2.63	1.83	1.531	2.936	2.33	0.024	2.812	11.401
-10.6827	2.63	1.83	1.531	2.936	2.33	0.024	2.846	11.415
-10.6757	2.63	1.83	1.531	2.936	2.33	0.024	2.88	11.429
-10.6687	2.63	1.83	1.531	2.936	2.33	0.024	2.915	11.444
-10.6617	2.63	1.83	1.531	2.936	2.33	0.025	2.951	11.459
-10.6547	2.63	1.83	1.531	2.936	2.33	0.025	2.987	11.474
-10.6476	2.63	1.83	1.531	2.936	2.33	0.025	3.024	11.49
-10.6406	2.63	1.83	1.531	2.936	2.33	0.025	3.061	11.505
-10.6336	2.63	1.831	1.531	2.936	2.33	0.025	3.099	11.521
-10.6266	2.63	1.831	1.531	2.936	2.33	0.026	3.137	11.538
-10.6196	2.63	1.831	1.531	2.936	2.33	0.026	3.176	11.554
-10.6126	2.63	1.831	1.531	2.937	2.33	0.026	3.216	11.571
-10.6056	2.63	1.831	1.531	2.937	2.33	0.026	3.256	11.588
-10.5986	2.63	1.831	1.531	2.937	2.33	0.027	3.297	11.605
-10.5916	2.63	1.831	1.531	2.937	2.33	0.027	3.339	11.623
-10.5846	2.63	1.831	1.531	2.937	2.33	0.027	3.381	11.64
-10.5776	2.63	1.831	1.531	2.937	2.33	0.027	3.424	11.658
-10.5706	2.63	1.831	1.531	2.937	2.33	0.028	3.467	11.677
-10.5636	2.63	1.831	1.531	2.937	2.33	0.028	3.511	11.695
-10.5566	2.63	1.831	1.531	2.937	2.33	0.028	3.556	11.714
-10.5495	2.63	1.831	1.531	2.937	2.33	0.029	3.601	11.734
-10.5425	2.63	1.831	1.531	2.937	2.33	0.029	3.648	11.753
-10.5355	2.63	1.831	1.531	2.937	2.33	0.029	3.694	11.773
-10.5285	2.63	1.831	1.531	2.937	2.33	0.029	3.742	11.793
-10.5215	2.63	1.831	1.531	2.937	2.33	0.03	3.79	11.814
-10.5145	2.63	1.831	1.531	2.938	2.33	0.03	3.839	11.835
-10.5075	2.63	1.831	1.531	2.938	2.33	0.03	3.889	11.856
-10.5005	2.63	1.831	1.531	2.938	2.33	0.031	3.94	11.877
-10.4935	2.63	1.831	1.531	2.938	2.33	0.031	3.991	11.899
-10.4865	2.63	1.831	1.531	2.938	2.33	0.031	4.043	11.921
-10.4795	2.63	1.831	1.531	2.938	2.33	0.032	4.096	11.944
-10.4725	2.63	1.831	1.531	2.938	2.33	0.032	4.15	11.967
-10.4655	2.63	1.831	1.531	2.938	2.33	0.032	4.204	11.99
-10.4585	2.63	1.831	1.531	2.938	2.33	0.033	4.26	12.013
-10.4515	2.63	1.831	1.531	2.938	2.33	0.033	4.316	12.037
-10.4444	2.63	1.831	1.531	2.938	2.33	0.033	4.373	12.062
-10.4374	2.63	1.831	1.531	2.938	2.33	0.034	4.431	12.087
-10.4304	2.63	1.831	1.531	2.939	2.33	0.034	4.489	12.112
-10.4234	2.63	1.831	1.531	2.939	2.33	0.034	4.549	12.137
-10.4164	2.63	1.831	1.531	2.939	2.33	0.035	4.61	12.163
-10.4094	2.63	1.831	1.531	2.939	2.33	0.035	4.671	12.189
-10.4024	2.631	1.831	1.531	2.939	2.33	0.036	4.733	12.216
-10.3954	2.631	1.831	1.531	2.939	2.33	0.036	4.797	12.243
-10.3884	2.631	1.831	1.531	2.939	2.33	0.036	4.861	12.271
-10.3814	2.631	1.831	1.531	2.939	2.331	0.037	4.926	12.299
-10.3744	2.631	1.831	1.531	2.939	2.331	0.037	4.992	12.327
-10.3674	2.631	1.831	1.531	2.94	2.331	0.038	5.059	12.356
-10.3604	2.631	1.831	1.531	2.94	2.331	0.038	5.127	12.386
-10.3534	2.631	1.831	1.531	2.94	2.331	0.039	5.197	12.415
-10.3463	2.631	1.831	1.531	2.94	2.331	0.039	5.267	12.446
-10.3393	2.631	1.831	1.531	2.94	2.331	0.039	5.338	12.476
-10.3323	2.631	1.832	1.531	2.94	2.331	0.04	5.41	12.508
-10.3253	2.631	1.832	1.531	2.94	2.331	0.04	5.483	12.539
-10.3183	2.631	1.832	1.531	2.94	2.331	0.041	5.558	12.571
-10.3113	2.631	1.832	1.531	2.94	2.331	0.041	5.633	12.604
-10.3043	2.631	1.832	1.531	2.941	2.331	0.042	5.71	12.637
-10.2973	2.631	1.832	1.531	2.941	2.331	0.042	5.787	12.671
-10.2903	2.631	1.832	1.531	2.941	2.331	0.043	5.866	12.705
-10.2833	2.631	1.832	1.531	2.941	2.331	0.043	5.946	12.74
-10.2763	2.631	1.832	1.531	2.941	2.331	0.044	6.027	12.775
-10.2693	2.631	1.832	1.531	2.941	2.331	0.044	6.11	12.811
-10.2623	2.631	1.832	1.531	2.941	2.331	0.045	6.193	12.848
-10.2553	2.631	1.832	1.531	2.942	2.331	0.046	6.278	12.885
-10.2482	2.631	1.832	1.531	2.942	2.331	0.046	6.364	12.922
-10.2412	2.631	1.832	1.531	2.942	2.331	0.047	6.451	12.96
-10.2342	2.631	1.832	1.531	2.942	2.331	0.047	6.539	12.999
-10.2272	2.631	1.832	1.531	2.942	2.331	0.048	6.629	13.038
-10.2202	2.631	1.832	1.531	2.942	2.331	0.048	6.72	13.078
-10.2132	2.631	1.832	1.531	2.942	2.331	0.049	6.812	13.119
-10.2062	2.631	1.832	1.531	2.943	2.331	0.05	6.906	13.16
-10.1992	2.631	1.832	1.531	2.943	2.331	0.05	7.001	13.201
-10.1922	2.631	1.832	1.531	2.943	2.331	0.051	7.097	13.244
-10.1852	2.631	1.832	1.531	2.943	2.331	0.052	7.195	13.287
-10.1782	2.631	1.832	1.531	2.943	2.332	0.052	7.294	13.331
-10.1712	2.631	1.832	1.531	2.943	2.332	0.053	7.394	13.375
-10.1642	2.631	1.832	1.531	2.944	2.332	0.054	7.496	13.42
-10.1572	2.631	1.833	1.531	2.944	2.332	0.054	7.599	13.466
-10.1502	2.631	1.833	1.531	2.944	2.332	0.055	7.704	13.512
-10.1431	2.631	1.833	1.531	2.944	2.332	0.056	7.81	13.559
-10.1361	2.631	1.833	1.531	2.944	2.332	0.056	7.918	13.607
-10.1291	2.631	1.833	1.531	2.945	2.332	0.057	8.027	13.656
-10.1221	2.631	1.833	1.531	2.945	2.332	0.058	8.137	13.705
-10.1151	2.631	1.833	1.531	2.945	2.332	0.059	8.25	13.755
-10.1081	2.631	1.833	1.531	2.945	2.332	0.059	8.363	13.806
-10.1011	2.631	1.833	1.531	2.945	2.332	0.06	8.478	13.858
-10.0941	2.631	1.833	1.531	2.946	2.332	0.061	8.595	13.91
-10.0871	2.631	1.833	1.531	2.946	2.332	0.062	8.714	13.963
-10.0801	2.632	1.833	1.531	2.946	2.332	0.063	8.834	14.017
-10.0731	2.632	1.833	1.531	2.946	2.332	0.063	8.956	14.072
-10.0661	2.632	1.833	1.531	2.946	2.332	0.064	9.079	14.127
-10.0591	2.632	1.833	1.531	2.947	2.332	0.065	9.204	14.184
-10.0521	2.632	1.833	1.531	2.947	2.332	0.066	9.331	14.241
-10.045	2.632	1.833	1.531	2.947	2.333	0.067	9.459	14.299
-10.038	2.632	1.833	1.531	2.947	2.333	0.068	9.589	14.358
-10.031	2.632	1.834	1.531	2.948	2.333	0.069	9.721	14.418
-10.024	2.632	1.834	1.531	2.948	2.333	0.07	9.855	14.479
-10.017	2.632	1.834	1.531	2.948	2.333	0.071	9.99	14.54
-10.01	2.632	1.834	1.531	2.948	2.333	0.072	10.127	14.603
-10.003	2.632	1.834	1.531	2.949	2.333	0.073	10.266	14.666
-9.996	2.632	1.834	1.531	2.949	2.333	0.074	10.407	14.731
-9.98899	2.632	1.834	1.531	2.949	2.333	0.075	10.549	14.796
-9.98198	2.632	1.834	1.531	2.949	2.333	0.076	10.694	14.862
-9.97498	2.632	1.834	1.531	2.95	2.333	0.077	10.84	14.93
-9.96797	2.632	1.834	1.531	2.95	2.333	0.078	10.989	14.998
-9.96096	2.632	1.834	1.531	2.95	2.333	0.079	11.139	15.067
-9.95395	2.632	1.834	1.531	2.951	2.333	0.08	11.291	15.138
-9.94695	2.632	1.834	1.531	2.951	2.333	0.081	11.445	15.209
-9.93994	2.632	1.835	1.531	2.951	2.334	0.082	11.601	15.281
-9.93293	2.632	1.835	1.531	2.951	2.334	0.083	11.759	15.355
-9.92593	2.632	1.835	1.532	2.952	2.334	0.085	11.919	15.429
-9.91892	2.632	1.835	1.532	2.952	2.334	0.086	12.081	15.505
-9.91191	2.632	1.835	1.532	2.952	2.334	0.087	12.245	15.581
-9.9049	2.632	1.835	1.532	2.953	2.334	0.088	12.411	15.659
-9.8979	2.633	1.835	1.532	2.953	2.334	0.09	12.579	15.738
-9.89089	2.633	1.835	1.532	2.953	2.334	0.091	12.749	15.818
-9.88388	2.633	1.835	1.532	2.954	2.334	0.092	12.921	15.899
-9.87688	2.633	1.835	1.532	2.954	2.334	0.093	13.096	15.982
-9.86987	2.633	1.835	1.532	2.954	2.334	0.095	13.272	16.065
-9.86286	2.633	1.835	1.532	2.955	2.334	0.096	13.451	16.15
-9.85586	2.633	1.836	1.532	2.955	2.335	0.097	13.632	16.236
-9.84885	2.633	1.836	1.532	2.955	2.335	0.099	13.815	16.323
-9.84184	2.633	1.836	1.532	2.956	2.335	0.1	14	16.411
-9.83483	2.633	1.836	1.532	2.956	2.335	0.102	14.188	16.501
-9.82783	2.633	1.836	1.532	2.957	2.335	0.103	14.377	16.592
-9.82082	2.633	1.836	1.532	2.957	2.335	0.105	14.569	16.684
-9.81381	2.633	1.836	1.532	2.957	2.335	0.106	14.763	16.778
-9.80681	2.633	1.836	1.532	2.958	2.335	0.108	14.959	16.872
-9.7998	2.633	1.836	1.532	2.958	2.335	0.109	15.158	16.969
-9.79279	2.633	1.837	1.532	2.959	2.335	0.111	15.359	17.066
-9.78579	2.633	1.837	1.532	2.959	2.336	0.113	15.562	17.165
-9.77878	2.633	1.837	1.532	2.959	2.336	0.114	15.768	17.265
-9.77177	2.634	1.837	1.532	2.96	2.336	0.116	15.976	17.367
-9.76476	2.634	1.837	1.532	2.96	2.336	0.118	16.186	17.47
-9.75776	2.634	1.837	1.532	2.961	2.336	0.119	16.398	17.574
-9.75075	2.634	1.837	1.532	2.961	2.336	0.121	16.613	17.68
-9.74374	2.634	1.837	1.532	2.962	2.336	0.123	16.831	17.787
-9.73674	2.634	1.837	1.532	2.962	2.336	0.125	17.05	17.896
-9.72973	2.634	1.838	1.532	2.963	2.336	0.127	17.272	18.006
-9.72272	2.634	1.838	1.532	2.963	2.337	0.128	17.497	18.118
-9.71572	2.634	1.838	1.532	2.963	2.337	0.13	17.724	18.231
-9.70871	2.634	1.838	1.532	2.964	2.337	0.132	17.953	18.346
-9.7017	2.634	1.838	1.532	2.964	2.337	0.134	18.185	18.462
-9.69469	2.634	1.838	1.532	2.965	2.337	0.136	18.419	18.58
-9.68769	2.634	1.838	1.532	2.966	2.337	0.138	18.656	18.699
-9.68068	2.634	1.839	1.532	2.966	2.337	0.14	18.895	18.82
-9.67367	2.635	1.839	1.532	2.967	2.338	0.142	19.136	18.943
-9.66667	2.635	1.839	1.532	2.967	2.338	0.145	19.38	19.067
-9.65966	2.635	1.839	1.532	2.968	2.338	0.147	19.627	19.193
-9.65265	2.635	1.839	1.532	2.968	2.338	0.149	19.876	19.321
-9.64565	2.635	1.839	1.532	2.969	2.338	0.151	20.127	19.45
-9.63864	2.635	1.839	1.532	2.969	2.338	0.154	20.381	19.581
-9.63163	2.635	1.84	1.532	2.97	2.338	0.156	20.638	19.714
-9.62462	2.635	1.84	1.532	2.971	2.339	0.158	20.897	19.848
-9.61762	2.635	1.84	1.532	2.971	2.339	0.161	21.158	19.984
-9.61061	2.635	1.84	1.533	2.972	2.339	0.163	21.422	20.122
-9.6036	2.635	1.84	1.533	2.972	2.339	0.165	21.689	20.262
-9.5966	2.635	1.841	1.533	2.973	2.339	0.168	21.958	20.403
-9.58959	2.636	1.841	1.533	2.974	2.339	0.171	22.229	20.546
-9.58258	2.636	1.841	1.533	2.974	2.34	0.173	22.503	20.691
-9.57558	2.636	1.841	1.533	2.975	2.34	0.176	22.779	20.838
-9.56857	2.636	1.841	1.533	2.976	2.34	0.178	23.058	20.987
-9.56156	2.636	1.841	1.533	2.976	2.34	0.181	23.34	21.137
-9.55455	2.636	1.842	1.533	2.977	2.34	0.184	23.624	21.29
-9.54755	2.636	1.842	1.533	2.978	2.34	0.187	23.91	21.444
-9.54054	2.636	1.842	1.533	2.979	2.341	0.19	24.199	21.6
-9.53353	2.636	1.842	1.533	2.979	2.341	0.192	24.49	21.758
-9.52653	2.636	1.842	1.533	2.98	2.341	0.195	24.784	21.919
-9.51952	2.637	1.843	1.533	2.981	2.341	0.198	25.081	22.081
-9.51251	2.637	1.843	1.533	2.982	2.341	0.201	25.379	22.245
-9.50551	2.637	1.843	1.533	2.982	2.342	0.205	25.681	22.411
-9.4985	2.637	1.843	1.533	2.983	2.342	0.208	25.984	22.579
-9.49149	2.637	1.844	1.533	2.984	2.342	0.211	26.29	22.749
-9.48448	2.637	1.844	1.533	2.985	2.342	0.214	26.599	22.921
-9.47748	2.637	1.844	1.533	2.986	2.342	0.217	26.91	23.095
-9.47047	2.637	1.844	1.533	2.986	2.343	0.221	27.223	23.271
-9.46346	2.638	1.844	1.533	2.987	2.343	0.224	27.539	23.449
-9.45646	2.638	1.845	1.533	2.988	2.343	0.228	27.857	23.629
-9.44945	2.638	1.845	1.533	2.989	2.343	0.231	28.177	23.811
-9.44244	2.638	1.845	1.533	2.99	2.344	0.235	28.5	23.996
-9.43544	2.638	1.845	1.534	2.991	2.344	0.238	28.825	24.182
-9.42843	2.638	1.846	1.534	2.992	2.344	0.242	29.152	24.371
-9.42142	2.638	1.846	1.534	2.993	2.344	0.246	29.482	24.562
-9.41441	2.639	1.846	1.534	2.994	2.345	0.25	29.813	24.755
-9.40741	2.639	1.846	1.534	2.995	2.345	0.253	30.148	24.95
-9.4004	2.639	1.847	1.534	2.996	2.345	0.257	30.484	25.147
-9.39339	2.639	1.847	1.534	2.997	2.345	0.261	30.822	25.346
-9.38639	2.639	1.847	1.534	2.998	2.346	0.265	31.163	25.548
-9.37938	2.639	1.848	1.534	2.999	2.346	0.27	31.506	25.752
-9.37237	2.639	1.848	1.534	3	2.346	0.274	31.851	25.958
-9.36537	2.64	1.848	1.534	3.001	2.347	0.278	32.198	26.166
-9.35836	2.64	1.849	1.534	3.002	2.347	0.282	32.547	26.377
-9.35135	2.64	1.849	1.534	3.003	2.347	0.287	32.898	26.589
-9.34434	2.64	1.849	1.534	3.004	2.347	0.291	33.251	26.804
-9.33734	2.64	1.849	1.534	3.005	2.348	0.296	33.606	27.021
-9.33033	2.64	1.85	1.534	3.006	2.348	0.3	33.963	27.241
-9.32332	2.641	1.85	1.534	3.008	2.348	0.305	34.323	27.462
-9.31632	2.641	1.85	1.534	3.009	2.349	0.31	34.683	27.686
-9.30931	2.641	1.851	1.535	3.01	2.349	0.315	35.046	27.913
-9.3023	2.641	1.851	1.535	3.011	2.349	0.32	35.411	28.141
-9.2953	2.641	1.851	1.535	3.012	2.35	0.325	35.777	28.372
-9.28829	2.641	1.852	1.535	3.014	2.35	0.33	36.145	28.605
-9.28128	2.642	1.852	1.535	3.015	2.35	0.335	36.515	28.84
-9.27427	2.642	1.853	1.535	3.016	2.351	0.34	36.887	29.078
-9.26727	2.642	1.853	1.535	3.018	2.351	0.345	37.26	29.318
-9.26026	2.642	1.853	1.535	3.019	2.351	0.351	37.635	29.56
-9.25325	2.642	1.854	1.535	3.02	2.352	0.356	38.012	29.804
-9.24625	2.643	1.854	1.535	3.022	2.352	0.362	38.389	30.051
-9.23924	2.643	1.854	1.535	3.023	2.352	0.368	38.769	30.3
-9.23223	2.643	1.855	1.535	3.024	2.353	0.373	39.15	30.551
-9.22523	2.643	1.855	1.535	3.026	2.353	0.379	39.532	30.805
-9.21822	2.644	1.856	1.535	3.027	2.354	0.385	39.916	31.061
-9.21121	2.644	1.856	1.536	3.029	2.354	0.391	40.301	31.319
-9.2042	2.644	1.857	1.536	3.03	2.354	0.397	40.687	31.58
-9.1972	2.644	1.857	1.536	3.032	2.355	0.404	41.075	31.842
-9.19019	2.644	1.857	1.536	3.033	2.355	0.41	41.464	32.107
-9.18318	2.645	1.858	1.536	3.035	2.356	0.417	41.854	32.375
-9.17618	2.645	1.858	1.536	3.037	2.356	0.423	42.245	32.644
-9.16917	2.645	1.859	1.536	3.038	2.357	0.43	42.637	32.916
-9.16216	2.645	1.859	1.536	3.04	2.357	0.437	43.03	33.19
-9.15516	2.646	1.86	1.536	3.041	2.358	0.443	43.424	33.467
-9.14815	2.646	1.86	1.536	3.043	2.358	0.45	43.819	33.745
-9.14114	2.646	1.861	1.536	3.045	2.358	0.458	44.215	34.026
-9.13413	2.647	1.861	1.536	3.047	2.359	0.465	44.611	34.309
-9.12713	2.647	1.862	1.537	3.048	2.359	0.472	45.009	34.594
-9.12012	2.647	1.862	1.537	3.05	2.36	0.48	45.407	34.881
-9.11311	2.647	1.863	1.537	3.052	2.36	0.487	45.806	35.171
-9.10611	2.648	1.863	1.537	3.054	2.361	0.495	46.205	35.463
-9.0991	2.648	1.864	1.537	3.056	2.361	0.503	46.605	35.757
-9.09209	2.648	1.864	1.537	3.058	2.362	0.511	47.006	36.053
-9.08509	2.649	1.865	1.537	3.06	2.363	0.519	47.407	36.351
-9.07808	2.649	1.866	1.537	3.062	2.363	0.527	47.808	36.651
-9.07107	2.649	1.866	1.537	3.064	2.364	0.535	48.21	36.953
-9.06406	2.649	1.867	1.537	3.066	2.364	0.544	48.612	37.257
-9.05706	2.65	1.867	1.538	3.068	2.365	0.552	49.014	37.564
-9.05005	2.65	1.868	1.538	3.07	2.365	0.561	49.417	37.872
-9.04304	2.65	1.869	1.538	3.072	2.366	0.57	49.819	38.183
-9.03604	2.651	1.869	1.538	3.074	2.367	0.579	50.222	38.495
-9.02903	2.651	1.87	1.538	3.076	2.367	0.588	50.625	38.81
-9.02202	2.651	1.87	1.538	3.078	2.368	0.598	51.028	39.126
-9.01502	2.652	1.871	1.538	3.081	2.368	0.607	51.431	39.444
-9.00801	2.652	1.872	1.538	3.083	2.369	0.617	51.833	39.764
-9.001	2.653	1.872	1.539	3.085	2.37	0.627	52.236	40.086
-8.99399	2.653	1.873	1.539	3.087	2.37	0.637	52.638	40.41
-8.98699	2.653	1.874	1.539	3.09	2.371	0.647	53.04	40.736
-8.97998	2.654	1.875	1.539	3.092	2.372	0.657	53.442	41.063
-8.97297	2.654	1.875	1.539	3.095	2.372	0.667	53.844	41.393
-8.96597	2.654	1.876	1.539	3.097	2.373	0.678	54.245	41.723
-8.95896	2.655	1.877	1.539	3.1	2.374	0.689	54.645	42.056
-8.95195	2.655	1.878	1.54	3.102	2.375	0.7	55.045	42.39
-8.94494	2.656	1.878	1.54	3.105	2.375	0.711	55.444	42.726
-8.93794	2.656	1.879	1.54	3.107	2.376	0.722	55.843	43.064
-8.93093	2.657	1.88	1.54	3.11	2.377	0.734	56.241	43.403
-8.92392	2.657	1.881	1.54	3.113	2.378	0.745	56.639	43.744
-8.91692	2.657	1.881	1.54	3.115	2.378	0.757	57.035	44.086
-8.90991	2.658	1.882	1.54	3.118	2.379	0.769	57.431	44.43
-8.9029	2.658	1.883	1.541	3.121	2.38	0.781	57.826	44.775
-8.8959	2.659	1.884	1.541	3.124	2.381	0.794	58.22	45.121
-8.88889	2.659	1.885	1.541	3.127	2.382	0.806	58.613	45.469
-8.88188	2.66	1.886	1.541	3.129	2.383	0.819	59.005	45.818
-8.87487	2.66	1.887	1.541	3.132	2.383	0.832	59.396	46.169
-8.86787	2.661	1.888	1.541	3.135	2.384	0.846	59.786	46.521
-8.86086	2.661	1.889	1.542	3.138	2.385	0.859	60.175	46.874
-8.85385	2.662	1.889	1.542	3.141	2.386	0.873	60.562	47.228
-8.84685	2.662	1.89	1.542	3.145	2.387	0.887	60.948	47.583
-8.83984	2.663	1.891	1.542	3.148	2.388	0.901	61.333	47.939
-8.83283	2.663	1.892	1.542	3.151	2.389	0.915	61.717	48.297
-8.82583	2.664	1.893	1.543	3.154	2.39	0.93	62.099	48.655
-8.81882	2.664	1.894	1.543	3.157	2.391	0.944	62.48	49.014
-8.81181	2.665	1.895	1.543	3.161	2.392	0.959	62.86	49.375
-8.8048	2.665	1.897	1.543	3.164	2.393	0.975	63.237	49.736
-8.7978	2.666	1.898	1.543	3.168	2.394	0.99	63.614	50.098
-8.79079	2.667	1.899	1.544	3.171	2.395	1.006	63.989	50.461
-8.78378	2.667	1.9	1.544	3.175	2.396	1.022	64.362	50.824
-8.77678	2.668	1.901	1.544	3.178	2.397	1.038	64.733	51.188
-8.76977	2.668	1.902	1.544	3.182	2.398	1.055	65.103	51.553
-8.76276	2.669	1.903	1.544	3.185	2.4	1.072	65.471	51.919
-8.75576	2.67	1.904	1.545	3.189	2.401	1.089	65.838	52.285
-8.74875	2.67	1.906	1.545	3.193	2.402	1.106	66.202	52.651
-8.74174	2.671	1.907	1.545	3.197	2.403	1.124	66.565	53.018
-8.73473	2.672	1.908	1.545	3.2	2.404	1.142	66.926	53.386
-8.72773	2.672	1.909	1.546	3.204	2.405	1.16	67.285	53.754
-8.72072	2.673	1.91	1.546	3.208	2.407	1.178	67.642	54.122
-8.71371	2.674	1.912	1.546	3.212	2.408	1.197	67.997	54.49
-8.70671	2.674	1.913	1.546	3.216	2.409	1.216	68.35	54.859
-8.6997	2.675	1.914	1.547	3.22	2.41	1.235	68.701	55.228
-8.69269	2.676	1.916	1.547	3.224	2.412	1.255	69.05	55.597
-8.68569	2.677	1.917	1.547	3.229	2.413	1.275	69.397	55.966
-8.67868	2.677	1.918	1.547	3.233	2.415	1.295	69.742	56.335
-8.67167	2.678	1.92	1.548	3.237	2.416	1.316	70.084	56.704
-8.66466	2.679	1.921	1.548	3.241	2.417	1.337	70.425	57.073
-8.65766	2.68	1.923	1.548	3.246	2.419	1.358	70.763	57.442
-8.65065	2.68	1.924	1.548	3.25	2.42	1.38	71.1	57.811
-8.64364	2.681	1.926	1.549	3.255	2.422	1.402	71.434	58.179
-8.63664	2.682	1.927	1.549	3.259	2.423	1.424	71.765	58.548
-8.62963	2.683	1.929	1.549	3.264	2.425	1.447	72.095	58.916
-8.62262	2.684	1.93	1.55	3.269	2.426	1.47	72.422	59.284
-8.61562	2.685	1.932	1.55	3.273	2.428	1.493	72.747	59.651
-8.60861	2.685	1.934	1.55	3.278	2.429	1.517	73.069	60.018
-8.6016	2.686	1.935	1.551	3.283	2.431	1.541	73.39	60.384
-8.59459	2.687	1.937	1.551	3.288	2.433	1.565	73.708	60.75
-8.58759	2.688	1.939	1.551	3.293	2.434	1.59	74.023	61.115
-8.58058	2.689	1.94	1.552	3.298	2.436	1.616	74.336	61.48
-8.57357	2.69	1.942	1.552	3.303	2.438	1.641	74.647	61.844
-8.56657	2.691	1.944	1.552	3.308	2.44	1.667	74.956	62.207
-8.55956	2.692	1.946	1.553	3.313	2.441	1.694	75.262	62.57
-8.55255	2.693	1.947	1.553	3.318	2.443	1.721	75.565	62.931
-8.54555	2.694	1.949	1.553	3.324	2.445	1.748	75.866	63.292
-8.53854	2.695	1.951	1.554	3.329	2.447	1.776	76.165	63.652
-8.53153	2.696	1.953	1.554	3.334	2.449	1.804	76.461	64.011
-8.52452	2.697	1.955	1.554	3.34	2.451	1.833	76.755	64.369
-8.51752	2.698	1.957	1.555	3.345	2.453	1.862	77.046	64.726
-8.51051	2.699	1.959	1.555	3.351	2.455	1.891	77.335	65.082
-8.5035	2.7	1.961	1.556	3.357	2.457	1.921	77.621	65.437
-8.4965	2.701	1.963	1.556	3.362	2.459	1.952	77.905	65.791
-8.48949	2.702	1.965	1.556	3.368	2.461	1.983	78.186	66.143
-8.48248	2.704	1.967	1.557	3.374	2.463	2.014	78.465	66.495
-8.47548	2.705	1.969	1.557	3.38	2.465	2.046	78.741	66.845
-8.46847	2.706	1.972	1.558	3.386	2.467	2.078	79.015	67.193
-8.46146	2.707	1.974	1.558	3.392	2.47	2.111	79.287	67.541
-8.45445	2.708	1.976	1.558	3.398	2.472	2.145	79.555	67.887
-8.44745	2.71	1.978	1.559	3.404	2.474	2.179	79.822	68.231
-8.44044	2.711	1.981	1.559	3.41	2.477	2.213	80.086	68.575
-8.43343	2.712	1.983	1.56	3.417	2.479	2.248	80.347	68.916
-8.42643	2.713	1.985	1.56	3.423	2.481	2.284	80.606	69.256
-8.41942	2.715	1.988	1.561	3.429	2.484	2.32	80.862	69.595
-8.41241	2.716	1.99	1.561	3.436	2.486	2.356	81.116	69.932
-8.40541	2.717	1.993	1.562	3.442	2.489	2.394	81.367	70.267
-8.3984	2.719	1.995	1.562	3.449	2.491	2.432	81.616	70.601
-8.39139	2.72	1.998	1.563	3.456	2.494	2.47	81.863	70.933
-8.38438	2.722	2	1.563	3.462	2.497	2.509	82.107	71.264
-8.37738	2.723	2.003	1.564	3.469	2.499	2.549	82.348	71.592
-8.37037	2.725	2.006	1.564	3.476	2.502	2.589	82.587	71.919
-8.36336	2.726	2.008	1.565	3.483	2.505	2.63	82.824	72.244
-8.35636	2.728	2.011	1.565	3.49	2.508	2.671	83.058	72.567
-8.34935	2.729	2.014	1.566	3.497	2.511	2.713	83.289	72.889
-8.34234	2.731	2.017	1.567	3.504	2.514	2.756	83.518	73.208
-8.33534	2.732	2.02	1.567	3.511	2.516	2.799	83.745	73.526
-8.32833	2.734	2.023	1.568	3.518	2.52	2.843	83.97	73.841
-8.32132	2.735	2.025	1.568	3.525	2.523	2.888	84.192	74.155
-8.31431	2.737	2.028	1.569	3.533	2.526	2.933	84.411	74.467
-8.30731	2.739	2.032	1.57	3.54	2.529	2.98	84.628	74.776
-8.3003	2.74	2.035	1.57	3.548	2.532	3.026	84.843	75.084
-8.29329	2.742	2.038	1.571	3.555	2.535	3.074	85.056	75.39
-8.28629	2.744	2.041	1.571	3.563	2.539	3.122	85.266	75.694
-8.27928	2.746	2.044	1.572	3.57	2.542	3.171	85.474	75.995
-8.27227	2.747	2.047	1.573	3.578	2.545	3.221	85.679	76.295
-8.26527	2.749	2.051	1.573	3.586	2.549	3.271	85.882	76.592
-8.25826	2.751	2.054	1.574	3.594	2.552	3.323	86.083	76.887
-8.25125	2.753	2.057	1.575	3.601	2.556	3.375	86.281	77.18
-8.24424	2.755	2.061	1.575	3.609	2.56	3.428	86.478	77.471
-8.23724	2.757	2.064	1.576	3.617	2.563	3.481	86.672	77.76
-8.23023	2.759	2.068	1.577	3.625	2.567	3.536	86.863	78.047
-8.22322	2.761	2.072	1.578	3.634	2.571	3.591	87.053	78.331
-8.21622	2.763	2.075	1.578	3.642	2.575	3.647	87.24	78.613
-8.20921	2.765	2.079	1.579	3.65	2.579	3.704	87.425	78.893
-8.2022	2.767	2.083	1.58	3.658	2.583	3.762	87.608	79.171
-8.1952	2.769	2.086	1.581	3.667	2.587	3.821	87.789	79.446
-8.18819	2.771	2.09	1.581	3.675	2.591	3.88	87.968	79.72
-8.18118	2.773	2.094	1.582	3.683	2.595	3.941	88.144	79.991
-8.17417	2.775	2.098	1.583	3.692	2.599	4.002	88.318	80.26
-8.16717	2.778	2.102	1.584	3.7	2.604	4.064	88.491	80.526
-8.16016	2.78	2.106	1.585	3.709	2.608	4.127	88.661	80.79
-8.15315	2.782	2.11	1.586	3.718	2.612	4.192	88.829	81.052
-8.14615	2.784	2.115	1.586	3.726	2.617	4.257	88.995	81.312
-8.13914	2.787	2.119	1.587	3.735	2.622	4.323	89.159	81.569
-8.13213	2.789	2.123	1.588	3.744	2.626	4.39	89.32	81.824
-8.12513	2.791	2.127	1.589	3.753	2.631	4.458	89.48	82.077
-8.11812	2.794	2.132	1.59	3.762	2.636	4.527	89.638	82.328
-8.11111	2.796	2.136	1.591	3.771	2.641	4.597	89.794	82.576
-8.1041	2.799	2.141	1.592	3.78	2.646	4.668	89.948	82.822
-8.0971	2.801	2.145	1.593	3.789	2.651	4.74	90.1	83.066
-8.09009	2.804	2.15	1.594	3.798	2.656	4.814	90.25	83.307
-8.08308	2.807	2.155	1.595	3.807	2.661	4.888	90.398	83.546
-8.07608	2.809	2.16	1.596	3.816	2.666	4.963	90.545	83.783
-8.06907	2.812	2.164	1.597	3.826	2.672	5.04	90.689	84.018
-8.06206	2.815	2.169	1.598	3.835	2.677	5.117	90.832	84.25
-8.05506	2.817	2.174	1.599	3.844	2.683	5.196	90.972	84.48
-8.04805	2.82	2.179	1.6	3.854	2.688	5.276	91.111	84.707
-8.04104	2.823	2.184	1.601	3.863	2.694	5.357	91.248	84.933
-8.03403	2.826	2.189	1.602	3.872	2.7	5.439	91.384	85.156
-8.02703	2.829	2.195	1.603	3.882	2.706	5.523	91.517	85.377
-8.02002	2.832	2.2	1.605	3.891	2.712	5.607	91.649	85.595
-8.01301	2.835	2.205	1.606	3.901	2.718	5.693	91.779	85.812
-8.00601	2.838	2.211	1.607	3.911	2.724	5.78	91.907	86.026
-7.999	2.841	2.216	1.608	3.92	2.73	5.869	92.034	86.238
-7.99199	2.844	2.222	1.609	3.93	2.737	5.958	92.159	86.447
-7.98498	2.847	2.227	1.611	3.94	2.743	6.049	92.282	86.655
-7.97798	2.85	2.233	1.612	3.949	2.75	6.141	92.404	86.86
-7.97097	2.854	2.239	1.613	3.959	2.756	6.235	92.524	87.063
-7.96396	2.857	2.245	1.614	3.969	2.763	6.33	92.642	87.264
-7.95696	2.86	2.251	1.616	3.979	2.77	6.426	92.759	87.463
-7.94995	2.864	2.257	1.617	3.988	2.777	6.523	92.874	87.659
-7.94294	2.867	2.263	1.618	3.998	2.784	6.622	92.988	87.853
-7.93594	2.871	2.269	1.62	4.008	2.791	6.723	93.1	88.046
-7.92893	2.874	2.275	1.621	4.018	2.798	6.824	93.21	88.236
-7.92192	2.878	2.281	1.622	4.028	2.806	6.927	93.319	88.424
-7.91491	2.881	2.288	1.624	4.038	2.813	7.032	93.427	88.609
-7.90791	2.885	2.294	1.625	4.048	2.821	7.138	93.533	88.793
-7.9009	2.889	2.3	1.627	4.058	2.829	7.246	93.638	88.975
-7.89389	2.892	2.307	1.628	4.068	2.836	7.355	93.741	89.154
-7.88689	2.896	2.314	1.63	4.078	2.844	7.465	93.842	89.331
-7.87988	2.9	2.32	1.631	4.088	2.852	7.577	93.943	89.507
-7.87287	2.904	2.327	1.633	4.098	2.861	7.691	94.042	89.68
-7.86587	2.908	2.334	1.634	4.108	2.869	7.806	94.139	89.851
-7.85886	2.912	2.341	1.636	4.118	2.877	7.923	94.235	90.021
-7.85185	2.916	2.348	1.638	4.128	2.886	8.041	94.33	90.188
-7.84484	2.92	2.355	1.639	4.138	2.895	8.161	94.424	90.353
-7.83784	2.924	2.362	1.641	4.148	2.904	8.283	94.516	90.517
-7.83083	2.928	2.37	1.643	4.158	2.913	8.406	94.607	90.678
-7.82382	2.932	2.377	1.644	4.168	2.922	8.531	94.697	90.837
-7.81682	2.936	2.384	1.646	4.179	2.931	8.657	94.785	90.995
-7.80981	2.941	2.392	1.648	4.189	2.94	8.786	94.872	91.15
-7.8028	2.945	2.399	1.65	4.199	2.95	8.916	94.958	91.304
-7.7958	2.949	2.407	1.651	4.209	2.96	9.047	95.043	91.456
-7.78879	2.954	2.415	1.653	4.219	2.97	9.181	95.126	91.606
-7.78178	2.958	2.423	1.655	4.229	2.979	9.316	95.208	91.754
-7.77477	2.963	2.431	1.657	4.239	2.99	9.453	95.289	91.9
-7.76777	2.968	2.439	1.659	4.249	3	9.592	95.369	92.044
-7.76076	2.972	2.447	1.661	4.259	3.01	9.733	95.448	92.187
-7.75375	2.977	2.455	1.663	4.269	3.021	9.875	95.526	92.328
-7.74675	2.982	2.463	1.665	4.279	3.032	10.02	95.602	92.467
-7.73974	2.987	2.471	1.667	4.289	3.043	10.166	95.678	92.604
-7.73273	2.992	2.48	1.669	4.299	3.054	10.314	95.752	92.739
-7.72573	2.997	2.488	1.671	4.309	3.065	10.464	95.825	92.873
-7.71872	3.002	2.497	1.673	4.319	3.076	10.616	95.897	93.005
-7.71171	3.007	2.506	1.675	4.329	3.088	10.77	95.969	93.136
-7.7047	3.012	2.514	1.677	4.339	3.099	10.926	96.039	93.264
-7.6977	3.017	2.523	1.68	4.349	3.111	11.084	96.108	93.391
-7.69069	3.022	2.532	1.682	4.359	3.123	11.244	96.176	93.517
-7.68368	3.027	2.541	1.684	4.369	3.136	11.406	96.243	93.64
-7.67668	3.033	2.55	1.686	4.379	3.148	11.569	96.309	93.762
-7.66967	3.038	2.559	1.689	4.389	3.161	11.735	96.374	93.883
-7.66266	3.043	2.569	1.691	4.398	3.173	11.903	96.438	94.002
-7.65566	3.049	2.578	1.693	4.408	3.186	12.073	96.502	94.119
-7.64865	3.055	2.587	1.696	4.418	3.2	12.246	96.564	94.235
-7.64164	3.06	2.597	1.698	4.428	3.213	12.42	96.625	94.349
-7.63463	3.066	2.606	1.701	4.437	3.226	12.596	96.686	94.462
-7.62763	3.072	2.616	1.703	4.447	3.24	12.775	96.745	94.573
-7.62062	3.077	2.626	1.706	4.457	3.254	12.956	96.804	94.683
-7.61361	3.083	2.636	1.708	4.466	3.268	13.139	96.862	94.791
-7.60661	3.089	2.646	1.711	4.476	3.282	13.324	96.919	94.898
-7.5996	3.095	2.656	1.714	4.485	3.297	13.511	96.975	95.003
-7.59259	3.101	2.666	1.716	4.495	3.312	13.7	97.03	95.107
-7.58559	3.107	2.676	1.719	4.504	3.327	13.892	97.085	95.209
-7.57858	3.113	2.686	1.722	4.514	3.342	14.086	97.138	95.31
-7.57157	3.119	2.696	1.724	4.523	3.357	14.282	97.191	95.41
-7.56456	3.126	2.707	1.727	4.532	3.373	14.481	97.243	95.508
-7.55756	3.132	2.717	1.73	4.542	3.389	14.682	97.295	95.605
-7.55055	3.138	2.728	1.733	4.551	3.405	14.885	97.345	95.701
-7.54354	3.145	2.739	1.736	4.56	3.421	15.09	97.395	95.795
-7.53654	3.151	2.749	1.739	4.569	3.437	15.298	97.444	95.888
-7.52953	3.158	2.76	1.742	4.578	3.454	15.508	97.492	95.98
-7.52252	3.164	2.771	1.745	4.587	3.471	15.721	97.54	96.071
-7.51552	3.171	2.782	1.748	4.596	3.488	15.935	97.587	96.16
-7.50851	3.178	2.793	1.751	4.605	3.505	16.153	97.633	96.248
-7.5015	3.184	2.804	1.754	4.614	3.523	16.372	97.678	96.334
-7.49449	3.191	2.815	1.758	4.623	3.541	16.594	97.723	96.42
-7.48749	3.198	2.827	1.761	4.632	3.559	16.818	97.767	96.504
-7.48048	3.205	2.838	1.764	4.641	3.577	17.045	97.81	96.587
-7.47347	3.212	2.849	1.767	4.649	3.596	17.274	97.853	96.669
-7.46647	3.219	2.861	1.771	4.658	3.615	17.506	97.895	96.75
-7.45946	3.226	2.872	1.774	4.667	3.634	17.74	97.937	96.83
-7.45245	3.233	2.884	1.778	4.675	3.653	17.977	97.978	96.908
-7.44545	3.24	2.896	1.781	4.684	3.673	18.216	98.018	96.986
-7.43844	3.248	2.907	1.784	4.692	3.693	18.457	98.057	97.062
-7.43143	3.255	2.919	1.788	4.701	3.713	18.701	98.096	97.137
-7.42442	3.262	2.931	1.792	4.709	3.733	18.948	98.135	97.211
-7.41742	3.27	2.943	1.795	4.717	3.754	19.196	98.173	97.284
-7.41041	3.277	2.955	1.799	4.725	3.775	19.448	98.21	97.356
-7.4034	3.285	2.967	1.803	4.734	3.796	19.702	98.247	97.427
-7.3964	3.292	2.979	1.806	4.742	3.818	19.958	98.283	97.497
-7.38939	3.3	2.992	1.81	4.75	3.84	20.217	98.318	97.566
-7.38238	3.308	3.004	1.814	4.758	3.862	20.478	98.353	97.634
-7.37538	3.315	3.016	1.818	4.766	3.884	20.742	98.388	97.701
-7.36837	3.323	3.028	1.822	4.774	3.907	21.008	98.422	97.767
-7.36136	3.331	3.041	1.826	4.781	3.93	21.277	98.455	97.832
-7.35435	3.339	3.053	1.83	4.789	3.953	21.549	98.488	97.896
-7.34735	3.347	3.066	1.834	4.797	3.977	21.823	98.521	97.959
-7.34034	3.355	3.079	1.838	4.805	4	22.099	98.552	98.022
-7.33333	3.363	3.091	1.842	4.812	4.025	22.378	98.584	98.083
-7.32633	3.371	3.104	1.847	4.82	4.049	22.659	98.615	98.143
-7.31932	3.379	3.117	1.851	4.827	4.074	22.943	98.645	98.203
-7.31231	3.387	3.13	1.855	4.834	4.099	23.229	98.675	98.261
-7.30531	3.395	3.142	1.859	4.842	4.124	23.518	98.705	98.319
-7.2983	3.403	3.155	1.864	4.849	4.15	23.81	98.734	98.376
-7.29129	3.412	3.168	1.868	4.856	4.176	24.103	98.763	98.432
-7.28428	3.42	3.181	1.873	4.863	4.202	24.4	98.791	98.488
-7.27728	3.428	3.194	1.877	4.87	4.229	24.698	98.819	98.542
-7.27027	3.437	3.207	1.882	4.877	4.256	24.999	98.846	98.596
-7.26326	3.445	3.22	1.886	4.884	4.283	25.303	98.873	98.649
-7.25626	3.454	3.234	1.891	4.891	4.311	25.609	98.899	98.701
-7.24925	3.462	3.247	1.896	4.898	4.339	25.918	98.925	98.752
-7.24224	3.471	3.26	1.901	4.905	4.367	26.228	98.951	98.803
-7.23524	3.479	3.273	1.905	4.912	4.396	26.542	98.976	98.852
-7.22823	3.488	3.286	1.91	4.918	4.425	26.857	99.001	98.901
-7.22122	3.497	3.3	1.915	4.925	4.454	27.175	99.026	98.95
-7.21421	3.505	3.313	1.92	4.931	4.484	27.496	99.05	98.997
-7.20721	3.514	3.326	1.925	4.938	4.514	27.818	99.074	99.044
-7.2002	3.523	3.34	1.93	4.944	4.544	28.143	99.097	99.09
-7.19319	3.532	3.353	1.935	4.95	4.575	28.471	99.12	99.136
-7.18619	3.541	3.367	1.94	4.957	4.606	28.8	99.143	99.181
-7.17918	3.549	3.38	1.946	4.963	4.637	29.132	99.165	99.225
-7.17217	3.558	3.393	1.951	4.969	4.669	29.466	99.187	99.268
-7.16517	3.567	3.407	1.956	4.975	4.701	29.802	99.209	99.311
-7.15816	3.576	3.42	1.961	4.981	4.734	30.141	99.23	99.353
-7.15115	3.585	3.434	1.967	4.987	4.766	30.481	99.251	99.395
-7.14414	3.594	3.447	1.972	4.993	4.8	30.824	99.271	99.436
-7.13714	3.603	3.461	1.978	4.999	4.833	31.169	99.292	99.476
-7.13013	3.612	3.474	1.983	5.005	4.867	31.516	99.312	99.516
-7.12312	3.621	3.488	1.989	5.01	4.901	31.865	99.331	99.555
-7.11612	3.63	3.501	1.994	5.016	4.936	32.217	99.351	99.593
-7.10911	3.639	3.515	2	5.022	4.971	32.57	99.37	99.631
-7.1021	3.649	3.528	2.005	5.027	5.007	32.925	99.389	99.668
-7.0951	3.658	3.542	2.011	5.033	5.042	33.282	99.407	99.705
-7.08809	3.667	3.555	2.017	5.038	5.078	33.641	99.425	99.741
-7.08108	3.676	3.569	2.023	5.043	5.115	34.002	99.443	99.777
-7.07407	3.685	3.582	2.029	5.049	5.152	34.365	99.461	99.812
-7.06707	3.694	3.596	2.035	5.054	5.189	34.73	99.478	99.847
-7.06006	3.703	3.609	2.041	5.059	5.227	35.096	99.495	99.881
-7.05305	3.713	3.623	2.047	5.064	5.265	35.465	99.512	99.914
-7.04605	3.722	3.636	2.053	5.069	5.303	35.835	99.528	99.947
-7.03904	3.731	3.649	2.059	5.074	5.342	36.206	99.545	99.98
-7.03203	3.74	3.663	2.065	5.079	5.381	36.58	99.561	100.012
-7.02503	3.75	3.676	2.071	5.084	5.421	36.955	99.577	100.043
-7.01802	3.759	3.69	2.077	5.089	5.46	37.331	99.592	100.074
-7.01101	3.768	3.703	2.083	5.094	5.501	37.709	99.607	100.105
-7.004	3.777	3.716	2.09	5.098	5.541	38.089	99.622	100.135
-6.997	3.786	3.729	2.096	5.103	5.582	38.47	99.637	100.165
-6.98999	3.796	3.743	2.102	5.108	5.624	38.852	99.652	100.194
-6.98298	3.805	3.756	2.109	5.112	5.666	39.236	99.666	100.223
-6.97598	3.814	3.769	2.115	5.117	5.708	39.621	99.68	100.251
-6.96897	3.823	3.782	2.122	5.121	5.75	40.008	99.694	100.279
-6.96196	3.833	3.795	2.128	5.126	5.793	40.395	99.708	100.306
-6.95495	3.842	3.808	2.135	5.13	5.837	40.784	99.721	100.333
-6.94795	3.851	3.821	2.141	5.134	5.88	41.174	99.735	100.36
-6.94094	3.86	3.834	2.148	5.138	5.925	41.566	99.748	100.386
-6.93393	3.869	3.847	2.155	5.143	5.969	41.958	99.76	100.412
-6.92693	3.878	3.86	2.161	5.147	6.014	42.351	99.773	100.437
-6.91992	3.888	3.873	2.168	5.151	6.059	42.745	99.785	100.462
-6.91291	3.897	3.886	2.175	5.155	6.105	43.141	99.798	100.487
-6.90591	3.906	3.899	2.182	5.159	6.151	43.537	99.81	100.511
-6.8989	3.915	3.912	2.188	5.163	6.197	43.934	99.822	100.535
-6.89189	3.924	3.924	2.195	5.167	6.244	44.331	99.833	100.558
-6.88488	3.933	3.937	2.202	5.17	6.291	44.73	99.845	100.581
-6.87788	3.942	3.949	2.209	5.174	6.338	45.129	99.856	100.604
-6.87087	3.951	3.962	2.216	5.178	6.386	45.528	99.867	100.627
-6.86386	3.96	3.974	2.223	5.182	6.434	45.928	99.878	100.649
-6.85686	3.969	3.987	2.23	5.185	6.482	46.329	99.889	100.67
-6.84985	3.978	3.999	2.237	5.189	6.531	46.731	99.9	100.692
-6.84284	3.987	4.011	2.244	5.192	6.58	47.132	99.91	100.713
-6.83584	3.996	4.024	2.251	5.196	6.63	47.534	99.92	100.733
-6.82883	4.005	4.036	2.258	5.199	6.68	47.937	99.93	100.754
-6.82182	4.014	4.048	2.266	5.203	6.73	48.339	99.94	100.774
-6.81481	4.022	4.06	2.273	5.206	6.781	48.742	99.95	100.794
-6.80781	4.031	4.072	2.28	5.209	6.832	49.145	99.96	100.813
-6.8008	4.04	4.084	2.287	5.213	6.883	49.548	99.969	100.832
-6.79379	4.049	4.096	2.294	5.216	6.935	49.951	99.979	100.851
-6.78679	4.057	4.108	2.302	5.219	6.986	50.355	99.988	100.87
-6.77978	4.066	4.119	2.309	5.222	7.039	50.758	99.997	100.888
-6.77277	4.075	4.131	2.316	5.225	7.091	51.161	100.006	100.906
-6.76577	4.083	4.142	2.324	5.229	7.144	51.564	100.015	100.924
-6.75876	4.092	4.154	2.331	5.232	7.197	51.966	100.023	100.941
-6.75175	4.1	4.165	2.338	5.235	7.251	52.369	100.032	100.958
-6.74474	4.109	4.177	2.346	5.237	7.305	52.771	100.04	100.975
-6.73774	4.117	4.188	2.353	5.24	7.359	53.173	100.048	100.992
-6.73073	4.125	4.199	2.36	5.243	7.413	53.574	100.056	101.008
-6.72372	4.134	4.21	2.368	5.246	7.468	53.975	100.064	101.024
-6.71672	4.142	4.221	2.375	5.249	7.523	54.375	100.072	101.04
-6.70971	4.15	4.232	2.383	5.252	7.578	54.775	100.08	101.056
-6.7027	4.158	4.243	2.39	5.254	7.634	55.174	100.087	101.071
-6.6957	4.167	4.254	2.398	5.257	7.689	55.573	100.095	101.086
-6.68869	4.175	4.265	2.405	5.26	7.745	55.97	100.102	101.101
-6.68168	4.183	4.276	2.413	5.262	7.802	56.367	100.109	101.116
-6.67467	4.191	4.286	2.42	5.265	7.858	56.764	100.117	101.13
-6.66767	4.199	4.297	2.428	5.267	7.915	57.159	100.124	101.144
-6.66066	4.207	4.307	2.435	5.27	7.972	57.553	100.13	101.158
-6.65365	4.215	4.317	2.443	5.272	8.03	57.947	100.137	101.172
-6.64665	4.222	4.328	2.45	5.275	8.087	58.339	100.144	101.185
-6.63964	4.23	4.338	2.457	5.277	8.145	58.731	100.15	101.199
-6.63263	4.238	4.348	2.465	5.279	8.203	59.121	100.157	101.212
-6.62563	4.246	4.358	2.472	5.282	8.261	59.51	100.163	101.225
-6.61862	4.253	4.368	2.48	5.284	8.319	59.898	100.17	101.238
-6.61161	4.261	4.378	2.487	5.286	8.378	60.285	100.176	101.25
-6.6046	4.268	4.388	2.495	5.289	8.437	60.67	100.182	101.262
-6.5976	4.276	4.397	2.502	5.291	8.496	61.054	100.188	101.274
-6.59059	4.283	4.407	2.51	5.293	8.555	61.437	100.194	101.286
-6.58358	4.291	4.416	2.517	5.295	8.614	61.818	100.199	101.298
-6.57658	4.298	4.426	2.525	5.297	8.674	62.198	100.205	101.31
-6.56957	4.305	4.435	2.532	5.299	8.733	62.577	100.211	101.321
-6.56256	4.312	4.445	2.54	5.301	8.793	62.953	100.216	101.332
-6.55556	4.32	4.454	2.547	5.303	8.853	63.329	100.222	101.343
-6.54855	4.327	4.463	2.554	5.305	8.913	63.702	100.227	101.354
-6.54154	4.334	4.472	2.562	5.307	8.973	64.074	100.232	101.365
-6.53453	4.341	4.481	2.569	5.309	9.034	64.445	100.237	101.375
-6.52753	4.348	4.49	2.577	5.311	9.094	64.813	100.242	101.386
-6.52052	4.355	4.498	2.584	5.313	9.155	65.18	100.247	101.396
-6.51351	4.361	4.507	2.591	5.315	9.215	65.545	100.252	101.406
-6.50651	4.368	4.516	2.599	5.317	9.276	65.908	100.257	101.416
-6.4995	4.375	4.524	2.606	5.318	9.337	66.27	100.262	101.425
-6.49249	4.381	4.533	2.613	5.32	9.398	66.629	100.267	101.435
-6.48549	4.388	4.541	2.621	5.322	9.459	66.987	100.271	101.444
-6.47848	4.395	4.549	2.628	5.324	9.52	67.342	100.276	101.453
-6.47147	4.401	4.558	2.635	5.325	9.581	67.696	100.28	101.463
-6.46446	4.408	4.566	2.642	5.327	9.642	68.047	100.285	101.471
-6.45746	4.414	4.574	2.649	5.329	9.703	68.397	100.289	101.48
-6.45045	4.42	4.582	2.657	5.33	9.764	68.744	100.293	101.489
-6.44344	4.426	4.59	2.664	5.332	9.825	69.09	100.298	101.497
-6.43644	4.433	4.597	2.671	5.333	9.887	69.433	100.302	101.506
-6.42943	4.439	4.605	2.678	5.335	9.948	69.774	100.306	101.514
-6.42242	4.445	4.613	2.685	5.337	10.009	70.113	100.31	101.522
-6.41542	4.451	4.62	2.692	5.338	10.07	70.45	100.314	101.53
-6.40841	4.457	4.628	2.699	5.34	10.131	70.784	100.318	101.538
-6.4014	4.463	4.635	2.706	5.341	10.193	71.116	100.321	101.546
-6.39439	4.469	4.642	2.713	5.342	10.254	71.446	100.325	101.554
-6.38739	4.474	4.65	2.72	5.344	10.315	71.774	100.329	101.561
-6.38038	4.48	4.657	2.727	5.345	10.376	72.1	100.332	101.568
-6.37337	4.486	4.664	2.734	5.347	10.437	72.423	100.336	101.576
-6.36637	4.491	4.671	2.74	5.348	10.498	72.743	100.339	101.583
-6.35936	4.497	4.678	2.747	5.349	10.558	73.062	100.343	101.59
-6.35235	4.503	4.684	2.754	5.351	10.619	73.378	100.346	101.597
-6.34535	4.508	4.691	2.761	5.352	10.68	73.692	100.35	101.604
-6.33834	4.513	4.698	2.767	5.353	10.74	74.003	100.353	101.61
-6.33133	4.519	4.704	2.774	5.354	10.801	74.312	100.356	101.617
-6.32432	4.524	4.711	2.781	5.356	10.861	74.618	100.359	101.624
-6.31732	4.529	4.717	2.787	5.357	10.921	74.922	100.363	101.63
-6.31031	4.534	4.724	2.794	5.358	10.981	75.224	100.366	101.636
-6.3033	4.54	4.73	2.8	5.359	11.041	75.523	100.369	101.642
-6.2963	4.545	4.736	2.807	5.36	11.101	75.82	100.372	101.649
-6.28929	4.55	4.742	2.813	5.362	11.161	76.114	100.375	101.655
-6.28228	4.555	4.748	2.819	5.363	11.22	76.406	100.378	101.66
-6.27528	4.559	4.754	2.826	5.364	11.279	76.695	100.38	101.666
-6.26827	4.564	4.76	2.832	5.365	11.339	76.982	100.383	101.672
-6.26126	4.569	4.766	2.838	5.366	11.398	77.266	100.386	101.678
-6.25425	4.574	4.772	2.845	5.367	11.456	77.548	100.389	101.683
-6.24725	4.579	4.778	2.851	5.368	11.515	77.828	100.391	101.689
-6.24024	4.583	4.783	2.857	5.369	11.573	78.105	100.394	101.694
-6.23323	4.588	4.789	2.863	5.37	11.632	78.379	100.397	101.699
-6.22623	4.592	4.794	2.869	5.371	11.69	78.651	100.399	101.704
-6.21922	4.597	4.8	2.875	5.372	11.747	78.92	100.402	101.71
-6.21221	4.601	4.805	2.881	5.373	11.805	79.187	100.404	101.715
-6.20521	4.606	4.811	2.887	5.374	11.862	79.451	100.407	101.72
-6.1982	4.61	4.816	2.893	5.375	11.919	79.713	100.409	101.724
-6.19119	4.614	4.821	2.899	5.376	11.976	79.972	100.411	101.729
-6.18418	4.618	4.826	2.904	5.377	12.033	80.229	100.414	101.734
-6.17718	4.623	4.831	2.91	5.378	12.089	80.484	100.416	101.739
-6.17017	4.627	4.836	2.916	5.379	12.145	80.735	100.418	101.743
-6.16316	4.631	4.841	2.921	5.379	12.201	80.985	100.42	101.748
-6.15616	4.635	4.846	2.927	5.38	12.256	81.232	100.423	101.752
-6.14915	4.639	4.851	2.933	5.381	12.311	81.476	100.425	101.757
-6.14214	4.643	4.855	2.938	5.382	12.366	81.718	100.427	101.761
-6.13514	4.647	4.86	2.944	5.383	12.421	81.957	100.429	101.765
-6.12813	4.65	4.865	2.949	5.384	12.476	82.194	100.431	101.769
-6.12112	4.654	4.869	2.954	5.384	12.53	82.429	100.433	101.773
-6.11411	4.658	4.874	2.96	5.385	12.583	82.661	100.435	101.777
-6.10711	4.662	4.878	2.965	5.386	12.637	82.891	100.437	101.781
-6.1001	4.665	4.883	2.97	5.387	12.69	83.118	100.439	101.785
-6.09309	4.669	4.887	2.975	5.388	12.743	83.343	100.441	101.789
-6.08609	4.672	4.891	2.981	5.388	12.796	83.565	100.442	101.793
-6.07908	4.676	4.895	2.986	5.389	12.848	83.785	100.444	101.796
-6.07207	4.679	4.899	2.991	5.39	12.9	84.003	100.446	101.8
-6.06507	4.683	4.904	2.996	5.39	12.951	84.218	100.448	101.804
-6.05806	4.686	4.908	3.001	5.391	13.002	84.431	100.449	101.807
-6.05105	4.689	4.912	3.006	5.392	13.053	84.642	100.451	101.811
-6.04404	4.693	4.915	3.011	5.392	13.104	84.85	100.453	101.814
-6.03704	4.696	4.919	3.015	5.393	13.154	85.056	100.455	101.818
-6.03003	4.699	4.923	3.02	5.394	13.204	85.259	100.456	101.821
-6.02302	4.702	4.927	3.025	5.394	13.254	85.461	100.458	101.824
-6.01602	4.706	4.931	3.03	5.395	13.303	85.659	100.459	101.827
-6.00901	4.709	4.934	3.034	5.396	13.352	85.856	100.461	101.83
-6.002	4.712	4.938	3.039	5.396	13.4	86.051	100.462	101.834
-5.995	4.715	4.941	3.043	5.397	13.448	86.243	100.464	101.837
-5.98799	4.718	4.945	3.048	5.397	13.496	86.433	100.465	101.84
-5.98098	4.721	4.948	3.052	5.398	13.543	86.62	100.467	101.843
-5.97397	4.723	4.952	3.057	5.399	13.59	86.806	100.468	101.846
-5.96697	4.726	4.955	3.061	5.399	13.637	86.989	100.47	101.848
-5.95996	4.729	4.959	3.065	5.4	13.683	87.17	100.471	101.851
-5.95295	4.732	4.962	3.07	5.4	13.729	87.349	100.472	101.854
-5.94595	4.735	4.965	3.074	5.401	13.775	87.526	100.474	101.857
-5.93894	4.737	4.968	3.078	5.401	13.82	87.701	100.475	101.859
-5.93193	4.74	4.971	3.082	5.402	13.865	87.873	100.476	101.862
-5.92492	4.743	4.975	3.086	5.402	13.909	88.044	100.478	101.865
-5.91792	4.745	4.978	3.09	5.403	13.953	88.212	100.479	101.867
-5.91091	4.748	4.981	3.094	5.403	13.997	88.379	100.48	101.87
-5.9039	4.75	4.984	3.098	5.404	14.04	88.543	100.481	101.872
-5.8969	4.753	4.987	3.102	5.404	14.083	88.705	100.483	101.875
-5.88989	4.755	4.989	3.106	5.405	14.126	88.865	100.484	101.877
-5.88288	4.758	4.992	3.11	5.405	14.168	89.024	100.485	101.88
-5.87588	4.76	4.995	3.114	5.406	14.21	89.18	100.486	101.882
-5.86887	4.762	4.998	3.117	5.406	14.251	89.334	100.487	101.884
-5.86186	4.765	5.001	3.121	5.407	14.292	89.487	100.488	101.886
-5.85485	4.767	5.003	3.125	5.407	14.333	89.637	100.489	101.889
-5.84785	4.769	5.006	3.128	5.407	14.373	89.785	100.49	101.891
-5.84084	4.771	5.008	3.132	5.408	14.413	89.932	100.491	101.893
-5.83383	4.774	5.011	3.135	5.408	14.453	90.077	100.492	101.895
-5.82683	4.776	5.014	3.139	5.409	14.492	90.22	100.493	101.897
-5.81982	4.778	5.016	3.142	5.409	14.531	90.361	100.494	101.899
-5.81281	4.78	5.019	3.146	5.41	14.569	90.5	100.495	101.901
-5.80581	4.782	5.021	3.149	5.41	14.607	90.637	100.496	101.903
-5.7988	4.784	5.023	3.153	5.41	14.645	90.773	100.497	101.905
-5.79179	4.786	5.026	3.156	5.411	14.682	90.907	100.498	101.907
-5.78478	4.788	5.028	3.159	5.411	14.719	91.039	100.499	101.909
-5.77778	4.79	5.03	3.162	5.411	14.755	91.169	100.5	101.911
-5.77077	4.792	5.033	3.165	5.412	14.791	91.298	100.501	101.913
-5.76376	4.794	5.035	3.169	5.412	14.827	91.425	100.502	101.914
-5.75676	4.796	5.037	3.172	5.412	14.862	91.55	100.503	101.916
-5.74975	4.798	5.039	3.175	5.413	14.897	91.673	100.504	101.918
-5.74274	4.799	5.041	3.178	5.413	14.932	91.795	100.505	101.92
-5.73574	4.801	5.043	3.181	5.413	14.966	91.916	100.505	101.921
-5.72873	4.803	5.045	3.184	5.414	15	92.034	100.506	101.923
-5.72172	4.805	5.047	3.187	5.414	15.034	92.151	100.507	101.925
-5.71471	4.806	5.049	3.189	5.414	15.067	92.267	100.508	101.926
-5.70771	4.808	5.051	3.192	5.415	15.1	92.381	100.509	101.928
-5.7007	4.81	5.053	3.195	5.415	15.132	92.493	100.509	101.929
-5.69369	4.811	5.055	3.198	5.415	15.164	92.604	100.51	101.931
-5.68669	4.813	5.057	3.201	5.416	15.196	92.713	100.511	101.932
-5.67968	4.815	5.059	3.203	5.416	15.228	92.821	100.511	101.934
-5.67267	4.816	5.061	3.206	5.416	15.259	92.927	100.512	101.935
-5.66567	4.818	5.063	3.209	5.417	15.289	93.032	100.513	101.937
-5.65866	4.819	5.064	3.211	5.417	15.32	93.136	100.514	101.938
-5.65165	4.821	5.066	3.214	5.417	15.35	93.238	100.514	101.94
-5.64464	4.822	5.068	3.216	5.417	15.379	93.338	100.515	101.941
-5.63764	4.824	5.07	3.219	5.418	15.409	93.437	100.516	101.942
-5.63063	4.825	5.071	3.221	5.418	15.438	93.535	100.516	101.944
-5.62362	4.827	5.073	3.224	5.418	15.466	93.632	100.517	101.945
-5.61662	4.828	5.075	3.226	5.418	15.494	93.727	100.518	101.946
-5.60961	4.829	5.076	3.228	5.419	15.522	93.82	100.518	101.948
-5.6026	4.831	5.078	3.231	5.419	15.55	93.913	100.519	101.949
-5.5956	4.832	5.079	3.233	5.419	15.577	94.004	100.519	101.95
-5.58859	4.833	5.081	3.235	5.419	15.604	94.094	100.52	101.951
-5.58158	4.835	5.082	3.237	5.42	15.631	94.182	100.521	101.952
-5.57457	4.836	5.084	3.24	5.42	15.657	94.27	100.521	101.954
-5.56757	4.837	5.085	3.242	5.42	15.683	94.356	100.522	101.955
-5.56056	4.839	5.087	3.244	5.42	15.709	94.441	100.522	101.956
-5.55355	4.84	5.088	3.246	5.421	15.734	94.524	100.523	101.957
-5.54655	4.841	5.09	3.248	5.421	15.759	94.607	100.523	101.958
-5.53954	4.842	5.091	3.25	5.421	15.784	94.688	100.524	101.959
-5.53253	4.843	5.092	3.252	5.421	15.809	94.768	100.524	101.96
-5.52553	4.844	5.094	3.254	5.421	15.833	94.847	100.525	101.961
-5.51852	4.846	5.095	3.256	5.422	15.857	94.925	100.525	101.962
-5.51151	4.847	5.096	3.258	5.422	15.88	95.002	100.526	101.963
-5.5045	4.848	5.097	3.26	5.422	15.903	95.077	100.526	101.964
-5.4975	4.849	5.099	3.262	5.422	15.926	95.152	100.527	101.965
-5.49049	4.85	5.1	3.264	5.422	15.949	95.225	100.527	101.966
-5.48348	4.851	5.101	3.266	5.423	15.971	95.298	100.528	101.967
-5.47648	4.852	5.102	3.268	5.423	15.993	95.369	100.528	101.968
-5.46947	4.853	5.104	3.269	5.423	16.015	95.439	100.529	101.969
-5.46246	4.854	5.105	3.271	5.423	16.037	95.509	100.529	101.97
-5.45546	4.855	5.106	3.273	5.423	16.058	95.577	100.529	101.971
-5.44845	4.856	5.107	3.275	5.423	16.079	95.644	100.53	101.972
-5.44144	4.857	5.108	3.276	5.424	16.1	95.71	100.53	101.972
-5.43443	4.858	5.109	3.278	5.424	16.12	95.776	100.531	101.973
-5.42743	4.859	5.11	3.28	5.424	16.14	95.84	100.531	101.974
-5.42042	4.86	5.111	3.281	5.424	16.16	95.903	100.532	101.975
-5.41341	4.861	5.112	3.283	5.424	16.18	95.966	100.532	101.976
-5.40641	4.862	5.113	3.284	5.424	16.199	96.027	100.532	101.977
-5.3994	4.862	5.114	3.286	5.425	16.218	96.088	100.533	101.977
-5.39239	4.863	5.115	3.288	5.425	16.237	96.148	100.533	101.978
-5.38539	4.864	5.116	3.289	5.425	16.256	96.206	100.533	101.979
-5.37838	4.865	5.117	3.291	5.425	16.274	96.264	100.534	101.98
-5.37137	4.866	5.118	3.292	5.425	16.292	96.322	100.534	101.98
-5.36436	4.867	5.119	3.293	5.425	16.31	96.378	100.535	101.981
-5.35736	4.867	5.12	3.295	5.426	16.328	96.433	100.535	101.982
-5.35035	4.868	5.121	3.296	5.426	16.345	96.488	100.535	101.982
-5.34334	4.869	5.122	3.298	5.426	16.362	96.542	100.536	101.983
-5.33634	4.87	5.123	3.299	5.426	16.379	96.595	100.536	101.984
-5.32933	4.87	5.124	3.3	5.426	16.396	96.647	100.536	101.985
-5.32232	4.871	5.124	3.302	5.426	16.412	96.698	100.537	101.985
-5.31532	4.872	5.125	3.303	5.426	16.428	96.749	100.537	101.986
-5.30831	4.873	5.126	3.304	5.426	16.444	96.799	100.537	101.986
-5.3013	4.873	5.127	3.306	5.427	16.46	96.848	100.537	101.987
-5.29429	4.874	5.128	3.307	5.427	16.476	96.896	100.538	101.988
-5.28729	4.875	5.129	3.308	5.427	16.491	96.944	100.538	101.988
-5.28028	4.875	5.129	3.309	5.427	16.506	96.991	100.538	101.989
-5.27327	4.876	5.13	3.31	5.427	16.521	97.037	100.539	101.989
-5.26627	4.877	5.131	3.312	5.427	16.536	97.083	100.539	101.99
-5.25926	4.877	5.132	3.313	5.427	16.55	97.128	100.539	101.991
-5.25225	4.878	5.132	3.314	5.427	16.565	97.172	100.539	101.991
-5.24525	4.879	5.133	3.315	5.427	16.579	97.215	100.54	101.992
-5.23824	4.879	5.134	3.316	5.428	16.593	97.258	100.54	101.992
-5.23123	4.88	5.134	3.317	5.428	16.606	97.301	100.54	101.993
-5.22422	4.88	5.135	3.318	5.428	16.62	97.342	100.54	101.993
-5.21722	4.881	5.136	3.319	5.428	16.633	97.383	100.541	101.994
-5.21021	4.882	5.136	3.32	5.428	16.646	97.423	100.541	101.994
-5.2032	4.882	5.137	3.321	5.428	16.659	97.463	100.541	101.995
-5.1962	4.883	5.138	3.323	5.428	16.672	97.502	100.541	101.995
-5.18919	4.883	5.138	3.324	5.428	16.685	97.541	100.542	101.996
-5.18218	4.884	5.139	3.324	5.428	16.697	97.579	100.542	101.996
-5.17518	4.884	5.14	3.325	5.428	16.709	97.616	100.542	101.997
-5.16817	4.885	5.14	3.326	5.429	16.721	97.653	100.542	101.997
-5.16116	4.885	5.141	3.327	5.429	16.733	97.689	100.543	101.998
-5.15415	4.886	5.141	3.328	5.429	16.745	97.725	100.543	101.998
-5.14715	4.886	5.142	3.329	5.429	16.757	97.76	100.543	101.998
-5.14014	4.887	5.142	3.33	5.429	16.768	97.794	100.543	101.999
-5.13313	4.887	5.143	3.331	5.429	16.779	97.828	100.543	101.999
-5.12613	4.888	5.144	3.332	5.429	16.79	97.862	100.544	102
-5.11912	4.888	5.144	3.333	5.429	16.801	97.895	100.544	102
-5.11211	4.889	5.145	3.334	5.429	16.812	97.927	100.544	102.001
-5.10511	4.889	5.145	3.334	5.429	16.822	97.959	100.544	102.001
-5.0981	4.89	5.146	3.335	5.429	16.833	97.991	100.544	102.001
-5.09109	4.89	5.146	3.336	5.43	16.843	98.022	100.545	102.002
-5.08408	4.891	5.147	3.337	5.43	16.853	98.053	100.545	102.002
-5.07708	4.891	5.147	3.338	5.43	16.863	98.083	100.545	102.002
-5.07007	4.891	5.148	3.338	5.43	16.873	98.112	100.545	102.003
-5.06306	4.892	5.148	3.339	5.43	16.883	98.141	100.545	102.003
-5.05606	4.892	5.149	3.34	5.43	16.892	98.17	100.546	102.004
-5.04905	4.893	5.149	3.341	5.43	16.902	98.198	100.546	102.004
-5.04204	4.893	5.15	3.341	5.43	16.911	98.226	100.546	102.004
-5.03503	4.893	5.15	3.342	5.43	16.92	98.254	100.546	102.005
-5.02803	4.894	5.15	3.343	5.43	16.929	98.281	100.546	102.005
-5.02102	4.894	5.151	3.343	5.43	16.938	98.307	100.546	102.005
-5.01401	4.895	5.151	3.344	5.43	16.947	98.333	100.546	102.006
-5.00701	4.895	5.152	3.345	5.43	16.955	98.359	100.547	102.006
-5	4.895	5.152	3.346	5.43	16.964	98.384	100.547	102.006
