# Supplementary material for: Ligand efficacy modulates conformational dynamics of the µ-opioid receptor
Source: Nature. 2024 Apr 10;629(8011):474–80. doi: 10.1038/s41586-024-07295-2 (PMC11078757; doi:10.1038/s41586-024-07295-2)
Supplement: Supplementary file 5 — Source Data Fig. 2 [file 41586_2024_7295_MOESM5_ESM.xlsx]

## Sheet: Fig2a
Distance (Å)	Apo			Distance (Å)	Naloxone			Distance (Å)	TRV130			Distance (Å)	PZM21			Distance (Å)	MP			Distance (Å)	Buprenorphine			Distance (Å)	Morphine			Distance (Å)	DAMGO			Distance (Å)	BU72			Distance (Å)	Lofentanil
	Probability	Lower confidence	Upper confidence		Probability	Lower confidence	Upper confidence		Probability	Lower confidence	Upper confidence		Probability	Lower confidence	Upper confidence		Probability	Lower confidence	Upper confidence		Probability	Lower confidence	Upper confidence		Probability	Lower confidence	Upper confidence		Probability	Lower confidence	Upper confidence		Probability	Lower confidence	Upper confidence		Probability	Lower confidence	Upper confidence
10	5.52315e-06	4.46379e-07	2.88493e-05	10	5.79095e-06	4.81656e-07	2.95667e-05	10	4.49931e-06	3.86095e-07	2.28469e-05	10	5.63815e-06	4.67108e-07	2.92729e-05	10	5.57416e-06	4.64268e-07	2.95329e-05	10	5.59311e-06	4.7118e-07	2.83617e-05	10	5.76247e-06	4.75656e-07	2.89305e-05	10	4.28996e-06	3.75765e-07	2.27196e-05	10	2.62764e-06	2.0949e-07	1.41044e-05	10	2.90866e-06	2.47722e-07	1.54439e-05
10.4698	8.2946e-06	7.95496e-07	3.85326e-05	10.4698	8.68675e-06	8.52218e-07	3.97274e-05	10.4698	6.72877e-06	6.84435e-07	3.06451e-05	10.4698	8.44751e-06	8.17952e-07	3.90963e-05	10.4698	8.33486e-06	8.21478e-07	3.93575e-05	10.4698	8.37087e-06	8.31239e-07	3.82545e-05	10.4698	8.61663e-06	8.41377e-07	3.8813e-05	10.4698	6.4467e-06	6.56134e-07	3.0532e-05	10.4698	3.94473e-06	3.67369e-07	1.90175e-05	10.4698	4.36472e-06	4.38259e-07	2.07101e-05
10.9396	1.23493e-05	1.39246e-06	5.0941e-05	10.9396	1.2846e-05	1.48146e-06	5.29268e-05	10.9396	1.00404e-05	1.19205e-06	4.09313e-05	10.9396	1.24394e-05	1.42145e-06	5.18235e-05	10.9396	1.23426e-05	1.42845e-06	5.21693e-05	10.9396	1.24299e-05	1.42128e-06	5.10844e-05	10.9396	1.27759e-05	1.46289e-06	5.17815e-05	10.9396	9.5887e-06	1.12678e-06	4.03357e-05	10.9396	5.84133e-06	6.33752e-07	2.55047e-05	10.9396	6.4796e-06	7.60994e-07	2.75954e-05
11.4094	1.81001e-05	2.37174e-06	6.72766e-05	11.4094	1.88474e-05	2.5281e-06	7.04412e-05	11.4094	1.46432e-05	2.02265e-06	5.45056e-05	11.4094	1.82032e-05	2.43914e-06	6.88932e-05	11.4094	1.81394e-05	2.41965e-06	6.93737e-05	11.4094	1.81656e-05	2.4141e-06	6.78013e-05	11.4094	1.86237e-05	2.49999e-06	6.88316e-05	11.4094	1.39903e-05	1.91825e-06	5.3116e-05	11.4094	8.55327e-06	1.07549e-06	3.40077e-05	11.4094	9.47141e-06	1.29501e-06	3.6188e-05
11.8792	2.60421e-05	3.97339e-06	8.81382e-05	11.8792	2.71884e-05	4.26036e-06	9.32326e-05	11.8792	2.11221e-05	3.37296e-06	7.20273e-05	11.8792	2.64643e-05	4.08695e-06	9.08163e-05	11.8792	2.63771e-05	4.0121e-06	9.14441e-05	11.8792	2.62443e-05	4.03933e-06	8.98165e-05	11.8792	2.6898e-05	4.19911e-06	9.08165e-05	11.8792	2.02354e-05	3.22873e-06	6.99531e-05	11.8792	1.23462e-05	1.79794e-06	4.43615e-05	11.8792	1.3675e-05	2.16643e-06	4.74178e-05
12.349	3.71615e-05	6.63015e-06	0.000115402	12.349	3.89917e-05	7.06199e-06	0.000120766	12.349	3.02602e-05	5.51894e-06	9.37397e-05	12.349	3.79787e-05	6.71828e-06	0.000118644	12.349	3.77889e-05	6.56403e-06	0.000119318	12.349	3.76274e-05	6.6443e-06	0.000116995	12.349	3.85328e-05	6.93318e-06	0.000119303	12.349	2.89331e-05	5.27485e-06	9.17163e-05	12.349	1.7733e-05	3.01025e-06	5.77671e-05	12.349	1.96498e-05	3.56722e-06	6.20861e-05
12.8188	5.25829e-05	1.07485e-05	0.000149231	12.8188	5.50804e-05	1.13932e-05	0.000156246	12.8188	4.27298e-05	8.82585e-06	0.000120894	12.8188	5.3901e-05	1.08637e-05	0.00015347	12.8188	5.34827e-05	1.06424e-05	0.000154386	12.8188	5.30587e-05	1.08292e-05	0.000151659	12.8188	5.4387e-05	1.12678e-05	0.000155277	12.8188	4.09643e-05	8.42072e-06	0.000118533	12.8188	2.48918e-05	4.86874e-06	7.47203e-05	12.8188	2.78307e-05	5.8107e-06	8.06737e-05
13.2886	7.37002e-05	1.69445e-05	0.000191074	13.2886	7.64476e-05	1.82028e-05	0.000200056	13.2886	5.98272e-05	1.38839e-05	0.000154482	13.2886	7.49806e-05	1.743e-05	0.000195734	13.2886	7.49967e-05	1.69549e-05	0.000198152	13.2886	7.42026e-05	1.74756e-05	0.000195317	13.2886	7.549e-05	1.789e-05	0.00019924	13.2886	5.71133e-05	1.34256e-05	0.000151977	13.2886	3.47316e-05	7.79184e-06	9.58256e-05	13.2886	3.89186e-05	9.22723e-06	0.000103807
13.7584	0.000102193	2.64146e-05	0.000242131	13.7584	0.000105875	2.85108e-05	0.000253911	13.7584	8.27073e-05	2.14844e-05	0.000198188	13.7584	0.000103782	2.74644e-05	0.000245623	13.7584	0.000103931	2.65318e-05	0.000249932	13.7584	0.00010177	2.77266e-05	0.000249639	13.7584	0.000104451	2.7734e-05	0.000251622	13.7584	7.88437e-05	2.08915e-05	0.000192512	13.7584	4.783e-05	1.21794e-05	0.000123413	13.7584	5.3711e-05	1.44985e-05	0.00013393
14.2282	0.00013955	4.07408e-05	0.000307334	14.2282	0.00014364	4.37031e-05	0.000317549	14.2282	0.0001127	3.29837e-05	0.000250385	14.2282	0.000141619	4.24293e-05	0.000309381	14.2282	0.000141772	4.08334e-05	0.000312284	14.2282	0.000139085	4.24849e-05	0.00031413	14.2282	0.000142704	4.2436e-05	0.000314347	14.2282	0.000107751	3.21696e-05	0.000242926	14.2282	6.49209e-05	1.87147e-05	0.000157293	14.2282	7.31071e-05	2.24694e-05	0.000170002
14.698	0.000188108	6.21923e-05	0.000385949	14.698	0.00019361	6.52389e-05	0.000394784	14.698	0.000151236	4.99082e-05	0.00030865	14.698	0.000190862	6.38556e-05	0.000390019	14.698	0.000190485	6.13392e-05	0.000389682	14.698	0.000187386	6.46909e-05	0.00039029	14.698	0.000192617	6.38791e-05	0.000391373	14.698	0.000144941	4.86259e-05	0.00030334	14.698	8.73642e-05	2.80524e-05	0.000196526	14.698	9.85417e-05	3.39705e-05	0.000212065
15.1678	0.000250128	9.27035e-05	0.000479393	15.1678	0.000257733	9.58586e-05	0.000489039	15.1678	0.00020045	7.4395e-05	0.000379858	15.1678	0.000254464	9.51027e-05	0.000485572	15.1678	0.000253042	9.02113e-05	0.000482515	15.1678	0.000249969	9.62537e-05	0.000483461	15.1678	0.000257056	9.46854e-05	0.000485913	15.1678	0.000193177	7.26139e-05	0.000373521	15.1678	0.000115983	4.06483e-05	0.000246277	15.1678	0.000130765	4.9753e-05	0.000259801
15.6376	0.000329306	0.000134582	0.000587071	15.6376	0.000340359	0.000139294	0.000597944	15.6376	0.000263467	0.000109805	0.00046741	15.6376	0.000335057	0.000139591	0.000600743	15.6376	0.000332038	0.000131081	0.000593643	15.6376	0.000327924	0.000137878	0.00059383	15.6376	0.000337443	0.000139614	0.000593724	15.6376	0.000252579	0.000105767	0.000457874	15.6376	0.000152775	6e-05	0.000305809	15.6376	0.000172126	7.19713e-05	0.00032084
16.1074	0.000430114	0.000192641	0.000719713	16.1074	0.000442658	0.000198918	0.000732205	16.1074	0.000343131	0.000155755	0.000574258	16.1074	0.000434516	0.000200528	0.000734465	16.1074	0.000431267	0.000185786	0.000718489	16.1074	0.000427271	0.000194451	0.000719013	16.1074	0.000439792	0.000200368	0.000730165	16.1074	0.000329204	0.000150924	0.00056117	16.1074	0.000198484	8.63765e-05	0.000376648	16.1074	0.000222999	0.000102186	0.000387753
16.5772	0.00055321	0.000269151	0.000865191	16.5772	0.000567705	0.00027979	0.000887046	16.5772	0.000438961	0.000220036	0.000693209	16.5772	0.000556617	0.000278737	0.000888848	16.5772	0.000552683	0.000265884	0.000867654	16.5772	0.000549662	0.00027209	0.000868909	16.5772	0.00056481	0.000282602	0.000876969	16.5772	0.000423515	0.000214252	0.000680721	16.5772	0.000254767	0.000118923	0.000449198	16.5772	0.000286604	0.00014227	0.000472341
17.047	0.000701189	0.000374165	0.00104929	17.047	0.000719121	0.000390779	0.00106261	17.047	0.000556545	0.000305891	0.000832446	17.047	0.000704307	0.000380708	0.00105851	17.047	0.000702248	0.00037005	0.00104737	17.047	0.000698636	0.000377634	0.00104224	17.047	0.000718403	0.000395035	0.00105539	17.047	0.000535671	0.000295245	0.00081367	17.047	0.0003224	0.000160611	0.000542022	17.047	0.000365076	0.000195568	0.000568745
17.5168	0.000878248	0.000509046	0.00125986	17.5168	0.000902631	0.00053666	0.00126971	17.5168	0.000700504	0.000416743	0.000991603	17.5168	0.000885021	0.000515223	0.00126113	17.5168	0.000879271	0.000508283	0.00126355	17.5168	0.000878846	0.000513101	0.00124321	17.5168	0.000899428	0.000530806	0.00126178	17.5168	0.00067302	0.000396678	0.000969887	17.5168	0.000404398	0.000215969	0.000659003	17.5168	0.000456285	0.00026663	0.000679136
17.9866	0.00108637	0.000678513	0.00149714	17.9866	0.00111937	0.000716928	0.00150271	17.9866	0.000867814	0.00055685	0.00117518	17.9866	0.00109881	0.000687658	0.00148824	17.9866	0.0010888	0.000685528	0.00150019	17.9866	0.00108907	0.000690638	0.00147741	17.9866	0.00111454	0.000702037	0.001492	17.9866	0.000832184	0.000531535	0.00115225	17.9866	0.000501054	0.000286427	0.000787239	17.9866	0.000566093	0.000354119	0.000805638
18.4564	0.00132376	0.000888866	0.00176713	18.4564	0.00136723	0.000941984	0.00175705	18.4564	0.00106387	0.000737995	0.00137812	18.4564	0.00134306	0.000909217	0.00174139	18.4564	0.00133385	0.000904804	0.00175346	18.4564	0.00132878	0.000904618	0.0017386	18.4564	0.00136082	0.000922356	0.00175586	18.4564	0.00101563	0.000689799	0.00135477	18.4564	0.000616489	0.000366332	0.000934774	18.4564	0.000694811	0.000466961	0.000950096
18.9262	0.0015996	0.00114366	0.00207054	18.9262	0.00165322	0.00121514	0.00205131	18.9262	0.00128676	0.000949663	0.00160612	18.9262	0.00162284	0.00117471	0.00203522	18.9262	0.00161378	0.00116639	0.0020446	18.9262	0.00160447	0.00116379	0.00203082	18.9262	0.00164583	0.00119102	0.00206416	18.9262	0.0012298	0.000885167	0.00158409	18.9262	0.000744872	0.000464017	0.00109667	18.9262	0.000839904	0.000595001	0.00111137
19.396	0.00191662	0.00142714	0.00240165	19.396	0.00197818	0.00152982	0.00237545	19.396	0.0015399	0.00119028	0.00186826	19.396	0.00193416	0.00149842	0.0023625	19.396	0.00192314	0.00146399	0.0023929	19.396	0.00191858	0.00146059	0.00235257	19.396	0.0019667	0.00150503	0.00240073	19.396	0.00146857	0.00110918	0.00182681	19.396	0.000896244	0.000576869	0.00127815	19.396	0.00100059	0.000754936	0.00128315
19.8658	0.00226239	0.00174796	0.00278377	19.8658	0.00233427	0.00188948	0.00274878	19.8658	0.00182076	0.00146515	0.00217067	19.8658	0.00228267	0.00185018	0.00274228	19.8658	0.00226844	0.00180381	0.00276316	19.8658	0.00226429	0.0017949	0.00271818	19.8658	0.00232499	0.00186364	0.00277387	19.8658	0.00173242	0.00136762	0.00210934	19.8658	0.00106228	0.000703425	0.00149393	19.8658	0.00118059	0.000915003	0.00147502
20.3356	0.00264122	0.00210155	0.00322283	20.3356	0.00273016	0.00230295	0.00317392	20.3356	0.00212689	0.00176568	0.00249605	20.3356	0.00266829	0.00223069	0.00313576	20.3356	0.00265183	0.00216689	0.00317067	20.3356	0.00264151	0.00217076	0.0031506	20.3356	0.00271802	0.00225414	0.00318543	20.3356	0.00202362	0.00165525	0.00240523	20.3356	0.00124255	0.000832149	0.00172747	20.3356	0.00137472	0.00111197	0.0016832
20.8054	0.00305687	0.00248157	0.00367189	20.8054	0.00314849	0.0027246	0.00361506	20.8054	0.00246813	0.00209349	0.00284918	20.8054	0.00307946	0.00264576	0.00358778	20.8054	0.00306336	0.00255843	0.0036131	20.8054	0.00305024	0.00256374	0.00359642	20.8054	0.00314036	0.0026518	0.0036426	20.8054	0.00233634	0.00196322	0.00275505	20.8054	0.00144116	0.000964265	0.00199902	20.8054	0.00159182	0.00131442	0.00190759
21.2752	0.00349744	0.00287347	0.00416452	21.2752	0.00361132	0.00318415	0.00410731	21.2752	0.00283146	0.00243321	0.0032358	21.2752	0.00352417	0.00308114	0.00406935	21.2752	0.00350785	0.00296856	0.00409423	21.2752	0.00349497	0.00297036	0.00408124	21.2752	0.00360092	0.00307952	0.00412211	21.2752	0.00267239	0.00227469	0.00311898	21.2752	0.00164668	0.00111097	0.00225685	21.2752	0.00181824	0.00151699	0.00213867
21.745	0.00395797	0.00328247	0.00469788	21.745	0.00409685	0.00362196	0.00463668	21.745	0.00321775	0.00275864	0.00366448	21.745	0.00400392	0.00350954	0.00456422	21.745	0.00397747	0.00339245	0.00459581	21.745	0.00395291	0.0033938	0.00460082	21.745	0.00408021	0.00350063	0.00466465	21.745	0.00302895	0.00258161	0.00350766	21.745	0.00186137	0.00126382	0.00254711	21.745	0.00205175	0.0017171	0.00238472
22.2148	0.00443878	0.00370097	0.00525626	22.2148	0.00460629	0.00407029	0.00521085	22.2148	0.00362684	0.00311455	0.00413354	22.2148	0.00449228	0.00395661	0.00513322	22.2148	0.00446694	0.00380286	0.00513977	22.2148	0.0044237	0.00383136	0.00516942	22.2148	0.00457539	0.00393316	0.00522487	22.2148	0.00340176	0.00289508	0.00392778	22.2148	0.00209424	0.00143261	0.00284783	22.2148	0.00228935	0.00194279	0.00265324
22.6846	0.00491757	0.00411199	0.00581992	22.6846	0.00513118	0.00453215	0.00579813	22.6846	0.0040475	0.00347783	0.00461453	22.6846	0.00500476	0.00440284	0.00568941	22.6846	0.00496589	0.00424061	0.00572741	22.6846	0.00490691	0.00428708	0.00571476	22.6846	0.00508708	0.00434556	0.00581122	22.6846	0.00378004	0.0032303	0.00437161	22.6846	0.00232376	0.0016069	0.00316399	22.6846	0.00252905	0.00215338	0.00293147
23.1544	0.00540994	0.00454915	0.0063973	23.1544	0.0056717	0.00501589	0.00641562	23.1544	0.00449296	0.00387475	0.00511587	23.1544	0.00551693	0.00486376	0.00626811	23.1544	0.00547117	0.00470414	0.00630994	23.1544	0.00539661	0.00473853	0.00629545	23.1544	0.00561316	0.00477286	0.00638351	23.1544	0.00416702	0.00357962	0.00480868	23.1544	0.0025611	0.00178776	0.00346287	23.1544	0.00276589	0.00237039	0.00321386
23.6242	0.00591339	0.00499075	0.00699596	23.6242	0.0062335	0.00553013	0.0070367	23.6242	0.00495989	0.00430374	0.00564148	23.6242	0.00604265	0.00533764	0.00682957	23.6242	0.00598334	0.00517697	0.00689358	23.6242	0.00589412	0.00518133	0.00686241	23.6242	0.00614993	0.0052422	0.00698184	23.6242	0.00455545	0.0039331	0.00525446	23.6242	0.00279905	0.00196609	0.003754	23.6242	0.00299295	0.00257279	0.00345802
24.094	0.00641716	0.0054392	0.00757928	24.094	0.00681851	0.00610428	0.00766157	24.094	0.00545803	0.00478899	0.00615961	24.094	0.00658658	0.00582728	0.00743926	24.094	0.00651011	0.00565967	0.0074581	24.094	0.0063938	0.00565142	0.00740553	24.094	0.00670209	0.00573498	0.0076109	24.094	0.00494078	0.00431081	0.00566914	24.094	0.00303703	0.00217179	0.00403734	24.094	0.00321711	0.00275458	0.00371315
24.5638	0.00695556	0.00593347	0.00814108	24.5638	0.00744499	0.0067058	0.00831214	24.5638	0.00597896	0.00531567	0.00671109	24.5638	0.00714859	0.00638725	0.00803736	24.5638	0.00705363	0.00617269	0.00802671	24.5638	0.00689607	0.00613199	0.00792755	24.5638	0.00726459	0.00630473	0.00822179	24.5638	0.00534571	0.0046928	0.00611024	24.5638	0.00329552	0.00239757	0.00430484	24.5638	0.00343149	0.00294599	0.003947
25.0336	0.00749451	0.00649254	0.00868084	25.0336	0.00810674	0.00738346	0.00896423	25.0336	0.00656231	0.00592342	0.00729104	25.0336	0.00773391	0.00698054	0.00860029	25.0336	0.00761786	0.00673462	0.00860145	25.0336	0.00741275	0.00666228	0.00838707	25.0336	0.00786285	0.00695456	0.00884496	25.0336	0.00576404	0.00512125	0.00651461	25.0336	0.00354741	0.0026372	0.00457681	25.0336	0.00363406	0.00314525	0.00413849
25.5034	0.00807449	0.00706391	0.00920742	25.5034	0.00882504	0.0080953	0.00969075	25.5034	0.00722805	0.00661796	0.00793214	25.5034	0.0083732	0.00761685	0.00918845	25.5034	0.0082173	0.0073282	0.00917897	25.5034	0.00795091	0.00721366	0.00888999	25.5034	0.00850532	0.00760172	0.00950023	25.5034	0.00620592	0.00556499	0.00692649	25.5034	0.0038128	0.00290753	0.00484142	25.5034	0.00382099	0.00334299	0.00430185
25.9732	0.0086932	0.00769607	0.00974385	25.9732	0.00963282	0.00892457	0.0104503	25.9732	0.00797688	0.00739975	0.00862633	25.9732	0.00906582	0.00835273	0.00983065	25.9732	0.00886587	0.00798872	0.0098312	25.9732	0.0085243	0.00779933	0.00941607	25.9732	0.00922254	0.00833158	0.0101812	25.9732	0.00666865	0.00606936	0.00735547	25.9732	0.00411306	0.00321202	0.00512808	25.9732	0.00399758	0.0035176	0.00446791
26.443	0.00937379	0.00844252	0.0103979	26.443	0.0105399	0.00985091	0.0113097	26.443	0.00883947	0.0082801	0.00946128	26.443	0.00983697	0.0091535	0.0105493	26.443	0.00958025	0.00874193	0.0105076	26.443	0.00914593	0.00842144	0.00997947	26.443	0.0100171	0.00915111	0.0109157	26.443	0.00719828	0.00663113	0.00786336	26.443	0.0044304	0.00358338	0.00543685	26.443	0.00417164	0.00371542	0.00463503
26.9128	0.0101374	0.00925638	0.0111178	26.9128	0.0115855	0.0108723	0.0122638	26.9128	0.00983679	0.00925622	0.010412	26.9128	0.0107074	0.0100544	0.0113782	26.9128	0.010391	0.00956964	0.0112472	26.9128	0.00983764	0.00915644	0.0105912	26.9128	0.0109065	0.0100494	0.011741	26.9128	0.00777628	0.00723847	0.00839836	26.9128	0.00479702	0.00402323	0.00574478	26.9128	0.00434968	0.00391452	0.00480497
27.3825	0.0110043	0.0101319	0.0118978	27.3825	0.0127685	0.0120265	0.0133986	27.3825	0.010976	0.0103841	0.0115604	27.3825	0.0116933	0.0110436	0.0123103	27.3825	0.0113136	0.0105382	0.0121034	27.3825	0.0105921	0.00994584	0.011275	27.3825	0.0119097	0.0110757	0.0126482	27.3825	0.00843653	0.00791044	0.009015	27.3825	0.00521311	0.00449488	0.00607911	27.3825	0.00453088	0.00413218	0.00498198
27.8523	0.0119674	0.0111492	0.012756	27.8523	0.0141148	0.0133571	0.0147571	27.8523	0.0122917	0.0116456	0.0129017	27.8523	0.0128064	0.0121328	0.0134089	27.8523	0.0123387	0.0115749	0.013101	27.8523	0.0114416	0.010845	0.0121253	27.8523	0.0130357	0.0122197	0.0137349	27.8523	0.00916476	0.00866013	0.00969861	27.8523	0.00567138	0.00502606	0.00642857	27.8523	0.00473231	0.0043471	0.00515895
28.3221	0.0130334	0.0122726	0.0138075	28.3221	0.0156325	0.0148255	0.0162772	28.3221	0.0137646	0.0130701	0.0143938	28.3221	0.0140401	0.0133525	0.0146229	28.3221	0.013494	0.0127828	0.0142121	28.3221	0.0123886	0.0117768	0.0130383	28.3221	0.0143044	0.0135102	0.0149729	28.3221	0.00998358	0.00948663	0.0105038	28.3221	0.00618812	0.00560487	0.00683458	28.3221	0.0049454	0.00457875	0.00534053
28.7919	0.0142219	0.0134383	0.0149262	28.7919	0.0172739	0.0164623	0.0179732	28.7919	0.0153872	0.0146239	0.016041	28.7919	0.0153891	0.0147017	0.0160088	28.7919	0.0147589	0.0140487	0.0154572	28.7919	0.0134386	0.0127759	0.0140503	28.7919	0.0156897	0.0148879	0.0163492	28.7919	0.0108772	0.0103763	0.0113911	28.7919	0.0067546	0.00620414	0.00734295	28.7919	0.00517849	0.00480349	0.00554325
29.2617	0.0154849	0.014693	0.0161913	29.2617	0.0190488	0.0182372	0.0198062	29.2617	0.0171355	0.0163465	0.0178109	29.2617	0.0168591	0.0161837	0.0175187	29.2617	0.0161145	0.0154015	0.0168399	29.2617	0.0145498	0.0138822	0.0151818	29.2617	0.0171916	0.0163774	0.0178848	29.2617	0.011842	0.0113129	0.0123626	29.2617	0.00736654	0.00680987	0.00794987	29.2617	0.00542013	0.00505453	0.00577628
29.7315	0.0167875	0.0159584	0.0175821	29.7315	0.0209253	0.0200899	0.0217193	29.7315	0.018973	0.0181599	0.0197074	29.7315	0.0183909	0.0177215	0.019122	29.7315	0.0175368	0.0168344	0.0183065	29.7315	0.0157234	0.0150321	0.0163911	29.7315	0.018756	0.0179265	0.0194945	29.7315	0.012855	0.012319	0.0133871	29.7315	0.00800604	0.00742596	0.00863045	29.7315	0.00566776	0.00529428	0.00601602
30.2013	0.0181262	0.0172265	0.0190434	30.2013	0.0228167	0.0220049	0.0236164	30.2013	0.0208309	0.0200283	0.0215882	30.2013	0.0199296	0.0192318	0.0207263	30.2013	0.0189879	0.0182251	0.0198123	30.2013	0.0169128	0.016164	0.0176066	30.2013	0.0203415	0.0194714	0.0211561	30.2013	0.0138733	0.0132967	0.0144476	30.2013	0.00864729	0.00795783	0.00937656	30.2013	0.00592143	0.00550645	0.00629691
30.6711	0.0194181	0.0184191	0.0204983	30.6711	0.0246745	0.0238582	0.0255325	30.6711	0.0226342	0.0218192	0.0234422	30.6711	0.0214674	0.0207442	0.0223239	30.6711	0.0204054	0.0195229	0.0213037	30.6711	0.0180588	0.0172156	0.0188104	30.6711	0.0218872	0.0209551	0.0227816	30.6711	0.0148813	0.0142357	0.0155361	30.6711	0.00927655	0.00840301	0.0101705	30.6711	0.00617087	0.00571006	0.00658789
31.1409	0.0206205	0.019501	0.0218503	31.1409	0.0264191	0.0255399	0.0273662	31.1409	0.0243382	0.0235414	0.0252151	31.1409	0.0228884	0.0221096	0.0238392	31.1409	0.0217162	0.0207357	0.0228269	31.1409	0.0191185	0.018212	0.0199905	31.1409	0.0233138	0.0222981	0.0243814	31.1409	0.015802	0.0150553	0.0165657	31.1409	0.00984464	0.00884244	0.0109256	31.1409	0.00637809	0.00586739	0.00689166
31.6107	0.0216723	0.020391	0.0230615	31.6107	0.0279309	0.0269746	0.0289458	31.6107	0.0258568	0.0250402	0.0267953	31.6107	0.024123	0.0232431	0.0251687	31.6107	0.022848	0.0217417	0.024116	31.6107	0.0200666	0.0190432	0.021042	31.6107	0.0245621	0.023485	0.0258043	31.6107	0.016621	0.0158082	0.0174766	31.6107	0.0103598	0.00921632	0.0115891	31.6107	0.00655318	0.00599824	0.00714176
32.0805	0.022513	0.0211134	0.0241313	32.0805	0.0291563	0.0281659	0.0303034	32.0805	0.0270703	0.0262036	0.0281071	32.0805	0.0251194	0.0241491	0.0263263	32.0805	0.023757	0.0225556	0.0251218	32.0805	0.0207919	0.0197233	0.0218802	32.0805	0.0255858	0.0243973	0.0269489	32.0805	0.0172606	0.0163892	0.0182158	32.0805	0.0107693	0.00949423	0.0121539	32.0805	0.00668738	0.00607523	0.0073457
32.5503	0.0230718	0.0215677	0.0248868	32.5503	0.0299969	0.0289852	0.0312873	32.5503	0.0279445	0.0269924	0.0290442	32.5503	0.0257905	0.0247607	0.0271435	32.5503	0.0243793	0.0230668	0.0258881	32.5503	0.0212682	0.0201572	0.0224906	32.5503	0.0262943	0.0249922	0.0277591	32.5503	0.0176961	0.0167403	0.0187451	32.5503	0.0110562	0.00964889	0.0125479	32.5503	0.00675991	0.00605835	0.00747742
33.0201	0.023331	0.0217718	0.0252021	33.0201	0.0304444	0.0293658	0.0317988	33.0201	0.0284087	0.0274015	0.029558	33.0201	0.0261218	0.0250057	0.0275326	33.0201	0.0246598	0.0232924	0.0262518	33.0201	0.0214659	0.0202906	0.0227877	33.0201	0.026632	0.0253163	0.028147	33.0201	0.0178863	0.0168908	0.0190071	33.0201	0.0111986	0.00971328	0.0127651	33.0201	0.00676573	0.00602885	0.00752909
33.4899	0.0232571	0.0216187	0.0251983	33.4899	0.0304088	0.0293007	0.0317485	33.4899	0.0284372	0.0274049	0.029577	33.4899	0.0260746	0.0249115	0.0274921	33.4899	0.0245936	0.0231786	0.0261853	33.4899	0.0213876	0.0201507	0.0227514	33.4899	0.0265814	0.0252074	0.0281544	33.4899	0.017831	0.0168225	0.0189763	33.4899	0.0112006	0.00965894	0.0128119	33.4899	0.00671418	0.00596795	0.00750284
33.9597	0.0228532	0.0212058	0.0247752	33.9597	0.0299121	0.0287801	0.0312539	33.9597	0.0280352	0.0269533	0.0291243	33.9597	0.0256247	0.0244449	0.0270442	33.9597	0.0241472	0.0227368	0.0257022	33.9597	0.0209857	0.019717	0.0223488	33.9597	0.0261273	0.024795	0.0276902	33.9597	0.0175462	0.0165205	0.0186811	33.9597	0.0110968	0.00952146	0.0126939	33.9597	0.00663836	0.00590975	0.00743808
34.4295	0.0221299	0.0205127	0.0240034	34.4295	0.0289769	0.0278015	0.0302293	34.4295	0.0271748	0.0260457	0.0282268	34.4295	0.0248183	0.0236403	0.0261614	34.4295	0.0233446	0.0219731	0.0248312	34.4295	0.0203005	0.0190597	0.0215898	34.4295	0.0253318	0.0240076	0.0268175	34.4295	0.0170541	0.0160239	0.0181704	34.4295	0.0109266	0.00937199	0.012475	34.4295	0.00663199	0.00593555	0.00738873
34.8993	0.0211832	0.0196753	0.0229591	34.8993	0.0276074	0.0263919	0.0288238	34.8993	0.0259355	0.024832	0.026993	34.8993	0.0236816	0.0225614	0.0249144	34.8993	0.0222094	0.0208745	0.0235965	34.8993	0.0194009	0.018195	0.020615	34.8993	0.0242224	0.0229643	0.0255805	34.8993	0.0164504	0.0154581	0.017517	34.8993	0.0108076	0.00930225	0.0122852	34.8993	0.00683526	0.00614504	0.00754397
35.3691	0.0201042	0.0186511	0.0217018	35.3691	0.0259022	0.0246978	0.0270147	35.3691	0.0244109	0.0233456	0.0253961	35.3691	0.0223281	0.0212251	0.0234561	35.3691	0.0208109	0.0195587	0.0220901	35.3691	0.018386	0.0172427	0.0195045	35.3691	0.0229493	0.0217636	0.0241617	35.3691	0.0158573	0.0149348	0.0168786	35.3691	0.0109395	0.00952683	0.0123322	35.3691	0.0074201	0.0066667	0.00816695
35.8389	0.0190171	0.0176856	0.0203233	35.8389	0.0239763	0.0228689	0.0249797	35.8389	0.0226873	0.0217003	0.0235882	35.8389	0.0208404	0.0198346	0.0218729	35.8389	0.0191678	0.0181098	0.0203351	35.8389	0.017349	0.0162517	0.0183232	35.8389	0.0216427	0.0205244	0.0227273	35.8389	0.0154229	0.0145557	0.0163511	35.8389	0.0115531	0.0102224	0.0128085	35.8389	0.008667	0.00767134	0.00956045
36.3087	0.0180603	0.0169309	0.0191228	36.3087	0.0219232	0.0208903	0.0228611	36.3087	0.0208826	0.0200072	0.0217069	36.3087	0.0193396	0.0184135	0.0202409	36.3087	0.0174619	0.0164667	0.0184749	36.3087	0.016375	0.015454	0.0172305	36.3087	0.0204045	0.0193838	0.0213811	36.3087	0.0153033	0.0145474	0.0161335	36.3087	0.012853	0.0116192	0.0139805	36.3087	0.0108254	0.0097021	0.0118386
36.7785	0.0173133	0.0162922	0.0183479	36.7785	0.0198464	0.0188939	0.0206969	36.7785	0.0191147	0.0182778	0.0198388	36.7785	0.0179306	0.0171219	0.0187422	36.7785	0.0156852	0.0147592	0.0166168	36.7785	0.0156049	0.0147586	0.0164163	36.7785	0.0193621	0.0184564	0.0202166	36.7785	0.0156191	0.014898	0.0163306	36.7785	0.0149154	0.0138121	0.0160151	36.7785	0.0140208	0.0129312	0.0149984
37.2483	0.0167774	0.0155605	0.0181006	37.2483	0.0177992	0.0168976	0.0187263	37.2483	0.0174408	0.0165698	0.0181896	37.2483	0.0166495	0.0158141	0.0175692	37.2483	0.0139359	0.0129183	0.0150649	37.2483	0.0150118	0.0140613	0.0161093	37.2483	0.0185721	0.0175758	0.0195867	37.2483	0.0163099	0.0154916	0.0171848	37.2483	0.0176958	0.0164606	0.0190342	37.2483	0.0181032	0.0171389	0.0190192
37.7181	0.0164397	0.0146989	0.0182652	37.7181	0.0158766	0.0148307	0.016982	37.7181	0.0158551	0.0148849	0.0168166	37.7181	0.0154836	0.014422	0.0168129	37.7181	0.0122454	0.0110872	0.0137923	37.7181	0.0145902	0.0133203	0.016097	37.7181	0.0179188	0.0165652	0.0194134	37.7181	0.0172274	0.0160752	0.0185386	37.7181	0.0208092	0.0190839	0.0226644	37.7181	0.0225443	0.0214521	0.0238871
38.1879	0.0160955	0.0139371	0.0184835	38.1879	0.0140498	0.0127818	0.0155695	38.1879	0.0143496	0.0131629	0.015623	38.1879	0.0144093	0.0129819	0.0160835	38.1879	0.0106848	0.00941484	0.0126714	38.1879	0.0141801	0.012562	0.0160973	38.1879	0.0172858	0.0155007	0.0192583	38.1879	0.0180418	0.016536	0.0196224	38.1879	0.0236204	0.0213269	0.026129	38.1879	0.0265631	0.0251036	0.0284595
38.6577	0.0155236	0.0129912	0.0183301	38.6577	0.0123117	0.0109243	0.0140658	38.6577	0.0128651	0.0114559	0.0143801	38.6577	0.0132768	0.0116391	0.0152461	38.6577	0.00925981	0.00792243	0.0115665	38.6577	0.0136002	0.0117307	0.0158027	38.6577	0.0164611	0.0143942	0.018807	38.6577	0.0183933	0.0166555	0.0201041	38.6577	0.0254989	0.0227972	0.0282492	38.6577	0.0293726	0.0274504	0.0313452
39.1275	0.0146086	0.0119483	0.0174588	39.1275	0.0107097	0.00920278	0.0125395	39.1275	0.0113842	0.00993845	0.0130282	39.1275	0.0120257	0.0102828	0.0140399	39.1275	0.00801655	0.00658761	0.0104417	39.1275	0.0127597	0.0107093	0.0150205	39.1275	0.0152719	0.0131675	0.0176911	39.1275	0.0179958	0.0162462	0.0197076	39.1275	0.0259139	0.0231249	0.0286243	39.1275	0.0302166	0.0282219	0.0321741
39.5973	0.0132811	0.0104702	0.0159588	39.5973	0.00923077	0.00765749	0.0109809	39.5973	0.00995245	0.00848403	0.011494	39.5973	0.0107035	0.00890199	0.0126825	39.5973	0.00704156	0.0054721	0.00930079	39.5973	0.0116275	0.00956832	0.0137648	39.5973	0.0137216	0.0115787	0.0160228	39.5973	0.0168066	0.0148274	0.0185551	39.5973	0.0248564	0.0218518	0.0274906	39.5973	0.0290345	0.026575	0.0311063
40.0671	0.0116562	0.00897007	0.0140995	40.0671	0.0078993	0.00634091	0.00943028	40.0671	0.00862477	0.00712981	0.0100493	40.0671	0.00937022	0.00747518	0.0111761	40.0671	0.00636301	0.00459458	0.00829037	40.0671	0.0103484	0.00826474	0.0123229	40.0671	0.0119431	0.00988218	0.0139906	40.0671	0.0150622	0.0126405	0.0168425	40.0671	0.0226774	0.0190668	0.0254803	40.0671	0.0263115	0.0228208	0.0288886
40.5369	0.0100941	0.00757454	0.0122249	40.5369	0.00682526	0.00530244	0.00806216	40.5369	0.00755558	0.00602091	0.00887386	40.5369	0.00823719	0.00633954	0.00984672	40.5369	0.00601842	0.00412065	0.00753593	40.5369	0.00914106	0.00702627	0.0109212	40.5369	0.0101505	0.00816507	0.0119475	40.5369	0.0132083	0.0104475	0.0150783	40.5369	0.0204342	0.0165407	0.0235341	40.5369	0.0234124	0.0195474	0.0268234
41.0067	0.00884083	0.00664815	0.0106178	41.0067	0.00615643	0.00476904	0.00726655	41.0067	0.00704127	0.00552726	0.00812404	41.0067	0.00763216	0.00588548	0.00897973	41.0067	0.00617942	0.00422924	0.00757119	41.0067	0.00849742	0.00643656	0.00988132	41.0067	0.00873445	0.00690838	0.0102298	41.0067	0.0120165	0.0096222	0.0138207	41.0067	0.019842	0.0162702	0.0234454	41.0067	0.0223835	0.0191189	0.027503
41.4765	0.00834106	0.00646225	0.0098256	41.4765	0.00606134	0.00483929	0.00709655	41.4765	0.00740073	0.00612103	0.0083944	41.4765	0.0078627	0.00636883	0.00890584	41.4765	0.00712167	0.00523461	0.00843806	41.4765	0.00872854	0.00695222	0.0099058	41.4765	0.00797905	0.0063566	0.00915035	41.4765	0.0121892	0.01036	0.0137749	41.4765	0.0229487	0.0193763	0.0274034	41.4765	0.0265573	0.0222331	0.03264
41.9463	0.00855866	0.00635086	0.0114466	41.9463	0.00647519	0.00510002	0.00831	41.9463	0.00863436	0.00717065	0.0107964	41.9463	0.00893055	0.00728768	0.011184	41.9463	0.00881027	0.00668541	0.0113388	41.9463	0.0098598	0.00788548	0.0123853	41.9463	0.00788888	0.00606965	0.00997742	41.9463	0.0139315	0.0121484	0.0167636	41.9463	0.0308464	0.0263995	0.0369003	41.9463	0.0370236	0.0307023	0.0444753
42.4161	0.0091203	0.00658144	0.0142696	42.4161	0.00712487	0.00536954	0.010596	42.4161	0.0103838	0.00800373	0.0142838	42.4161	0.0105139	0.00798876	0.0146272	42.4161	0.0108571	0.00789702	0.0155455	42.4161	0.0115603	0.0087772	0.0162413	42.4161	0.00824533	0.00609267	0.0122238	42.4161	0.0165102	0.0137385	0.0216913	42.4161	0.0402493	0.033955	0.048687	42.4161	0.0493338	0.0417152	0.0574696
42.8859	0.00980225	0.00700047	0.0158405	42.8859	0.00772976	0.00593111	0.0120104	42.8859	0.0114677	0.0086754	0.015899	42.8859	0.0116219	0.00864456	0.0164565	42.8859	0.0123441	0.00914231	0.018061	42.8859	0.0127464	0.00950019	0.018457	42.8859	0.00868871	0.00629953	0.0133588	42.8859	0.0182328	0.0148496	0.0240678	42.8859	0.0457122	0.0380976	0.0551061	42.8859	0.0563069	0.0461658	0.0626472
43.3557	0.0100388	0.0074564	0.014828	43.3557	0.0080139	0.006386	0.011261	43.3557	0.0113766	0.00918811	0.0145359	43.3557	0.0116578	0.00912945	0.0156569	43.3557	0.0127588	0.0101105	0.0172352	43.3557	0.0128787	0.010087	0.0174277	43.3557	0.00881287	0.00671427	0.0124084	43.3557	0.0179521	0.0152483	0.0220187	43.3557	0.0428737	0.0368424	0.0512612	43.3557	0.0511032	0.0435114	0.0589299
43.8255	0.00992978	0.00745805	0.0126228	43.8255	0.00795448	0.00625897	0.00971578	43.8255	0.0102818	0.00855063	0.0120751	43.8255	0.010871	0.00870132	0.0130172	43.8255	0.0123166	0.00966047	0.0147637	43.8255	0.0120934	0.0096951	0.0145142	43.8255	0.00856121	0.00674153	0.0105232	43.8255	0.0160479	0.0133778	0.0184181	43.8255	0.0346452	0.0284537	0.0409258	43.8255	0.0387665	0.0308943	0.0459673
44.2953	0.00958083	0.00573899	0.0114651	44.2953	0.00771485	0.00469681	0.00910898	44.2953	0.00911239	0.00572444	0.0106033	44.2953	0.0100071	0.00609948	0.0116079	44.2953	0.011612	0.00676669	0.0136426	44.2953	0.0111649	0.00674775	0.0130744	44.2953	0.00823119	0.00479303	0.00994554	44.2953	0.0140238	0.0087767	0.016299	44.2953	0.025894	0.0176618	0.0316113	44.2953	0.0259184	0.018799	0.0334679
44.7651	0.00931704	0.00450666	0.0114674	44.7651	0.00747021	0.00367777	0.00908005	44.7651	0.00825763	0.00425572	0.00991476	44.7651	0.00931285	0.0048205	0.0111751	44.7651	0.0110547	0.0055204	0.0135551	44.7651	0.0104048	0.00539618	0.0126973	44.7651	0.00793843	0.00397732	0.00983404	44.7651	0.012617	0.00644207	0.0150318	44.7651	0.0201452	0.0114178	0.0255728	44.7651	0.0174958	0.0105665	0.0245218
45.2349	0.00895911	0.00502933	0.0112038	45.2349	0.00720175	0.00422449	0.00876824	45.2349	0.00760791	0.00430015	0.00939259	45.2349	0.00878412	0.00518591	0.0107279	45.2349	0.0104997	0.00617355	0.0129773	45.2349	0.00983661	0.005658	0.0120416	45.2349	0.00762877	0.00440522	0.00954072	45.2349	0.011666	0.00673645	0.0141013	45.2349	0.0171881	0.0102429	0.021504	45.2349	0.0136337	0.00844438	0.0182033
45.7047	0.00851597	0.00530485	0.0106593	45.7047	0.00680112	0.00466464	0.00828575	45.7047	0.00707177	0.00489264	0.00875335	45.7047	0.00822996	0.00565461	0.0101319	45.7047	0.00992447	0.00667409	0.0122193	45.7047	0.00922038	0.00641215	0.0111462	45.7047	0.00720405	0.00495719	0.00916115	45.7047	0.0108579	0.00763432	0.0130321	45.7047	0.015403	0.0104995	0.0193238	45.7047	0.0117776	0.00780749	0.0150692
46.1745	0.00778359	0.00526728	0.0100869	46.1745	0.00622487	0.00461868	0.00772587	46.1745	0.00646522	0.00486069	0.00813478	46.1745	0.00750352	0.00561629	0.00968388	46.1745	0.00906196	0.0066585	0.0112814	46.1745	0.00845315	0.00635178	0.0104196	46.1745	0.00661571	0.00481002	0.00878563	46.1745	0.00985586	0.0078278	0.0123307	46.1745	0.0138895	0.0103597	0.0176883	46.1745	0.0103569	0.00737585	0.0140743
46.6443	0.00686915	0.00473268	0.00982499	46.6443	0.00550085	0.00402752	0.00753214	46.6443	0.0056826	0.00442312	0.00768136	46.6443	0.00656947	0.00495558	0.00913635	46.6443	0.00799437	0.00597812	0.0110041	46.6443	0.00743194	0.00569353	0.00976354	46.6443	0.00584831	0.00422106	0.00813573	46.6443	0.00865881	0.00699991	0.0117696	46.6443	0.0121033	0.00948554	0.0166707	46.6443	0.00902671	0.00651092	0.0125503
47.1141	0.00583567	0.0039023	0.00876201	47.1141	0.0046718	0.00324425	0.00667661	47.1141	0.00483112	0.00362422	0.00700504	47.1141	0.00558501	0.00410346	0.00843279	47.1141	0.00679955	0.00486048	0.0100585	47.1141	0.00630747	0.00472309	0.00911309	47.1141	0.00499704	0.00346332	0.00739052	47.1141	0.00739383	0.0056736	0.0106203	47.1141	0.0102195	0.00779343	0.0150096	47.1141	0.00760929	0.0053293	0.0113087
47.5839	0.0047994	0.00304713	0.00709892	47.5839	0.00381252	0.00249475	0.00565144	47.5839	0.00397757	0.00277631	0.00572517	47.5839	0.00458326	0.0030998	0.00687414	47.5839	0.00555829	0.00369034	0.00817476	47.5839	0.00515348	0.00357376	0.00753293	47.5839	0.00407869	0.00263498	0.00610462	47.5839	0.00607184	0.00422365	0.00897536	47.5839	0.00835245	0.00578497	0.0124575	47.5839	0.00623434	0.00404851	0.00924291
48.0537	0.00379654	0.00214763	0.00586885	48.0537	0.00302905	0.00177555	0.00458223	48.0537	0.00315115	0.00199872	0.00454951	48.0537	0.00363482	0.00228483	0.00544511	48.0537	0.00439516	0.00263523	0.00659213	48.0537	0.00408929	0.00248983	0.00621258	48.0537	0.00321502	0.00189389	0.00490446	48.0537	0.00480879	0.00297263	0.00712486	48.0537	0.00655609	0.00390934	0.00957837	48.0537	0.00491587	0.00278391	0.00707048
48.5235	0.00293228	0.00154979	0.00499377	48.5235	0.00232488	0.00127984	0.00378113	48.5235	0.00243747	0.00139541	0.00381092	48.5235	0.00280221	0.00159513	0.00449933	48.5235	0.00338345	0.00187977	0.0054377	48.5235	0.00317254	0.00178865	0.00513007	48.5235	0.00247701	0.00139366	0.00410036	48.5235	0.0036993	0.00204519	0.00598344	48.5235	0.00497155	0.00234354	0.00780231	48.5235	0.00376206	0.00184969	0.00580389
48.9933	0.00226879	0.00113885	0.00412378	48.9933	0.00178596	0.000938342	0.00310937	48.9933	0.00189092	0.00101738	0.00310549	48.9933	0.0021575	0.00114034	0.00361644	48.9933	0.00259337	0.00131654	0.00440586	48.9933	0.0024518	0.00132227	0.00417572	48.9933	0.00190295	0.00105433	0.00332196	48.9933	0.00282916	0.00150465	0.00471866	48.9933	0.00371312	0.00164941	0.00645083	48.9933	0.0028222	0.00130678	0.00452954
49.4631	0.00180349	0.000827366	0.0033866	49.4631	0.00142799	0.000656265	0.00257559	49.4631	0.00151523	0.000733628	0.00265021	49.4631	0.00170417	0.000804443	0.00303675	49.4631	0.00204312	0.000934635	0.0035824	49.4631	0.00195832	0.000922949	0.00356288	49.4631	0.00152535	0.000747938	0.00277906	49.4631	0.00223112	0.00104502	0.00391844	49.4631	0.00273115	0.00117488	0.00494137	49.4631	0.0021466	0.000948955	0.0035877
49.9329	0.0014922	0.000633326	0.0031194	49.9329	0.00117915	0.000523254	0.00238497	49.9329	0.0012689	0.000553071	0.00259399	49.9329	0.0014057	0.000648647	0.00280358	49.9329	0.00167447	0.000744126	0.0033003	49.9329	0.00163606	0.000713535	0.00331292	49.9329	0.00127213	0.000544156	0.00256741	49.9329	0.00182412	0.000822396	0.00360226	49.9329	0.00211439	0.000846366	0.00393641	49.9329	0.00170858	0.000713476	0.00300576
50.4027	0.00133979	0.000499656	0.0033848	50.4027	0.00104091	0.000389879	0.00254497	50.4027	0.00114051	0.000421447	0.00297268	50.4027	0.00123192	0.000483033	0.00299144	50.4027	0.0014786	0.000579699	0.00354295	50.4027	0.00145017	0.000533573	0.00371849	50.4027	0.00111487	0.000418696	0.00275543	50.4027	0.00159454	0.000639139	0.00377022	50.4027	0.00173395	0.000671318	0.00333402	50.4027	0.00143652	0.000542683	0.00300473
50.8725	0.00142011	0.000385359	0.00397718	50.8725	0.0010877	0.00032462	0.00300303	50.8725	0.00121398	0.000337518	0.0035068	50.8725	0.00127039	0.000397174	0.00351054	50.8725	0.00150915	0.000490734	0.00411294	50.8725	0.00153907	0.000464632	0.00431925	50.8725	0.00116864	0.000341965	0.00322478	50.8725	0.00163585	0.00053031	0.00435159	50.8725	0.00151515	0.000558906	0.00331907	50.8725	0.00135966	0.000458464	0.00330366
51.3423	0.00173929	0.000311525	0.00473891	51.3423	0.00131593	0.000261438	0.00355537	51.3423	0.00151436	0.000281534	0.00417336	51.3423	0.00153462	0.000320688	0.0041296	51.3423	0.00181559	0.0003981	0.0048427	51.3423	0.00189441	0.000358977	0.00513395	51.3423	0.001432	0.000270287	0.00382772	51.3423	0.00195654	0.000408148	0.00516847	51.3423	0.00156975	0.000473976	0.00360899	51.3423	0.00154296	0.000369228	0.00382317
51.8121	0.00232994	0.000254378	0.00559728	51.8121	0.00174905	0.000223796	0.0041268	51.8121	0.00205448	0.000228821	0.00488327	51.8121	0.00203623	0.000260161	0.00481617	51.8121	0.00240437	0.000309668	0.00573467	51.8121	0.00254759	0.000298167	0.00606984	51.8121	0.00191053	0.000232107	0.00449236	51.8121	0.00261358	0.000335368	0.00608981	51.8121	0.00188626	0.000383633	0.0041731	51.8121	0.00195276	0.000307702	0.00449951
52.2819	0.00320607	0.000204292	0.00650835	52.2819	0.00241551	0.000167062	0.00484086	52.2819	0.00284979	0.000174072	0.00572457	52.2819	0.00281924	0.000205205	0.00564675	52.2819	0.00330564	0.000236595	0.00665368	52.2819	0.00353343	0.000226832	0.00710863	52.2819	0.00263106	0.000168869	0.00527834	52.2819	0.00358528	0.000261225	0.00717239	52.2819	0.00244493	0.00030092	0.00487511	52.2819	0.00264946	0.000234958	0.0052438
52.7517	0.00437894	0.000218271	0.00748931	52.7517	0.00329098	0.000182882	0.00553258	52.7517	0.00389115	0.0001732	0.00657398	52.7517	0.00384564	0.000205872	0.00651215	52.7517	0.00451083	0.000247241	0.00767092	52.7517	0.00482487	0.000239392	0.00812886	52.7517	0.00360236	0.000188985	0.00608142	52.7517	0.00488419	0.000263757	0.00822781	52.7517	0.00327667	0.000270898	0.00559392	52.7517	0.00358137	0.000233022	0.00605635
53.2215	0.00586837	0.000256694	0.0084969	53.2215	0.0044066	0.0001988	0.00629593	53.2215	0.00520165	0.000205153	0.00744566	53.2215	0.00513471	0.000226776	0.00740949	53.2215	0.00601593	0.000270076	0.00868042	53.2215	0.00644585	0.000276261	0.00931067	53.2215	0.0048074	0.00021388	0.00690822	53.2215	0.0065038	0.000287055	0.00935605	53.2215	0.00434222	0.00029587	0.00643625	53.2215	0.00475632	0.000221628	0.00687332
53.6913	0.00761788	0.00036972	0.00960472	53.6913	0.00570123	0.00028974	0.00712605	53.6913	0.006735	0.000318404	0.00844778	53.6913	0.00665111	0.000335636	0.00832921	53.6913	0.00779006	0.00042106	0.00982658	53.6913	0.00832514	0.000432499	0.0104786	53.6913	0.00620993	0.000306945	0.00780631	53.6913	0.00846315	0.000437751	0.0105931	53.6913	0.00559478	0.000428915	0.00723531	53.6913	0.00615467	0.000399698	0.00779278
54.1611	0.00947368	0.00107308	0.0110304	54.1611	0.00708959	0.000798637	0.00826461	54.1611	0.00839714	0.00097577	0.00975452	54.1611	0.00827969	0.000937286	0.00955998	54.1611	0.00972086	0.0011164	0.0113079	54.1611	0.0104166	0.00119229	0.012119	54.1611	0.00771784	0.000874155	0.00901006	54.1611	0.0105369	0.00119536	0.0122507	54.1611	0.00698076	0.000873164	0.00828713	54.1611	0.00765924	0.000870325	0.00894699
54.6309	0.0113555	0.00317796	0.0131099	54.6309	0.00848011	0.00230494	0.00978474	54.6309	0.0100629	0.0027274	0.0115484	54.6309	0.00991435	0.00273451	0.0113979	54.6309	0.0116379	0.00323855	0.0134988	54.6309	0.0124558	0.00338577	0.0142942	54.6309	0.0092622	0.0025079	0.0106587	54.6309	0.012563	0.00346811	0.014482	54.6309	0.00836576	0.00231284	0.00985582	54.6309	0.00918121	0.00253937	0.0106842
55.1007	0.0133048	0.00771252	0.0160284	55.1007	0.00997323	0.00581798	0.0119951	55.1007	0.0117929	0.00700177	0.0143263	55.1007	0.0116399	0.00679173	0.0141227	55.1007	0.013635	0.00794392	0.0164931	55.1007	0.0146277	0.00846035	0.0177787	55.1007	0.0108419	0.00638441	0.0131523	55.1007	0.0147558	0.00855891	0.0177665	55.1007	0.00977455	0.00557356	0.0119454	55.1007	0.0107385	0.00622081	0.0131002
55.5705	0.0153452	0.0118521	0.0209736	55.5705	0.0114584	0.00881916	0.0156627	55.5705	0.0135938	0.0104709	0.0188127	55.5705	0.0133654	0.0103012	0.0185696	55.5705	0.0157012	0.0120606	0.0214414	55.5705	0.0168209	0.012947	0.0233115	55.5705	0.0124884	0.00958925	0.0171225	55.5705	0.0170164	0.0129401	0.0235912	55.5705	0.011222	0.00870128	0.0153555	55.5705	0.0123697	0.00952757	0.0171595
56.0403	0.0169414	0.0124058	0.0286825	56.0403	0.0126872	0.00934092	0.0212235	56.0403	0.0150102	0.0110688	0.0257513	56.0403	0.0147533	0.0109044	0.0252215	56.0403	0.0173709	0.0127385	0.0293061	56.0403	0.0186151	0.0136779	0.0318118	56.0403	0.0137833	0.0102185	0.0232302	56.0403	0.0187652	0.0137932	0.0316942	56.0403	0.0124138	0.00923007	0.0205984	56.0403	0.0136979	0.010114	0.0232462
56.5101	0.0179625	0.0126988	0.0396871	56.5101	0.0135085	0.00952299	0.0290191	56.5101	0.0159116	0.0113198	0.035007	56.5101	0.015641	0.0111549	0.0343734	56.5101	0.0184185	0.0131331	0.0398954	56.5101	0.0197606	0.0139908	0.0429934	56.5101	0.0146436	0.0104758	0.0317087	56.5101	0.0199059	0.0140915	0.043586	56.5101	0.0132389	0.00943582	0.0279454	56.5101	0.0144807	0.0103543	0.0317249
56.9799	0.0184067	0.0128342	0.043358	56.9799	0.0137913	0.00960662	0.0325659	56.9799	0.0163518	0.011425	0.0386803	56.9799	0.016048	0.0112265	0.0380901	56.9799	0.0188674	0.0131455	0.0451761	56.9799	0.0202701	0.0140194	0.0471567	56.9799	0.0150377	0.0105408	0.0347404	56.9799	0.0203884	0.0141289	0.0476767	56.9799	0.0135563	0.00955109	0.0319155	56.9799	0.0148089	0.0104099	0.0347846
57.4497	0.0181877	0.0127448	0.039805	57.4497	0.0136408	0.00952743	0.029439	57.4497	0.0161793	0.0113132	0.0352856	57.4497	0.0158851	0.011145	0.0343595	57.4497	0.0186632	0.0131177	0.0402542	57.4497	0.0200491	0.0139138	0.0430836	57.4497	0.0148838	0.0104314	0.0322031	57.4497	0.0201676	0.0139766	0.0428015	57.4497	0.0134272	0.0094971	0.0282188	57.4497	0.0146547	0.0103328	0.0315771
57.9195	0.0174218	0.0124826	0.0294754	57.9195	0.0130382	0.0092844	0.0215499	57.9195	0.0154844	0.011029	0.0260891	57.9195	0.0152274	0.010876	0.0254611	57.9195	0.0178592	0.0128008	0.03006	57.9195	0.0192315	0.0135868	0.0322872	57.9195	0.0142434	0.0101649	0.0232735	57.9195	0.0193219	0.0136849	0.0323286	57.9195	0.0128248	0.00927671	0.0208629	57.9195	0.0140514	0.010098	0.0233008
58.3893	0.0159534	0.0119489	0.0215191	58.3893	0.0119667	0.00885627	0.0160534	58.3893	0.0141589	0.0105574	0.0192195	58.3893	0.0139397	0.0103956	0.0187219	58.3893	0.0163991	0.0122004	0.0219755	58.3893	0.0175595	0.013009	0.0237916	58.3893	0.0130183	0.00972661	0.0174628	58.3893	0.0177183	0.0130851	0.0235866	58.3893	0.0117291	0.00880955	0.0154231	58.3893	0.0129146	0.0096499	0.0172748
58.8591	0.0139931	0.00767759	0.0167869	58.8591	0.010456	0.00581292	0.0125725	58.8591	0.0123763	0.00684271	0.0149392	58.8591	0.0122279	0.00670037	0.0147711	58.8591	0.014327	0.00776205	0.0171917	58.8591	0.0153724	0.00853748	0.0185908	58.8591	0.0114065	0.00624001	0.013763	58.8591	0.0155518	0.00857746	0.0185888	58.8591	0.0102888	0.00549935	0.0121784	58.8591	0.0113229	0.00621086	0.0133876
59.3289	0.0119268	0.00319182	0.0138919	59.3289	0.00890754	0.0024199	0.010363	59.3289	0.0105868	0.00283521	0.012219	59.3289	0.0104137	0.00277546	0.0119988	59.3289	0.0122694	0.00324386	0.0140801	59.3289	0.013124	0.00354109	0.0152129	59.3289	0.0097287	0.00255098	0.0113503	59.3289	0.0131839	0.00353535	0.0152303	59.3289	0.00877379	0.00230233	0.010051	59.3289	0.00963272	0.00255784	0.0110373
59.7987	0.0100268	0.00107807	0.011648	59.7987	0.0075175	0.000798369	0.00868271	59.7987	0.00890027	0.000954723	0.0102226	59.7987	0.00876833	0.000950965	0.0100966	59.7987	0.0102929	0.00107836	0.0118067	59.7987	0.0110666	0.00117228	0.0126061	59.7987	0.00818918	0.000860787	0.00949131	59.7987	0.0111661	0.0011689	0.0128252	59.7987	0.00740183	0.000764479	0.00855326	59.7987	0.00814468	0.000852711	0.00926146
60.2685	0.00828643	0.000302535	0.00986824	60.2685	0.0062042	0.000213572	0.00738874	60.2685	0.0073713	0.000261951	0.00875455	60.2685	0.00722618	0.000255512	0.0085945	60.2685	0.00853162	0.00029863	0.0100614	60.2685	0.00914849	0.000323365	0.0108148	60.2685	0.00675354	0.000233678	0.00810054	60.2685	0.00919062	0.000319969	0.0108843	60.2685	0.00612948	0.000209645	0.00735326	60.2685	0.00670246	0.000233484	0.00796223
60.7383	0.00654945	6.85575e-05	0.00850381	60.7383	0.00487409	4.83974e-05	0.0063828	60.7383	0.00579555	5.93237e-05	0.00755481	60.7383	0.00569425	5.78723e-05	0.00747882	60.7383	0.00666457	6.76178e-05	0.00871426	60.7383	0.00717356	7.32339e-05	0.00936698	60.7383	0.00530499	5.29336e-05	0.00700919	60.7383	0.00724012	7.25099e-05	0.00946997	60.7383	0.00479061	4.74761e-05	0.0063469	60.7383	0.00527705	5.29097e-05	0.00688714
61.2081	0.00493171	1.27271e-05	0.00738563	61.2081	0.00367103	9.0537e-06	0.00549487	61.2081	0.00436754	1.10891e-05	0.00646828	61.2081	0.00430786	1.08194e-05	0.00637752	61.2081	0.00508359	1.26366e-05	0.00748573	61.2081	0.00542528	1.36898e-05	0.00797946	61.2081	0.00401274	9.89768e-06	0.00602296	61.2081	0.00548125	1.3565e-05	0.008117	61.2081	0.00362597	8.87415e-06	0.0054848	61.2081	0.00399636	9.89789e-06	0.00594489
61.6779	0.00360968	1.85885e-06	0.00636447	61.6779	0.00267773	1.4058e-06	0.00472883	61.6779	0.00321884	1.68106e-06	0.00555282	61.6779	0.00316062	1.63131e-06	0.00549834	61.6779	0.00369772	1.93915e-06	0.00645447	61.6779	0.00396448	2.03451e-06	0.00688675	61.6779	0.00291049	1.50017e-06	0.00512013	61.6779	0.0040166	2.0852e-06	0.00699176	61.6779	0.00264652	1.37024e-06	0.00474121	61.6779	0.00291815	1.47316e-06	0.00513262
62.1477	0.00255953	2.30884e-07	0.0053721	62.1477	0.00189773	1.86021e-07	0.00402334	62.1477	0.0022639	2.06171e-07	0.00474384	62.1477	0.00223324	2.11767e-07	0.00472402	62.1477	0.00260919	2.60305e-07	0.00547639	62.1477	0.00280266	2.50399e-07	0.00587875	62.1477	0.00207292	2.04755e-07	0.00434773	62.1477	0.00284088	2.60993e-07	0.0059647	62.1477	0.00187887	1.84584e-07	0.00400728	62.1477	0.00205656	2.04558e-07	0.00433367
62.6174	0.00173897	2.50557e-08	0.00455057	62.6174	0.00129904	1.89041e-08	0.0034111	62.6174	0.00153792	2.18107e-08	0.00397478	62.6174	0.00151634	2.20274e-08	0.00400026	62.6174	0.00177756	2.58648e-08	0.00465308	62.6174	0.00189561	2.72305e-08	0.00492697	62.6174	0.00140183	1.99934e-08	0.00367748	62.6174	0.00192201	2.77769e-08	0.00502193	62.6174	0.00128757	1.83028e-08	0.00340014	62.6174	0.00139929	2.00401e-08	0.00366858
63.0872	0.00114338	2.43493e-09	0.0037565	63.0872	0.00085424	1.84946e-09	0.00283906	63.0872	0.00101522	2.15981e-09	0.00330889	63.0872	0.000992827	2.15473e-09	0.00334835	63.0872	0.00117606	2.53086e-09	0.00386925	63.0872	0.00126351	2.69816e-09	0.00408761	63.0872	0.000928611	1.95227e-09	0.00304238	63.0872	0.00126223	2.70753e-09	0.00417163	63.0872	0.000844165	2.02713e-09	0.00284007	63.0872	0.000927381	2.07037e-09	0.00305628
63.557	0.000729448	2.35645e-10	0.00306281	63.557	0.000548684	1.71476e-10	0.00230583	63.557	0.000649854	1.98088e-10	0.00271462	63.557	0.000637178	2.04068e-10	0.00273423	63.557	0.000747237	2.38071e-10	0.00314962	63.557	0.00080721	2.56187e-10	0.0033403	63.557	0.000591811	1.84169e-10	0.00252182	63.557	0.00081053	2.60944e-10	0.00339711	63.557	0.000538404	1.74758e-10	0.00231963	63.557	0.000586914	1.91714e-10	0.00249838
64.0268	0.00044805	1.6618e-11	0.00247191	64.0268	0.000337479	1.19164e-11	0.00186732	64.0268	0.000401436	1.35719e-11	0.00220656	64.0268	0.000393948	1.38432e-11	0.00219432	64.0268	0.000460114	1.91572e-11	0.00252718	64.0268	0.000496374	2.03384e-11	0.00269559	64.0268	0.000366452	1.28487e-11	0.00202899	64.0268	0.000504038	1.83754e-11	0.00271846	64.0268	0.000330329	1.61122e-11	0.00186182	64.0268	0.000361826	1.54739e-11	0.00200455
64.4966	0.000269293	3.10908e-12	0.00195886	64.4966	0.000199979	1.87315e-12	0.00149051	64.4966	0.000239006	1.88453e-12	0.00174635	64.4966	0.000234666	2.69559e-12	0.00174378	64.4966	0.000274019	2.46927e-12	0.00198676	64.4966	0.000295765	2.87534e-12	0.00213208	64.4966	0.0002179	2.32686e-12	0.00158922	64.4966	0.000299606	3.20112e-12	0.0021678	64.4966	0.000194548	3.144e-12	0.0014715	64.4966	0.000215611	2.85187e-12	0.00160365
64.9664	0.000154905	5.38542e-13	0.00152623	64.9664	0.000113844	3.80237e-13	0.00115862	64.9664	0.000135587	4.66604e-13	0.00136079	64.9664	0.000133739	4.80118e-13	0.00136522	64.9664	0.000156063	5.61189e-13	0.00155853	64.9664	0.000171217	5.40432e-13	0.00166877	64.9664	0.000125182	4.23474e-13	0.00124695	64.9664	0.000170387	6.02957e-13	0.00169282	64.9664	0.000110829	7.36006e-13	0.00115128	64.9664	0.000122395	5.30173e-13	0.00126059
65.4362	8.52686e-05	1.19751e-13	0.00117392	65.4362	6.27318e-05	8.35421e-14	0.00088519	65.4362	7.46009e-05	1.00448e-13	0.00104227	65.4362	7.29759e-05	9.88727e-14	0.00104726	65.4362	8.57297e-05	1.17543e-13	0.00120594	65.4362	9.35314e-05	1.07916e-13	0.00129141	65.4362	6.8846e-05	1.00087e-13	0.00095831	65.4362	9.39067e-05	1.27696e-13	0.00129717	65.4362	6.16349e-05	1.43331e-13	0.000882188	65.4362	6.7687e-05	1.17016e-13	0.000970433
65.906	4.53938e-05	2.34639e-14	0.000884862	65.906	3.3608e-05	2.06498e-14	0.000673601	65.906	3.98766e-05	1.96562e-14	0.000788032	65.906	3.86327e-05	2.25267e-14	0.00079479	65.906	4.57989e-05	2.59951e-14	0.000919852	65.906	4.96062e-05	2.62717e-14	0.000978112	65.906	3.69742e-05	2.39316e-14	0.000720563	65.906	5.01193e-05	2.873e-14	0.000986451	65.906	3.32024e-05	3.10512e-14	0.000665974	65.906	3.61614e-05	2.79931e-14	0.00073562
66.3758	2.32604e-05	4.53694e-15	0.000663674	66.3758	1.74351e-05	4.51236e-15	0.000506285	66.3758	2.05167e-05	4.53006e-15	0.000587407	66.3758	2.01104e-05	4.81872e-15	0.000597338	66.3758	2.37183e-05	5.99316e-15	0.000691703	66.3758	2.57885e-05	5.27709e-15	0.000732263	66.3758	1.90397e-05	5.23392e-15	0.00053897	66.3758	2.58549e-05	5.21997e-15	0.000738012	66.3758	1.74542e-05	5.41916e-15	0.00049562	66.3758	1.8721e-05	4.36065e-15	0.000548694
66.8456	1.16408e-05	9.21222e-16	0.000487978	66.8456	8.75099e-06	9.40133e-16	0.000375056	66.8456	1.04265e-05	9.22506e-16	0.000434155	66.8456	1.02572e-05	9.84951e-16	0.000441836	66.8456	1.20482e-05	1.2163e-15	0.000511266	66.8456	1.29371e-05	1.06539e-15	0.000538373	66.8456	9.49678e-06	1.01842e-15	0.000398184	66.8456	1.30488e-05	1.09674e-15	0.000544263	66.8456	8.8261e-06	1.18927e-15	0.000363245	66.8456	9.37455e-06	8.55163e-16	0.000403076
67.3154	5.65011e-06	2.32101e-16	0.000355278	67.3154	4.29627e-06	1.85061e-16	0.000271654	67.3154	5.05395e-06	1.86414e-16	0.00031759	67.3154	4.95821e-06	2.0871e-16	0.000321057	67.3154	5.84222e-06	2.44e-16	0.000371794	67.3154	6.30567e-06	2.37425e-16	0.000389941	67.3154	4.58241e-06	2.15894e-16	0.000290342	67.3154	6.34261e-06	2.34762e-16	0.00039548	67.3154	4.2649e-06	2.55682e-16	0.000263015	67.3154	4.57273e-06	2.28389e-16	0.000291624
67.7852	2.63889e-06	5.50916e-17	0.000255299	67.7852	2.02878e-06	4.07781e-17	0.000193728	67.7852	2.38004e-06	4.91762e-17	0.000227333	67.7852	2.3122e-06	5.01507e-17	0.000228107	67.7852	2.70484e-06	6.3108e-17	0.000265524	67.7852	2.97745e-06	6.12949e-17	0.000279141	67.7852	2.17586e-06	5.07556e-17	0.000208636	67.7852	2.97976e-06	6.283e-17	0.000283115	67.7852	1.98593e-06	5.36005e-17	0.00018796	67.7852	2.13864e-06	5.11054e-17	0.000207962
68.255	1.19912e-06	9.1061e-18	0.000180795	68.255	9.19639e-07	8.26582e-18	0.000136074	68.255	1.07745e-06	8.28148e-18	0.000160328	68.255	1.04787e-06	9.36635e-18	0.000159918	68.255	1.23096e-06	1.11499e-17	0.000186696	68.255	1.35271e-06	1.09873e-17	0.000196879	68.255	9.90631e-07	8.99445e-18	0.000147748	68.255	1.35163e-06	1.0951e-17	0.000200052	68.255	9.05808e-07	9.41363e-18	0.000132344	68.255	9.72022e-07	8.45059e-18	0.000146678
68.7248	5.21974e-07	2.16762e-18	0.000126042	68.7248	3.99273e-07	1.89058e-18	9.44947e-05	68.7248	4.65941e-07	1.67746e-18	0.000111405	68.7248	4.54583e-07	2.15505e-18	0.000110937	68.7248	5.41811e-07	2.14855e-18	0.000129661	68.7248	5.86208e-07	1.96149e-18	0.000136814	68.7248	4.32932e-07	1.91834e-18	0.000103112	68.7248	5.85746e-07	2.24556e-18	0.000138444	68.7248	3.92293e-07	1.71878e-18	9.18113e-05	68.7248	4.21064e-07	1.65757e-18	0.000101335
69.1946	2.19648e-07	5.29528e-19	8.61838e-05	69.1946	1.67017e-07	5.1599e-19	6.46915e-05	69.1946	1.96537e-07	4.45133e-19	7.62708e-05	69.1946	1.90818e-07	5.63934e-19	7.59875e-05	69.1946	2.27775e-07	5.85e-19	8.8519e-05	69.1946	2.45357e-07	5.33753e-19	9.36744e-05	69.1946	1.81094e-07	5.81119e-19	7.09172e-05	69.1946	2.47771e-07	6.04116e-19	9.42732e-05	69.1946	1.63807e-07	3.43881e-19	6.29643e-05	69.1946	1.78173e-07	4.15914e-19	6.86167e-05
69.6644	8.87427e-08	8.02549e-20	5.80522e-05	69.6644	6.83458e-08	6.21994e-20	4.36359e-05	69.6644	8.05356e-08	6.99956e-20	5.12692e-05	69.6644	7.8285e-08	7.18636e-20	5.09977e-05	69.6644	9.3304e-08	8.45695e-20	5.93701e-05	69.6644	9.91848e-08	8.88799e-20	6.26648e-05	69.6644	7.31605e-08	6.45466e-20	4.79603e-05	69.6644	1.01538e-07	8.61709e-20	6.31265e-05	69.6644	6.66022e-08	6.08178e-20	4.26387e-05	69.6644	7.30112e-08	6.21485e-20	4.59941e-05
70.1342	3.46387e-08	8.78101e-21	3.84274e-05	70.1342	2.70592e-08	8.39762e-21	2.86868e-05	70.1342	3.19095e-08	6.81193e-21	3.36417e-05	70.1342	3.08273e-08	8.13715e-21	3.37107e-05	70.1342	3.69421e-08	1.01518e-20	3.92611e-05	70.1342	3.89645e-08	1.00456e-20	4.11167e-05	70.1342	2.89258e-08	8.47636e-21	3.15233e-05	70.1342	3.98732e-08	9.84788e-21	4.1728e-05	70.1342	2.60028e-08	9.60771e-21	2.83377e-05	70.1342	2.88133e-08	7.51044e-21	3.03681e-05
70.604	1.30778e-08	1.93229e-21	2.48206e-05	70.604	1.02682e-08	1.68594e-21	1.85307e-05	70.604	1.20621e-08	1.53387e-21	2.17314e-05	70.604	1.16614e-08	1.79881e-21	2.19479e-05	70.604	1.3957e-08	2.16303e-21	2.56121e-05	70.604	1.49203e-08	2.30686e-21	2.65877e-05	70.604	1.10319e-08	1.74379e-21	2.03629e-05	70.604	1.5054e-08	2.24806e-21	2.71677e-05	70.604	9.8051e-09	2.08429e-21	1.84804e-05	70.604	1.08784e-08	1.66114e-21	1.97475e-05
71.0738	4.76885e-09	3.09791e-22	1.57883e-05	71.0738	3.74434e-09	2.59054e-22	1.18806e-05	71.0738	4.39846e-09	2.42632e-22	1.39931e-05	71.0738	4.26105e-09	2.92046e-22	1.40743e-05	71.0738	5.08948e-09	3.42279e-22	1.64567e-05	71.0738	5.44074e-09	3.23202e-22	1.71305e-05	71.0738	4.02285e-09	2.62187e-22	1.29806e-05	71.0738	5.4895e-09	3.48835e-22	1.74215e-05	71.0738	3.57094e-09	3.27318e-22	1.18998e-05	71.0738	3.96684e-09	2.72647e-22	1.26772e-05
71.5436	1.67958e-09	3.21807e-23	1.00167e-05	71.5436	1.31939e-09	3.12019e-23	7.50374e-06	71.5436	1.54913e-09	2.98544e-23	8.87766e-06	71.5436	1.50907e-09	3.50336e-23	8.88934e-06	71.5436	1.79252e-09	4.03226e-23	1.04166e-05	71.5436	1.91623e-09	3.629e-23	1.08861e-05	71.5436	1.41685e-09	3.16581e-23	8.23481e-06	71.5436	1.93339e-09	4.81207e-23	1.10034e-05	71.5436	1.25607e-09	5.27899e-23	7.54844e-06	71.5436	1.39712e-09	3.65318e-23	8.04309e-06
72.0134	5.74571e-10	5.31018e-24	6.26123e-06	72.0134	4.53435e-10	5.33366e-24	4.67199e-06	72.0134	5.26966e-10	4.96894e-24	5.54921e-06	72.0134	5.14626e-10	5.97691e-24	5.55515e-06	72.0134	6.14491e-10	6.86411e-24	6.49512e-06	72.0134	6.5554e-10	6.01441e-24	6.81658e-06	72.0134	4.85434e-10	5.35571e-24	5.14708e-06	72.0134	6.57684e-10	8.25878e-24	6.8451e-06	72.0134	4.29556e-10	9.80799e-24	4.71699e-06	72.0134	4.75258e-10	5.96441e-24	5.02935e-06
72.4832	1.92398e-10	9.98273e-25	3.85611e-06	72.4832	1.50598e-10	1.10053e-24	2.87707e-06	72.4832	1.74455e-10	1.04389e-24	3.41757e-06	72.4832	1.69347e-10	1.21784e-24	3.42113e-06	72.4832	2.04118e-10	1.23597e-24	3.98965e-06	72.4832	2.17652e-10	1.17342e-24	4.20581e-06	72.4832	1.62514e-10	1.13901e-24	3.16971e-06	72.4832	2.17132e-10	1.48702e-24	4.21525e-06	72.4832	1.43203e-10	1.59647e-24	2.90379e-06	72.4832	1.57336e-10	1.01393e-24	3.10308e-06
72.953	6.22998e-11	2.33771e-25	2.35031e-06	72.953	4.83935e-11	2.56296e-25	1.74563e-06	72.953	5.65767e-11	2.22435e-25	2.0752e-06	72.953	5.38274e-11	2.6122e-25	2.07894e-06	72.953	6.58085e-11	2.65081e-25	2.42113e-06	72.953	7.04925e-11	2.60965e-25	2.55697e-06	72.953	5.2704e-11	2.42886e-25	1.92324e-06	72.953	6.99247e-11	2.14068e-25	2.5599e-06	72.953	4.64417e-11	1.82017e-25	1.76166e-06	72.953	5.10178e-11	1.42958e-25	1.88655e-06
73.4228	1.95077e-11	3.19343e-26	1.41179e-06	73.4228	1.50311e-11	3.45904e-26	1.04355e-06	73.4228	1.76764e-11	2.85789e-26	1.24654e-06	73.4228	1.6703e-11	3.44056e-26	1.24535e-06	73.4228	2.0438e-11	3.96551e-26	1.45422e-06	73.4228	2.20625e-11	3.67878e-26	1.53177e-06	73.4228	1.65286e-11	3.32874e-26	1.14975e-06	73.4228	2.17737e-11	4.21819e-26	1.53342e-06	73.4228	1.44824e-11	3.75921e-26	1.05736e-06	73.4228	1.59998e-11	2.78046e-26	1.13015e-06
73.8926	5.91347e-12	4.30602e-27	8.35727e-07	73.8926	4.51265e-12	3.10738e-27	6.15287e-07	73.8926	5.30679e-12	3.78817e-27	7.37914e-07	73.8926	5.01725e-12	3.75864e-27	7.35078e-07	73.8926	6.13527e-12	4.55149e-27	8.60787e-07	73.8926	6.62625e-12	4.79498e-27	9.04193e-07	73.8926	4.99601e-12	3.47908e-27	6.77234e-07	73.8926	6.54018e-12	4.64257e-27	9.05091e-07	73.8926	4.34775e-12	3.84089e-27	6.25342e-07	73.8926	4.81631e-12	3.5525e-27	6.68147e-07
74.3624	1.7237e-12	3.7669e-28	4.87543e-07	74.3624	1.30954e-12	2.93259e-28	3.58204e-07	74.3624	1.53999e-12	3.16757e-28	4.30484e-07	74.3624	1.46579e-12	2.80312e-28	4.27538e-07	74.3624	1.78021e-12	3.74454e-28	5.02123e-07	74.3624	1.92373e-12	4.00123e-28	5.26287e-07	74.3624	1.44958e-12	3.09388e-28	3.94026e-07	74.3624	1.89894e-12	4.08249e-28	5.27471e-07	74.3624	1.26163e-12	3.70296e-28	3.64418e-07	74.3624	1.39745e-12	3.51021e-28	3.89792e-07
74.8322	4.87148e-13	4.20986e-29	2.80294e-07	74.8322	3.67334e-13	3.79521e-29	2.05937e-07	74.8322	4.31971e-13	3.23383e-29	2.47492e-07	74.8322	4.153e-13	3.87205e-29	2.45302e-07	74.8322	4.99299e-13	4.20598e-29	2.88653e-07	74.8322	5.39869e-13	4.01907e-29	3.02582e-07	74.8322	4.06545e-13	3.71557e-29	2.26535e-07	74.8322	5.34319e-13	4.28594e-29	3.03249e-07	74.8322	3.55096e-13	4.1406e-29	2.09252e-07	74.8322	3.91929e-13	3.67905e-29	2.24103e-07
75.302	1.33472e-13	3.88743e-30	1.58806e-07	75.302	9.96008e-14	3.01114e-30	1.16678e-07	75.302	1.17684e-13	3.34723e-30	1.40223e-07	75.302	1.13789e-13	3.36031e-30	1.38985e-07	75.302	1.35365e-13	4.00521e-30	1.63529e-07	75.302	1.47092e-13	3.88686e-30	1.71442e-07	75.302	1.10213e-13	3.21846e-30	1.28351e-07	75.302	1.46401e-13	4.08674e-30	1.71812e-07	75.302	9.72291e-14	4.38179e-30	1.18394e-07	75.302	1.06252e-13	3.84006e-30	1.26974e-07
75.7718	3.53642e-14	6.09116e-31	8.86696e-08	75.7718	2.63193e-14	5.7529e-31	6.51478e-08	75.7718	3.11604e-14	4.84091e-31	7.82942e-08	75.7718	3.01497e-14	5.36225e-31	7.76045e-08	75.7718	3.55401e-14	5.46273e-31	9.12989e-08	75.7718	3.89743e-14	5.7891e-31	9.57299e-08	75.7718	2.89567e-14	5.63487e-31	7.16666e-08	75.7718	3.87914e-14	5.32592e-31	9.59311e-08	75.7718	2.57441e-14	5.90441e-31	6.60054e-08	75.7718	2.80362e-14	4.63401e-31	7.08986e-08
76.2416	9.06118e-15	1.19993e-31	4.87907e-08	76.2416	6.739e-15	9.31252e-32	3.58479e-08	76.2416	7.97848e-15	8.64273e-32	4.3082e-08	76.2416	7.72525e-15	9.88922e-32	4.27034e-08	76.2416	9.09993e-15	1.15633e-31	5.0233e-08	76.2416	9.98654e-15	9.91129e-32	5.26783e-08	76.2416	7.41422e-15	1.00872e-31	3.94357e-08	76.2416	9.9397e-15	1.10927e-31	5.27862e-08	76.2416	6.59159e-15	1.0683e-31	3.62591e-08	76.2416	7.17852e-15	8.68274e-32	3.90135e-08
76.7114	2.24518e-15	1.23521e-32	2.64578e-08	76.7114	1.66858e-15	9.7422e-33	1.94394e-08	76.7114	1.97546e-15	1.04457e-32	2.33623e-08	76.7114	1.91421e-15	1.05604e-32	2.31575e-08	76.7114	2.25314e-15	1.28288e-32	2.72374e-08	76.7114	2.47456e-15	1.21227e-32	2.85675e-08	76.7114	1.83575e-15	1.03789e-32	2.13854e-08	76.7114	2.46296e-15	1.3108e-32	2.86244e-08	76.7114	1.63205e-15	1.32463e-32	1.96266e-08	76.7114	1.77738e-15	1.16124e-32	2.11567e-08
77.1812	5.3798e-16	9.70804e-34	1.41392e-08	77.1812	3.97988e-16	1.01454e-33	1.03886e-08	77.1812	4.72985e-16	1.04243e-33	1.24851e-08	77.1812	4.58683e-16	1.05243e-33	1.2376e-08	77.1812	5.39471e-16	1.08459e-33	1.45545e-08	77.1812	5.92963e-16	9.80944e-34	1.52675e-08	77.1812	4.39532e-16	1.01316e-33	1.14288e-08	77.1812	5.90184e-16	9.34399e-34	1.52971e-08	77.1812	3.90758e-16	7.35598e-34	1.04679e-08	77.1812	4.25557e-16	6.43762e-34	1.13067e-08
77.651	1.2466e-16	1.44555e-34	7.44654e-09	77.651	9.11499e-17	1.09881e-34	5.47129e-09	77.651	1.08369e-16	1.29989e-34	6.57545e-09	77.651	1.06288e-16	1.27684e-34	6.51811e-09	77.651	1.24107e-16	1.56493e-34	7.66448e-09	77.651	1.3687e-16	1.59044e-34	8.04122e-09	77.651	1.01437e-16	1.18969e-34	6.01923e-09	77.651	1.35379e-16	1.46022e-34	8.05632e-09	77.651	9.02807e-17	1.18105e-34	5.5013e-09	77.651	9.76666e-17	7.13084e-35	5.95499e-09
78.1208	2.76665e-17	1.45357e-35	3.86491e-09	78.1208	2.0179e-17	1.33564e-35	2.83974e-09	78.1208	2.3992e-17	1.28431e-35	3.41283e-09	78.1208	2.38176e-17	1.38397e-35	3.38316e-09	78.1208	2.74742e-17	1.52784e-35	3.97763e-09	78.1208	3.03027e-17	1.54771e-35	4.17381e-09	78.1208	2.24562e-17	1.34338e-35	3.1242e-09	78.1208	2.9974e-17	1.40757e-35	4.1814e-09	78.1208	1.99882e-17	1.39427e-35	2.84878e-09	78.1208	2.16234e-17	9.19822e-36	3.09089e-09
78.5906	5.92191e-18	2.35329e-36	1.97689e-09	78.5906	4.31823e-18	2.42495e-36	1.45253e-09	78.5906	5.1344e-18	2.0014e-36	1.74567e-09	78.5906	5.09894e-18	2.31901e-36	1.73053e-09	78.5906	5.87917e-18	2.19456e-36	2.03433e-09	78.5906	6.48514e-18	2.36156e-36	2.13502e-09	78.5906	4.8055e-18	2.37765e-36	1.59806e-09	78.5906	6.41511e-18	1.94438e-36	2.13877e-09	78.5906	4.27778e-18	1.33016e-36	1.45359e-09	78.5906	4.62773e-18	1.43085e-36	1.58105e-09
79.0604	1.2253e-18	4.80199e-37	9.96515e-10	79.0604	8.93269e-19	4.70405e-37	7.32198e-10	79.0604	1.06215e-18	4.22882e-37	8.79971e-10	79.0604	1.05476e-18	4.97627e-37	8.72363e-10	79.0604	1.21612e-18	4.72663e-37	1.02536e-09	79.0604	1.34162e-18	4.88053e-37	1.07629e-09	79.0604	9.94057e-19	5.03833e-37	8.05578e-10	79.0604	1.3272e-18	3.7685e-37	1.07811e-09	79.0604	8.84982e-19	2.62196e-37	7.30826e-10	79.0604	9.57379e-19	2.4409e-37	7.97011e-10
79.5302	2.4508e-19	7.90425e-38	4.95044e-10	79.5302	1.78623e-19	7.04798e-38	3.6374e-10	79.5302	2.12402e-19	7.29191e-38	4.37153e-10	79.5302	2.10915e-19	6.3601e-38	4.33385e-10	79.5302	2.43173e-19	8.51588e-38	5.09317e-10	79.5302	2.68299e-19	7.86548e-38	5.34711e-10	79.5302	1.98775e-19	7.06126e-38	4.00203e-10	79.5302	2.65428e-19	5.9803e-38	5.35579e-10	79.5302	1.76983e-19	4.72661e-38	3.62055e-10	79.5302	1.91461e-19	4.01616e-38	3.95953e-10
80	4.69616e-20	8.63669e-39	2.41864e-10	80	3.58653e-20	7.78259e-39	1.7808e-10	80	4.10599e-20	8.56524e-39	2.14022e-10	80	4.07703e-20	7.5714e-39	2.12183e-10	80	4.70043e-20	9.65384e-39	2.49321e-10	80	5.17145e-20	9.12009e-39	2.61799e-10	80	3.94604e-20	8.37131e-39	1.95936e-10	80	5.13152e-20	8.10673e-39	2.62206e-10	80	3.38726e-20	5.01439e-39	1.76736e-10	80	3.70931e-20	4.25646e-39	1.93858e-10

## Sheet: Fig2b
Distance (Å)	Apo			Distance (Å)	Apo + Gi			Distance (Å)	Naloxone + Gi			Distance (Å)	TRV130 + Gi			Distance (Å)	PZM21 + Gi			Distance (Å)	MP + Gi			Distance (Å)	Buprenorphine + Gi			Distance (Å)	Morphine + Gi			Distance (Å)	DAMGO + Gi			Distance (Å)	BU72 + Gi			Distance (Å)	Lofentanil + Gi
	Probability	Lower confidence	Upper confidence		Probability	Lower confidence	Upper confidence		Probability	Lower confidence	Upper confidence		Probability	Lower confidence	Upper confidence		Probability	Lower confidence	Upper confidence		Probability	Lower confidence	Upper confidence		Probability	Lower confidence	Upper confidence		Probability	Lower confidence	Upper confidence		Probability	Lower confidence	Upper confidence		Probability	Lower confidence	Upper confidence		Probability	Lower confidence	Upper confidence
10	5.52315e-06	4.46379e-07	2.88493e-05	10	5.01875e-06	4.42022e-07	2.61302e-05	10	2.96026e-06	2.41316e-07	1.59859e-05	10	4.30975e-06	3.7166e-07	2.37999e-05	10	3.6122e-06	2.79504e-07	1.95881e-05	10	3.40332e-06	2.92626e-07	1.84193e-05	10	3.2533e-06	2.5524e-07	1.7308e-05	10	2.47893e-06	1.97416e-07	1.27356e-05	10	4.33739e-06	3.59012e-07	2.19183e-05	10	3.62996e-06	3.00008e-07	1.89868e-05	10	3.59179e-06	2.87699e-07	1.85528e-05
10.4698	8.2946e-06	7.95496e-07	3.85326e-05	10.4698	7.51319e-06	7.72752e-07	3.47749e-05	10.4698	4.4246e-06	4.20188e-07	2.15047e-05	10.4698	6.45422e-06	6.45327e-07	3.20308e-05	10.4698	5.4363e-06	4.97078e-07	2.67339e-05	10.4698	5.18582e-06	5.14783e-07	2.46048e-05	10.4698	4.90606e-06	4.49239e-07	2.36062e-05	10.4698	3.7146e-06	3.43045e-07	1.73893e-05	10.4698	6.49361e-06	6.39656e-07	2.95144e-05	10.4698	5.44332e-06	5.37642e-07	2.55734e-05	10.4698	5.41468e-06	5.09765e-07	2.51364e-05
10.9396	1.23493e-05	1.39246e-06	5.0941e-05	10.9396	1.1129e-05	1.31994e-06	4.66712e-05	10.9396	6.58826e-06	7.19419e-07	2.86904e-05	10.9396	9.54658e-06	1.11333e-06	4.27841e-05	10.9396	8.02339e-06	8.83428e-07	3.57887e-05	10.9396	7.76143e-06	8.97217e-07	3.29197e-05	10.9396	7.26652e-06	7.82245e-07	3.14782e-05	10.9396	5.49943e-06	5.86077e-07	2.34867e-05	10.9396	9.58806e-06	1.11736e-06	3.94993e-05	10.9396	8.0161e-06	9.47215e-07	3.37861e-05	10.9396	8.00289e-06	8.66671e-07	3.39153e-05
11.4094	1.81001e-05	2.37174e-06	6.72766e-05	11.4094	1.63236e-05	2.21777e-06	6.14608e-05	11.4094	9.59937e-06	1.23593e-06	3.79619e-05	11.4094	1.40128e-05	1.90625e-06	5.68061e-05	11.4094	1.17222e-05	1.53973e-06	4.75744e-05	11.4094	1.13685e-05	1.56066e-06	4.37071e-05	11.4094	1.07196e-05	1.36388e-06	4.19479e-05	11.4094	8.05286e-06	1.0001e-06	3.13028e-05	11.4094	1.40836e-05	1.89301e-06	5.19605e-05	11.4094	1.17094e-05	1.61423e-06	4.51912e-05	11.4094	1.16044e-05	1.48059e-06	4.48672e-05
11.8792	2.60421e-05	3.97339e-06	8.81382e-05	11.8792	2.36661e-05	3.66544e-06	8.03367e-05	11.8792	1.39161e-05	2.08747e-06	4.98161e-05	11.8792	2.02818e-05	3.17542e-06	7.45486e-05	11.8792	1.71528e-05	2.62163e-06	6.31576e-05	11.8792	1.64602e-05	2.66958e-06	5.71017e-05	11.8792	1.55518e-05	2.33118e-06	5.51082e-05	11.8792	1.16243e-05	1.70218e-06	4.17411e-05	11.8792	2.02283e-05	3.16813e-06	6.84053e-05	11.8792	1.69053e-05	2.71062e-06	5.97626e-05	11.8792	1.67948e-05	2.4913e-06	5.84878e-05
12.349	3.71615e-05	6.63015e-06	0.000115402	12.349	3.38944e-05	5.95914e-06	0.00010446	12.349	2.00258e-05	3.45074e-06	6.49266e-05	12.349	2.91645e-05	5.28583e-06	9.6094e-05	12.349	2.45358e-05	4.37326e-06	8.2448e-05	12.349	2.34481e-05	4.44113e-06	7.46808e-05	12.349	2.22021e-05	3.81499e-06	7.23281e-05	12.349	1.65083e-05	2.82172e-06	5.51527e-05	12.349	2.90366e-05	5.28202e-06	8.97826e-05	12.349	2.41291e-05	4.50243e-06	7.72618e-05	12.349	2.38294e-05	4.04597e-06	7.68917e-05
12.8188	5.25829e-05	1.07485e-05	0.000149231	12.8188	4.82132e-05	9.55257e-06	0.000135511	12.8188	2.82688e-05	5.66846e-06	8.43654e-05	12.8188	4.11966e-05	8.71075e-06	0.000124105	12.8188	3.45578e-05	7.06909e-06	0.000107155	12.8188	3.30352e-05	7.30208e-06	9.71869e-05	12.8188	3.12009e-05	6.1374e-06	9.4105e-05	12.8188	2.33826e-05	4.60013e-06	7.12285e-05	12.8188	4.13319e-05	8.54691e-06	0.000115886	12.8188	3.4036e-05	7.37692e-06	9.92165e-05	12.8188	3.34383e-05	6.45897e-06	0.000100498
13.2886	7.37002e-05	1.69445e-05	0.000191074	13.2886	6.72952e-05	1.52492e-05	0.000174456	13.2886	3.96555e-05	9.12145e-06	0.00010874	13.2886	5.77703e-05	1.39354e-05	0.000159267	13.2886	4.82483e-05	1.12562e-05	0.000138141	13.2886	4.58789e-05	1.16798e-05	0.000125273	13.2886	4.35276e-05	9.8205e-06	0.000120487	13.2886	3.2592e-05	7.48862e-06	9.19552e-05	13.2886	5.78371e-05	1.34637e-05	0.000148645	13.2886	4.76394e-05	1.16672e-05	0.000127803	13.2886	4.68562e-05	1.01451e-05	0.000129582
13.7584	0.000102193	2.64146e-05	0.000242131	13.7584	9.2796e-05	2.38667e-05	0.000221873	13.7584	5.48859e-05	1.42074e-05	0.000138482	13.7584	7.96725e-05	2.17301e-05	0.000201674	13.7584	6.61278e-05	1.78631e-05	0.000176036	13.7584	6.29817e-05	1.8261e-05	0.00015926	13.7584	5.99913e-05	1.55984e-05	0.000153211	13.7584	4.49133e-05	1.178e-05	0.000116582	13.7584	7.96522e-05	2.07755e-05	0.000188552	13.7584	6.53131e-05	1.81916e-05	0.000163127	13.7584	6.46182e-05	1.58758e-05	0.000165624
14.2282	0.00013955	4.07408e-05	0.000307334	14.2282	0.000126077	3.62644e-05	0.000279518	14.2282	7.50877e-05	2.14396e-05	0.00017593	14.2282	0.000108455	3.31994e-05	0.00025777	14.2282	9.02387e-05	2.76751e-05	0.000221373	14.2282	8.61904e-05	2.8062e-05	0.000200947	14.2282	8.20263e-05	2.39212e-05	0.000194363	14.2282	6.11206e-05	1.8203e-05	0.000147352	14.2282	0.000108461	3.15995e-05	0.000239649	14.2282	8.91184e-05	2.79258e-05	0.000205568	14.2282	8.80445e-05	2.4501e-05	0.000209003
14.698	0.000188108	6.21923e-05	0.000385949	14.698	0.000170173	5.47367e-05	0.000350021	14.698	0.000101228	3.18814e-05	0.000221223	14.698	0.000146221	4.96602e-05	0.000320135	14.698	0.000122109	4.18829e-05	0.000278046	14.698	0.000116524	4.12575e-05	0.000250788	14.698	0.00011037	3.56334e-05	0.000244818	14.698	8.24395e-05	2.72702e-05	0.000184003	14.698	0.000145539	4.75112e-05	0.000299527	14.698	0.000120237	4.22249e-05	0.00025698	14.698	0.000118452	3.85851e-05	0.000260874
15.1678	0.000250128	9.27035e-05	0.000479393	15.1678	0.000227093	8.29057e-05	0.000434708	15.1678	0.000134077	4.66511e-05	0.00027582	15.1678	0.000194022	7.4788e-05	0.000397792	15.1678	0.000161683	6.21241e-05	0.00034685	15.1678	0.000155894	6.05726e-05	0.000308038	15.1678	0.000146236	5.17809e-05	0.000306214	15.1678	0.000109899	4.07285e-05	0.000229281	15.1678	0.0001931	6.88642e-05	0.000376375	15.1678	0.000160808	6.26214e-05	0.000319966	15.1678	0.000157046	5.78615e-05	0.000320489
15.6376	0.000329306	0.000134582	0.000587071	15.6376	0.000298808	0.000121444	0.000534924	15.6376	0.000176256	6.92633e-05	0.000340778	15.6376	0.000255306	0.000109518	0.000489668	15.6376	0.000213103	9.19363e-05	0.000425375	15.6376	0.000205215	8.72903e-05	0.000376395	15.6376	0.00019213	7.59644e-05	0.000378757	15.6376	0.0001445	5.83651e-05	0.00028028	15.6376	0.000252792	0.000100585	0.000468405	15.6376	0.000211942	9.06598e-05	0.000397915	15.6376	0.000206025	8.15737e-05	0.000394161
16.1074	0.000430114	0.000192641	0.000719713	16.1074	0.000389543	0.0001742	0.000644553	16.1074	0.000228977	9.94736e-05	0.000413997	16.1074	0.000330916	0.000155402	0.000597486	16.1074	0.000276523	0.000127728	0.000516592	16.1074	0.000266584	0.000124326	0.000459793	16.1074	0.000249377	0.000107864	0.000463287	16.1074	0.00018662	8.22358e-05	0.00034286	16.1074	0.000329174	0.00014863	0.000569855	16.1074	0.000275533	0.000127737	0.000488734	16.1074	0.000269297	0.000117362	0.000481781
16.5772	0.00055321	0.000269151	0.000865191	16.5772	0.000497838	0.000247485	0.000779991	16.5772	0.00029377	0.000137302	0.000499898	16.5772	0.000425513	0.00021372	0.000723228	16.5772	0.000356958	0.000176298	0.000626933	16.5772	0.000343971	0.000173362	0.000568714	16.5772	0.000320583	0.00014923	0.0005646	16.5772	0.000240287	0.00011331	0.000412398	16.5772	0.000420812	0.000211139	0.000689599	16.5772	0.000353617	0.000179738	0.000593537	16.5772	0.000343655	0.000166985	0.000589438
17.047	0.000701189	0.000374165	0.00104929	17.047	0.000630435	0.000347396	0.000933009	17.047	0.000371512	0.000181883	0.000600468	17.047	0.000541236	0.000290858	0.000870177	17.047	0.000452989	0.000244227	0.000757125	17.047	0.000435699	0.000234488	0.000680187	17.047	0.00040776	0.000210376	0.00068148	17.047	0.000304559	0.00015237	0.000494916	17.047	0.000532364	0.000288266	0.000837999	17.047	0.000450396	0.000242142	0.000711426	17.047	0.000437168	0.000227194	0.000708912
17.5168	0.000878248	0.000509046	0.00125986	17.5168	0.000791752	0.000468654	0.00111259	17.5168	0.000463349	0.000245712	0.000725845	17.5168	0.000679798	0.000391967	0.0010404	17.5168	0.000571174	0.000333547	0.000901946	17.5168	0.000542553	0.000312693	0.000815452	17.5168	0.000510667	0.000286355	0.000819823	17.5168	0.000380914	0.000208151	0.000593317	17.5168	0.000669518	0.000389893	0.00100144	17.5168	0.000565718	0.000323201	0.00085144	17.5168	0.000550043	0.000310168	0.000844331
17.9866	0.00108637	0.000678513	0.00149714	17.9866	0.000978928	0.000626925	0.00131824	17.9866	0.000573788	0.000320135	0.000872063	17.9866	0.000842652	0.000514646	0.00123111	17.9866	0.000708915	0.000438485	0.00107309	17.9866	0.000670616	0.000417579	0.000981877	17.9866	0.000633422	0.000374898	0.000973953	17.9866	0.000470979	0.000277925	0.000707335	17.9866	0.000828923	0.000519056	0.0011892	17.9866	0.000699929	0.000432061	0.00101216	17.9866	0.000678682	0.000415214	0.0010025
18.4564	0.00132376	0.000888866	0.00176713	18.4564	0.0011939	0.000822466	0.00154452	18.4564	0.000704658	0.000412472	0.00103403	18.4564	0.00103008	0.000674714	0.00144512	18.4564	0.00086738	0.000567386	0.00126446	18.4564	0.000819419	0.00054277	0.00117234	18.4564	0.000777749	0.000487461	0.00114674	18.4564	0.000577021	0.000354332	0.000843751	18.4564	0.00101436	0.000667191	0.00141329	18.4564	0.000856755	0.000563449	0.00119795	18.4564	0.000828491	0.000543664	0.00118199
18.9262	0.0015996	0.00114366	0.00207054	18.9262	0.00143935	0.00104997	0.00180149	18.9262	0.00085683	0.000523921	0.0012103	18.9262	0.00125053	0.000856838	0.00168552	18.9262	0.00105045	0.000714005	0.00151086	18.9262	0.000995122	0.000689169	0.00135776	18.9262	0.000940694	0.000614249	0.00135803	18.9262	0.000698341	0.000444174	0.000998127	18.9262	0.00122615	0.000845788	0.00165686	18.9262	0.00103776	0.000696537	0.00140833	18.9262	0.00100472	0.00068435	0.00138357
19.396	0.00191662	0.00142714	0.00240165	19.396	0.00172145	0.00132143	0.00208842	19.396	0.0010265	0.000649892	0.00140878	19.396	0.00149916	0.00106418	0.00195697	19.396	0.00125567	0.000873269	0.00175304	19.396	0.00119638	0.000843498	0.00157842	19.396	0.00112304	0.000762897	0.00157045	19.396	0.000833804	0.000552159	0.00116811	19.396	0.00146859	0.00105323	0.00190897	19.396	0.00124418	0.000856518	0.00165318	19.396	0.00119976	0.000839907	0.00161475
19.8658	0.00226239	0.00174796	0.00278377	19.8658	0.00203905	0.00161668	0.00240559	19.8658	0.00121552	0.000791376	0.00163855	19.8658	0.00177187	0.00131409	0.00224406	19.8658	0.00148272	0.001056	0.00201957	19.8658	0.00141424	0.00103097	0.00184624	19.8658	0.00132988	0.000912258	0.00182789	19.8658	0.000991251	0.000665479	0.00137243	19.8658	0.0017278	0.00128657	0.00219637	19.8658	0.00146511	0.00105226	0.00190252	19.8658	0.00141163	0.00102537	0.00186439
20.3356	0.00264122	0.00210155	0.00322283	20.3356	0.0023867	0.00196463	0.00277171	20.3356	0.00142808	0.000948155	0.001896	20.3356	0.00207931	0.00158597	0.00257201	20.3356	0.00173395	0.00123945	0.00233413	20.3356	0.00165667	0.00122508	0.00211728	20.3356	0.00155497	0.00107824	0.00210468	20.3356	0.0011601	0.000794166	0.00160186	20.3356	0.00201154	0.00154292	0.00251253	20.3356	0.0017098	0.00126509	0.00219086	20.3356	0.00164185	0.00122392	0.00214916
20.8054	0.00305687	0.00248157	0.00367189	20.8054	0.0027583	0.00234883	0.00317864	20.8054	0.00165831	0.00111428	0.00218216	20.8054	0.00239584	0.00187532	0.00293821	20.8054	0.00200209	0.00143488	0.00266199	20.8054	0.0019136	0.00142421	0.00242607	20.8054	0.00180068	0.00126506	0.00239587	20.8054	0.00134368	0.000933575	0.00181875	20.8054	0.00232666	0.001803	0.00287038	20.8054	0.00197179	0.00147384	0.00249857	20.8054	0.0019005	0.00143288	0.00244029
21.2752	0.00349744	0.00287347	0.00416452	21.2752	0.00314879	0.00271275	0.00360082	21.2752	0.00191011	0.00129107	0.00251012	21.2752	0.00273225	0.00215798	0.00331866	21.2752	0.00228439	0.00163967	0.00302196	21.2752	0.00217778	0.0016405	0.00273879	21.2752	0.00205114	0.00146308	0.00271367	21.2752	0.00153948	0.00108165	0.00205969	21.2752	0.00266357	0.00208571	0.00323284	21.2752	0.00224268	0.00169428	0.00281964	21.2752	0.0021676	0.00164573	0.00274993
21.745	0.00395797	0.00328247	0.00469788	21.745	0.00356059	0.00308653	0.00405058	21.745	0.00218744	0.0015013	0.00286109	21.745	0.00307969	0.00247149	0.00372608	21.745	0.00258183	0.00185946	0.00338	21.745	0.00245555	0.00185599	0.00307368	21.745	0.00231352	0.00165953	0.00303835	21.745	0.00173933	0.00123115	0.00232806	21.745	0.00300169	0.00239111	0.00362144	21.745	0.0025364	0.00192921	0.00317034	21.745	0.00244048	0.00187011	0.00305453
22.2148	0.00443878	0.00370097	0.00525626	22.2148	0.0039863	0.00347712	0.00454742	22.2148	0.00247379	0.00173639	0.00320666	22.2148	0.00343588	0.00277982	0.00418793	22.2148	0.00288508	0.00208926	0.00375119	22.2148	0.00274201	0.00207243	0.00338444	22.2148	0.00257954	0.00186571	0.00337301	22.2148	0.00195556	0.00138831	0.0026069	22.2148	0.00333965	0.00269679	0.00401582	22.2148	0.00282031	0.00215215	0.00350775	22.2148	0.00272438	0.00211886	0.00337328
22.6846	0.00491757	0.00411199	0.00581992	22.6846	0.00442951	0.00386779	0.00505687	22.6846	0.00278638	0.00198096	0.00361399	22.6846	0.00379371	0.00308433	0.00462394	22.6846	0.00319463	0.00232146	0.00412699	22.6846	0.00302986	0.00229456	0.00373239	22.6846	0.00284305	0.00208254	0.00371098	22.6846	0.00217491	0.00155047	0.00289718	22.6846	0.00367472	0.00298505	0.00443309	22.6846	0.00309346	0.00238936	0.0038556	22.6846	0.00299507	0.002348	0.00369551
23.1544	0.00540994	0.00454915	0.0063973	23.1544	0.00488849	0.00426088	0.00556974	23.1544	0.0031271	0.0022669	0.00403327	23.1544	0.00414981	0.00338659	0.00503633	23.1544	0.00350058	0.00255319	0.00451708	23.1544	0.00330186	0.00250976	0.00408541	23.1544	0.00310724	0.00228312	0.00402378	23.1544	0.00239749	0.00171563	0.00316781	23.1544	0.00400576	0.00328322	0.00478343	23.1544	0.00336024	0.00261531	0.00417801	23.1544	0.00325444	0.00256949	0.00400233
23.6242	0.00591339	0.00499075	0.00699596	23.6242	0.00534977	0.00469305	0.0060808	23.6242	0.00350124	0.00261656	0.00447262	23.6242	0.00448427	0.00368111	0.00542908	23.6242	0.00379487	0.00278823	0.00487752	23.6242	0.00357051	0.00274348	0.00440811	23.6242	0.00336056	0.00249214	0.00431138	23.6242	0.00261825	0.00188918	0.0034409	23.6242	0.00431674	0.0035486	0.00514236	23.6242	0.00360902	0.00284654	0.00445792	23.6242	0.00349992	0.00278159	0.00430119
24.094	0.00641716	0.0054392	0.00757928	24.094	0.00581425	0.00513488	0.00660406	24.094	0.00392071	0.00300259	0.00489492	24.094	0.00480415	0.00396614	0.00578019	24.094	0.00407705	0.00304004	0.0052139	24.094	0.00381958	0.00295155	0.00468449	24.094	0.00359161	0.00268593	0.00457097	24.094	0.00284753	0.00207435	0.00369974	24.094	0.00459716	0.0038045	0.00544219	24.094	0.00383295	0.00304549	0.00472338	24.094	0.00373245	0.00297417	0.00454804
24.5638	0.00695556	0.00593347	0.00814108	24.5638	0.0062946	0.00559664	0.00710421	24.5638	0.00439716	0.00347048	0.00538104	24.5638	0.0051048	0.00424976	0.00610476	24.5638	0.00435842	0.00329834	0.00550003	24.5638	0.00405178	0.00314727	0.0049265	24.5638	0.00380532	0.00286615	0.004812	24.5638	0.0030809	0.00228579	0.00396805	24.5638	0.00485304	0.00404235	0.00571007	24.5638	0.00403426	0.00323152	0.00493769	24.5638	0.00393147	0.003153	0.00479001
25.0336	0.00749451	0.00649254	0.00868084	25.0336	0.00679437	0.00610757	0.007614	25.0336	0.00493402	0.00402389	0.00592731	25.0336	0.00538817	0.00452388	0.00639877	25.0336	0.00461803	0.00356312	0.00578567	25.0336	0.00425226	0.00335428	0.00512677	25.0336	0.00399983	0.00304426	0.0050164	25.0336	0.00332246	0.00251199	0.00422633	25.0336	0.00506667	0.00425887	0.0059371	25.0336	0.00419515	0.00337711	0.00510508	25.0336	0.00410861	0.00331178	0.00497246
25.5034	0.00807449	0.00706391	0.00920742	25.5034	0.00730847	0.00663446	0.00813144	25.5034	0.00557562	0.0046979	0.00652527	25.5034	0.00565167	0.00477206	0.00663475	25.5034	0.00487439	0.0038158	0.00603358	25.5034	0.00443965	0.00356135	0.00530392	25.5034	0.00417756	0.00322514	0.00518272	25.5034	0.00358059	0.00276126	0.00447143	25.5034	0.00524723	0.0044378	0.00613538	25.5034	0.00431299	0.00351867	0.00521938	25.5034	0.00424727	0.00343521	0.00509975
25.9732	0.0086932	0.00769607	0.00974385	25.9732	0.00787651	0.00722777	0.00865093	25.9732	0.00633334	0.00546447	0.00721904	25.9732	0.00588739	0.00504066	0.0068252	25.9732	0.00512833	0.00409576	0.00626128	25.9732	0.00459943	0.00374626	0.00547497	25.9732	0.00433548	0.00339467	0.00529234	25.9732	0.00386031	0.00306394	0.00475617	25.9732	0.00538941	0.00459058	0.00623152	25.9732	0.00439414	0.00362185	0.00529189	25.9732	0.00435555	0.0035409	0.00520921
26.443	0.00937379	0.00844252	0.0103979	26.443	0.00850988	0.00789607	0.00920934	26.443	0.00723158	0.00635339	0.00805555	26.443	0.00612574	0.0053267	0.00702374	26.443	0.00538541	0.00440639	0.00648369	26.443	0.00475105	0.00393704	0.00559415	26.443	0.00448332	0.00356274	0.00541553	26.443	0.00416077	0.00341935	0.00499901	26.443	0.00550659	0.00471729	0.00634008	26.443	0.00444142	0.00369036	0.00532893	26.443	0.00444141	0.00366715	0.00523454
26.9128	0.0101374	0.00925638	0.0111178	26.9128	0.00922022	0.00863522	0.00988976	26.9128	0.00827424	0.00737758	0.00906909	26.9128	0.00635716	0.00559646	0.00716038	26.9128	0.00564895	0.00476225	0.0066668	26.9128	0.00488398	0.00412865	0.00568481	26.9128	0.00461388	0.00375076	0.00550804	26.9128	0.00449923	0.00381552	0.0052508	26.9128	0.0055757	0.00484643	0.00638725	26.9128	0.00444973	0.00373299	0.0052924	26.9128	0.00448332	0.00376439	0.00524646
27.3825	0.0110043	0.0101319	0.0118978	27.3825	0.0100152	0.00942768	0.0106208	27.3825	0.00949877	0.00861339	0.0102438	27.3825	0.00658762	0.00590543	0.00736113	27.3825	0.00592327	0.00513326	0.00686773	27.3825	0.00500379	0.00431438	0.005773	27.3825	0.00473614	0.00396779	0.00557414	27.3825	0.00487897	0.00426678	0.00556009	27.3825	0.00562579	0.00493828	0.0064466	27.3825	0.00440932	0.00373905	0.00524113	27.3825	0.00449985	0.00381472	0.00524656
27.8523	0.0119674	0.0111492	0.012756	27.8523	0.010906	0.010327	0.011475	27.8523	0.0109152	0.00998076	0.011674	27.8523	0.00682175	0.00616531	0.00754206	27.8523	0.00623074	0.00550616	0.00710409	27.8523	0.00513353	0.00451566	0.00582362	27.8523	0.00484838	0.00416928	0.00563533	27.8523	0.00531415	0.00475153	0.00592495	27.8523	0.00563554	0.0049794	0.00645153	27.8523	0.00435542	0.00369702	0.00513104	27.8523	0.00451157	0.00385467	0.00522934
28.3221	0.0130334	0.0122726	0.0138075	28.3221	0.0119016	0.0113156	0.0124675	28.3221	0.0125172	0.0115623	0.0133026	28.3221	0.00706781	0.00644769	0.00776015	28.3221	0.00656028	0.00587741	0.00731933	28.3221	0.00525977	0.00470338	0.00592584	28.3221	0.00497808	0.00433801	0.00569725	28.3221	0.00580317	0.00528569	0.00635412	28.3221	0.00564156	0.00499448	0.00644076	28.3221	0.00427578	0.00363439	0.00502916	28.3221	0.0044889	0.00388724	0.00513559
28.7919	0.0142219	0.0134383	0.0149262	28.7919	0.0129926	0.0124084	0.0135527	28.7919	0.0142819	0.0132944	0.0150989	28.7919	0.00734009	0.00674104	0.00797196	28.7919	0.00692742	0.00626213	0.00761677	28.7919	0.00539057	0.00483408	0.0059919	28.7919	0.00511272	0.00451488	0.00575856	28.7919	0.00634227	0.00582454	0.00685692	28.7919	0.00565081	0.00499968	0.00640317	28.7919	0.00418005	0.003544	0.00493306	28.7919	0.00446592	0.0038507	0.00507754
29.2617	0.0154849	0.014693	0.0161913	29.2617	0.0141637	0.0135621	0.014704	29.2617	0.016178	0.0151714	0.0170556	29.2617	0.0076238	0.00700755	0.00823533	29.2617	0.00731515	0.0066414	0.00796962	29.2617	0.00555065	0.00497958	0.00609385	29.2617	0.0052538	0.0046445	0.00584718	29.2617	0.00690814	0.00636617	0.00740973	29.2617	0.00565015	0.00496412	0.00640619	29.2617	0.00407214	0.00343026	0.00481904	29.2617	0.00442552	0.00376852	0.00504227
29.7315	0.0167875	0.0159584	0.0175821	29.7315	0.015396	0.0147953	0.0159736	29.7315	0.0181667	0.017107	0.0191338	29.7315	0.00792602	0.00723577	0.00854359	29.7315	0.00771438	0.00697508	0.00838871	29.7315	0.00570792	0.00506896	0.00623952	29.7315	0.00539038	0.00474219	0.00602135	29.7315	0.0075022	0.00691631	0.00804693	29.7315	0.00564625	0.00489164	0.00638481	29.7315	0.0039463	0.00324113	0.00466633	29.7315	0.00438577	0.00370615	0.00501264
30.2013	0.0181262	0.0172265	0.0190434	30.2013	0.0166389	0.015997	0.017274	30.2013	0.0201989	0.0191839	0.0212156	30.2013	0.00822965	0.00743368	0.00892442	30.2013	0.00810432	0.00725122	0.00888585	30.2013	0.0058581	0.0051146	0.00648	30.2013	0.00553482	0.00476456	0.00626016	30.2013	0.00810643	0.00742393	0.00876205	30.2013	0.00562455	0.00479991	0.00637364	30.2013	0.00381488	0.00306597	0.00457653	30.2013	0.00434689	0.00359992	0.00498412
30.6711	0.0194181	0.0184191	0.0204983	30.6711	0.017861	0.0171422	0.0185542	30.6711	0.0221834	0.0211628	0.0233083	30.6711	0.00850493	0.007629	0.00930305	30.6711	0.00849917	0.00749355	0.00942036	30.6711	0.00598013	0.00516922	0.00675095	30.6711	0.00566001	0.00473588	0.00653167	30.6711	0.00869196	0.00786776	0.00944153	30.6711	0.00560394	0.00469059	0.00640139	30.6711	0.00368218	0.00287799	0.00448336	30.6711	0.00429769	0.00348293	0.00502539
31.1409	0.0206205	0.019501	0.0218503	31.1409	0.0189986	0.0181969	0.0197566	31.1409	0.0240514	0.0229825	0.025339	31.1409	0.00875754	0.00776242	0.00967081	31.1409	0.00885045	0.00768734	0.00995951	31.1409	0.00609236	0.00517572	0.0069918	31.1409	0.00575209	0.00472209	0.00677576	31.1409	0.00923262	0.008267	0.0101015	31.1409	0.00557519	0.00456837	0.00640732	31.1409	0.00353948	0.00266382	0.00443589	31.1409	0.00423075	0.00332694	0.00506756
31.6107	0.0216723	0.020391	0.0230615	31.6107	0.0199844	0.019114	0.0208092	31.6107	0.0257112	0.024503	0.0271165	31.6107	0.00894617	0.00780181	0.0100444	31.6107	0.00915466	0.00779301	0.0104103	31.6107	0.00616626	0.00514956	0.00721434	31.6107	0.00581838	0.00466492	0.00702323	31.6107	0.00971001	0.0086559	0.0106915	31.6107	0.00551838	0.00442771	0.00646074	31.6107	0.00339222	0.00244839	0.00438162	31.6107	0.00416445	0.0031674	0.00511085
32.0805	0.022513	0.0211134	0.0241313	32.0805	0.0207496	0.019848	0.0217223	32.0805	0.027082	0.0257872	0.0285797	32.0805	0.00906728	0.00784847	0.0103072	32.0805	0.00936892	0.00787242	0.0107566	32.0805	0.00620503	0.00509614	0.00739804	32.0805	0.00586372	0.00458013	0.00721326	32.0805	0.0100904	0.00892277	0.0111917	32.0805	0.00542828	0.00425821	0.00648745	32.0805	0.00324556	0.00224177	0.00429072	32.0805	0.00407287	0.00296428	0.00514957
32.5503	0.0230718	0.0215677	0.0248868	32.5503	0.0212804	0.0203009	0.0223447	32.5503	0.028091	0.0266698	0.0297166	32.5503	0.00912409	0.00780507	0.0104912	32.5503	0.00950173	0.00789537	0.0109958	32.5503	0.00620401	0.00501128	0.00752927	32.5503	0.00587335	0.00441049	0.00733141	32.5503	0.0103582	0.00910787	0.0115183	32.5503	0.00532763	0.00405295	0.00648255	32.5503	0.00309529	0.00203069	0.00421407	32.5503	0.00396409	0.00275005	0.00516345
33.0201	0.023331	0.0217718	0.0252021	33.0201	0.0215255	0.0204933	0.0226527	33.0201	0.0286536	0.0271261	0.0304372	33.0201	0.00909622	0.00770523	0.0105891	33.0201	0.0095245	0.00784711	0.0110852	33.0201	0.00615882	0.0048933	0.00756872	33.0201	0.00583624	0.00425912	0.00738072	33.0201	0.0104968	0.0091929	0.011736	33.0201	0.00520245	0.00386497	0.0064338	33.0201	0.00294923	0.00180577	0.00415227	33.0201	0.00387381	0.00261842	0.00512841
33.4899	0.0232571	0.0216187	0.0251983	33.4899	0.0214766	0.0203943	0.0226347	33.4899	0.0287585	0.0272072	0.0306239	33.4899	0.00900704	0.0075623	0.0105388	33.4899	0.00948223	0.00774805	0.0110368	33.4899	0.00609107	0.00477406	0.0075217	33.4899	0.00577316	0.00412252	0.00737368	33.4899	0.0105172	0.00918733	0.0117975	33.4899	0.00506665	0.00373359	0.00634684	33.4899	0.00285493	0.00167287	0.00408155	33.4899	0.00379161	0.00248819	0.00505223
33.9597	0.0228532	0.0212058	0.0247752	33.9597	0.0211298	0.0200315	0.0222953	33.9597	0.0284382	0.0268851	0.0303522	33.9597	0.00889228	0.00743549	0.010377	33.9597	0.00937301	0.00764763	0.01097	33.9597	0.00603438	0.00470022	0.00745352	33.9597	0.00574343	0.00407995	0.00731483	33.9597	0.010471	0.00912673	0.0117698	33.9597	0.0049925	0.00370131	0.00632582	33.9597	0.00286039	0.00166597	0.00407071	33.9597	0.00379449	0.00248918	0.00504762
34.4295	0.0221299	0.0205127	0.0240034	34.4295	0.0205296	0.0194468	0.0216756	34.4295	0.0277339	0.0262107	0.0296632	34.4295	0.00887577	0.00745841	0.0102196	34.4295	0.00933847	0.00758002	0.0108989	34.4295	0.00610368	0.00478378	0.00747259	34.4295	0.00584266	0.00415805	0.00738789	34.4295	0.0104484	0.00922014	0.0117015	34.4295	0.0050827	0.00379645	0.00633838	34.4295	0.00308676	0.00187093	0.0042506	34.4295	0.00402672	0.00276392	0.00525234
34.8993	0.0211832	0.0196753	0.0229591	34.8993	0.0197747	0.0187469	0.0208429	34.8993	0.0267249	0.0252949	0.0285077	34.8993	0.00912556	0.00772719	0.0103735	34.8993	0.00950864	0.00784077	0.0110607	34.8993	0.00646239	0.00518545	0.00773343	34.8993	0.00623869	0.00463115	0.0076826	34.8993	0.0106522	0.00940027	0.0119088	34.8993	0.0055377	0.0043542	0.00675985	34.8993	0.00371801	0.00242775	0.00489642	34.8993	0.0047113	0.00345	0.00590543
35.3691	0.0201042	0.0186511	0.0217018	35.3691	0.0189782	0.0179975	0.0199691	35.3691	0.0255753	0.0242301	0.0272493	35.3691	0.00987622	0.00851465	0.0110978	35.3691	0.0101862	0.00860227	0.0116677	35.3691	0.00738351	0.00608342	0.00873449	35.3691	0.00720143	0.00560184	0.00861084	35.3691	0.0113601	0.0100596	0.0126634	35.3691	0.00660769	0.00532739	0.00790961	35.3691	0.00508636	0.00362022	0.00645925	35.3691	0.00617696	0.00471997	0.00752927
35.8389	0.0190171	0.0176856	0.0203233	35.8389	0.0183289	0.0173923	0.019168	35.8389	0.0244855	0.0231655	0.0259354	35.8389	0.0115044	0.0100505	0.0128096	35.8389	0.011651	0.0101106	0.0131365	35.8389	0.00924381	0.0078228	0.0106568	35.8389	0.00902476	0.0074887	0.0104948	35.8389	0.0128698	0.0114726	0.0142276	35.8389	0.00867581	0.00720856	0.0101091	35.8389	0.00755487	0.00582967	0.00911843	35.8389	0.00881722	0.00707361	0.0104277
36.3087	0.0180603	0.0169309	0.0191228	36.3087	0.0179786	0.0171469	0.0187321	36.3087	0.0236211	0.0224552	0.0249058	36.3087	0.0143166	0.0128013	0.0157572	36.3087	0.0142841	0.0127758	0.0158165	36.3087	0.0122817	0.0107072	0.0137575	36.3087	0.0120907	0.0105502	0.0135869	36.3087	0.0155951	0.0140087	0.0169732	36.3087	0.0120598	0.0104761	0.0136327	36.3087	0.011486	0.00964825	0.0132038	36.3087	0.0130159	0.0111545	0.0148413
36.7785	0.0173133	0.0162922	0.0183479	36.7785	0.0180323	0.0172401	0.0188019	36.7785	0.0231857	0.0220241	0.0242365	36.7785	0.0184715	0.0170242	0.0199145	36.7785	0.0181668	0.0166471	0.0197107	36.7785	0.0166915	0.0151266	0.0181181	36.7785	0.0164704	0.0149977	0.0179646	36.7785	0.0195763	0.0181565	0.0209591	36.7785	0.0168833	0.0153208	0.0184491	36.7785	0.0170153	0.0153517	0.0186307	36.7785	0.0190146	0.0172227	0.020842
37.2483	0.0167774	0.0155605	0.0181006	37.2483	0.0185116	0.0176352	0.0194023	37.2483	0.0231019	0.0218079	0.0242704	37.2483	0.0237945	0.0223806	0.0254131	37.2483	0.023116	0.0216277	0.0248897	37.2483	0.0222139	0.0206877	0.0238644	37.2483	0.0220238	0.020561	0.0235688	37.2483	0.0247035	0.0232929	0.0262321	37.2483	0.0229655	0.0214962	0.0245651	37.2483	0.0239157	0.0224617	0.0255739	37.2483	0.0264957	0.0246759	0.0285252
37.7181	0.0164397	0.0146989	0.0182652	37.7181	0.019173	0.0181051	0.0205086	37.7181	0.0232764	0.0217462	0.0249672	37.7181	0.0295466	0.0278444	0.0318677	37.7181	0.0285113	0.0265857	0.0308825	37.7181	0.0282061	0.0263746	0.0305247	37.7181	0.0280124	0.0262457	0.030172	37.7181	0.030263	0.0286803	0.0323473	37.7181	0.0295318	0.0276272	0.0316593	37.7181	0.0313419	0.0295269	0.0336882	37.7181	0.0345664	0.0324585	0.0373092
38.1879	0.0160955	0.0139371	0.0184835	38.1879	0.019767	0.0183954	0.021514	38.1879	0.0233232	0.0213869	0.025476	38.1879	0.0348192	0.0326132	0.0378123	38.1879	0.0334272	0.0308627	0.0365441	38.1879	0.0336926	0.0313592	0.0366855	38.1879	0.033477	0.031161	0.0363892	38.1879	0.0352972	0.0331224	0.0380516	38.1879	0.0354712	0.0330605	0.0384535	38.1879	0.0380948	0.0358414	0.041216	38.1879	0.0418165	0.0391537	0.0454551
38.6577	0.0155236	0.0129912	0.0183301	38.6577	0.0198591	0.0182681	0.0217684	38.6577	0.0228941	0.0206187	0.0253208	38.6577	0.0383694	0.0358398	0.0413235	38.6577	0.0366726	0.0337262	0.0400739	38.6577	0.0374328	0.0349236	0.0406246	38.6577	0.0371652	0.0345301	0.0405061	38.6577	0.0386297	0.0360636	0.0413324	38.6577	0.0395039	0.0369475	0.0426094	38.6577	0.0428047	0.0400638	0.0461107	38.6577	0.0468844	0.0439819	0.0505882
39.1275	0.0146086	0.0119483	0.0174588	39.1275	0.01919	0.0175402	0.0210697	39.1275	0.0217205	0.0193147	0.024286	39.1275	0.0392704	0.0367571	0.0418525	39.1275	0.0374547	0.034431	0.0408037	39.1275	0.0385436	0.0360674	0.041386	39.1275	0.0382644	0.0353913	0.0413403	39.1275	0.0393821	0.0368552	0.0420954	39.1275	0.0407416	0.0379905	0.043495	39.1275	0.0443268	0.0414478	0.047391	39.1275	0.0485348	0.0457348	0.0517095
39.5973	0.0132811	0.0104702	0.0159588	39.5973	0.0177042	0.0159536	0.0194753	39.5973	0.0197227	0.0171932	0.0220478	39.5973	0.0372597	0.0344444	0.0399168	39.5973	0.0355563	0.0320527	0.0389324	39.5973	0.0367687	0.0340176	0.0395271	39.5973	0.0364873	0.033277	0.039616	39.5973	0.0373279	0.0343803	0.0400601	39.5973	0.0388306	0.0355759	0.0414773	39.5973	0.0423991	0.0387756	0.0453384	39.5973	0.046373	0.0431107	0.0492904
40.0671	0.0116562	0.00897007	0.0140995	40.0671	0.0155777	0.0134914	0.0173184	40.0671	0.0170961	0.0145209	0.0192372	40.0671	0.0330452	0.0287713	0.0359637	40.0671	0.0314795	0.0270545	0.0351629	40.0671	0.0327601	0.0285971	0.0360334	40.0671	0.0325382	0.0283787	0.0359857	40.0671	0.0329922	0.0288225	0.0362526	40.0671	0.034372	0.0300798	0.0377364	40.0671	0.0377667	0.0325918	0.0412875	40.0671	0.0412735	0.0361657	0.0447601
40.5369	0.0100941	0.00757454	0.0122249	40.5369	0.013297	0.0109372	0.0150168	40.5369	0.014258	0.0116477	0.0162788	40.5369	0.0277778	0.0229071	0.0314929	40.5369	0.0267173	0.0219891	0.0304748	40.5369	0.0277352	0.0227048	0.031489	40.5369	0.0277195	0.0232276	0.0316629	40.5369	0.0278936	0.0232872	0.0315369	40.5369	0.0289293	0.0239985	0.0331123	40.5369	0.0321395	0.0269646	0.0368448	40.5369	0.0346791	0.0287174	0.039024
41.0067	0.00884083	0.00664815	0.0106178	41.0067	0.0114549	0.00928547	0.0131532	41.0067	0.0117563	0.00934941	0.013563	41.0067	0.0234382	0.0193921	0.0272903	41.0067	0.0232234	0.019499	0.027595	41.0067	0.0236377	0.0195219	0.0276734	41.0067	0.0245013	0.0206857	0.029296	41.0067	0.0239386	0.020159	0.0281636	41.0067	0.0246497	0.0207113	0.0293631	41.0067	0.028328	0.02413	0.0341517	41.0067	0.0293262	0.0244362	0.0343096
41.4765	0.00834106	0.00646225	0.0098256	41.4765	0.0108652	0.00942063	0.0123515	41.4765	0.0100873	0.00826644	0.0115132	41.4765	0.02216	0.0192657	0.0254421	41.4765	0.0236299	0.0201986	0.028599	41.4765	0.0224441	0.0194932	0.0257203	41.4765	0.0256741	0.0218197	0.0311167	41.4765	0.0240497	0.020535	0.0285413	41.4765	0.0244845	0.0210835	0.0290219	41.4765	0.0301421	0.0255257	0.0367657	41.4765	0.0282993	0.0245773	0.0326579
41.9463	0.00855866	0.00635086	0.0114466	41.9463	0.0117009	0.0101503	0.0140173	41.9463	0.00943965	0.00753469	0.0119701	41.9463	0.0246751	0.0216443	0.0298528	41.9463	0.0289536	0.0242165	0.0353622	41.9463	0.0250529	0.0218846	0.0292094	41.9463	0.0324524	0.0270156	0.0394721	41.9463	0.0289283	0.0243046	0.0355346	41.9463	0.0292508	0.0247688	0.0355638	41.9463	0.03873	0.0321109	0.0475143	41.9463	0.0324282	0.0277413	0.0388073
42.4161	0.0091203	0.00658144	0.0142696	42.4161	0.0133054	0.0108267	0.0172054	42.4161	0.00948597	0.00694932	0.0139421	42.4161	0.0292294	0.0243921	0.0360007	42.4161	0.0361809	0.0296077	0.0441563	42.4161	0.0294369	0.0245231	0.0354508	42.4161	0.0412264	0.0338653	0.0491279	42.4161	0.0359152	0.0298737	0.0435646	42.4161	0.0362814	0.0298221	0.0434622	42.4161	0.0498875	0.0412898	0.0585394	42.4161	0.039104	0.0325626	0.0462369
42.8859	0.00980225	0.00700047	0.0158405	42.8859	0.0143387	0.011398	0.0187733	42.8859	0.00963417	0.00660295	0.0147914	42.8859	0.0314779	0.0252937	0.0372539	42.8859	0.0399615	0.031845	0.0465765	42.8859	0.0316976	0.0256792	0.0378507	42.8859	0.045803	0.0371172	0.0524957	42.8859	0.0394019	0.0317936	0.0451751	42.8859	0.0395147	0.0316027	0.0454421	42.8859	0.0555679	0.0443982	0.0619115	42.8859	0.0423282	0.0338204	0.0482772
43.3557	0.0100388	0.0074564	0.014828	43.3557	0.0136886	0.0113224	0.0172579	43.3557	0.00919312	0.00657672	0.0133276	43.3557	0.028001	0.0237131	0.0329926	43.3557	0.0354085	0.0289413	0.0415154	43.3557	0.028735	0.0242527	0.0342242	43.3557	0.0404937	0.033893	0.0474887	43.3557	0.0346651	0.0292557	0.0401699	43.3557	0.0345855	0.0288121	0.0398556	43.3557	0.048894	0.040931	0.0563389	43.3557	0.0374657	0.0314914	0.0427258
43.8255	0.00992978	0.00745805	0.0126228	43.8255	0.0118184	0.00977803	0.0139347	43.8255	0.00834184	0.00624232	0.0107705	43.8255	0.0209347	0.0169957	0.0250613	43.8255	0.0254075	0.0196844	0.0310001	43.8255	0.0223956	0.0183236	0.0261453	43.8255	0.0293574	0.0226854	0.0355652	43.8255	0.0248514	0.0192847	0.0300631	43.8255	0.0244901	0.0189306	0.0296317	43.8255	0.0345811	0.0269896	0.0420964	43.8255	0.0272941	0.0218239	0.0322069
44.2953	0.00958083	0.00573899	0.0114651	44.2953	0.00996469	0.00645298	0.0116958	44.2953	0.00747524	0.00472785	0.00930708	44.2953	0.0137811	0.00985786	0.0179584	44.2953	0.0154057	0.0110324	0.0210309	44.2953	0.0159092	0.0106781	0.0196026	44.2953	0.0178846	0.0129973	0.0243236	44.2953	0.0149916	0.0105977	0.0206343	44.2953	0.0141945	0.0100493	0.01988	44.2953	0.0200813	0.0143557	0.0283231	44.2953	0.0171236	0.0125951	0.0226364
44.7651	0.00931704	0.00450666	0.0114674	44.7651	0.00863383	0.00458174	0.0105098	44.7651	0.00684813	0.00349701	0.00879097	44.7651	0.0092739	0.00562518	0.0130629	44.7651	0.00892949	0.00563811	0.0141344	44.7651	0.0117551	0.00673832	0.0152022	44.7651	0.0104547	0.00673414	0.0163218	44.7651	0.00860769	0.00533173	0.0137887	44.7651	0.00765981	0.00488884	0.0128755	44.7651	0.0107365	0.00737907	0.0183915	44.7651	0.0106299	0.00672385	0.0159877
45.2349	0.00895911	0.00502933	0.0112038	45.2349	0.00781862	0.00460119	0.00979576	45.2349	0.00643064	0.00360528	0.00848582	45.2349	0.00712011	0.00413281	0.00965032	45.2349	0.00600465	0.0031545	0.00933399	45.2349	0.00968978	0.00587993	0.012416	45.2349	0.00718415	0.0041705	0.0107202	45.2349	0.00571339	0.00336683	0.00890478	45.2349	0.00473808	0.00253661	0.00790313	45.2349	0.00661046	0.00409098	0.0110543	45.2349	0.00765086	0.00470909	0.010989
45.7047	0.00851597	0.00530485	0.0106593	45.7047	0.00725715	0.00503312	0.00915737	45.7047	0.00604377	0.00369404	0.00798065	45.7047	0.00606668	0.00363321	0.00822056	45.7047	0.00467804	0.00218578	0.00766113	45.7047	0.00856822	0.00557342	0.0110701	45.7047	0.00574359	0.0029925	0.00858907	45.7047	0.00452272	0.0023114	0.00681016	45.7047	0.00355924	0.00147413	0.00575898	45.7047	0.00505931	0.00257808	0.00776483	45.7047	0.00637076	0.00384548	0.00885247
46.1745	0.00778359	0.00526728	0.0100869	46.1745	0.00660226	0.00492716	0.00835559	46.1745	0.00552973	0.00358781	0.00742525	46.1745	0.0053753	0.00328445	0.00765116	46.1745	0.00401491	0.00158236	0.00680979	46.1745	0.00771098	0.00534026	0.0104099	46.1745	0.00491494	0.00226837	0.00773501	46.1745	0.003865	0.00167938	0.00625572	46.1745	0.00295375	0.000764956	0.00516829	46.1745	0.00420874	0.00174544	0.00684602	46.1745	0.00555156	0.003243	0.00799288
46.6443	0.00686915	0.00473268	0.00982499	46.6443	0.00582907	0.00431355	0.00788887	46.6443	0.00483766	0.00307479	0.00678875	46.6443	0.00470027	0.00264716	0.0071398	46.6443	0.00349586	0.00110734	0.00615593	46.6443	0.00675259	0.00460651	0.00946855	46.6443	0.00432089	0.00180183	0.00690473	46.6443	0.00334566	0.00122241	0.00548241	46.6443	0.00254403	0.000455592	0.0046294	46.6443	0.00366661	0.00108101	0.00631975	46.6443	0.00485492	0.00271131	0.00707198
47.1141	0.00583567	0.0039023	0.00876201	47.1141	0.00494002	0.00356477	0.00712726	47.1141	0.00412532	0.00249409	0.00633432	47.1141	0.00398001	0.00213119	0.00628863	47.1141	0.00299384	0.000812736	0.00529297	47.1141	0.00574801	0.00370696	0.00840571	47.1141	0.00366953	0.00137471	0.00611597	47.1141	0.00284336	0.00086507	0.00473247	47.1141	0.00218438	0.000278978	0.00397895	47.1141	0.00310122	0.000679389	0.00531837	47.1141	0.00411923	0.0022611	0.00642072
47.5839	0.0047994	0.00304713	0.00709892	47.5839	0.00406567	0.00275888	0.00604394	47.5839	0.00337433	0.00195877	0.00538425	47.5839	0.00326655	0.0016925	0.00508945	47.5839	0.00247244	0.000665944	0.00429231	47.5839	0.0047437	0.00288057	0.00691407	47.5839	0.00301018	0.00106505	0.00510881	47.5839	0.00234352	0.00069155	0.00401604	47.5839	0.00182796	0.00018367	0.00333496	47.5839	0.00254584	0.000498613	0.00430079	47.5839	0.00336815	0.0018026	0.00520007
48.0537	0.00379654	0.00214763	0.00586885	48.0537	0.0032261	0.00204456	0.00481232	48.0537	0.00266472	0.00144406	0.00436796	48.0537	0.00259529	0.00138181	0.00413025	48.0537	0.00193457	0.000587855	0.00349818	48.0537	0.00377046	0.00209266	0.00549728	48.0537	0.00239954	0.000873893	0.00407827	48.0537	0.00186696	0.000545406	0.00316959	48.0537	0.00148597	0.000214613	0.00268309	48.0537	0.00200556	0.000380423	0.00340533	48.0537	0.00264083	0.00144092	0.00420536
48.5235	0.00293228	0.00154979	0.00499377	48.5235	0.00249151	0.0014457	0.00389042	48.5235	0.00204771	0.00106062	0.00352787	48.5235	0.00203675	0.00106444	0.00338447	48.5235	0.00155155	0.000455012	0.00282379	48.5235	0.00289845	0.00153192	0.00454301	48.5235	0.00188912	0.000668457	0.00335115	48.5235	0.00147839	0.000447241	0.00254163	48.5235	0.00120863	0.000233921	0.00227422	48.5235	0.00155807	0.00031664	0.00275007	48.5235	0.00204761	0.00104789	0.00335606
48.9933	0.00226879	0.00113885	0.00412378	48.9933	0.00194291	0.00107865	0.00321482	48.9933	0.00157986	0.000771714	0.00285252	48.9933	0.00160444	0.000798932	0.0027733	48.9933	0.00123888	0.000388616	0.0023619	48.9933	0.0022719	0.00117972	0.00370341	48.9933	0.00148986	0.000529555	0.00274929	48.9933	0.00118776	0.000386331	0.00213857	48.9933	0.00100331	0.000219807	0.00205513	48.9933	0.00123949	0.000241898	0.00221756	48.9933	0.00161005	0.000798849	0.00276626
49.4631	0.00180349	0.000827366	0.0033866	49.4631	0.00156205	0.000746042	0.00279607	49.4631	0.00125268	0.00056536	0.00242224	49.4631	0.00130206	0.000615031	0.00244663	49.4631	0.00101835	0.000315059	0.00224817	49.4631	0.00182331	0.000897108	0.00319514	49.4631	0.00120702	0.0004115	0.00246043	49.4631	0.00099067	0.000300752	0.00208326	49.4631	0.00086622	0.000191115	0.00228256	49.4631	0.00102143	0.000212846	0.00199882	49.4631	0.00129183	0.000572972	0.00231412
49.9329	0.0014922	0.000633326	0.0031194	49.9329	0.00131494	0.000607832	0.00280196	49.9329	0.00106702	0.000468183	0.0022579	49.9329	0.00110016	0.000452184	0.00252321	49.9329	0.000893059	0.000270197	0.00245602	49.9329	0.00151867	0.000683335	0.00318266	49.9329	0.00105581	0.000344714	0.0027053	49.9329	0.000872777	0.000267739	0.00239982	49.9329	0.000810891	0.000188908	0.00276135	49.9329	0.000868434	0.000189008	0.00220928	49.9329	0.00108593	0.000452865	0.00230275
50.4027	0.00133979	0.000499656	0.0033848	50.4027	0.00119729	0.000460526	0.0032216	50.4027	0.000955763	0.000367276	0.00248897	50.4027	0.00103735	0.000355222	0.00295747	50.4027	0.000901554	0.000227031	0.00287659	50.4027	0.00136655	0.0005325	0.0036519	50.4027	0.00103629	0.000294184	0.00321195	50.4027	0.000874229	0.000214975	0.00285233	50.4027	0.00090709	0.00017105	0.00335629	50.4027	0.000848531	0.000194319	0.00257381	50.4027	0.000984972	0.00034812	0.00261942
50.8725	0.00142011	0.000385359	0.00397718	50.8725	0.0013112	0.000375694	0.00381305	50.8725	0.00100928	0.000301249	0.00289608	50.8725	0.00116539	0.00029043	0.0035142	50.8725	0.00107726	0.000202767	0.00342269	50.8725	0.00148136	0.000432434	0.00429981	50.8725	0.00120886	0.000234984	0.0038287	50.8725	0.00105434	0.000185368	0.00340131	50.8725	0.00116506	0.000149262	0.00403964	50.8725	0.000983857	0.000187176	0.00311835	50.8725	0.00106806	0.000284688	0.0031441
51.3423	0.00173929	0.000311525	0.00473891	51.3423	0.00163314	0.000285022	0.00456474	51.3423	0.00126403	0.000236271	0.00340337	51.3423	0.00148161	0.000232305	0.00421488	51.3423	0.00142889	0.000160664	0.00409981	51.3423	0.00183936	0.000364142	0.00514288	51.3423	0.00159399	0.000194854	0.00456948	51.3423	0.00141405	0.000144864	0.00405908	51.3423	0.00164234	0.000126756	0.00488135	51.3423	0.00128351	0.000160535	0.00370778	51.3423	0.00134187	0.000233979	0.00372678
51.8121	0.00232994	0.000254378	0.00559728	51.8121	0.00224727	0.00023729	0.00535156	51.8121	0.00169641	0.000203053	0.0040801	51.8121	0.00206291	0.000194894	0.00499251	51.8121	0.0020169	0.000111627	0.00483337	51.8121	0.00250402	0.000288003	0.00603504	51.8121	0.00224527	0.000166455	0.00539264	51.8121	0.0019916	0.000127973	0.00480752	51.8121	0.00236718	0.000102189	0.00574731	51.8121	0.0018043	0.000131448	0.00438085	51.8121	0.0018371	0.000190886	0.00437587
52.2819	0.00320607	0.000204292	0.00650835	52.2819	0.00312812	0.000184826	0.00628409	52.2819	0.00234205	0.000150729	0.00476558	52.2819	0.00287967	0.00015503	0.00582742	52.2819	0.00283539	0.000107944	0.00564319	52.2819	0.00350033	0.00021635	0.00708018	52.2819	0.00315042	0.000146192	0.00633808	52.2819	0.00280041	0.000115643	0.00561957	52.2819	0.00335476	9.10577e-05	0.00669722	52.2819	0.0025264	0.000111832	0.00511429	52.2819	0.00256251	0.000151953	0.00511174
52.7517	0.00437894	0.000218271	0.00748931	52.7517	0.00428774	0.000196411	0.00721571	52.7517	0.00320163	0.000147076	0.00542495	52.7517	0.00394011	0.000151325	0.00669182	52.7517	0.00390489	0.000124269	0.00647741	52.7517	0.00479157	0.000207641	0.00815522	52.7517	0.00430717	0.000139701	0.00728252	52.7517	0.00386158	0.000119405	0.00648364	52.7517	0.00463402	9.01007e-05	0.00777054	52.7517	0.00348267	0.00010816	0.0058676	52.7517	0.00351813	0.000160623	0.00587379
53.2215	0.00586837	0.000256694	0.0084969	53.2215	0.0057325	0.000211982	0.00821089	53.2215	0.00426594	0.000173017	0.0061624	53.2215	0.00527785	0.000177935	0.00764316	53.2215	0.00522915	0.000160538	0.00741527	53.2215	0.0064195	0.000236659	0.00920023	53.2215	0.00578549	0.000180122	0.00823126	53.2215	0.00517883	0.000144171	0.00737369	53.2215	0.00622738	0.000133847	0.00877169	53.2215	0.00465767	0.000136993	0.00666448	53.2215	0.00468505	0.000168162	0.00669789
53.6913	0.00761788	0.00036972	0.00960472	53.6913	0.00742083	0.00034778	0.00922498	53.6913	0.00552409	0.000281887	0.00698229	53.6913	0.00685975	0.000313332	0.00864257	53.6913	0.00673708	0.000295113	0.00847313	53.6913	0.00833206	0.000389416	0.0104356	53.6913	0.00748004	0.000328688	0.00935279	53.6913	0.00671755	0.000272598	0.00840975	53.6913	0.00809003	0.000334757	0.0100237	53.6913	0.00602372	0.000252628	0.00762076	53.6913	0.00608621	0.000280404	0.0076513
54.1611	0.00947368	0.00107308	0.0110304	54.1611	0.0092407	0.00106504	0.0107188	54.1611	0.00689642	0.000803379	0.00807293	54.1611	0.00854895	0.000954114	0.0099386	54.1611	0.00838164	0.000932368	0.0098177	54.1611	0.0103859	0.00118174	0.0120637	54.1611	0.00935375	0.00105322	0.0108431	54.1611	0.00835963	0.000947712	0.00971846	54.1611	0.0100754	0.00111237	0.0116694	54.1611	0.00752149	0.000854372	0.00885162	54.1611	0.00757906	0.00086054	0.00875337
54.6309	0.0113555	0.00317796	0.0131099	54.6309	0.0110346	0.00297143	0.0127439	54.6309	0.00829115	0.00226382	0.00952943	54.6309	0.0102561	0.00280603	0.0117986	54.6309	0.0100767	0.00279617	0.0116693	54.6309	0.0124099	0.00335809	0.0143424	54.6309	0.0111769	0.00309854	0.0129749	54.6309	0.0100103	0.00274724	0.0115728	54.6309	0.0120568	0.00332538	0.0139425	54.6309	0.00899333	0.00252873	0.0105981	54.6309	0.00903845	0.00251247	0.0103356
55.1007	0.0133048	0.00771252	0.0160284	55.1007	0.012998	0.00762537	0.0156144	55.1007	0.00968922	0.00579484	0.0118045	55.1007	0.0120243	0.00701041	0.0146533	55.1007	0.0118084	0.0071124	0.0145406	55.1007	0.0145888	0.008725	0.0176971	55.1007	0.0131235	0.00780702	0.0159912	55.1007	0.0117573	0.00699687	0.0143317	55.1007	0.0141942	0.0084789	0.0171824	55.1007	0.0105466	0.00624588	0.0131592	55.1007	0.010612	0.00616566	0.0129076
55.5705	0.0153452	0.0118521	0.0209736	55.5705	0.0149547	0.0114305	0.0205385	55.5705	0.011171	0.00846465	0.015416	55.5705	0.0138184	0.0106043	0.0192202	55.5705	0.0136178	0.0103335	0.0190259	55.5705	0.0167733	0.0128816	0.022855	55.5705	0.01517	0.0115831	0.0210725	55.5705	0.0135549	0.0104252	0.0186771	55.5705	0.0163583	0.0124331	0.0227964	55.5705	0.0121889	0.00923059	0.0171162	55.5705	0.0122323	0.00946552	0.0167821
56.0403	0.0169414	0.0124058	0.0286825	56.0403	0.0164988	0.0120464	0.0281182	56.0403	0.012347	0.00902542	0.0207375	56.0403	0.0152788	0.0112726	0.0262813	56.0403	0.0150093	0.0110547	0.0257202	56.0403	0.0185401	0.0136566	0.0314166	56.0403	0.0167183	0.0122605	0.0283233	56.0403	0.0149141	0.0109444	0.0259019	56.0403	0.0180401	0.013017	0.0315062	56.0403	0.0134379	0.00973789	0.0235532	56.0403	0.0134996	0.00997548	0.0231184
56.5101	0.0179625	0.0126988	0.0396871	56.5101	0.0174855	0.012372	0.038458	56.5101	0.0131029	0.00924761	0.0284685	56.5101	0.0161691	0.0115438	0.0357944	56.5101	0.015941	0.0112837	0.0351921	56.5101	0.0196494	0.0139775	0.0432864	56.5101	0.0177635	0.01255	0.0390611	56.5101	0.0158122	0.011249	0.0352657	56.5101	0.0191312	0.013306	0.0422327	56.5101	0.0142588	0.00996072	0.0318699	56.5101	0.0143492	0.0102161	0.0316447
56.9799	0.0184067	0.0128342	0.043358	56.9799	0.0179377	0.0124185	0.0426316	56.9799	0.0133847	0.00933533	0.0325216	56.9799	0.0165835	0.0115997	0.0392921	56.9799	0.0163365	0.0113279	0.0389955	56.9799	0.0201173	0.0141101	0.0475772	56.9799	0.0181743	0.0125846	0.0430737	56.9799	0.0161824	0.0113495	0.0381334	56.9799	0.0196142	0.0134357	0.0465715	56.9799	0.014605	0.0100395	0.0348273	56.9799	0.0147132	0.0102712	0.0349313
57.4497	0.0181877	0.0127448	0.039805	57.4497	0.0177824	0.012362	0.0387332	57.4497	0.0132757	0.0093422	0.0289651	57.4497	0.0164265	0.0115449	0.0351521	57.4497	0.0161812	0.0112117	0.0355461	57.4497	0.0199124	0.013971	0.0441329	57.4497	0.0179888	0.0124588	0.0384665	57.4497	0.0160553	0.0112177	0.035475	57.4497	0.0194364	0.013356	0.0421739	57.4497	0.0144713	0.00998868	0.0317079	57.4497	0.0145461	0.010175	0.0314196
57.9195	0.0174218	0.0124826	0.0294754	57.9195	0.0170191	0.0120519	0.0286265	57.9195	0.0126791	0.00909518	0.0213543	57.9195	0.0157192	0.0113002	0.0261915	57.9195	0.0154503	0.01093	0.0263866	57.9195	0.019042	0.0136524	0.0320908	57.9195	0.0171984	0.0121646	0.0287584	57.9195	0.0153844	0.0109201	0.025833	57.9195	0.0185197	0.0130324	0.0318231	57.9195	0.0138345	0.00976672	0.0234819	57.9195	0.0139205	0.00990914	0.0235223
58.3893	0.0159534	0.0119489	0.0215191	58.3893	0.0155678	0.0115898	0.0211137	58.3893	0.0116132	0.00862481	0.0155697	58.3893	0.0144114	0.0107925	0.0195758	58.3893	0.0141688	0.0104805	0.0193823	58.3893	0.0174586	0.0130321	0.0234942	58.3893	0.0157985	0.0116562	0.0214535	58.3893	0.0141055	0.0104784	0.0192558	58.3893	0.0169993	0.0124533	0.0234931	58.3893	0.0126869	0.00933859	0.0171196	58.3893	0.0127243	0.00942635	0.0172028
58.8591	0.0139931	0.00767759	0.0167869	58.8591	0.0136126	0.00745037	0.0164636	58.8591	0.0101771	0.00547145	0.0123943	58.8591	0.0126157	0.00710191	0.0152843	58.8591	0.0124145	0.00675356	0.0151287	58.8591	0.0152767	0.00859932	0.0185447	58.8591	0.0138235	0.00769969	0.0167986	58.8591	0.0123431	0.00694935	0.0150282	58.8591	0.014893	0.00820472	0.0181783	58.8591	0.0111334	0.00636406	0.0132053	58.8591	0.011147	0.00625645	0.0135023
59.3289	0.0119268	0.00319182	0.0138919	59.3289	0.0116523	0.00309227	0.0134803	59.3289	0.00869086	0.00226048	0.0100978	59.3289	0.0107671	0.00290684	0.0124995	59.3289	0.0105804	0.00284288	0.0124081	59.3289	0.0130726	0.00350132	0.0151987	59.3289	0.0117565	0.00323629	0.01363	59.3289	0.0105155	0.00284338	0.0123804	59.3289	0.0126816	0.00345033	0.0148505	59.3289	0.00950092	0.00267836	0.0108144	59.3289	0.00950991	0.00260533	0.0110567
59.7987	0.0100268	0.00107807	0.011648	59.7987	0.00979536	0.00101263	0.011264	59.7987	0.00730707	0.000724954	0.0084781	59.7987	0.00908184	0.000970676	0.0104705	59.7987	0.00890713	0.000930238	0.0103089	59.7987	0.0110058	0.00114598	0.0126739	59.7987	0.00988085	0.00105755	0.011462	59.7987	0.00886113	0.000948894	0.0102559	59.7987	0.0106609	0.00114542	0.0123664	59.7987	0.00796552	0.000861341	0.00907179	59.7987	0.00799144	0.000860825	0.0092856
60.2685	0.00828643	0.000302535	0.00986824	60.2685	0.00810942	0.000277761	0.00964424	60.2685	0.00605692	0.000203367	0.00719105	60.2685	0.0075011	0.000260313	0.0088832	60.2685	0.00732964	0.000261677	0.00887778	60.2685	0.00910591	0.000322046	0.0108329	60.2685	0.0081603	0.000285758	0.00973522	60.2685	0.0073158	0.000260794	0.00874256	60.2685	0.00882636	0.000312263	0.0105272	60.2685	0.00659183	0.000236361	0.0077095	60.2685	0.00659096	0.000230627	0.0079983
60.7383	0.00654945	6.85575e-05	0.00850381	60.7383	0.00634858	6.37345e-05	0.00833213	60.7383	0.00477561	4.73966e-05	0.00619067	60.7383	0.00589582	5.90065e-05	0.00768279	60.7383	0.00581592	5.984e-05	0.00759934	60.7383	0.00714097	7.31216e-05	0.00933154	60.7383	0.00645424	6.47793e-05	0.00841179	60.7383	0.00575981	5.91227e-05	0.00749514	60.7383	0.0069382	7.07307e-05	0.00912233	60.7383	0.00519504	5.35477e-05	0.00669562	60.7383	0.00520689	5.22197e-05	0.00689863
61.2081	0.00493171	1.27271e-05	0.00738563	61.2081	0.00480943	1.19071e-05	0.00709068	61.2081	0.00359327	8.84655e-06	0.00532995	61.2081	0.0044733	1.10423e-05	0.00660291	61.2081	0.00436562	1.11912e-05	0.00646482	61.2081	0.0053973	1.36605e-05	0.00796954	61.2081	0.0048847	1.21238e-05	0.00719319	61.2081	0.00434477	1.10657e-05	0.00643413	61.2081	0.00524477	1.32243e-05	0.0077042	61.2081	0.00391794	1.00139e-05	0.00570573	61.2081	0.00392917	9.75884e-06	0.00588858
61.6779	0.00360968	1.85885e-06	0.00636447	61.6779	0.00350039	1.82875e-06	0.00609996	61.6779	0.00264226	1.37894e-06	0.00464701	61.6779	0.00326257	1.69258e-06	0.00576541	61.6779	0.00319221	1.65818e-06	0.00556893	61.6779	0.00396217	2.07193e-06	0.0069126	61.6779	0.00356331	1.83876e-06	0.00622721	61.6779	0.00317211	1.64276e-06	0.00554703	61.6779	0.00384159	1.96962e-06	0.0066431	61.6779	0.00285074	1.4981e-06	0.0049035	61.6779	0.0028561	1.48425e-06	0.00503523
62.1477	0.00255953	2.30884e-07	0.0053721	62.1477	0.00248371	2.2658e-07	0.00518696	62.1477	0.00184532	1.75973e-07	0.0039192	62.1477	0.00228157	2.10113e-07	0.00486921	62.1477	0.00225484	2.05794e-07	0.0047674	62.1477	0.00280501	2.54646e-07	0.00587569	62.1477	0.00251012	2.27873e-07	0.00533169	62.1477	0.00224297	2.03621e-07	0.00473713	62.1477	0.00270421	2.43184e-07	0.00563358	62.1477	0.00201117	1.84154e-07	0.00421827	62.1477	0.00203105	1.80816e-07	0.00430676
62.6174	0.00173897	2.50557e-08	0.00455057	62.6174	0.00168829	2.42397e-08	0.00438634	62.6174	0.00126745	1.87476e-08	0.00329258	62.6174	0.00157483	2.27737e-08	0.00413713	62.6174	0.00154576	2.24251e-08	0.00400358	62.6174	0.00190436	2.66873e-08	0.00496117	62.6174	0.00171554	2.45665e-08	0.00450224	62.6174	0.0015269	2.14469e-08	0.00399013	62.6174	0.0018449	2.65195e-08	0.00476724	62.6174	0.00137612	1.93826e-08	0.00352134	62.6174	0.00138278	1.92702e-08	0.00362516
63.0872	0.00114338	2.43493e-09	0.0037565	63.0872	0.00111639	2.31973e-09	0.00362558	63.0872	0.000835034	1.7301e-09	0.00271587	63.0872	0.00103399	2.2224e-09	0.00343723	63.0872	0.00101968	2.10293e-09	0.00332005	63.0872	0.0012558	2.67046e-09	0.00412658	63.0872	0.00112741	2.24416e-09	0.00372166	63.0872	0.00101123	1.75358e-09	0.00331112	63.0872	0.00122174	2.15549e-09	0.00393966	63.0872	0.000906045	1.88689e-09	0.0029368	63.0872	0.000916736	1.94806e-09	0.00303123
63.557	0.000729448	2.35645e-10	0.00306281	63.557	0.000714477	2.23931e-10	0.00297656	63.557	0.000535187	1.7245e-10	0.00224221	63.557	0.000662547	2.11955e-10	0.00280527	63.557	0.000652598	1.9297e-10	0.00271178	63.557	0.000798658	2.5533e-10	0.00338652	63.557	0.000718616	2.17263e-10	0.00304673	63.557	0.000647199	1.96646e-10	0.00271102	63.557	0.000781862	1.63756e-10	0.00322967	63.557	0.000578472	1.72794e-10	0.00241697	63.557	0.000584504	1.74815e-10	0.00246526
64.0268	0.00044805	1.6618e-11	0.00247191	64.0268	0.000435363	1.45145e-11	0.0023968	64.0268	0.000329951	1.09791e-11	0.00179876	64.0268	0.00040255	1.3427e-11	0.00226207	64.0268	0.000400197	1.3221e-11	0.00218038	64.0268	0.000493758	1.66453e-11	0.00272055	64.0268	0.000443535	1.47295e-11	0.00247778	64.0268	0.000399867	1.29685e-11	0.00218904	64.0268	0.000481157	1.3546e-11	0.00260064	64.0268	0.000352982	1.17621e-11	0.00194744	64.0268	0.000360384	1.20931e-11	0.00197405
64.4966	0.000269293	3.10908e-12	0.00195886	64.4966	0.000259605	2.33278e-12	0.0018985	64.4966	0.000194898	1.90333e-12	0.00142631	64.4966	0.000241193	1.89723e-12	0.00179693	64.4966	0.000236477	1.16334e-12	0.00171681	64.4966	0.000292839	2.50508e-12	0.00216116	64.4966	0.000263666	1.44493e-12	0.00197408	64.4966	0.000236989	1.42337e-12	0.00174028	64.4966	0.000285564	1.01216e-12	0.00206983	64.4966	0.000210942	1.39005e-12	0.00154755	64.4966	0.000212481	1.78786e-12	0.00156537
64.9664	0.000154905	5.38542e-13	0.00152623	64.9664	0.00014987	4.11925e-13	0.00146826	64.9664	0.000111592	3.38093e-13	0.00111412	64.9664	0.000138366	3.31398e-13	0.00140076	64.9664	0.000135353	2.82541e-13	0.00133863	64.9664	0.000167169	4.32509e-13	0.00168743	64.9664	0.000150452	2.86099e-13	0.00153229	64.9664	0.000135264	2.65342e-13	0.0013588	64.9664	0.000163973	1.92884e-13	0.00161847	64.9664	0.000121034	2.39277e-13	0.00121034	64.9664	0.000121576	3.27224e-13	0.00122839
65.4362	8.52686e-05	1.19751e-13	0.00117392	65.4362	8.16968e-05	9.03184e-14	0.00113177	65.4362	6.14964e-05	7.73212e-14	0.000857275	65.4362	7.53245e-05	8.13945e-14	0.00108151	65.4362	7.48561e-05	7.81276e-14	0.00103444	65.4362	9.20728e-05	1.00834e-13	0.00130403	65.4362	8.30491e-05	7.64408e-14	0.00117068	65.4362	7.45389e-05	7.92529e-14	0.00105083	65.4362	9.03582e-05	4.37623e-14	0.00124342	65.4362	6.6568e-05	6.29934e-14	0.000927442	65.4362	6.75468e-05	7.78183e-14	0.000954341
65.906	4.53938e-05	2.34639e-14	0.000884862	65.906	4.36725e-05	2.17415e-14	0.000858411	65.906	3.29466e-05	1.71804e-14	0.000649817	65.906	4.06092e-05	1.84798e-14	0.00081908	65.906	3.97071e-05	1.4184e-14	0.000783698	65.906	4.89647e-05	2.05878e-14	0.000984969	65.906	4.43581e-05	1.28766e-14	0.000888657	65.906	3.97567e-05	1.41093e-14	0.000791352	65.906	4.7712e-05	1.13695e-14	0.000943513	65.906	3.57524e-05	1.43985e-14	0.000706993	65.906	3.61268e-05	1.83979e-14	0.000725759
66.3758	2.32604e-05	4.53694e-15	0.000663674	66.3758	2.2676e-05	4.73292e-15	0.000643555	66.3758	1.72082e-05	3.74657e-15	0.000485216	66.3758	2.08302e-05	4.04349e-15	0.000614006	66.3758	2.03861e-05	2.96029e-15	0.000583387	66.3758	2.54001e-05	4.19377e-15	0.000733018	66.3758	2.28471e-05	2.85341e-15	0.000667426	66.3758	2.05698e-05	2.63155e-15	0.000590264	66.3758	2.48898e-05	3.19027e-15	0.000704294	66.3758	1.88748e-05	3.11222e-15	0.000527786	66.3758	1.85578e-05	3.80632e-15	0.000538914
66.8456	1.16408e-05	9.21222e-16	0.000487978	66.8456	1.14994e-05	9.19417e-16	0.000474388	66.8456	8.61876e-06	7.31975e-16	0.000357609	66.8456	1.04943e-05	8.23156e-16	0.000453244	66.8456	1.02846e-05	7.96995e-16	0.000430894	66.8456	1.28582e-05	9.7744e-16	0.000538482	66.8456	1.14996e-05	7.2109e-16	0.000494031	66.8456	1.0331e-05	6.21516e-16	0.000433613	66.8456	1.24182e-05	8.7215e-16	0.00051775	66.8456	9.40759e-06	6.47539e-16	0.000387994	66.8456	9.27594e-06	7.53331e-16	0.000397066
67.3154	5.65011e-06	2.32101e-16	0.000355278	67.3154	5.55897e-06	2.09791e-16	0.000343941	67.3154	4.2282e-06	1.48436e-16	0.000259836	67.3154	5.14897e-06	1.76783e-16	0.000328177	67.3154	4.95896e-06	1.65338e-16	0.000313214	67.3154	6.23429e-06	1.94834e-16	0.000389823	67.3154	5.60143e-06	1.48313e-16	0.000357304	67.3154	5.0341e-06	1.22464e-16	0.000313717	67.3154	6.03765e-06	1.62155e-16	0.000374882	67.3154	4.5327e-06	1.34523e-16	0.000280931	67.3154	4.53573e-06	1.64026e-16	0.000287491
67.7852	2.63889e-06	5.50916e-17	0.000255299	67.7852	2.61479e-06	5.36657e-17	0.000245398	67.7852	1.99278e-06	3.7363e-17	0.000186013	67.7852	2.44885e-06	4.58366e-17	0.000234041	67.7852	2.34494e-06	3.62099e-17	0.000223279	67.7852	2.94388e-06	5.04134e-17	0.000278003	67.7852	2.63247e-06	3.3044e-17	0.000253604	67.7852	2.36832e-06	2.6907e-17	0.000224135	67.7852	2.85781e-06	3.37758e-17	0.000267348	67.7852	2.12108e-06	3.22202e-17	0.000200347	67.7852	2.10262e-06	4.52012e-17	0.000204853
68.255	1.19912e-06	9.1061e-18	0.000180795	68.255	1.17265e-06	8.8386e-18	0.000173231	68.255	8.98955e-07	7.92706e-18	0.000131368	68.255	1.10755e-06	7.488e-18	0.00016497	68.255	1.05511e-06	6.00073e-18	0.000156012	68.255	1.32776e-06	8.83336e-18	0.000195453	68.255	1.19744e-06	6.10252e-18	0.000177202	68.255	1.06653e-06	4.24832e-18	0.000158116	68.255	1.29814e-06	5.67001e-18	0.000187788	68.255	9.51227e-07	4.6434e-18	0.000140726	68.255	9.57447e-07	7.36553e-18	0.000144222
68.7248	5.21974e-07	2.16762e-18	0.000126042	68.7248	5.07907e-07	1.75766e-18	0.000120497	68.7248	3.89538e-07	1.34835e-18	9.07491e-05	68.7248	4.79705e-07	1.70146e-18	0.000114283	68.7248	4.57217e-07	1.19447e-18	0.000107835	68.7248	5.7509e-07	1.58853e-18	0.000135955	68.7248	5.16875e-07	1.24019e-18	0.000122852	68.7248	4.62171e-07	8.50847e-19	0.000109986	68.7248	5.6516e-07	1.23309e-18	0.000129917	68.7248	4.12e-07	1.05224e-18	9.76201e-05	68.7248	4.19068e-07	1.39302e-18	0.000100042
69.1946	2.19648e-07	5.29528e-19	8.61838e-05	69.1946	2.13751e-07	5.05769e-19	8.25901e-05	69.1946	1.63028e-07	3.43935e-19	6.20082e-05	69.1946	2.00665e-07	4.84346e-19	7.74989e-05	69.1946	1.91642e-07	4.01783e-19	7.34826e-05	69.1946	2.41647e-07	4.87951e-19	9.31844e-05	69.1946	2.15918e-07	3.63538e-19	8.41157e-05	69.1946	1.93434e-07	2.42858e-19	7.52926e-05	69.1946	2.36887e-07	4.09313e-19	8.85269e-05	69.1946	1.72344e-07	3.8491e-19	6.69069e-05	69.1946	1.75404e-07	4.08891e-19	6.81336e-05
69.6644	8.87427e-08	8.02549e-20	5.80522e-05	69.6644	8.75472e-08	7.76718e-20	5.55866e-05	69.6644	6.58987e-08	5.80083e-20	4.18371e-05	69.6644	8.10692e-08	7.06199e-20	5.20133e-05	69.6644	7.8534e-08	5.10867e-20	4.93216e-05	69.6644	9.89735e-08	8.03034e-20	6.2212e-05	69.6644	8.71649e-08	6.32922e-20	5.64764e-05	69.6644	7.90114e-08	4.51416e-20	5.02436e-05	69.6644	9.69942e-08	5.79769e-20	5.978e-05	69.6644	7.02417e-08	5.07226e-20	4.49961e-05	69.6644	7.14131e-08	5.9532e-20	4.57034e-05
70.1342	3.46387e-08	8.78101e-21	3.84274e-05	70.1342	3.43757e-08	7.1739e-21	3.65194e-05	70.1342	2.58716e-08	5.44132e-21	2.77382e-05	70.1342	3.20662e-08	6.42236e-21	3.43829e-05	70.1342	3.1065e-08	4.23796e-21	3.26074e-05	70.1342	3.87737e-08	7.04573e-21	4.08746e-05	70.1342	3.45294e-08	4.73566e-21	3.72891e-05	70.1342	3.13038e-08	3.81369e-21	3.30101e-05	70.1342	3.84031e-08	4.59148e-21	3.93775e-05	70.1342	2.78586e-08	4.71558e-21	2.95637e-05	70.1342	2.82892e-08	4.95191e-21	2.99967e-05
70.604	1.30778e-08	1.93229e-21	2.48206e-05	70.604	1.29786e-08	1.75534e-21	2.36221e-05	70.604	9.76777e-09	1.34832e-21	1.81333e-05	70.604	1.21451e-08	1.44017e-21	2.23862e-05	70.604	1.17285e-08	7.90023e-22	2.12335e-05	70.604	1.4639e-08	1.67158e-21	2.65901e-05	70.604	1.31568e-08	9.96422e-22	2.42971e-05	70.604	1.19031e-08	6.68134e-22	2.13939e-05	70.604	1.45438e-08	8.45117e-22	2.56666e-05	70.604	1.06228e-08	8.43886e-22	1.92257e-05	70.604	1.08358e-08	1.34424e-21	1.95885e-05
71.0738	4.76885e-09	3.09791e-22	1.57883e-05	71.0738	4.73271e-09	2.35373e-22	1.50507e-05	71.0738	3.56185e-09	1.9682e-22	1.16947e-05	71.0738	4.43488e-09	2.11607e-22	1.43558e-05	71.0738	4.27681e-09	1.68494e-22	1.36193e-05	71.0738	5.33821e-09	2.51267e-22	1.71225e-05	71.0738	4.80735e-09	1.65541e-22	1.56461e-05	71.0738	4.3405e-09	1.12366e-22	1.37193e-05	71.0738	5.30348e-09	1.29871e-22	1.6553e-05	71.0738	3.90698e-09	1.599e-22	1.23989e-05	71.0738	3.95284e-09	1.76029e-22	1.26134e-05
71.5436	1.67958e-09	3.21807e-23	1.00167e-05	71.5436	1.67689e-09	3.03786e-23	9.56376e-06	71.5436	1.25448e-09	2.47883e-23	7.43804e-06	71.5436	1.57478e-09	1.99583e-23	9.06743e-06	71.5436	1.51822e-09	1.65456e-23	8.60428e-06	71.5436	1.89583e-09	3.41173e-23	1.08806e-05	71.5436	1.69796e-09	1.94473e-23	9.92668e-06	71.5436	1.52871e-09	1.60402e-23	8.66533e-06	71.5436	1.86789e-09	1.57671e-23	1.05189e-05	71.5436	1.38881e-09	1.64143e-23	7.87901e-06	71.5436	1.39219e-09	2.20285e-23	8.0022e-06
72.0134	5.74571e-10	5.31018e-24	6.26123e-06	72.0134	5.76048e-10	5.00634e-24	5.98808e-06	72.0134	4.3008e-10	4.15625e-24	4.66816e-06	72.0134	5.41197e-10	3.00556e-24	5.64093e-06	72.0134	5.21184e-10	1.98979e-24	5.35427e-06	72.0134	6.51281e-10	5.60941e-24	6.81287e-06	72.0134	5.83482e-10	2.41692e-24	6.20517e-06	72.0134	5.20021e-10	1.99607e-24	5.39072e-06	72.0134	6.39697e-10	1.87403e-24	6.58647e-06	72.0134	4.78898e-10	1.99374e-24	4.93341e-06	72.0134	4.75117e-10	3.46643e-24	5.0019e-06
72.4832	1.92398e-10	9.98273e-25	3.85611e-06	72.4832	1.9126e-10	9.70848e-25	3.69432e-06	72.4832	1.4394e-10	7.65442e-25	2.88724e-06	72.4832	1.78224e-10	5.74531e-25	3.46745e-06	72.4832	1.73522e-10	5.31117e-25	3.29523e-06	72.4832	2.178e-10	9.66622e-25	4.20335e-06	72.4832	1.93395e-10	4.4012e-25	3.8217e-06	72.4832	1.70853e-10	3.37143e-25	3.31872e-06	72.4832	2.12262e-10	4.09005e-25	4.06373e-06	72.4832	1.59939e-10	4.36296e-25	3.04377e-06	72.4832	1.57696e-10	6.1375e-25	3.08045e-06
72.953	6.22998e-11	2.33771e-25	2.35031e-06	72.953	6.18169e-11	2.02473e-25	2.24581e-06	72.953	4.66803e-11	1.49246e-25	1.75983e-06	72.953	5.6693e-11	9.84382e-26	2.10768e-06	72.953	5.58779e-11	1.03357e-25	2.0031e-06	72.953	7.00791e-11	1.63534e-25	2.55536e-06	72.953	6.16553e-11	9.82916e-26	2.31909e-06	72.953	5.48813e-11	8.88844e-26	2.01737e-06	72.953	6.80109e-11	7.19148e-26	2.47052e-06	72.953	5.14214e-11	7.96544e-26	1.85041e-06	72.953	5.11171e-11	1.38974e-25	1.86917e-06
73.4228	1.95077e-11	3.19343e-26	1.41179e-06	73.4228	1.92143e-11	2.60939e-26	1.34525e-06	73.4228	1.46119e-11	2.31045e-26	1.05708e-06	73.4228	1.74379e-11	1.80091e-26	1.26238e-06	73.4228	1.73642e-11	1.48665e-26	1.19981e-06	73.4228	2.17785e-11	2.94666e-26	1.53074e-06	73.4228	1.9104e-11	1.55919e-26	1.38968e-06	73.4228	1.72114e-11	1.37411e-26	1.20834e-06	73.4228	2.11355e-11	1.22656e-26	1.47995e-06	73.4228	1.59804e-11	1.39322e-26	1.10845e-06	73.4228	1.5975e-11	2.06062e-26	1.11749e-06
73.8926	5.91347e-12	4.30602e-27	8.35727e-07	73.8926	5.77108e-12	4.1273e-27	7.94011e-07	73.8926	4.38889e-12	3.07464e-27	6.25748e-07	73.8926	5.2348e-12	3.10011e-27	7.45016e-07	73.8926	5.21586e-12	2.52898e-27	7.08818e-07	73.8926	6.54227e-12	4.45716e-27	9.04093e-07	73.8926	5.72142e-12	2.7324e-27	8.22668e-07	73.8926	5.18882e-12	2.51838e-27	7.13163e-07	73.8926	6.34897e-12	1.26717e-27	8.73573e-07	73.8926	4.80052e-12	1.76909e-27	6.54275e-07	73.8926	4.79545e-12	3.36387e-27	6.60295e-07
74.3624	1.7237e-12	3.7669e-28	4.87543e-07	74.3624	1.67554e-12	3.08672e-28	4.63005e-07	74.3624	1.27429e-12	2.62268e-28	3.65041e-07	74.3624	1.51897e-12	2.48033e-28	4.33248e-07	74.3624	1.51448e-12	1.66898e-28	4.1349e-07	74.3624	1.89974e-12	3.75493e-28	5.27431e-07	74.3624	1.66189e-12	2.36917e-28	4.79941e-07	74.3624	1.50563e-12	1.5907e-28	4.14746e-07	74.3624	1.84358e-12	1.83893e-28	5.08101e-07	74.3624	1.39398e-12	2.18821e-28	3.80542e-07	74.3624	1.39143e-12	2.46956e-28	3.85209e-07
74.8322	4.87148e-13	4.20986e-29	2.80294e-07	74.8322	4.71643e-13	3.39524e-29	2.66183e-07	74.8322	3.57647e-13	2.9979e-29	2.09863e-07	74.8322	4.26042e-13	2.70437e-29	2.48258e-07	74.8322	4.25083e-13	2.27992e-29	2.37709e-07	74.8322	5.33256e-13	3.60331e-29	3.03229e-07	74.8322	4.70571e-13	2.5012e-29	2.75934e-07	74.8322	4.223e-13	1.47931e-29	2.3779e-07	74.8322	5.17481e-13	1.62189e-29	2.91725e-07	74.8322	3.91292e-13	2.54634e-29	2.18094e-07	74.8322	3.9025e-13	2.8573e-29	2.21466e-07
75.302	1.33472e-13	3.88743e-30	1.58806e-07	75.302	1.29227e-13	3.4395e-30	1.5081e-07	75.302	9.7033e-14	2.8321e-30	1.189e-07	75.302	1.16222e-13	2.93637e-30	1.40175e-07	75.302	1.15336e-13	2.1657e-30	1.34673e-07	75.302	1.44697e-13	3.56258e-30	1.71802e-07	75.302	1.28848e-13	3.21002e-30	1.56342e-07	75.302	1.14494e-13	1.69801e-30	1.34721e-07	75.302	1.40413e-13	1.66831e-30	1.65289e-07	75.302	1.06795e-13	2.14163e-30	1.23165e-07	75.302	1.05799e-13	2.73842e-30	1.25479e-07
75.7718	3.53642e-14	6.09116e-31	8.86696e-08	75.7718	3.42405e-14	5.09455e-31	8.42036e-08	75.7718	2.54491e-14	3.96419e-31	6.63872e-08	75.7718	3.0773e-14	3.94481e-31	7.799e-08	75.7718	3.04432e-14	1.90294e-31	7.51913e-08	75.7718	3.82335e-14	4.19121e-31	9.59271e-08	75.7718	3.41165e-14	4.10389e-31	8.72973e-08	75.7718	3.02669e-14	2.15822e-31	7.52194e-08	75.7718	3.68309e-14	1.6034e-31	9.22929e-08	75.7718	2.82978e-14	2.40623e-31	6.8539e-08	75.7718	2.7777e-14	3.55705e-31	7.00633e-08
76.2416	9.06118e-15	1.19993e-31	4.87907e-08	76.2416	8.77351e-15	8.33602e-32	4.63326e-08	76.2416	6.48214e-15	7.52713e-32	3.65291e-08	76.2416	7.87923e-15	5.9631e-32	4.27574e-08	76.2416	7.80084e-15	2.32889e-32	4.13722e-08	76.2416	9.79716e-15	8.2779e-32	5.27847e-08	76.2416	8.73535e-15	6.62345e-32	4.80375e-08	76.2416	7.7497e-15	2.72885e-32	4.13884e-08	76.2416	9.41634e-15	1.73921e-32	5.07865e-08	76.2416	7.25107e-15	3.32123e-32	3.76806e-08	76.2416	7.11219e-15	7.36556e-32	3.85536e-08
76.7114	2.24518e-15	1.23521e-32	2.64578e-08	76.7114	2.17397e-15	1.07075e-32	2.51245e-08	76.7114	1.60629e-15	8.78451e-33	1.9787e-08	76.7114	1.95087e-15	8.20615e-33	2.30989e-08	76.7114	1.93304e-15	3.38894e-33	2.24338e-08	76.7114	2.42774e-15	1.04551e-32	2.8624e-08	76.7114	2.16285e-15	7.53205e-33	2.60505e-08	76.7114	1.91881e-15	3.85547e-33	2.2443e-08	76.7114	2.33341e-15	2.33929e-33	2.75413e-08	76.7114	1.79679e-15	4.47671e-33	2.04345e-08	76.7114	1.76097e-15	7.00321e-33	2.09071e-08
77.1812	5.3798e-16	9.70804e-34	1.41392e-08	77.1812	5.20214e-16	9.31255e-34	1.34265e-08	77.1812	3.8474e-16	9.14799e-34	1.05532e-08	77.1812	4.67093e-16	6.34513e-34	1.22964e-08	77.1812	4.63218e-16	4.66483e-34	1.19882e-08	77.1812	5.77152e-16	7.94629e-34	1.52971e-08	77.1812	5.17851e-16	5.05988e-34	1.39222e-08	77.1812	4.59422e-16	5.17398e-34	1.19933e-08	77.1812	5.57424e-16	2.58373e-34	1.47189e-08	77.1812	4.26753e-16	3.65278e-34	1.09211e-08	77.1812	4.21631e-16	4.63497e-34	1.11732e-08
77.651	1.2466e-16	1.44555e-34	7.44654e-09	77.651	1.19165e-16	1.35818e-34	7.07107e-09	77.651	8.81032e-17	1.08375e-34	5.54595e-09	77.651	1.08146e-16	7.63403e-35	6.45032e-09	77.651	1.07275e-16	4.78397e-35	6.31333e-09	77.651	1.32177e-16	4.77869e-35	8.05642e-09	77.651	1.19461e-16	4.23177e-35	7.33257e-09	77.651	1.0637e-16	3.74607e-35	6.31616e-09	77.651	1.27643e-16	3.41646e-35	7.75218e-09	77.651	9.77418e-17	2.76125e-35	5.75209e-09	77.651	9.74557e-17	3.786e-35	5.88464e-09
78.1208	2.76665e-17	1.45357e-35	3.86491e-09	78.1208	2.63864e-17	1.27458e-35	3.66998e-09	78.1208	1.95016e-17	1.03506e-35	2.87182e-09	78.1208	2.42129e-17	9.39035e-36	3.33425e-09	78.1208	2.37444e-17	7.01612e-36	3.27657e-09	78.1208	2.92601e-17	7.61247e-36	4.18151e-09	78.1208	2.64467e-17	6.48486e-36	3.80594e-09	78.1208	2.38156e-17	5.05651e-36	3.27811e-09	78.1208	2.82528e-17	6.65256e-36	4.02374e-09	78.1208	2.16393e-17	5.09449e-36	2.98568e-09	78.1208	2.15736e-17	6.98627e-36	3.05435e-09
78.5906	5.92191e-18	2.35329e-36	1.97689e-09	78.5906	5.64779e-18	2.06714e-36	1.87715e-09	78.5906	4.17261e-18	1.53202e-36	1.4653e-09	78.5906	5.20982e-18	1.8809e-36	1.70439e-09	78.5906	5.08027e-18	1.36049e-36	1.67586e-09	78.5906	6.26123e-18	1.53867e-36	2.13886e-09	78.5906	5.65954e-18	1.48382e-36	1.94682e-09	78.5906	5.14236e-18	9.16172e-37	1.67668e-09	78.5906	6.04485e-18	1.44128e-36	2.05823e-09	78.5906	4.63095e-18	1.12656e-36	1.52728e-09	78.5906	4.61637e-18	1.36408e-36	1.56234e-09
79.0604	1.2253e-18	4.80199e-37	9.96515e-10	79.0604	1.16856e-18	4.40936e-37	9.46223e-10	79.0604	8.63006e-19	2.80997e-37	7.36693e-10	79.0604	1.07755e-18	3.18054e-37	8.59195e-10	79.0604	1.0507e-18	1.87898e-37	8.4472e-10	79.0604	1.29513e-18	3.01165e-37	1.07817e-09	79.0604	1.17074e-18	2.87823e-37	9.81408e-10	79.0604	1.06346e-18	1.29571e-37	8.45154e-10	79.0604	1.25019e-18	1.22022e-37	1.03757e-09	79.0604	9.58006e-19	1.34381e-37	7.69934e-10	79.0604	9.54876e-19	2.74204e-37	7.87572e-10
79.5302	2.4508e-19	7.90425e-38	4.95044e-10	79.5302	2.33125e-19	5.94648e-38	4.70052e-10	79.5302	1.72074e-19	6.09647e-38	3.64951e-10	79.5302	2.15439e-19	2.8764e-38	4.26849e-10	79.5302	2.10059e-19	1.99133e-38	4.19611e-10	79.5302	2.58966e-19	3.58518e-38	5.35618e-10	79.5302	2.34109e-19	2.75763e-38	4.87565e-10	79.5302	2.12594e-19	1.73601e-38	4.19835e-10	79.5302	2.49943e-19	1.57767e-38	5.15465e-10	79.5302	1.90266e-19	1.66589e-38	3.82515e-10	79.5302	1.90928e-19	2.9593e-38	3.91259e-10
80	4.69616e-20	8.63669e-39	2.41864e-10	80	4.43813e-20	7.90599e-39	2.30122e-10	80	3.31051e-20	7.61256e-39	1.78144e-10	80	4.16004e-20	4.0078e-39	2.08986e-10	80	4.05964e-20	3.20368e-39	2.05418e-10	80	4.95318e-20	5.12117e-39	2.62229e-10	80	4.52542e-20	3.06305e-39	2.38713e-10	80	4.1083e-20	2.18675e-39	2.05533e-10	80	4.83043e-20	1.99128e-39	2.52372e-10	80	3.62242e-20	2.06159e-39	1.87286e-10	80	3.69042e-20	3.85462e-39	1.91558e-10

## Sheet: Fig2c
Distance (Å)	Apo			Distance (Å)	Apo + barr			Distance (Å)	Naloxone + barr			Distance (Å)	TRV130 + barr			Distance (Å)	PZM21 + barr			Distance (Å)	MP + barr			Distance (Å)	Buprenorphine + barr			Distance (Å)	Morphine + barr			Distance (Å)	DAMGO + barr			Distance (Å)	BU72 + barr			Distance (Å)	Lofentanil + barr
	Probability	Lower confidence	Upper confidence		Probability	Lower confidence	Upper confidence		Probability	Lower confidence	Upper confidence		Probability	Lower confidence	Upper confidence		Probability	Lower confidence	Upper confidence		Probability	Lower confidence	Upper confidence		Probability	Lower confidence	Upper confidence		Probability	Lower confidence	Upper confidence		Probability	Lower confidence	Upper confidence		Probability	Lower confidence	Upper confidence		Probability	Lower confidence	Upper confidence
10	5.52315e-06	4.46379e-07	2.88493e-05	10	5.6219e-06	4.70875e-07	2.88006e-05	10	4.97187e-06	4.00605e-07	2.62587e-05	10	4.70429e-06	3.96992e-07	2.41486e-05	10	4.78415e-06	4.12986e-07	2.41237e-05	10	4.96307e-06	4.17666e-07	2.59296e-05	10	4.92423e-06	3.98014e-07	2.49771e-05	10	5.5311e-06	4.63524e-07	2.86313e-05	10	3.62305e-06	2.94624e-07	1.82555e-05	10	3.7915e-06	3.21868e-07	2.05948e-05	10	3.91767e-06	3.27916e-07	2.10033e-05
10.4698	8.2946e-06	7.95496e-07	3.85326e-05	10.4698	8.42634e-06	8.30465e-07	3.85751e-05	10.4698	7.48518e-06	6.98821e-07	3.52262e-05	10.4698	7.08182e-06	6.89935e-07	3.25137e-05	10.4698	7.16178e-06	7.25924e-07	3.23606e-05	10.4698	7.43069e-06	7.32087e-07	3.49676e-05	10.4698	7.41944e-06	7.09393e-07	3.37204e-05	10.4698	8.22627e-06	8.30475e-07	3.85162e-05	10.4698	5.4424e-06	5.21347e-07	2.47432e-05	10.4698	5.69341e-06	5.68443e-07	2.75168e-05	10.4698	5.90378e-06	5.80273e-07	2.80843e-05
10.9396	1.23493e-05	1.39246e-06	5.0941e-05	10.9396	1.24965e-05	1.45367e-06	5.13254e-05	10.9396	1.10853e-05	1.2021e-06	4.68904e-05	10.9396	1.0514e-05	1.17979e-06	4.35215e-05	10.9396	1.05927e-05	1.2507e-06	4.30006e-05	10.9396	1.09773e-05	1.27624e-06	4.68088e-05	10.9396	1.09824e-05	1.23629e-06	4.47789e-05	10.9396	1.22377e-05	1.45942e-06	5.14956e-05	10.9396	8.06594e-06	9.02783e-07	3.32446e-05	10.9396	8.45693e-06	9.79312e-07	3.68519e-05	10.9396	8.74882e-06	9.94274e-07	3.72912e-05
11.4094	1.81001e-05	2.37174e-06	6.72766e-05	11.4094	1.81941e-05	2.47238e-06	6.77636e-05	11.4094	1.62493e-05	2.05317e-06	6.15481e-05	11.4094	1.53848e-05	1.98506e-06	5.75841e-05	11.4094	1.55095e-05	2.10195e-06	5.66446e-05	11.4094	1.61613e-05	2.19445e-06	6.13405e-05	11.4094	1.60596e-05	2.10866e-06	5.93421e-05	11.4094	1.79112e-05	2.48226e-06	6.86649e-05	11.4094	1.18413e-05	1.54749e-06	4.40909e-05	11.4094	1.2362e-05	1.65673e-06	4.89549e-05	11.4094	1.28833e-05	1.69782e-06	4.93958e-05
11.8792	2.60421e-05	3.97339e-06	8.81382e-05	11.8792	2.62788e-05	4.08324e-06	8.83492e-05	11.8792	2.36036e-05	3.43234e-06	8.07642e-05	11.8792	2.23532e-05	3.28633e-06	7.55783e-05	11.8792	2.24822e-05	3.47882e-06	7.41782e-05	11.8792	2.34388e-05	3.70614e-06	7.9908e-05	11.8792	2.31326e-05	3.53452e-06	7.79954e-05	11.8792	2.59006e-05	4.1357e-06	9.04233e-05	11.8792	1.70942e-05	2.59177e-06	5.77103e-05	11.8792	1.79125e-05	2.78885e-06	6.41019e-05	11.8792	1.86889e-05	2.85009e-06	6.51209e-05
12.349	3.71615e-05	6.63015e-06	0.000115402	12.349	3.75963e-05	6.63394e-06	0.000114288	12.349	3.37054e-05	5.69832e-06	0.000105106	12.349	3.19032e-05	5.44262e-06	9.87044e-05	12.349	3.21634e-05	5.72725e-06	9.6362e-05	12.349	3.35399e-05	6.11464e-06	0.000103703	12.349	3.30517e-05	5.80979e-06	0.00010078	12.349	3.69363e-05	6.7308e-06	0.000116897	12.349	2.45782e-05	4.21871e-06	7.47949e-05	12.349	2.55519e-05	4.56003e-06	8.25977e-05	12.349	2.67144e-05	4.70308e-06	8.4926e-05
12.8188	5.25829e-05	1.07485e-05	0.000149231	12.8188	5.33125e-05	1.07785e-05	0.000147648	12.8188	4.77176e-05	9.19256e-06	0.000135848	12.8188	4.51229e-05	8.86709e-06	0.000127059	12.8188	4.54759e-05	9.17918e-06	0.000124771	12.8188	4.76069e-05	9.82908e-06	0.000133472	12.8188	4.64791e-05	9.40369e-06	0.000131108	12.8188	5.24509e-05	1.07694e-05	0.000149928	12.8188	3.47059e-05	6.75386e-06	9.65292e-05	12.8188	3.60693e-05	7.32423e-06	0.00010491	12.8188	3.76644e-05	7.62846e-06	0.000109614
13.2886	7.37002e-05	1.69445e-05	0.000191074	13.2886	7.44159e-05	1.7214e-05	0.00018975	13.2886	6.66208e-05	1.46581e-05	0.000174757	13.2886	6.28995e-05	1.41978e-05	0.000162331	13.2886	6.34767e-05	1.44754e-05	0.000159995	13.2886	6.66507e-05	1.545e-05	0.00017037	13.2886	6.46486e-05	1.49681e-05	0.000169049	13.2886	7.33926e-05	1.71311e-05	0.00019077	13.2886	4.8361e-05	1.05937e-05	0.000123597	13.2886	5.0285e-05	1.17206e-05	0.000135223	13.2886	5.26667e-05	1.20468e-05	0.000140278
13.7584	0.000102193	2.64146e-05	0.000242131	13.7584	0.000102615	2.72487e-05	0.00024093	13.7584	9.18958e-05	2.34354e-05	0.000222391	13.7584	8.67535e-05	2.20532e-05	0.000206525	13.7584	8.75382e-05	2.24611e-05	0.000203748	13.7584	9.22976e-05	2.41962e-05	0.000216117	13.7584	8.91192e-05	2.36762e-05	0.000215541	13.7584	0.000100948	2.67836e-05	0.000241147	13.7584	6.64094e-05	1.67063e-05	0.000157115	13.7584	6.94658e-05	1.81052e-05	0.000173904	13.7584	7.19981e-05	1.88281e-05	0.000178275
14.2282	0.00013955	4.07408e-05	0.000307334	14.2282	0.000140504	4.23296e-05	0.000303228	14.2282	0.000125268	3.67729e-05	0.000280292	14.2282	0.000118154	3.4111e-05	0.000259119	14.2282	0.000119198	3.42926e-05	0.000256602	14.2282	0.000125819	3.70685e-05	0.000272549	14.2282	0.000121998	3.62985e-05	0.000274543	14.2282	0.000137387	4.07502e-05	0.000302862	14.2282	9.06674e-05	2.5834e-05	0.000198193	14.2282	9.46626e-05	2.75126e-05	0.000220016	14.2282	9.78256e-05	2.89323e-05	0.000225725
14.698	0.000188108	6.21923e-05	0.000385949	14.698	0.00018987	6.39433e-05	0.000378702	14.698	0.000168213	5.66214e-05	0.000348154	14.698	0.000159276	5.18527e-05	0.000321072	14.698	0.000160434	5.1912e-05	0.000321471	14.698	0.000169246	5.5752e-05	0.00034316	14.698	0.000164359	5.5534e-05	0.000343915	14.698	0.00018584	6.12735e-05	0.000379248	14.698	0.000122465	3.92472e-05	0.000246353	14.698	0.000127887	4.14109e-05	0.000275874	14.698	0.000131808	4.32872e-05	0.000281747
15.1678	0.000250128	9.27035e-05	0.000479393	15.1678	0.00025337	9.49085e-05	0.000469447	15.1678	0.000223638	8.55523e-05	0.000428061	15.1678	0.000212757	7.71617e-05	0.000397898	15.1678	0.000213506	7.79912e-05	0.000398817	15.1678	0.000223908	8.25292e-05	0.000426033	15.1678	0.000220222	8.26678e-05	0.000424709	15.1678	0.000247597	9.22391e-05	0.00046717	15.1678	0.00016332	5.86293e-05	0.000305833	15.1678	0.000170006	6.21051e-05	0.000342844	15.1678	0.000175668	6.41825e-05	0.000346308
15.6376	0.000329306	0.000134582	0.000587071	15.6376	0.000332768	0.000137678	0.000580365	15.6376	0.000295111	0.000126047	0.000523452	15.6376	0.000279131	0.000113618	0.000487147	15.6376	0.000280132	0.000115071	0.00048718	15.6376	0.000293874	0.000120479	0.000522468	15.6376	0.000289755	0.00012017	0.000521031	15.6376	0.000325492	0.000136333	0.000570865	15.6376	0.000214531	8.53161e-05	0.000376805	15.6376	0.000223615	9.16112e-05	0.000421734	15.6376	0.000230358	9.44626e-05	0.000425991
16.1074	0.000430114	0.000192641	0.000719713	16.1074	0.000429727	0.000196459	0.000711515	16.1074	0.000384688	0.000179641	0.000641078	16.1074	0.000362389	0.000163099	0.000593802	16.1074	0.000365285	0.000164217	0.000599869	16.1074	0.000381366	0.000173815	0.000636627	16.1074	0.000376523	0.000172106	0.000631026	16.1074	0.000423323	0.000195488	0.000696191	16.1074	0.000278877	0.000122475	0.000459624	16.1074	0.000290041	0.000132133	0.000516479	16.1074	0.000300269	0.000137408	0.000518968
16.5772	0.00055321	0.000269151	0.000865191	16.5772	0.00055271	0.000277372	0.000854359	16.5772	0.000494128	0.000249335	0.000772997	16.5772	0.000462511	0.000228276	0.000722149	16.5772	0.000469858	0.000232014	0.000730555	16.5772	0.000490418	0.000246539	0.000766983	16.5772	0.000482781	0.000242	0.000766852	16.5772	0.000544405	0.000273129	0.000840352	16.5772	0.000356288	0.000174725	0.000557967	16.5772	0.000374282	0.00018449	0.000621727	16.5772	0.000386367	0.000194213	0.000627698
17.047	0.000701189	0.000374165	0.00104929	17.047	0.000701905	0.000389	0.00102891	17.047	0.000626814	0.000338552	0.000917786	17.047	0.000585518	0.000313566	0.000861774	17.047	0.000596738	0.000324363	0.000876924	17.047	0.00062184	0.000341305	0.000922261	17.047	0.000612871	0.00033019	0.000925207	17.047	0.000689194	0.000376894	0.00100888	17.047	0.000451314	0.000243742	0.00067233	17.047	0.000473321	0.000250512	0.00074366	17.047	0.000490643	0.000267916	0.000756462
17.5168	0.000878248	0.000509046	0.00125986	17.5168	0.000876807	0.000530924	0.00123458	17.5168	0.000786613	0.000456247	0.00109502	17.5168	0.000733469	0.00042295	0.00102606	17.5168	0.000746675	0.000440422	0.00104301	17.5168	0.000779415	0.000466137	0.00110324	17.5168	0.000766948	0.000445243	0.00110073	17.5168	0.000863516	0.000508498	0.00120222	17.5168	0.000566202	0.000331007	0.000801091	17.5168	0.000592524	0.00034046	0.000887217	17.5168	0.000616058	0.000360891	0.000907472
17.9866	0.00108637	0.000678513	0.00149714	17.9866	0.00108673	0.00070339	0.00145412	17.9866	0.000973818	0.000613209	0.00129901	17.9866	0.000908759	0.000571803	0.00121471	17.9866	0.000924785	0.000588786	0.0012312	17.9866	0.000960898	0.000622693	0.00130103	17.9866	0.000955758	0.000592824	0.00132189	17.9866	0.00106968	0.000682561	0.00142081	17.9866	0.000699387	0.000438101	0.000946289	17.9866	0.000734378	0.000453588	0.00105483	17.9866	0.000761768	0.000477685	0.00107208
18.4564	0.00132376	0.000888866	0.00176713	18.4564	0.00133	0.000922962	0.00169633	18.4564	0.00118891	0.000801398	0.0015328	18.4564	0.00111514	0.000760902	0.00142547	18.4564	0.0011298	0.000771247	0.00145387	18.4564	0.00117244	0.000815805	0.00151727	18.4564	0.0011674	0.000773188	0.00155568	18.4564	0.00131187	0.000890398	0.00166865	18.4564	0.000857014	0.000564655	0.00112601	18.4564	0.000902762	0.000587567	0.00125136	18.4564	0.000930872	0.000624475	0.00126293
18.9262	0.0015996	0.00114366	0.00207054	18.9262	0.00161114	0.00118543	0.00197933	18.9262	0.00143644	0.00102916	0.0018066	18.9262	0.00134819	0.000980449	0.00166485	18.9262	0.00136684	0.000995716	0.00168843	18.9262	0.00141475	0.0010531	0.00176303	18.9262	0.0014062	0.00099386	0.0018216	18.9262	0.00158368	0.00114448	0.00195493	18.9262	0.00103494	0.000725723	0.00132152	18.9262	0.00108893	0.000750114	0.00146364	18.9262	0.00112666	0.000795056	0.00148029
19.396	0.00191662	0.00142714	0.00240165	19.396	0.00192602	0.00148289	0.00228776	19.396	0.0017157	0.00128592	0.00211245	19.396	0.00161032	0.00123323	0.0019291	19.396	0.00163299	0.00126023	0.0019599	19.396	0.00169433	0.00131951	0.00205794	19.396	0.00167998	0.00123232	0.00211973	19.396	0.0018945	0.00146616	0.00225761	19.396	0.00123687	0.000922798	0.00153181	19.396	0.00129951	0.00094407	0.00170504	19.396	0.0013488	0.000996429	0.00171711
19.8658	0.00226239	0.00174796	0.00278377	19.8658	0.0022775	0.00183203	0.0026268	19.8658	0.00203458	0.0015901	0.00243198	19.8658	0.00190126	0.00152207	0.00222775	19.8658	0.00192924	0.00155779	0.00225181	19.8658	0.00199925	0.00161705	0.00238048	19.8658	0.00198486	0.00152433	0.00246013	19.8658	0.00223652	0.00180786	0.00258706	19.8658	0.00146021	0.00114046	0.00177051	19.8658	0.00153551	0.00115063	0.00196579	19.8658	0.00159132	0.00121433	0.00197737
20.3356	0.00264122	0.00210155	0.00322283	20.3356	0.00265724	0.0022349	0.00300198	20.3356	0.0023779	0.00192505	0.00279328	20.3356	0.00222127	0.00184692	0.00257073	20.3356	0.00225212	0.0018894	0.00258538	20.3356	0.00234147	0.00195169	0.00273805	20.3356	0.00231788	0.00181967	0.00283504	20.3356	0.00261235	0.0021989	0.00296428	20.3356	0.00170833	0.00138389	0.00203652	20.3356	0.001793	0.00136665	0.00223484	20.3356	0.0018549	0.00146945	0.00226394
20.8054	0.00305687	0.00248157	0.00367189	20.8054	0.00306825	0.00268372	0.00343752	20.8054	0.00274716	0.00227352	0.00321175	20.8054	0.00256858	0.00219908	0.00293834	20.8054	0.00259958	0.00225752	0.00296276	20.8054	0.00270126	0.0023165	0.0031131	20.8054	0.00266871	0.00216151	0.00323423	20.8054	0.0030198	0.00261977	0.00337057	20.8054	0.00197669	0.00162802	0.00232397	20.8054	0.00206895	0.00161555	0.00253496	20.8054	0.00214226	0.00173208	0.00256613
21.2752	0.00349744	0.00287347	0.00416452	21.2752	0.00351291	0.003145	0.00392379	21.2752	0.00315608	0.00262439	0.00366587	21.2752	0.0029424	0.00257084	0.00334174	21.2752	0.00298093	0.00260586	0.00334679	21.2752	0.0030959	0.00271028	0.0035335	21.2752	0.00304453	0.00250981	0.00365542	21.2752	0.00344974	0.00306221	0.0038304	21.2752	0.00226053	0.00190043	0.00263101	21.2752	0.00235863	0.00188196	0.00285644	21.2752	0.00244666	0.0020128	0.00288484
21.745	0.00395797	0.00328247	0.00469788	21.745	0.00398344	0.00359574	0.00441707	21.745	0.00358815	0.00302078	0.0041505	21.745	0.00333523	0.00292593	0.00378144	21.745	0.00338516	0.00299385	0.00377429	21.745	0.00351166	0.0030797	0.00396582	21.745	0.00345049	0.00283799	0.00412629	21.745	0.0039098	0.00353177	0.00431107	21.745	0.00256328	0.00217177	0.00298264	21.745	0.00265244	0.00213538	0.00319973	21.745	0.00276388	0.00229022	0.00323343
22.2148	0.00443878	0.00370097	0.00525626	22.2148	0.00446492	0.00404863	0.00494323	22.2148	0.0040461	0.00342715	0.00467859	22.2148	0.00375258	0.00328534	0.00422834	22.2148	0.00380541	0.00336078	0.00423388	22.2148	0.00394139	0.00345211	0.00445365	22.2148	0.00387135	0.00320151	0.00459426	22.2148	0.00438646	0.00397654	0.00483753	22.2148	0.00288239	0.00244812	0.00335093	22.2148	0.0029578	0.00239356	0.00356242	22.2148	0.00308346	0.00257367	0.00357843
22.6846	0.00491757	0.00411199	0.00581992	22.6846	0.00496689	0.00450525	0.00551909	22.6846	0.00452488	0.00383557	0.00523503	22.6846	0.00418153	0.0036454	0.00470473	22.6846	0.00424139	0.00374838	0.00471403	22.6846	0.00438261	0.00384426	0.00498841	22.6846	0.00428148	0.00356361	0.00505941	22.6846	0.0048685	0.00443115	0.00538177	22.6846	0.00320608	0.00272669	0.0037559	22.6846	0.0032549	0.00265264	0.00390708	22.6846	0.00340067	0.00286828	0.00392482
23.1544	0.00540994	0.00454915	0.0063973	23.1544	0.00547915	0.00499028	0.00609626	23.1544	0.00501264	0.00426409	0.00580411	23.1544	0.00461744	0.00402701	0.00520001	23.1544	0.00469183	0.00414573	0.00521282	23.1544	0.00484137	0.00424305	0.0055172	23.1544	0.00470414	0.00393047	0.00554388	23.1544	0.00536491	0.00489383	0.00592963	23.1544	0.00353872	0.00301931	0.00412673	23.1544	0.00355204	0.00290377	0.00423982	23.1544	0.00370668	0.00313997	0.00427294
23.6242	0.00591339	0.00499075	0.00699596	23.6242	0.00600925	0.00545937	0.00668485	23.6242	0.00553936	0.00473364	0.00636793	23.6242	0.00506756	0.00444891	0.00569541	23.6242	0.00515957	0.00457175	0.00574469	23.6242	0.00531067	0.00465504	0.00603987	23.6242	0.00512285	0.00430978	0.00601085	23.6242	0.00587057	0.00535648	0.00647065	23.6242	0.00388609	0.00332809	0.00451301	23.6242	0.00383255	0.0031371	0.00454872	23.6242	0.00399827	0.00339923	0.00458685
24.094	0.00641716	0.0054392	0.00757928	24.094	0.00654847	0.00598378	0.0072606	24.094	0.00609968	0.00525123	0.00698186	24.094	0.00553736	0.00489324	0.00619301	24.094	0.00564281	0.00502662	0.0062759	24.094	0.00577381	0.00509395	0.00655094	24.094	0.00554205	0.00467697	0.00645252	24.094	0.00638119	0.00582621	0.00702123	24.094	0.00424716	0.00365899	0.00492149	24.094	0.00409575	0.00336519	0.0048251	24.094	0.0042627	0.00365912	0.00489848
24.5638	0.00695556	0.00593347	0.00814108	24.5638	0.00710052	0.00655443	0.00785486	24.5638	0.00671151	0.00584692	0.0076156	24.5638	0.00602329	0.00538969	0.0067211	24.5638	0.00614788	0.00553943	0.00679855	24.5638	0.00626707	0.00556795	0.00706409	24.5638	0.00595529	0.00507894	0.00689533	24.5638	0.00691406	0.00633425	0.00759445	24.5638	0.00462649	0.00402656	0.00530884	24.5638	0.00433321	0.00359575	0.0051222	24.5638	0.00451616	0.00389913	0.00515974
25.0336	0.00749451	0.00649254	0.00868084	25.0336	0.00768958	0.00712526	0.00846895	25.0336	0.00738125	0.0065215	0.00828198	25.0336	0.00654324	0.00589837	0.00724183	25.0336	0.00669531	0.00608804	0.00734663	25.0336	0.00678575	0.00607533	0.0075806	25.0336	0.00637285	0.0054716	0.0073177	25.0336	0.00747482	0.00688773	0.0081417	25.0336	0.00502864	0.0044297	0.00571398	25.0336	0.00454922	0.00380754	0.00534495	25.0336	0.00472732	0.00411735	0.00538899
25.5034	0.00807449	0.00706391	0.00920742	25.5034	0.00833384	0.00778471	0.00909456	25.5034	0.00813597	0.00731922	0.00900955	25.5034	0.00711353	0.00648256	0.00778709	25.5034	0.00729228	0.00669799	0.00792266	25.5034	0.00735309	0.00667443	0.0081265	25.5034	0.00679345	0.00588111	0.00771701	25.5034	0.00806271	0.00749451	0.00865804	25.5034	0.00545348	0.00488051	0.00615361	25.5034	0.00475863	0.00400481	0.00551297	25.5034	0.00493631	0.00432827	0.005585
25.9732	0.0086932	0.00769607	0.00974385	25.9732	0.00904532	0.0084813	0.00973883	25.9732	0.00900348	0.00820611	0.00981604	25.9732	0.00773845	0.00717117	0.00842106	25.9732	0.00795448	0.00738695	0.00854514	25.9732	0.00798314	0.00734053	0.00871217	25.9732	0.00721531	0.00633457	0.00812219	25.9732	0.00869707	0.00816677	0.00930069	25.9732	0.00593959	0.00538902	0.00660448	25.9732	0.00491854	0.00418493	0.00564871	25.9732	0.00510939	0.0045161	0.00575099
26.443	0.00937379	0.00844252	0.0103979	26.443	0.009839	0.00927462	0.0104522	26.443	0.0100113	0.00922445	0.010766	26.443	0.00845062	0.0078883	0.00908855	26.443	0.00870757	0.00816665	0.00926375	26.443	0.00866864	0.00806086	0.00934177	26.443	0.00766662	0.00682144	0.00856136	26.443	0.00939695	0.00889284	0.00994318	26.443	0.00648937	0.00595912	0.00709619	26.443	0.00506513	0.00435913	0.00579096	26.443	0.00526275	0.00469305	0.00590364
26.9128	0.0101374	0.00925638	0.0111178	26.9128	0.0107346	0.0101714	0.0113037	26.9128	0.0111651	0.0103856	0.0118636	26.9128	0.00926337	0.00874412	0.00985376	26.9128	0.00956605	0.00903927	0.0100974	26.9128	0.00945103	0.00883992	0.0100989	26.9128	0.00816444	0.00739703	0.00901308	26.9128	0.0101868	0.0096629	0.0107365	26.9128	0.00710388	0.00660677	0.00766502	26.9128	0.00519614	0.0045478	0.00587612	26.9128	0.00539673	0.00484721	0.00601702
27.3825	0.0110043	0.0101319	0.0118978	27.3825	0.011742	0.0111739	0.012284	27.3825	0.0124754	0.0116514	0.0131628	27.3825	0.0101776	0.00963776	0.0107211	27.3825	0.0105536	0.0100093	0.0110577	27.3825	0.010325	0.00971699	0.010944	27.3825	0.00871889	0.00802876	0.00951033	27.3825	0.0110741	0.0105223	0.0115962	27.3825	0.00780525	0.00729473	0.00833386	27.3825	0.00531599	0.00471546	0.00595466	27.3825	0.00552077	0.00497873	0.00614741
27.8523	0.0119674	0.0111492	0.012756	27.8523	0.0128813	0.0122641	0.0134291	27.8523	0.0139799	0.0131707	0.0146642	27.8523	0.0112277	0.0106798	0.0117511	27.8523	0.0116547	0.0110741	0.0121736	27.8523	0.0113101	0.0107313	0.011921	27.8523	0.00932516	0.00868289	0.0100665	27.8523	0.0120703	0.0115205	0.0125972	27.8523	0.00860424	0.00808969	0.00909002	27.8523	0.00543118	0.00487486	0.00602682	27.8523	0.0056313	0.00509497	0.00624138
28.3221	0.0130334	0.0122726	0.0138075	28.3221	0.0141511	0.0134999	0.0147056	28.3221	0.0156868	0.01481	0.0164273	28.3221	0.0123967	0.0118237	0.0129192	28.3221	0.0128937	0.0122542	0.0134486	28.3221	0.0124181	0.0118607	0.0129948	28.3221	0.0100019	0.00940375	0.0106741	28.3221	0.0131894	0.0126109	0.0137564	28.3221	0.00949828	0.00897616	0.00996898	28.3221	0.00554748	0.00502417	0.00613694	28.3221	0.00574638	0.00522067	0.00631208
28.7919	0.0142219	0.0134383	0.0149262	28.7919	0.0155461	0.014874	0.0161224	28.7919	0.0175609	0.0166702	0.0183647	28.7919	0.0136941	0.0130818	0.014222	28.7919	0.0142715	0.0135923	0.0148666	28.7919	0.0136368	0.0130345	0.0142042	28.7919	0.010728	0.0101321	0.0113622	28.7919	0.0144118	0.0138171	0.0150091	28.7919	0.0104728	0.00994484	0.0109375	28.7919	0.00565887	0.0051221	0.00625392	28.7919	0.00586755	0.005332	0.00641722
29.2617	0.0154849	0.014693	0.0161913	29.2617	0.0170307	0.0163909	0.0176545	29.2617	0.0195787	0.0186574	0.0204383	29.2617	0.0150636	0.0144359	0.0156271	29.2617	0.015747	0.0150579	0.0163758	29.2617	0.0149537	0.0143298	0.0155091	29.2617	0.011513	0.0109126	0.0120893	29.2617	0.0157241	0.015123	0.0163247	29.2617	0.0115324	0.0110113	0.0119919	29.2617	0.00577711	0.00519072	0.00635374	29.2617	0.00598296	0.00543949	0.00651803
29.7315	0.0167875	0.0159584	0.0175821	29.7315	0.0186026	0.0179526	0.0192633	29.7315	0.021712	0.0207744	0.0226184	29.7315	0.0165091	0.0158733	0.0171231	29.7315	0.0173017	0.0166218	0.0179443	29.7315	0.0163374	0.0157038	0.0169127	29.7315	0.0123535	0.011719	0.0129537	29.7315	0.0171099	0.0165251	0.0177249	29.7315	0.0126412	0.0121165	0.0131234	29.7315	0.00590011	0.00527328	0.00645873	29.7315	0.00610913	0.00554691	0.00664144
30.2013	0.0181262	0.0172265	0.0190434	30.2013	0.0202017	0.019537	0.0208913	30.2013	0.0238858	0.0229073	0.0248273	30.2013	0.0179898	0.0173543	0.0186307	30.2013	0.018885	0.01818	0.0195644	30.2013	0.0177406	0.0171099	0.0183487	30.2013	0.0131817	0.0124644	0.0138764	30.2013	0.0185028	0.0179135	0.0191224	30.2013	0.0137594	0.013201	0.0142831	30.2013	0.00602658	0.00534214	0.00660619	30.2013	0.00623797	0.00563985	0.00678677
30.6711	0.0194181	0.0184191	0.0204983	30.6711	0.0217692	0.0211144	0.02245	30.6711	0.0259964	0.0249793	0.0270304	30.6711	0.0194267	0.0187789	0.0201471	30.6711	0.0204179	0.0197089	0.0211253	30.6711	0.0191003	0.0184354	0.0197575	30.6711	0.0139859	0.0131672	0.0148107	30.6711	0.0198654	0.0192948	0.0204654	30.6711	0.014864	0.014248	0.0154272	30.6711	0.00613285	0.0053997	0.00678406	30.6711	0.00633432	0.00573591	0.00691944
31.1409	0.0206205	0.019501	0.0218503	31.1409	0.023223	0.0225436	0.0239596	31.1409	0.0279652	0.0268807	0.0291327	31.1409	0.0207757	0.020056	0.0215644	31.1409	0.0218609	0.02114	0.0225851	31.1409	0.0203632	0.0196316	0.0211109	31.1409	0.0147165	0.0137956	0.0157165	31.1409	0.021136	0.020554	0.0217404	31.1409	0.0158875	0.0152263	0.0165556	31.1409	0.00621143	0.00542012	0.0069825	31.1409	0.00641653	0.00575818	0.00706736
31.6107	0.0216723	0.020391	0.0230615	31.6107	0.0244902	0.0237607	0.0252949	31.6107	0.0297091	0.0285111	0.031016	31.6107	0.0219578	0.021184	0.0228291	31.6107	0.0231296	0.0223862	0.0238725	31.6107	0.0214825	0.0206924	0.0223422	31.6107	0.0153705	0.0143539	0.0164943	31.6107	0.0222557	0.0216537	0.0229111	31.6107	0.0167844	0.0160579	0.0175298	31.6107	0.00626394	0.00542905	0.00716846	31.6107	0.00647251	0.0057771	0.00723755
32.0805	0.022513	0.0211134	0.0241313	32.0805	0.0255098	0.0247382	0.0264056	32.0805	0.0311265	0.0298742	0.0325773	32.0805	0.0229126	0.022034	0.0238279	32.0805	0.0241395	0.0233281	0.0249679	32.0805	0.0223702	0.0214666	0.0233498	32.0805	0.0158671	0.0147229	0.0171039	32.0805	0.0231398	0.0224758	0.023863	32.0805	0.0174961	0.0166952	0.0183334	32.0805	0.00629005	0.0053673	0.0072923	32.0805	0.00649557	0.00573908	0.00737453
32.5503	0.0230718	0.0215677	0.0248868	32.5503	0.0262076	0.0254106	0.0272169	32.5503	0.0321435	0.030836	0.0337383	32.5503	0.0235775	0.0226324	0.0245728	32.5503	0.024858	0.0239708	0.0257873	32.5503	0.0229886	0.0220015	0.0240697	32.5503	0.0161898	0.014922	0.0175295	32.5503	0.0237423	0.0230173	0.0245536	32.5503	0.0180096	0.0171485	0.0189263	32.5503	0.00625517	0.00525121	0.00733738	32.5503	0.00647191	0.00564611	0.00743185
33.0201	0.023331	0.0217718	0.0252021	33.0201	0.0265564	0.0256777	0.0276072	33.0201	0.0326998	0.0313305	0.0343816	33.0201	0.0239028	0.0228981	0.0249297	33.0201	0.0252179	0.0242726	0.0262025	33.0201	0.0232793	0.0222594	0.0244141	33.0201	0.0162974	0.0149625	0.0176979	33.0201	0.0240296	0.0232604	0.024896	33.0201	0.0182691	0.0173749	0.0192068	33.0201	0.00618018	0.00511	0.00734051	33.0201	0.00639987	0.00550746	0.00739132
33.4899	0.0232571	0.0216187	0.0251983	33.4899	0.0265077	0.0256162	0.0275742	33.4899	0.0327353	0.0313578	0.0345053	33.4899	0.0238879	0.0228729	0.0249347	33.4899	0.0252109	0.0241831	0.0262226	33.4899	0.0232489	0.0221952	0.0243866	33.4899	0.0162	0.0147635	0.0176619	33.4899	0.023956	0.0231669	0.0248764	33.4899	0.0182758	0.0173336	0.0192418	33.4899	0.00607916	0.0049451	0.00724389	33.4899	0.006285	0.00535402	0.0073088
33.9597	0.0228532	0.0212058	0.0247752	33.9597	0.0260505	0.0251293	0.0270934	33.9597	0.0322495	0.0308437	0.0339339	33.9597	0.0235183	0.0224994	0.0245873	33.9597	0.0248176	0.0237699	0.0258269	33.9597	0.022871	0.0217938	0.0239709	33.9597	0.0158958	0.0144472	0.0173371	33.9597	0.023551	0.0227374	0.0244622	33.9597	0.0180337	0.0170779	0.0190131	33.9597	0.00597918	0.00484208	0.00713066	33.9597	0.00617069	0.00522314	0.00718458
34.4295	0.0221299	0.0205127	0.0240034	34.4295	0.0252052	0.0243364	0.0262077	34.4295	0.0312452	0.0298541	0.0328437	34.4295	0.0228448	0.0218357	0.0239177	34.4295	0.0240973	0.0230475	0.0250681	34.4295	0.0221785	0.0210848	0.0232311	34.4295	0.0154129	0.0139994	0.0167921	34.4295	0.0228471	0.0220418	0.023723	34.4295	0.0175885	0.0166309	0.0185053	34.4295	0.00596934	0.00485305	0.00704858	34.4295	0.00614289	0.00519715	0.00709572
34.8993	0.0211832	0.0196753	0.0229591	34.8993	0.0240435	0.0231801	0.0250002	34.8993	0.0297794	0.0284373	0.031221	34.8993	0.021935	0.020947	0.0228886	34.8993	0.0230864	0.0220591	0.0240677	34.8993	0.0212436	0.0202269	0.0222428	34.8993	0.0147944	0.0133999	0.0161273	34.8993	0.0219283	0.021103	0.0227447	34.8993	0.0170472	0.0161238	0.0179122	34.8993	0.00615596	0.0050385	0.00717004	34.8993	0.00631985	0.00542997	0.00727284
35.3691	0.0201042	0.0186511	0.0217018	35.3691	0.0226382	0.0217756	0.0235454	35.3691	0.0279252	0.0266668	0.0292208	35.3691	0.0208795	0.0200042	0.0218182	35.3691	0.0218935	0.020926	0.0228156	35.3691	0.0201497	0.0191644	0.0210796	35.3691	0.014172	0.0128983	0.0153702	35.3691	0.0208777	0.0200838	0.021632	35.3691	0.0165643	0.015678	0.0173667	35.3691	0.0067423	0.00561108	0.00779963	35.3691	0.00692318	0.00597561	0.00791319
35.8389	0.0190171	0.0176856	0.0203233	35.8389	0.0210707	0.0202442	0.0219292	35.8389	0.0257693	0.0245891	0.0269294	35.8389	0.0198911	0.0190226	0.020779	35.8389	0.0206621	0.0197667	0.0214901	35.8389	0.0190285	0.0181357	0.019878	35.8389	0.0136659	0.0125485	0.0147248	35.8389	0.019884	0.019086	0.0205825	35.8389	0.0163098	0.0154175	0.0171056	35.8389	0.00800209	0.00683386	0.00909936	35.8389	0.00820811	0.00717641	0.00926233
36.3087	0.0180603	0.0169309	0.0191228	36.3087	0.0194763	0.0186963	0.0202194	36.3087	0.0234084	0.0223662	0.0244764	36.3087	0.0190776	0.0182709	0.0198722	36.3087	0.0195308	0.0187046	0.0202671	36.3087	0.0180057	0.0171974	0.0187597	36.3087	0.0134282	0.0124462	0.0142992	36.3087	0.019067	0.0183197	0.0197134	36.3087	0.0164691	0.0156344	0.0172262	36.3087	0.0101583	0.00896603	0.0113039	36.3087	0.0104137	0.00934253	0.0115115
36.7785	0.0173133	0.0162922	0.0183479	36.7785	0.0179406	0.0172337	0.0185891	36.7785	0.0209615	0.0200218	0.0220003	36.7785	0.0185604	0.0178378	0.0193125	36.7785	0.0186192	0.0178057	0.0193172	36.7785	0.0171985	0.0164632	0.0179129	36.7785	0.0135	0.0126037	0.0144107	36.7785	0.0185482	0.0179128	0.0191955	36.7785	0.017174	0.0164546	0.0178948	36.7785	0.013307	0.0121946	0.0144462	36.7785	0.013637	0.0126227	0.0147078
37.2483	0.0167774	0.0155605	0.0181006	37.2483	0.0165086	0.0158278	0.0171508	37.2483	0.0185516	0.0175666	0.0196652	37.2483	0.0183452	0.0176222	0.0191484	37.2483	0.0179268	0.0171054	0.0187233	37.2483	0.0166191	0.0158668	0.017445	37.2483	0.0138777	0.0127554	0.0150787	37.2483	0.0183498	0.0176936	0.0190566	37.2483	0.0183786	0.0176275	0.0191726	37.2483	0.0173117	0.0161963	0.0185778	37.2483	0.0177304	0.0167779	0.0188616
37.7181	0.0164397	0.0146989	0.0182652	37.7181	0.0151865	0.0144178	0.0160482	37.7181	0.0162165	0.0150711	0.0175673	37.7181	0.0183265	0.0174089	0.019355	37.7181	0.0173847	0.0163945	0.0183975	37.7181	0.0162005	0.0152381	0.0172887	37.7181	0.0144047	0.0129846	0.0160692	37.7181	0.0183616	0.0175512	0.0192654	37.7181	0.0198133	0.0188385	0.0209236	37.7181	0.0217054	0.0203207	0.0234593	37.7181	0.0221886	0.0210528	0.0238172
38.1879	0.0160955	0.0139371	0.0184835	38.1879	0.0139279	0.012973	0.0150509	38.1879	0.0139901	0.0127173	0.0157615	38.1879	0.0182315	0.0170984	0.019587	38.1879	0.0168629	0.0156407	0.0182191	38.1879	0.0157755	0.0145712	0.0171456	38.1879	0.0148807	0.0130693	0.0171065	38.1879	0.0183132	0.0172331	0.0194612	38.1879	0.0211079	0.019828	0.0226357	38.1879	0.0256912	0.023886	0.0280625	38.1879	0.026296	0.0246558	0.028501
38.6577	0.0155236	0.0129912	0.0183301	38.6577	0.012685	0.0115022	0.0139298	38.6577	0.011952	0.0105385	0.0140048	38.6577	0.0178262	0.0164734	0.0193546	38.6577	0.0161385	0.0147496	0.0177055	38.6577	0.0151833	0.0137718	0.0167408	38.6577	0.0150714	0.012946	0.017665	38.6577	0.0179346	0.0166335	0.0192398	38.6577	0.0217515	0.0202994	0.0234786	38.6577	0.0285193	0.0263978	0.0310165	38.6577	0.0291527	0.02718	0.031437
39.1275	0.0146086	0.0119483	0.0174588	39.1275	0.0113778	0.0100677	0.0126748	39.1275	0.0101177	0.0085733	0.0123472	39.1275	0.016898	0.0153463	0.0184938	39.1275	0.0150709	0.0135471	0.0167725	39.1275	0.0142381	0.0126946	0.0158464	39.1275	0.0147452	0.0125141	0.0174089	39.1275	0.0170291	0.0157034	0.0183913	39.1275	0.021406	0.0198494	0.023218	39.1275	0.0294644	0.0271379	0.0318077	39.1275	0.0301224	0.0279991	0.0321634
39.5973	0.0132811	0.0104702	0.0159588	39.5973	0.0100389	0.0086752	0.0113531	39.5973	0.00854112	0.00695632	0.0106078	39.5973	0.0153682	0.0136679	0.0171035	39.5973	0.0136241	0.0120604	0.015319	39.5973	0.0129686	0.0112426	0.0146201	39.5973	0.0138338	0.0115283	0.0164829	39.5973	0.0155612	0.0141114	0.0169017	39.5973	0.0200158	0.0180297	0.0217896	39.5973	0.028373	0.0256032	0.030772	39.5973	0.0290154	0.0264024	0.0310508
40.0671	0.0116562	0.00897007	0.0140995	40.0671	0.00873307	0.00737434	0.0100005	40.0671	0.00727057	0.00560495	0.00901726	40.0671	0.0134836	0.0115443	0.0153093	40.0671	0.0119652	0.010287	0.0136361	40.0671	0.0115239	0.0095335	0.0130791	40.0671	0.0125285	0.0100463	0.0149747	40.0671	0.0137209	0.0120359	0.0151862	40.0671	0.0178489	0.0154983	0.0198128	40.0671	0.0258846	0.0223079	0.0285672	40.0671	0.0263624	0.0227052	0.0289205
40.5369	0.0100941	0.00757454	0.0122249	40.5369	0.00764011	0.00622125	0.00883253	40.5369	0.00633069	0.00470439	0.00768107	40.5369	0.0117404	0.00970689	0.0134944	40.5369	0.0105545	0.00862926	0.012043	40.5369	0.0102793	0.00823556	0.0117482	40.5369	0.011305	0.00854791	0.0135739	40.5369	0.0120359	0.0100404	0.0135649	40.5369	0.0158369	0.0131252	0.0179795	40.5369	0.0231993	0.019214	0.0266344	40.5369	0.0234836	0.019513	0.0266817
41.0067	0.00884083	0.00664815	0.0106178	41.0067	0.00709019	0.00565749	0.00816387	41.0067	0.00580754	0.00430828	0.0068871	41.0067	0.0108102	0.00898628	0.0124856	41.0067	0.00987772	0.00803603	0.0112555	41.0067	0.00978952	0.00775815	0.0112899	41.0067	0.0106652	0.00821272	0.0126988	41.0067	0.0111766	0.00936771	0.0129658	41.0067	0.0150076	0.0126501	0.0179237	41.0067	0.0224876	0.0189167	0.0272061	41.0067	0.0224516	0.019037	0.0269929
41.4765	0.00834106	0.00646225	0.0098256	41.4765	0.00735469	0.00610658	0.00836328	41.4765	0.00587814	0.00448356	0.00693909	41.4765	0.0116588	0.0100137	0.0136247	41.4765	0.0105377	0.00892197	0.0120003	41.4765	0.010682	0.00901794	0.0123821	41.4765	0.0112005	0.00902623	0.013156	41.4765	0.0121176	0.01047	0.0141305	41.4765	0.0172077	0.0144962	0.0207211	41.4765	0.0264287	0.0223196	0.0324102	41.4765	0.0260445	0.0220761	0.0313999
41.9463	0.00855866	0.00635086	0.0114466	41.9463	0.00845392	0.00722321	0.0102639	41.9463	0.00646116	0.0048894	0.00854869	41.9463	0.0145729	0.012505	0.0175209	41.9463	0.0128587	0.0110103	0.0153981	41.9463	0.0133048	0.0115066	0.0159505	41.9463	0.0131081	0.0106656	0.0165072	41.9463	0.0152493	0.0132416	0.0179641	41.9463	0.0231489	0.0195519	0.0277843	41.9463	0.0363825	0.030637	0.0441024	41.9463	0.0355066	0.0298385	0.0422488
42.4161	0.0091203	0.00658144	0.0142696	42.4161	0.0100609	0.00803017	0.0134194	42.4161	0.00739248	0.0053922	0.0109935	42.4161	0.0183854	0.0153072	0.0221801	42.4161	0.0159566	0.0130448	0.0200066	42.4161	0.0165849	0.0139645	0.0208826	42.4161	0.0157438	0.012014	0.0218687	42.4161	0.0192371	0.0163901	0.0234289	42.4161	0.0302615	0.025313	0.0359602	42.4161	0.0480185	0.0410523	0.0569583	42.4161	0.0466027	0.0396003	0.0549411
42.8859	0.00980225	0.00700047	0.0158405	42.8859	0.0111153	0.00868982	0.0148473	42.8859	0.00812037	0.00589902	0.0125072	42.8859	0.020508	0.0168196	0.0247448	42.8859	0.0177433	0.0146378	0.0224353	42.8859	0.0186619	0.0155092	0.0237295	42.8859	0.0176712	0.01336	0.0250919	42.8859	0.0214915	0.0179875	0.0258006	42.8859	0.0341777	0.0281053	0.0395892	42.8859	0.0548206	0.0453927	0.0631222	42.8859	0.0531089	0.04389	0.0607531
43.3557	0.0100388	0.0074564	0.014828	43.3557	0.0110657	0.00920174	0.0141511	43.3557	0.0082632	0.00628318	0.0116544	43.3557	0.0191967	0.0161723	0.0225621	43.3557	0.017036	0.014408	0.0209131	43.3557	0.0180591	0.0155434	0.0222672	43.3557	0.0177149	0.0142727	0.0236344	43.3557	0.0201917	0.0174296	0.0241649	43.3557	0.0315734	0.0270466	0.0368995	43.3557	0.0505416	0.0434576	0.0589901	43.3557	0.048859	0.0419217	0.0570925
43.8255	0.00992978	0.00745805	0.0126228	43.8255	0.0100896	0.00843425	0.0117368	43.8255	0.0080363	0.00619091	0.00999327	43.8255	0.0154057	0.0124505	0.0181074	43.8255	0.0145567	0.0119933	0.0169086	43.8255	0.0156015	0.0129493	0.0182014	43.8255	0.0164704	0.0136934	0.0196095	43.8255	0.0166055	0.0136604	0.01925	43.8255	0.0246234	0.0196806	0.0292135	43.8255	0.0393966	0.0317	0.0468322	43.8255	0.0380103	0.0305605	0.0448527
44.2953	0.00958083	0.00573899	0.0114651	44.2953	0.00910488	0.00565782	0.0104304	44.2953	0.00763859	0.00481445	0.00909623	44.2953	0.0115325	0.0078599	0.0141907	44.2953	0.0118535	0.0077467	0.0138497	44.2953	0.0129457	0.00836039	0.0152771	44.2953	0.0150896	0.00960181	0.0177314	44.2953	0.0126878	0.00857856	0.0151737	44.2953	0.0173804	0.0122498	0.0217105	44.2953	0.0276115	0.0194636	0.0349186	44.2953	0.0265686	0.0187859	0.0334581
44.7651	0.00931704	0.00450666	0.0114674	44.7651	0.00833857	0.00419533	0.0098853	44.7651	0.00726911	0.00352919	0.00902218	44.7651	0.00891161	0.00508983	0.0113872	44.7651	0.0100345	0.00537995	0.012162	44.7651	0.0111098	0.00603492	0.0134326	44.7651	0.0139405	0.00717669	0.0172772	44.7651	0.0101692	0.00549926	0.0126839	44.7651	0.0126444	0.00743668	0.0168199	44.7651	0.0199128	0.0116697	0.0266044	44.7651	0.0190833	0.0112795	0.0255401
45.2349	0.00895911	0.00502933	0.0112038	45.2349	0.00779424	0.00458101	0.00943209	45.2349	0.00694786	0.00377543	0.00868347	45.2349	0.00754616	0.00457935	0.0096731	45.2349	0.00896295	0.0051974	0.0110025	45.2349	0.0100109	0.00577116	0.0122255	45.2349	0.0131709	0.0073883	0.0165416	45.2349	0.0088071	0.00528537	0.0110585	45.2349	0.0103177	0.00636387	0.0134126	45.2349	0.0162824	0.0098053	0.0210974	45.2349	0.0155109	0.00937448	0.02004
45.7047	0.00851597	0.00530485	0.0106593	45.7047	0.00725675	0.00495921	0.00878342	45.7047	0.00654031	0.00418095	0.00831035	45.7047	0.00679337	0.00479986	0.00871429	45.7047	0.00823088	0.00588138	0.0101045	45.7047	0.00923118	0.00630595	0.0111803	45.7047	0.0123522	0.00801467	0.0152818	45.7047	0.00795083	0.00542644	0.00985613	45.7047	0.00907271	0.00613479	0.0114346	45.7047	0.014304	0.00971763	0.0180169	45.7047	0.0137124	0.00917653	0.0173055
46.1745	0.00778359	0.00526728	0.0100869	46.1745	0.00663178	0.00512415	0.00809008	46.1745	0.00597461	0.00411883	0.00774134	46.1745	0.00611333	0.0044683	0.00809662	46.1745	0.00745592	0.00574155	0.00940156	46.1745	0.00834503	0.00641464	0.0105177	46.1745	0.0112752	0.00815751	0.0142873	46.1745	0.0071569	0.00543655	0.00919058	46.1745	0.00809125	0.00590698	0.0105937	46.1745	0.0127672	0.00949468	0.0165283	46.1745	0.0121806	0.0087915	0.015791
46.6443	0.00686915	0.00473268	0.00982499	46.6443	0.00582957	0.00451703	0.00776903	46.6443	0.00525632	0.00372392	0.0074186	46.6443	0.00535071	0.00394994	0.0076614	46.6443	0.00656353	0.00517823	0.00926848	46.6443	0.00730782	0.00581179	0.0100937	46.6443	0.00991535	0.00756028	0.012918	46.6443	0.00624846	0.004917	0.0086063	46.6443	0.00706095	0.00531869	0.00985751	46.6443	0.0111292	0.0083294	0.0154192	46.6443	0.0105509	0.00800148	0.014632
47.1141	0.00583567	0.0039023	0.00876201	47.1141	0.00497503	0.00360638	0.0070751	47.1141	0.00447123	0.00303267	0.00658179	47.1141	0.00455116	0.00327697	0.00684805	47.1141	0.00553332	0.00420603	0.00800486	47.1141	0.00618323	0.00478109	0.00927934	47.1141	0.00842483	0.00627559	0.0120704	47.1141	0.00530427	0.0040364	0.00765604	47.1141	0.00597206	0.00434839	0.00883268	47.1141	0.00942736	0.00692054	0.0136937	47.1141	0.00896129	0.00670225	0.0130817
47.5839	0.0047994	0.00304713	0.00709892	47.5839	0.00409112	0.00275957	0.00586444	47.5839	0.00363406	0.00234203	0.00533111	47.5839	0.00374972	0.00257851	0.00557264	47.5839	0.00452883	0.00321691	0.00643757	47.5839	0.00508462	0.00355355	0.00732444	47.5839	0.00689145	0.00491735	0.00968898	47.5839	0.0043408	0.00305096	0.00621496	47.5839	0.00488979	0.00339822	0.00707115	47.5839	0.00769388	0.00533753	0.0113472	47.5839	0.0073519	0.00512879	0.0105058
48.0537	0.00379654	0.00214763	0.00586885	48.0537	0.0032479	0.00202867	0.00470934	48.0537	0.00287497	0.00168446	0.0043792	48.0537	0.00295568	0.0018707	0.00442157	48.0537	0.00359783	0.00222238	0.00514099	48.0537	0.00403987	0.00249428	0.00587347	48.0537	0.00546152	0.00340508	0.00797762	48.0537	0.0034416	0.00209988	0.00496085	48.0537	0.00386255	0.002417	0.00549496	48.0537	0.00605716	0.00358788	0.00883287	48.0537	0.0057957	0.00355496	0.00831805
48.5235	0.00293228	0.00154979	0.00499377	48.5235	0.00251312	0.00147284	0.00394348	48.5235	0.00221849	0.00117379	0.00363286	48.5235	0.00229182	0.00128919	0.00362263	48.5235	0.00276299	0.00147656	0.00431003	48.5235	0.00310341	0.00169493	0.00487196	48.5235	0.00418995	0.0023119	0.00660802	48.5235	0.00263339	0.00144801	0.00409549	48.5235	0.00296159	0.00159935	0.00451408	48.5235	0.00461891	0.0022429	0.00707469	48.5235	0.00441561	0.00212384	0.00683813
48.9933	0.00226879	0.00113885	0.00412378	48.9933	0.00196013	0.0010418	0.00318079	48.9933	0.00170868	0.000881956	0.00302718	48.9933	0.00178816	0.000944133	0.00302885	48.9933	0.00210443	0.00108633	0.00349598	48.9933	0.00237137	0.00121109	0.00393599	48.9933	0.00317761	0.00167584	0.00532772	48.9933	0.00199885	0.00100989	0.00333609	48.9933	0.00224763	0.00118891	0.00365639	48.9933	0.0034309	0.00157269	0.00571609	48.9933	0.00326493	0.00148054	0.00543609
49.4631	0.00180349	0.000827366	0.0033866	49.4631	0.00156458	0.000728843	0.00271298	49.4631	0.00135048	0.00061722	0.00247093	49.4631	0.00141326	0.000671787	0.00255391	49.4631	0.00163873	0.000816407	0.00291699	49.4631	0.00184501	0.000886098	0.00317887	49.4631	0.00249936	0.0012127	0.00439755	49.4631	0.00155383	0.000754985	0.00268544	49.4631	0.00174347	0.000863198	0.00300152	49.4631	0.00253794	0.0011336	0.00440597	49.4631	0.00243145	0.00109366	0.00425468
49.9329	0.0014922	0.000633326	0.0031194	49.9329	0.00131414	0.000581054	0.00272421	49.9329	0.00110136	0.000497307	0.00224159	49.9329	0.00118625	0.000534435	0.00242426	49.9329	0.00134048	0.000605293	0.00257713	49.9329	0.0015181	0.000681479	0.0028824	49.9329	0.00205992	0.000908684	0.00395844	49.9329	0.00126455	0.000540632	0.00235879	49.9329	0.00141881	0.000631947	0.00269546	49.9329	0.0019627	0.000822743	0.00355704	49.9329	0.00191396	0.000783329	0.00337761
50.4027	0.00133979	0.000499656	0.0033848	50.4027	0.00116594	0.000427376	0.00308779	50.4027	0.000976871	0.000384776	0.00233117	50.4027	0.0010698	0.000369441	0.00274755	50.4027	0.00118357	0.000462202	0.00271727	50.4027	0.00131697	0.000527294	0.00307356	50.4027	0.00180607	0.000725185	0.00417421	50.4027	0.00108392	0.000425909	0.00241947	50.4027	0.00122329	0.000492928	0.00280945	50.4027	0.00161001	0.000628924	0.00302784	50.4027	0.00156708	0.000601765	0.00298433
50.8725	0.00142011	0.000385359	0.00397718	50.8725	0.0012594	0.000344335	0.00360176	50.8725	0.00099802	0.000308386	0.00273114	50.8725	0.00113899	0.000329834	0.0032575	50.8725	0.00119037	0.000389236	0.00319581	50.8725	0.00131232	0.000428919	0.00349827	50.8725	0.00182146	0.00056917	0.00487089	50.8725	0.00106484	0.000362664	0.00272661	50.8725	0.00121721	0.000413576	0.00319947	50.8725	0.00142833	0.0004958	0.00316806	50.8725	0.00141532	0.000497311	0.00317364
51.3423	0.00173929	0.000311525	0.00473891	51.3423	0.00155991	0.000271309	0.00430534	51.3423	0.00121375	0.000246952	0.00325357	51.3423	0.00140711	0.000255229	0.0038575	51.3423	0.00141228	0.000306662	0.00376472	51.3423	0.00156909	0.000339739	0.00413388	51.3423	0.00218392	0.000450686	0.00577306	51.3423	0.00124737	0.000282065	0.00321699	51.3423	0.0014431	0.000330316	0.00375583	51.3423	0.00149885	0.000428213	0.00351584	51.3423	0.00151136	0.000417507	0.00356341
51.8121	0.00232994	0.000254378	0.00559728	51.8121	0.0021252	0.000242649	0.00504921	51.8121	0.00161994	0.00019474	0.00380856	51.8121	0.00191212	0.000208969	0.0045735	51.8121	0.00185765	0.000248123	0.00441469	51.8121	0.00206329	0.000272494	0.00485707	51.8121	0.00287522	0.000372512	0.00682859	51.8121	0.00161369	0.000221595	0.0037965	51.8121	0.00188118	0.000259371	0.00440184	51.8121	0.00182697	0.000361643	0.00410076	51.8121	0.001835	0.00035634	0.00411902
52.2819	0.00320607	0.000204292	0.00650835	52.2819	0.00294558	0.000185509	0.00592793	52.2819	0.00222394	0.000155079	0.00442754	52.2819	0.00264935	0.000163482	0.00530472	52.2819	0.00255995	0.000192986	0.00513596	52.2819	0.00282378	0.000211882	0.00568358	52.2819	0.00395552	0.000270412	0.00793423	52.2819	0.0022066	0.000178331	0.00441247	52.2819	0.0025758	0.00019376	0.00516231	52.2819	0.00238761	0.000281158	0.00481297	52.2819	0.00242696	0.000268116	0.00484216
52.7517	0.00437894	0.000218271	0.00748931	52.7517	0.00400402	0.000190957	0.00679418	52.7517	0.00304582	0.000159977	0.00509437	52.7517	0.00361677	0.000173004	0.00608105	52.7517	0.00347483	0.000194781	0.00594484	52.7517	0.00386183	0.000217169	0.00654276	52.7517	0.00540437	0.000299863	0.00912728	52.7517	0.00299884	0.000188917	0.00509479	52.7517	0.00350922	0.000198309	0.00594891	52.7517	0.00323483	0.000263872	0.00549649	52.7517	0.00325354	0.00025144	0.00556872
53.2215	0.00586837	0.000256694	0.0084969	53.2215	0.00537594	0.000219339	0.00774814	53.2215	0.00405714	0.000167827	0.00581685	53.2215	0.00483983	0.000193436	0.00689815	53.2215	0.00465798	0.000211104	0.00669577	53.2215	0.00514215	0.000225369	0.00742302	53.2215	0.00720281	0.000312974	0.0103981	53.2215	0.00400627	0.000183279	0.00580282	53.2215	0.00468241	0.000194708	0.00674965	53.2215	0.00426909	0.000280442	0.00624642	53.2215	0.00431465	0.000276116	0.00628481
53.6913	0.00761788	0.00036972	0.00960472	53.6913	0.00697797	0.000328842	0.00874117	53.6913	0.00524726	0.000270292	0.00658901	53.6913	0.00627781	0.000300678	0.0078737	53.6913	0.00602351	0.00032379	0.00753852	53.6913	0.00666534	0.000344564	0.0084194	53.6913	0.00930019	0.00047367	0.0118032	53.6913	0.00518628	0.00028749	0.00655532	53.6913	0.00606251	0.000334598	0.00763013	53.6913	0.00550414	0.000426645	0.00709199	53.6913	0.00557732	0.000397618	0.00710919
54.1611	0.00947368	0.00107308	0.0110304	54.1611	0.00866708	0.000985652	0.0100404	54.1611	0.00652111	0.000738958	0.00759342	54.1611	0.00782582	0.000890654	0.00907061	54.1611	0.00747501	0.000854689	0.00869246	54.1611	0.00829872	0.000942768	0.00961091	54.1611	0.0116024	0.00134024	0.0137292	54.1611	0.00646117	0.000734093	0.00751392	54.1611	0.00755301	0.000844681	0.00875185	54.1611	0.00684772	0.000818159	0.00805881	54.1611	0.00694033	0.000795377	0.00818076
54.6309	0.0113555	0.00317796	0.0131099	54.6309	0.0104317	0.00283712	0.0119238	54.6309	0.0077861	0.00217169	0.00902508	54.6309	0.0093712	0.00257382	0.0108234	54.6309	0.00898887	0.00247325	0.0103338	54.6309	0.00992527	0.00271536	0.0114784	54.6309	0.0139033	0.00384518	0.0163535	54.6309	0.00773583	0.00211173	0.00881272	54.6309	0.00903918	0.00246463	0.0104212	54.6309	0.00818581	0.0022603	0.00952412	54.6309	0.00830321	0.00227826	0.00962463
55.1007	0.0133048	0.00771252	0.0160284	55.1007	0.0122202	0.0071512	0.0147251	55.1007	0.00915056	0.00534079	0.011041	55.1007	0.0109834	0.0064765	0.0132809	55.1007	0.0105582	0.00602538	0.0126206	55.1007	0.0116498	0.0067561	0.0140966	55.1007	0.016281	0.0095005	0.0199094	55.1007	0.00904828	0.00529255	0.0109157	55.1007	0.0106005	0.00614959	0.0127729	55.1007	0.00958573	0.00547929	0.0117502	55.1007	0.00971742	0.00561405	0.0119462
55.5705	0.0153452	0.0118521	0.0209736	55.5705	0.0140461	0.0108109	0.0192878	55.5705	0.0105353	0.00810927	0.0145908	55.5705	0.012681	0.00969873	0.0174086	55.5705	0.0121261	0.00928792	0.0166834	55.5705	0.0134219	0.0103543	0.0184537	55.5705	0.0187074	0.014341	0.0263431	55.5705	0.0104152	0.0080905	0.0143086	55.5705	0.0121911	0.00941418	0.0168705	55.5705	0.0110289	0.00855491	0.0151284	55.5705	0.011172	0.00864797	0.0153477
56.0403	0.0169414	0.0124058	0.0286825	56.0403	0.0154805	0.0114664	0.026382	56.0403	0.0116451	0.00858591	0.0198377	56.0403	0.0140025	0.0102398	0.0237709	56.0403	0.0133986	0.0098164	0.0227032	56.0403	0.0148198	0.0109395	0.0249992	56.0403	0.020716	0.0152492	0.0359153	56.0403	0.0115054	0.008569	0.0194016	56.0403	0.0134571	0.00997145	0.0226514	56.0403	0.0122463	0.00912958	0.0203025	56.0403	0.0123699	0.00917923	0.0208669
56.5101	0.0179625	0.0126988	0.0396871	56.5101	0.0164102	0.0117359	0.0356124	56.5101	0.0123359	0.00881218	0.0272204	56.5101	0.0148593	0.0104193	0.0326443	56.5101	0.0142017	0.0100227	0.0312013	56.5101	0.0157249	0.0112381	0.0344022	56.5101	0.022028	0.0156869	0.0489511	56.5101	0.0122229	0.00874781	0.0265618	56.5101	0.0142556	0.0101999	0.03125	56.5101	0.0129729	0.0093242	0.0275128	56.5101	0.0131298	0.00943858	0.0281719
56.9799	0.0184067	0.0128342	0.043358	56.9799	0.0168433	0.0117691	0.0398023	56.9799	0.0126461	0.00881721	0.0299175	56.9799	0.0151992	0.0105465	0.0355156	56.9799	0.0145315	0.0101378	0.0343076	56.9799	0.0161056	0.0113283	0.0379724	56.9799	0.0225795	0.0158152	0.0530515	56.9799	0.0124907	0.00878555	0.0293314	56.9799	0.0146377	0.0102788	0.0345717	56.9799	0.0132902	0.00939557	0.0310513	56.9799	0.0134659	0.00955019	0.0314034
57.4497	0.0181877	0.0127448	0.039805	57.4497	0.0166657	0.0116343	0.0361958	57.4497	0.0125269	0.00872719	0.0268534	57.4497	0.0150236	0.0104283	0.032584	57.4497	0.01439	0.0100422	0.0307104	57.4497	0.0159661	0.0112006	0.033933	57.4497	0.0223586	0.0156655	0.0477997	57.4497	0.0123863	0.00869432	0.0269226	57.4497	0.0145021	0.0102204	0.0310383	57.4497	0.0131483	0.0093459	0.0281534	57.4497	0.0133503	0.00945032	0.028024
57.9195	0.0174218	0.0124826	0.0294754	57.9195	0.0159678	0.0113698	0.0268587	57.9195	0.012004	0.00848098	0.0201218	57.9195	0.0143736	0.0102007	0.0245338	57.9195	0.013775	0.00979335	0.0228432	57.9195	0.0152792	0.010971	0.0253649	57.9195	0.0213626	0.0153495	0.0359303	57.9195	0.0118599	0.0085231	0.0194698	57.9195	0.013902	0.00996494	0.0230719	57.9195	0.012553	0.00916825	0.0203854	57.9195	0.0127496	0.00923289	0.020834
58.3893	0.0159534	0.0119489	0.0215191	58.3893	0.0146595	0.0109074	0.0200206	58.3893	0.0110081	0.00807005	0.0148243	58.3893	0.013193	0.0097513	0.0176773	58.3893	0.0126723	0.00934832	0.0168009	58.3893	0.0139651	0.0104613	0.0186914	58.3893	0.0196019	0.0146016	0.0262907	58.3893	0.0108734	0.00812239	0.0145207	58.3893	0.0127254	0.00951607	0.0170095	58.3893	0.0114977	0.00875799	0.0151242	58.3893	0.0117049	0.00882067	0.0153505
58.8591	0.0139931	0.00767759	0.0167869	58.8591	0.012785	0.00706807	0.0154097	58.8591	0.00963191	0.00531826	0.0116523	58.8591	0.0115736	0.00630146	0.0140298	58.8591	0.0110812	0.00598154	0.0133311	58.8591	0.012246	0.00672815	0.0146889	58.8591	0.0171727	0.009703	0.0203295	58.8591	0.0095238	0.00512034	0.0113868	58.8591	0.0111328	0.00614757	0.0133257	58.8591	0.0100718	0.00536338	0.0119137	58.8591	0.010241	0.00550354	0.0121193
59.3289	0.0119268	0.00319182	0.0138919	59.3289	0.0109232	0.002922	0.0126148	59.3289	0.0081878	0.0021959	0.0095237	59.3289	0.0098474	0.00262416	0.0114327	59.3289	0.00945012	0.0025038	0.010918	59.3289	0.0104347	0.0028077	0.0119645	59.3289	0.0146537	0.00401587	0.0167278	59.3289	0.00813549	0.00213112	0.00933198	59.3289	0.0094989	0.00253206	0.0109182	59.3289	0.00862255	0.00222136	0.00989229	59.3289	0.00872421	0.00230462	0.0100123
59.7987	0.0100268	0.00107807	0.011648	59.7987	0.00920272	0.000983346	0.0105769	59.7987	0.0069064	0.000724955	0.00794194	59.7987	0.00828434	0.000866157	0.0095736	59.7987	0.00794997	0.000831099	0.00917691	59.7987	0.00879692	0.000921663	0.0101675	59.7987	0.0123437	0.00132327	0.0139906	59.7987	0.00683853	0.000704297	0.00785947	59.7987	0.00800674	0.000845417	0.00920345	59.7987	0.00729527	0.000746756	0.00831405	59.7987	0.00736291	0.000767396	0.00845686
60.2685	0.00828643	0.000302535	0.00986824	60.2685	0.00760458	0.000267881	0.00900718	60.2685	0.00567898	0.000199282	0.00678791	60.2685	0.00686775	0.000242352	0.00810727	60.2685	0.00656409	0.000231138	0.00781673	60.2685	0.00728171	0.000253497	0.00868652	60.2685	0.0102037	0.000361255	0.0119496	60.2685	0.00565108	0.000196061	0.00673295	60.2685	0.00659631	0.00023292	0.00783311	60.2685	0.00599433	0.000206075	0.00716185	60.2685	0.0060896	0.000209682	0.00718175
60.7383	0.00654945	6.85575e-05	0.00850381	60.7383	0.00596729	6.06735e-05	0.00778257	60.7383	0.00447611	4.51884e-05	0.00588673	60.7383	0.0053788	5.58e-05	0.00703946	60.7383	0.00514759	5.23869e-05	0.0067466	60.7383	0.00569886	5.74295e-05	0.00748939	60.7383	0.00796558	8.18676e-05	0.0104257	60.7383	0.00443753	4.48354e-05	0.00583357	60.7383	0.00519134	5.27369e-05	0.00681473	60.7383	0.00470045	4.70253e-05	0.00624848	60.7383	0.00476501	4.75155e-05	0.00625741
61.2081	0.00493171	1.27271e-05	0.00738563	61.2081	0.00451596	1.1343e-05	0.00669469	61.2081	0.00338126	8.46026e-06	0.00504682	61.2081	0.00408193	1.04241e-05	0.00603466	61.2081	0.00388826	9.80212e-06	0.00579696	61.2081	0.00432316	1.07398e-05	0.00640714	61.2081	0.00605916	1.53159e-05	0.00884634	61.2081	0.00337163	8.3854e-06	0.00499142	61.2081	0.00393158	9.85506e-06	0.00580178	61.2081	0.00354205	8.79181e-06	0.00537339	61.2081	0.00361854	8.86413e-06	0.00539106
61.6779	0.00360968	1.85885e-06	0.00636447	61.6779	0.00332745	1.68697e-06	0.00577949	61.6779	0.0024751	1.30705e-06	0.00432848	61.6779	0.00297719	1.554e-06	0.0051749	61.6779	0.00285241	1.48083e-06	0.00499101	61.6779	0.00316731	1.61769e-06	0.00552152	61.6779	0.00442326	2.30596e-06	0.00765888	61.6779	0.00245607	1.24876e-06	0.00431052	61.6779	0.00287278	1.45099e-06	0.00500995	61.6779	0.00260627	1.34356e-06	0.00466527	61.6779	0.00262958	1.3392e-06	0.00464981
62.1477	0.00255953	2.30884e-07	0.0053721	62.1477	0.00233413	2.09346e-07	0.00491802	62.1477	0.00176008	1.65606e-07	0.00369369	62.1477	0.00210928	1.88036e-07	0.00443727	62.1477	0.0020137	1.83781e-07	0.00425537	62.1477	0.00222443	2.23118e-07	0.00470296	62.1477	0.00310849	2.86035e-07	0.0065557	62.1477	0.00173391	1.69123e-07	0.00367294	62.1477	0.00202405	1.95554e-07	0.00427157	62.1477	0.00184126	1.81201e-07	0.00397201	62.1477	0.00186721	1.84168e-07	0.00394924
62.6174	0.00173897	2.50557e-08	0.00455057	62.6174	0.00158943	2.28977e-08	0.00414277	62.6174	0.00119333	1.76306e-08	0.00311931	62.6174	0.00144826	2.04229e-08	0.00376207	62.6174	0.00137643	2.01864e-08	0.00359241	62.6174	0.00152403	2.20457e-08	0.00395643	62.6174	0.0021255	2.99756e-08	0.00553088	62.6174	0.00118321	1.68674e-08	0.00311162	62.6174	0.00138278	1.95267e-08	0.00361821	62.6174	0.00124596	1.81354e-08	0.00336511	62.6174	0.00126799	1.87664e-08	0.00334608
63.0872	0.00114338	2.43493e-09	0.0037565	63.0872	0.00104798	2.24209e-09	0.0034496	63.0872	0.000783914	1.719e-09	0.00257968	63.0872	0.000948917	1.98066e-09	0.00309383	63.0872	0.000898803	1.91389e-09	0.00295185	63.0872	0.0010016	2.11813e-09	0.00332323	63.0872	0.00139952	3.06045e-09	0.00460551	63.0872	0.000777911	1.61438e-09	0.00258573	63.0872	0.000915573	1.93024e-09	0.00299804	63.0872	0.000820937	1.99403e-09	0.00278388	63.0872	0.000837676	1.99757e-09	0.00277972
63.557	0.000729448	2.35645e-10	0.00306281	63.557	0.000666469	2.12823e-10	0.00283077	63.557	0.000500921	1.58967e-10	0.00210646	63.557	0.000605634	1.90136e-10	0.00254073	63.557	0.000578589	1.85666e-10	0.00240573	63.557	0.000640069	2.03287e-10	0.00272532	63.557	0.000893701	2.87343e-10	0.00376944	63.557	0.000493328	1.5923e-10	0.00211081	63.557	0.000582523	1.84147e-10	0.00246345	63.557	0.000527321	1.71851e-10	0.00228207	63.557	0.000531217	1.73901e-10	0.00226748
64.0268	0.00044805	1.6618e-11	0.00247191	64.0268	0.000411086	1.53703e-11	0.0022631	64.0268	0.000308609	1.26365e-11	0.00169549	64.0268	0.000374279	1.39145e-11	0.00204004	64.0268	0.000355472	1.46686e-11	0.00193262	64.0268	0.000392579	1.42272e-11	0.00218622	64.0268	0.000552044	2.31717e-11	0.00304668	64.0268	0.000302635	1.27712e-11	0.00169245	64.0268	0.00036063	1.26486e-11	0.00198663	64.0268	0.000322261	1.53181e-11	0.00182883	64.0268	0.000330151	1.5225e-11	0.00182968
64.4966	0.000269293	3.10908e-12	0.00195886	64.4966	0.000246042	2.17723e-12	0.00178358	64.4966	0.000182805	1.80718e-12	0.0013442	64.4966	0.000222325	1.78915e-12	0.00161957	64.4966	0.000211227	2.10765e-12	0.00153676	64.4966	0.000233432	2.54209e-12	0.001716	64.4966	0.000326522	3.22857e-12	0.00241249	64.4966	0.000180171	2.1877e-12	0.00134251	64.4966	0.000212941	2.66545e-12	0.00156761	64.4966	0.000190309	3.04059e-12	0.0014493	64.4966	0.000195557	3.02695e-12	0.00145967
64.9664	0.000154905	5.38542e-13	0.00152623	64.9664	0.000140342	4.57602e-13	0.00139676	64.9664	0.000105811	3.7079e-13	0.00105108	64.9664	0.000127055	3.87347e-13	0.00128045	64.9664	0.000121169	4.7713e-13	0.00119546	64.9664	0.000134625	4.65826e-13	0.00134349	64.9664	0.000186913	6.83421e-13	0.0018736	64.9664	0.00010484	4.44396e-13	0.00104684	64.9664	0.000122762	4.43291e-13	0.00122378	64.9664	0.000109222	6.76768e-13	0.00114132	64.9664	0.000110985	6.75911e-13	0.00113977
65.4362	8.52686e-05	1.19751e-13	0.00117392	65.4362	7.64566e-05	8.82663e-14	0.00108453	65.4362	5.82126e-05	8.1139e-14	0.000807377	65.4362	6.9478e-05	8.33025e-14	0.000987947	65.4362	6.61676e-05	1.02779e-13	0.00092064	65.4362	7.43895e-05	9.25839e-14	0.00103511	65.4362	0.000102941	1.52509e-13	0.00143637	65.4362	5.76627e-05	9.66373e-14	0.000805195	65.4362	6.74133e-05	1.02069e-13	0.000941065	65.4362	6.05896e-05	1.43701e-13	0.000891489	65.4362	6.09916e-05	1.43793e-13	0.000874572
65.906	4.53938e-05	2.34639e-14	0.000884862	65.906	4.08949e-05	2.17512e-14	0.000820788	65.906	3.1128e-05	1.84668e-14	0.000614505	65.906	3.69506e-05	1.96621e-14	0.000747819	65.906	3.5456e-05	2.15514e-14	0.000700532	65.906	3.97734e-05	2.27847e-14	0.000786881	65.906	5.45941e-05	3.17349e-14	0.00108821	65.906	3.08254e-05	2.21203e-14	0.000613011	65.906	3.58132e-05	2.25481e-14	0.000712716	65.906	3.2841e-05	3.14673e-14	0.000677442	65.906	3.24994e-05	3.0615e-14	0.000662582
66.3758	2.32604e-05	4.53694e-15	0.000663674	66.3758	2.15901e-05	4.74256e-15	0.000613588	66.3758	1.60688e-05	3.98523e-15	0.000461191	66.3758	1.91853e-05	4.43068e-15	0.00055903	66.3758	1.83275e-05	4.32853e-15	0.000524114	66.3758	2.03347e-05	4.92712e-15	0.000589173	66.3758	2.84625e-05	5.86331e-15	0.00081205	66.3758	1.58867e-05	5.02798e-15	0.000456396	66.3758	1.85864e-05	3.90186e-15	0.000531611	66.3758	1.68996e-05	5.76246e-15	0.000505711	66.3758	1.69565e-05	5.12028e-15	0.000494436
66.8456	1.16408e-05	9.21222e-16	0.000487978	66.8456	1.08403e-05	9.42235e-16	0.000453505	66.8456	8.03854e-06	8.4427e-16	0.000339035	66.8456	9.69579e-06	8.50151e-16	0.000411385	66.8456	9.3502e-06	9.73582e-16	0.000386429	66.8456	1.0237e-05	9.98179e-16	0.0004345	66.8456	1.42826e-05	1.28732e-15	0.00060091	66.8456	7.9347e-06	9.93565e-16	0.000336609	66.8456	9.24183e-06	8.28386e-16	0.000391485	66.8456	8.44038e-06	1.19898e-15	0.000374336	66.8456	8.51214e-06	1.15029e-15	0.000363418
67.3154	5.65011e-06	2.32101e-16	0.000355278	67.3154	5.23429e-06	1.90271e-16	0.00032811	67.3154	3.88257e-06	1.59205e-16	0.000246133	67.3154	4.77219e-06	1.79697e-16	0.000297762	67.3154	4.5699e-06	2.04001e-16	0.000280724	67.3154	4.94591e-06	2.18871e-16	0.000315708	67.3154	6.93311e-06	2.84433e-16	0.000437182	67.3154	3.89993e-06	2.1432e-16	0.000244587	67.3154	4.53151e-06	1.90967e-16	0.00028445	67.3154	4.10338e-06	3.20562e-16	0.000270764	67.3154	4.10054e-06	2.82481e-16	0.000263105
67.7852	2.63889e-06	5.50916e-17	0.000255299	67.7852	2.45091e-06	4.9389e-17	0.000234797	67.7852	1.82579e-06	4.02185e-17	0.000176199	67.7852	2.24638e-06	4.63809e-17	0.000212346	67.7852	2.1449e-06	5.03586e-17	0.000200952	67.7852	2.35829e-06	5.36874e-17	0.000226013	67.7852	3.26471e-06	7.58465e-17	0.000312369	67.7852	1.82902e-06	4.77208e-17	0.00017509	67.7852	2.15149e-06	4.76528e-17	0.000203633	67.7852	1.93359e-06	5.214e-17	0.000192178	67.7852	1.93086e-06	5.66251e-17	0.00018762
68.255	1.19912e-06	9.1061e-18	0.000180795	68.255	1.10458e-06	8.555e-18	0.000165592	68.255	8.28996e-07	7.63309e-18	0.000124277	68.255	1.00745e-06	8.06065e-18	0.000149112	68.255	9.61858e-07	8.531e-18	0.000141728	68.255	1.06523e-06	1.06121e-17	0.000159418	68.255	1.4678e-06	1.40604e-17	0.000220315	68.255	8.3168e-07	9.03481e-18	0.000123061	68.255	9.63717e-07	8.81917e-18	0.00014363	68.255	8.67571e-07	1.13498e-17	0.000134281	68.255	8.67713e-07	1.17464e-17	0.000131781
68.7248	5.21974e-07	2.16762e-18	0.000126042	68.7248	4.79763e-07	1.94528e-18	0.000115064	68.7248	3.59379e-07	1.71645e-18	8.63636e-05	68.7248	4.36355e-07	1.69425e-18	0.000103019	68.7248	4.16583e-07	1.67261e-18	9.84858e-05	68.7248	4.61352e-07	2.13601e-18	0.000110789	68.7248	6.42522e-07	2.53127e-18	0.0001531	68.7248	3.60225e-07	1.89049e-18	8.51365e-05	68.7248	4.22344e-07	1.62093e-18	9.89895e-05	68.7248	3.75962e-07	2.3013e-18	9.23679e-05	68.7248	3.78494e-07	2.31575e-18	9.12552e-05
69.1946	2.19648e-07	5.29528e-19	8.61838e-05	69.1946	2.03351e-07	5.152e-19	7.87762e-05	69.1946	1.50413e-07	4.80587e-19	5.91331e-05	69.1946	1.82534e-07	4.86468e-19	7.01596e-05	69.1946	1.74254e-07	4.69256e-19	6.74108e-05	69.1946	1.9298e-07	5.9044e-19	7.52024e-05	69.1946	2.71589e-07	6.58747e-19	0.000104701	69.1946	1.50688e-07	5.2641e-19	5.82687e-05	69.1946	1.78957e-07	4.47632e-19	6.70271e-05	69.1946	1.59357e-07	5.3926e-19	6.25504e-05	69.1946	1.60196e-07	5.52699e-19	6.21659e-05
69.6644	8.87427e-08	8.02549e-20	5.80522e-05	69.6644	8.3054e-08	7.50129e-20	5.31384e-05	69.6644	6.0802e-08	5.75943e-20	3.98926e-05	69.6644	7.46448e-08	6.46006e-20	4.70617e-05	69.6644	7.12374e-08	6.51892e-20	4.49329e-05	69.6644	7.83623e-08	7.42572e-20	5.01237e-05	69.6644	1.09918e-07	9.70136e-20	6.9787e-05	69.6644	6.08954e-08	5.62224e-20	3.9306e-05	69.6644	7.28136e-08	6.20529e-20	4.48013e-05	69.6644	6.5178e-08	5.82706e-20	4.21708e-05	69.6644	6.54291e-08	5.90722e-20	4.17111e-05
70.1342	3.46387e-08	8.78101e-21	3.84274e-05	70.1342	3.24657e-08	8.20903e-21	3.49119e-05	70.1342	2.38767e-08	6.8476e-21	2.62827e-05	70.1342	2.94784e-08	7.04459e-21	3.11909e-05	70.1342	2.8211e-08	7.58865e-21	2.9484e-05	70.1342	3.103e-08	8.06656e-21	3.29215e-05	70.1342	4.2967e-08	1.12851e-20	4.57999e-05	70.1342	2.41085e-08	6.90392e-21	2.5961e-05	70.1342	2.84631e-08	6.70893e-21	2.96151e-05	70.1342	2.54778e-08	9.52932e-21	2.80295e-05	70.1342	2.56046e-08	8.91241e-21	2.76548e-05
70.604	1.30778e-08	1.93229e-21	2.48206e-05	70.604	1.22574e-08	1.76722e-21	2.25511e-05	70.604	9.08737e-09	1.35364e-21	1.69905e-05	70.604	1.11296e-08	1.56902e-21	2.03727e-05	70.604	1.07062e-08	1.60325e-21	1.91452e-05	70.604	1.17584e-08	1.76543e-21	2.14303e-05	70.604	1.62222e-08	2.57215e-21	2.98191e-05	70.604	9.21512e-09	1.49607e-21	1.6792e-05	70.604	1.07464e-08	1.61421e-21	1.92816e-05	70.604	9.61899e-09	2.05952e-21	1.83569e-05	70.604	9.74252e-09	1.93379e-21	1.80639e-05
71.0738	4.76885e-09	3.09791e-22	1.57883e-05	71.0738	4.46971e-09	2.84867e-22	1.43461e-05	71.0738	3.34274e-09	2.38188e-22	1.08189e-05	71.0738	4.05846e-09	2.4804e-22	1.31185e-05	71.0738	3.90412e-09	2.64044e-22	1.22801e-05	71.0738	4.28779e-09	3.06346e-22	1.3801e-05	71.0738	5.91551e-09	4.06858e-22	1.92092e-05	71.0738	3.36035e-09	2.45163e-22	1.07455e-05	71.0738	3.93196e-09	2.61885e-22	1.23878e-05	71.0738	3.50756e-09	3.21351e-22	1.18e-05	71.0738	3.58274e-09	3.06015e-22	1.16246e-05
71.5436	1.67958e-09	3.21807e-23	1.00167e-05	71.5436	1.57423e-09	3.28244e-23	9.08711e-06	71.5436	1.1976e-09	2.89584e-23	6.81244e-06	71.5436	1.42939e-09	2.58266e-23	8.32274e-06	71.5436	1.37505e-09	3.40725e-23	7.77296e-06	71.5436	1.51565e-09	3.95115e-23	8.76523e-06	71.5436	2.09907e-09	4.75993e-23	1.2207e-05	71.5436	1.18352e-09	3.32183e-23	6.78698e-06	71.5436	1.39745e-09	3.14894e-23	7.85387e-06	71.5436	1.24053e-09	4.89734e-23	7.48623e-06	71.5436	1.27338e-09	4.88587e-23	7.37004e-06
72.0134	5.74571e-10	5.31018e-24	6.26123e-06	72.0134	5.36005e-10	5.51433e-24	5.67984e-06	72.0134	4.15323e-10	4.95212e-24	4.25883e-06	72.0134	4.86241e-10	4.25683e-24	5.20233e-06	72.0134	4.7127e-10	5.85316e-24	4.87269e-06	72.0134	5.20846e-10	6.81348e-24	5.49303e-06	72.0134	7.25919e-10	8.02031e-24	7.64358e-06	72.0134	4.03032e-10	5.78297e-24	4.23898e-06	72.0134	4.80028e-10	5.29018e-24	4.92193e-06	72.0134	4.25994e-10	8.73471e-24	4.67943e-06	72.0134	4.37426e-10	8.67909e-24	4.62154e-06
72.4832	1.92398e-10	9.98273e-25	3.85611e-06	72.4832	1.78037e-10	1.15014e-24	3.49782e-06	72.4832	1.39283e-10	1.036e-24	2.634e-06	72.4832	1.61298e-10	8.68941e-25	3.20392e-06	72.4832	1.56512e-10	1.08272e-24	3.0137e-06	72.4832	1.73001e-10	1.21001e-24	3.39754e-06	72.4832	2.43447e-10	1.43831e-24	4.71601e-06	72.4832	1.3386e-10	1.04907e-24	2.61522e-06	72.4832	1.5937e-10	8.9235e-25	3.04414e-06	72.4832	1.41533e-10	1.53025e-24	2.88187e-06	72.4832	1.45232e-10	1.4858e-24	2.85834e-06
72.953	6.22998e-11	2.33771e-25	2.35031e-06	72.953	5.75936e-11	2.64352e-25	2.12233e-06	72.953	4.49149e-11	2.13492e-25	1.60544e-06	72.953	5.1822e-11	2.00793e-25	1.94412e-06	72.953	5.02412e-11	2.28724e-25	1.83688e-06	72.953	5.55151e-11	2.29854e-25	2.07094e-06	72.953	7.89511e-11	2.71235e-25	2.87452e-06	72.953	4.34099e-11	2.37408e-25	1.58981e-06	72.953	5.11406e-11	1.59038e-25	1.85543e-06	72.953	4.58999e-11	1.77554e-25	1.74869e-06	72.953	4.70107e-11	1.80685e-25	1.74217e-06
73.4228	1.95077e-11	3.19343e-26	1.41179e-06	73.4228	1.80621e-11	3.39859e-26	1.2725e-06	73.4228	1.39567e-11	2.71659e-26	9.64317e-07	73.4228	1.62521e-11	2.74367e-26	1.16231e-06	73.4228	1.56125e-11	3.20954e-26	1.10335e-06	73.4228	1.72417e-11	3.27561e-26	1.24401e-06	73.4228	2.47032e-11	4.55201e-26	1.72668e-06	73.4228	1.36138e-11	2.85661e-26	9.52301e-07	73.4228	1.59931e-11	2.46929e-26	1.11448e-06	73.4228	1.43948e-11	4.00856e-26	1.04567e-06	73.4228	1.47309e-11	4.06018e-26	1.04645e-06
73.8926	5.91347e-12	4.30602e-27	8.35727e-07	73.8926	5.42637e-12	3.87361e-27	7.53271e-07	73.8926	4.19211e-12	3.06991e-27	5.70818e-07	73.8926	4.9202e-12	3.53182e-27	6.87652e-07	73.8926	4.68659e-12	3.40844e-27	6.53126e-07	73.8926	5.17592e-12	3.66001e-27	7.36428e-07	73.8926	7.41588e-12	5.33887e-27	1.02214e-06	73.8926	4.1274e-12	3.04207e-27	5.6208e-07	73.8926	4.80305e-12	3.33389e-27	6.59713e-07	73.8926	4.35001e-12	3.91431e-27	6.19012e-07	73.8926	4.42426e-12	3.99085e-27	6.19433e-07
74.3624	1.7237e-12	3.7669e-28	4.87543e-07	74.3624	1.57441e-12	3.20575e-28	4.39436e-07	74.3624	1.21716e-12	2.59953e-28	3.32986e-07	74.3624	1.42746e-12	2.98253e-28	4.01169e-07	74.3624	1.35983e-12	2.92934e-28	3.81006e-07	74.3624	1.50189e-12	3.27068e-28	4.29625e-07	74.3624	2.15187e-12	4.53268e-28	5.96292e-07	74.3624	1.19754e-12	2.70045e-28	3.26903e-07	74.3624	1.39432e-12	2.92644e-28	3.84847e-07	74.3624	1.26208e-12	3.66724e-28	3.61123e-07	74.3624	1.28444e-12	3.40521e-28	3.61346e-07
74.8322	4.87148e-13	4.20986e-29	2.80294e-07	74.8322	4.41548e-13	3.4365e-29	2.52634e-07	74.8322	3.41612e-13	3.15012e-29	1.91429e-07	74.8322	4.00307e-13	3.47499e-29	2.30643e-07	74.8322	3.81385e-13	3.56669e-29	2.19038e-07	74.8322	4.2377e-13	3.76651e-29	2.47003e-07	74.8322	6.0356e-13	4.75463e-29	3.42816e-07	74.8322	3.35854e-13	3.66375e-29	1.87934e-07	74.8322	3.91267e-13	3.39487e-29	2.21244e-07	74.8322	3.53941e-13	4.47258e-29	2.07618e-07	74.8322	3.60462e-13	4.4999e-29	2.07732e-07
75.302	1.33472e-13	3.88743e-30	1.58806e-07	75.302	1.20066e-13	3.5013e-30	1.43133e-07	75.302	9.35945e-14	2.8817e-30	1.08453e-07	75.302	1.08512e-13	3.05842e-30	1.30679e-07	75.302	1.03395e-13	3.24998e-30	1.24096e-07	75.302	1.16032e-13	3.50652e-30	1.39949e-07	75.302	1.63638e-13	4.81036e-30	1.9423e-07	75.302	9.10475e-14	3.08703e-30	1.06478e-07	75.302	1.06136e-13	3.35369e-30	1.25346e-07	75.302	9.59467e-14	4.3309e-30	1.17633e-07	75.302	9.84335e-14	4.07713e-30	1.17689e-07
75.7718	3.53642e-14	6.09116e-31	8.86696e-08	75.7718	3.17907e-14	5.92826e-31	7.99179e-08	75.7718	2.47994e-14	5.08747e-31	6.05517e-08	75.7718	2.86603e-14	4.51947e-31	7.29667e-08	75.7718	2.71216e-14	5.3358e-31	6.92868e-08	75.7718	3.07225e-14	5.45236e-31	7.8143e-08	75.7718	4.29333e-14	6.16333e-31	1.08449e-07	75.7718	2.38589e-14	5.58453e-31	5.94517e-08	75.7718	2.78314e-14	4.79893e-31	6.9984e-08	75.7718	2.5186e-14	5.96224e-31	6.5682e-08	75.7718	2.60814e-14	5.6907e-31	6.57088e-08
76.2416	9.06118e-15	1.19993e-31	4.87907e-08	76.2416	8.13976e-15	9.52119e-32	4.39745e-08	76.2416	6.35448e-15	8.69768e-32	3.3317e-08	76.2416	7.33823e-15	8.69638e-32	4.01513e-08	76.2416	6.94439e-15	9.70829e-32	3.81239e-08	76.2416	7.86623e-15	1.02667e-31	4.29998e-08	76.2416	1.0993e-14	1.24151e-31	5.96748e-08	76.2416	6.08948e-15	1.00912e-31	3.27133e-08	76.2416	7.12857e-15	9.95563e-32	3.85073e-08	76.2416	6.43789e-15	1.14524e-31	3.61425e-08	76.2416	6.67438e-15	1.11734e-31	3.61546e-08
76.7114	2.24518e-15	1.23521e-32	2.64578e-08	76.7114	2.01536e-15	1.13664e-32	2.38459e-08	76.7114	1.5596e-15	9.03882e-33	1.80659e-08	76.7114	1.81691e-15	9.19698e-33	2.17736e-08	76.7114	1.71942e-15	1.09022e-32	2.06727e-08	76.7114	1.94763e-15	1.11685e-32	2.33183e-08	76.7114	2.71585e-15	1.56493e-32	3.23601e-08	76.7114	1.50775e-15	1.0239e-32	1.77394e-08	76.7114	1.76641e-15	1.04639e-32	2.08805e-08	76.7114	1.57852e-15	1.20619e-32	1.95996e-08	76.7114	1.63661e-15	1.16807e-32	1.96046e-08
77.1812	5.3798e-16	9.70804e-34	1.41392e-08	77.1812	4.82533e-16	1.02055e-33	1.27433e-08	77.1812	3.69636e-16	9.42241e-34	9.65404e-09	77.1812	4.35017e-16	8.8792e-34	1.16363e-08	77.1812	4.11683e-16	1.03901e-33	1.10472e-08	77.1812	4.66314e-16	9.96294e-34	1.24619e-08	77.1812	6.4354e-16	1.00625e-33	1.72936e-08	77.1812	3.61002e-16	9.76548e-34	9.48001e-09	77.1812	4.2328e-16	8.19507e-34	1.11582e-08	77.1812	3.74118e-16	6.08152e-34	1.04744e-08	77.1812	3.87912e-16	6.11721e-34	1.04763e-08
77.651	1.2466e-16	1.44555e-34	7.44654e-09	77.651	1.10885e-16	1.32419e-34	6.71125e-09	77.651	8.46821e-17	9.24801e-35	5.08409e-09	77.651	1.00265e-16	1.15447e-34	6.12855e-09	77.651	9.48919e-17	1.23829e-34	5.81788e-09	77.651	1.07132e-16	1.28669e-34	6.56338e-09	77.651	1.474e-16	1.40963e-34	9.10786e-09	77.651	8.35835e-17	1.09766e-34	4.9927e-09	77.651	9.74776e-17	1.14146e-34	5.87627e-09	77.651	8.57088e-17	6.72276e-35	5.51658e-09	77.651	8.88754e-17	7.35221e-35	5.51709e-09
78.1208	2.76665e-17	1.45357e-35	3.86491e-09	78.1208	2.4552e-17	1.37652e-35	3.48324e-09	78.1208	1.87531e-17	1.30148e-35	2.6386e-09	78.1208	2.22001e-17	1.16676e-35	3.18096e-09	78.1208	2.10066e-17	1.32252e-35	3.01948e-09	78.1208	2.3722e-17	1.24185e-35	3.40666e-09	78.1208	3.26347e-17	1.67792e-35	4.7272e-09	78.1208	1.86167e-17	1.34754e-35	2.5913e-09	78.1208	2.15799e-17	1.10309e-35	3.04977e-09	78.1208	1.89804e-17	9.36726e-36	2.8633e-09	78.1208	1.96832e-17	1.01472e-35	2.86332e-09
78.5906	5.92191e-18	2.35329e-36	1.97689e-09	78.5906	5.25494e-18	2.30127e-36	1.78164e-09	78.5906	4.01444e-18	2.25986e-36	1.34955e-09	78.5906	4.75145e-18	1.85318e-36	1.6271e-09	78.5906	4.49516e-18	2.04062e-36	1.54439e-09	78.5906	5.07751e-18	2.02862e-36	1.74256e-09	78.5906	6.98436e-18	2.46854e-36	2.41796e-09	78.5906	3.9833e-18	2.15175e-36	1.32544e-09	78.5906	4.61803e-18	1.67253e-36	1.55987e-09	78.5906	4.0631e-18	1.66533e-36	1.46461e-09	78.5906	4.21386e-18	1.6884e-36	1.46449e-09
79.0604	1.2253e-18	4.80199e-37	9.96515e-10	79.0604	1.08723e-18	4.95516e-37	8.98083e-10	79.0604	8.3072e-19	4.0683e-37	6.80243e-10	79.0604	9.8304e-19	3.84266e-37	8.20223e-10	79.0604	9.2983e-19	4.04614e-37	7.78466e-10	79.0604	1.05057e-18	4.17137e-37	8.78427e-10	79.0604	1.44493e-18	4.51182e-37	1.21886e-09	79.0604	8.23854e-19	4.20514e-37	6.68124e-10	79.0604	9.5529e-19	3.15615e-37	7.86262e-10	79.0604	8.41567e-19	3.20513e-37	7.38304e-10	79.0604	8.72056e-19	3.41746e-37	7.38179e-10
79.5302	2.4508e-19	7.90425e-38	4.95044e-10	79.5302	2.1745e-19	6.99379e-38	4.46139e-10	79.5302	1.66176e-19	7.64879e-38	3.37906e-10	79.5302	1.96606e-19	6.56441e-38	4.07481e-10	79.5302	1.85925e-19	7.07652e-38	3.86706e-10	79.5302	2.10126e-19	7.36617e-38	4.36398e-10	79.5302	2.88965e-19	6.71116e-38	6.05503e-10	79.5302	1.64714e-19	6.93834e-38	3.31906e-10	79.5302	1.91025e-19	5.559e-38	3.90575e-10	79.5302	1.70837e-19	4.87341e-38	3.66782e-10	79.5302	1.74307e-19	4.88116e-38	3.66686e-10
80	4.69616e-20	8.63669e-39	2.41864e-10	80	4.2042e-20	8.54566e-39	2.18416e-10	80	3.29656e-20	8.00228e-39	1.6542e-10	80	3.8011e-20	7.93961e-39	1.995e-10	80	3.59806e-20	8.38068e-39	1.89313e-10	80	4.0628e-20	8.28831e-39	2.13659e-10	80	5.58638e-20	8.06818e-39	2.96442e-10	80	3.27313e-20	7.61548e-39	1.62492e-10	80	3.69259e-20	7.24758e-39	1.91206e-10	80	3.35244e-20	4.45265e-39	1.79573e-10	80	3.36943e-20	4.33018e-39	1.79509e-10

## Sheet: Fig2d
	No transducer												with Gi												with barr
	26 Å			33 Å			39 Å			43 Å			26 Å			33 Å			39 Å			43 Å			26 Å			33 Å			39 Å			43 Å
	Median	Lower confidence	Upper confidence	Median	Lower confidence	Upper confidence	Median	Lower confidence	Upper confidence	Median	Lower confidence	Upper confidence	Median	Lower confidence	Upper confidence	Median	Lower confidence	Upper confidence	Median	Lower confidence	Upper confidence	Median	Lower confidence	Upper confidence	Median	Lower confidence	Upper confidence	Median	Lower confidence	Upper confidence	Median	Lower confidence	Upper confidence	Median	Lower confidence	Upper confidence
No ligand	0.2264	0.019	0.0317	0.6453	0.0361	0.0285	0.1094	0.0149	0.0156	0.0189	0.0188	0.0241	0.1947	0.0137	0.0277	0.5749	0.0314	0.0198	0.1713	0.0107	0.0135	0.059	0.0149	0.0171	0.2125	0.0154	0.0315	0.7013	0.0339	0.0177	0.05	0.0086	0.0123	0.0363	0.013	0.0148
Naloxone	0.2043	0.0164	0.0304	0.7584	0.034	0.0186	0.0253	0.0093	0.0135	0.0121	0.0105	0.0152	0.1037	0.016	0.0229	0.7118	0.027	0.0211	0.1591	0.0109	0.0138	0.0253	0.014	0.0171	0.174	0.0154	0.0257	0.8032	0.0308	0.0186	0.0073	0.0073	0.0149	0.0155	0.0111	0.0165
TRV130	0.1675	0.0152	0.0266	0.7504	0.0297	0.0184	0.0423	0.0093	0.012	0.0399	0.013	0.0145	0.1628	0.013	0.0192	0.2083	0.0255	0.0184	0.4565	0.0161	0.0173	0.1724	0.0167	0.021	0.1703	0.0137	0.0239	0.6044	0.0275	0.017	0.124	0.0092	0.0124	0.1013	0.0136	0.014
PZM21	0.2147	0.0161	0.0293	0.6901	0.034	0.0191	0.0602	0.0119	0.0134	0.0349	0.0152	0.0188	0.1317	0.0142	0.0194	0.2186	0.026	0.0183	0.4176	0.0176	0.0201	0.2322	0.0184	0.0206	0.1757	0.0157	0.0249	0.65	0.0283	0.0182	0.0976	0.009	0.0117	0.0766	0.0133	0.0164
MP	0.2366	0.0201	0.0347	0.7164	0.0388	0.0217	0.0105	0.0104	0.0178	0.0366	0.0204	0.0253	0.1484	0.0134	0.0171	0.1537	0.0215	0.0165	0.5135	0.0166	0.0224	0.1844	0.0223	0.026	0.1923	0.0141	0.0264	0.6271	0.0308	0.0188	0.0981	0.0094	0.0131	0.0825	0.0153	0.0195
Buprenorphine	0.2389	0.017	0.0308	0.6235	0.034	0.0243	0.0955	0.0136	0.015	0.0421	0.0184	0.0238	0.1249	0.0128	0.018	0.1315	0.0222	0.0185	0.4631	0.0187	0.0202	0.2805	0.0187	0.0238	0.2393	0.0205	0.0295	0.529	0.0399	0.0243	0.1596	0.0161	0.0203	0.0722	0.0283	0.0355
Morphine	0.2115	0.0178	0.03	0.6767	0.0338	0.0214	0.0963	0.0107	0.0152	0.0155	0.0145	0.0166	0.088	0.0107	0.0145	0.2519	0.0186	0.0147	0.4344	0.0162	0.0175	0.2257	0.0163	0.0199	0.1945	0.014	0.0268	0.5854	0.0322	0.0161	0.1221	0.0087	0.0106	0.098	0.0113	0.0172
DAMGO	0.1908	0.0166	0.0231	0.5419	0.0287	0.0204	0.1892	0.0124	0.0139	0.0781	0.0201	0.0256	0.161	0.0137	0.0188	0.104	0.0248	0.0185	0.4932	0.0171	0.0189	0.2419	0.0146	0.0201	0.1356	0.0119	0.0202	0.4739	0.0207	0.0169	0.2031	0.0113	0.0117	0.1874	0.016	0.0203
BU72	0.1112	0.0158	0.0187	0.316	0.0246	0.0193	0.3104	0.0171	0.0172	0.2624	0.0287	0.0367	0.1264	0.0106	0.0168	0.0449	0.0208	0.0145	0.5074	0.0189	0.0193	0.3213	0.0175	0.0196	0.1547	0.0115	0.0161	0.1472	0.0203	0.0182	0.3705	0.0172	0.0169	0.3276	0.0237	0.0337
Lofentanil	0.1163	0.0089	0.0133	0.1709	0.018	0.0104	0.3716	0.013	0.0169	0.3413	0.0174	0.0299	0.1268	0.0114	0.0143	0.0701	0.019	0.0161	0.5684	0.0168	0.0219	0.2347	0.018	0.0212	0.1601	0.0128	0.0165	0.151	0.0204	0.0163	0.3759	0.0151	0.0175	0.313	0.0212	0.0331
