# Supplementary material for: Ligand efficacy modulates conformational dynamics of the µ-opioid receptor
Source: Nature. 2024 Apr 10;629(8011):474–80. doi: 10.1038/s41586-024-07295-2 (PMC11078757; doi:10.1038/s41586-024-07295-2)
Supplement: Supplementary file 6 — Source Data Fig. 3 [file 41586_2024_7295_MOESM6_ESM.xlsx]

## Sheet: Fig3b
	Naloxone									TRV130									PZM21									MP									DAMGO									BU72
	Measure				Fit					Measure				Fit					Measure				Fit					Measure				Fit					Measure				Fit					Measure
	FRET	Count	Standard Deviation		FRET	Fit Peak 1	Fit Peak 2	Cumulative Fit Peak		FRET	Count	Standard Deviation		FRET	Fit Peak 1	Fit Peak 2	Cumulative Fit Peak		FRET	Count	Standard Deviation		FRET	Fit Peak 1	Fit Peak 2	Cumulative Fit Peak		FRET	Count	Standard Deviation		FRET	Fit Peak 1	Fit Peak 2	Cumulative Fit Peak		FRET	Count	Standard Deviation		FRET	Fit Peak 1	Fit Peak 2	Cumulative Fit Peak		FRET	Count	Standard Deviation
	-0.195	1.9998e-05	3.4637e-05		-0.195	0.00064428	6.3928e-59	0.00064428		-0.135	7.9717e-05	7.3062e-05		-0.135	0.0013	7.6635e-41	0.0013		-0.165	2.3717e-05	4.1079e-05		-0.165	0.0014	2.5864e-39	0.0014		-0.195	1.4349e-05	2.4853e-05		-0.195	0.00069353	1.4659e-50	0.00069353		-0.165	2.8132e-05	2.4363e-05		-0.165	0.00090904	3.2169e-41	0.00090904		-0.165	1.7683e-05	3.0627e-05
	-0.165	0	0		-0.1936	0.00064956	9.0027e-59	0.00064956		-0.105	1.5943e-05	2.7614e-05		-0.1336	0.0013	9.7445e-41	0.0013		-0.135	0	0		-0.1636	0.0014	3.2555e-39	0.0014		-0.165	2.8697e-05	4.9705e-05		-0.1936	0.00069945	1.9725e-50	0.00069945		-0.135	4.2198e-05	1.0281e-09		-0.1636	0.00091836	4.1947e-41	0.00091836		-0.135	3.5365e-05	3.0627e-05
	-0.135	5.9993e-05	2.9997e-05		-0.1922	0.00065488	1.2673e-58	0.00065488		-0.075	0.0001116	2.7611e-05		-0.1323	0.0013	1.2387e-40	0.0013		-0.105	5.9295e-05	2.0541e-05		-0.1622	0.0014	4.0965e-39	0.0014		-0.135	4.3046e-05	7.4558e-05		-0.1922	0.0007054	2.653e-50	0.0007054		-0.105	4.2198e-05	4.2198e-05		-0.1622	0.00092776	5.4676e-41	0.00092776		-0.105	1.7683e-05	3.0627e-05
	-0.105	7.9991e-05	3.4637e-05		-0.1908	0.00066023	1.783e-58	0.00066023		-0.045	0.00019132	4.7825e-05		-0.1309	0.0014	1.574e-40	0.0014		-0.075	0.00010673	0.00012828		-0.1609	0.0014	5.1531e-39	0.0014		-0.105	2.8697e-05	4.9705e-05		-0.1908	0.0007114	3.5671e-50	0.0007114		-0.075	0	0		-0.1609	0.00093724	7.124e-41	0.00093724		-0.075	7.073e-05	3.0627e-05
	-0.075	4.9995e-05	1.7319e-05		-0.1894	0.00066563	2.5076e-58	0.00066563		-0.015	0.00028698	0.00012655		-0.1296	0.0014	1.9995e-40	0.0014		-0.045	0.00021346	6.1615e-05		-0.1595	0.0014	6.4803e-39	0.0014		-0.075	0.00011479	6.5754e-05		-0.1894	0.00071744	4.7941e-50	0.00071744		-0.045	0.00022506	9.746e-05		-0.1595	0.0009468	9.2786e-41	0.0009468		-0.045	0.00014146	8.1032e-05
	-0.045	0.00018998	6.9274e-05		-0.1879	0.00067106	3.5251e-58	0.00067106		0.015	0.00062179	0.00026631		-0.1282	0.0014	2.5392e-40	0.0014		-0.015	0.00023718	8.9528e-05		-0.1581	0.0014	8.1468e-39	0.0014		-0.045	0.00021523	0.00011389		-0.1879	0.00072353	6.4407e-50	0.00072353		-0.015	0.00040792	9.7457e-05		-0.1581	0.00095644	1.208e-40	0.00095644		-0.015	0.00026524	0.0001061
	-0.015	0.00043995	4.5821e-05		-0.1865	0.00067652	4.9533e-58	0.00067652		0.045	0.0026	0.00015368		-0.1269	0.0014	3.2235e-40	0.0014		0.015	0.00065224	0.00012494		-0.1567	0.0014	1.0239e-38	0.0014		-0.015	0.00035872	0.00017921		-0.1865	0.00072965	8.6495e-50	0.00072965		0.015	0.00080176	0.00019336		-0.1567	0.00096617	1.5721e-40	0.00096617		0.015	0.00067194	8.1032e-05
	0.015	0.00081991	0.00011357		-0.1851	0.00068202	6.9569e-58	0.00068202		0.075	0.0044	0.00070034		-0.1255	0.0014	4.091e-40	0.0014		0.045	0.0022	2.0585e-05		-0.1553	0.0014	1.2864e-38	0.0014		0.015	0.00063134	0.00017397		-0.1851	0.00073581	1.1611e-49	0.00073581		0.045	0.0025	0.00038056		-0.1553	0.00097597	2.0452e-40	0.00097597		0.045	0.0029	0.00017052
	0.045	0.002	0.00044391		-0.1837	0.00068756	9.7666e-58	0.00068756		0.105	0.0041	0.00046465		-0.1242	0.0014	5.1902e-40	0.0014		0.075	0.0044	0.00053867		-0.1539	0.0014	1.6157e-38	0.0014		0.045	0.0016	0.00034794		-0.1837	0.00074202	1.5581e-49	0.00074202		0.075	0.0055	0.00055714		-0.1539	0.00098585	2.6597e-40	0.00098585		0.075	0.0059	0.00029216
	0.075	0.0036	0.00021281		-0.1823	0.00069314	1.3705e-57	0.00069314		0.135	0.0046	0.00014349		-0.1228	0.0014	6.5827e-40	0.0014		0.105	0.0049	0.00020853		-0.1526	0.0015	2.0287e-38	0.0015		0.075	0.0032	0.00027675		-0.1823	0.00074827	2.09e-49	0.00074827		0.105	0.0054	0.00060038		-0.1526	0.00099582	3.4574e-40	0.00099582		0.105	0.0059	0.00030164
	0.105	0.0036	0.00027053		-0.1809	0.00069875	1.9223e-57	0.00069875		0.165	0.0061	0.0011		-0.1215	0.0014	8.3461e-40	0.0014		0.135	0.0063	0.00039177		-0.1512	0.0015	2.5465e-38	0.0015		0.105	0.0032	0.00034526		-0.1809	0.00075457	2.8023e-49	0.00075457		0.135	0.0059	0.00052072		-0.1512	0.001	4.4925e-40	0.001		0.135	0.006	0.0006903
	0.135	0.0034	0.000233		-0.1795	0.00070441	2.6951e-57	0.00070441		0.195	0.0077	0.00033482		-0.1201	0.0014	1.0578e-39	0.0014		0.165	0.0072	0.00083899		-0.1498	0.0015	3.1955e-38	0.0015		0.135	0.0038	0.00068918		-0.1795	0.0007609	3.756e-49	0.0007609		0.165	0.0066	0.00082355		-0.1498	0.001	5.8354e-40	0.001		0.165	0.0064	0.00039815
	0.165	0.0044	0.00024553		-0.1781	0.00071009	3.7769e-57	0.00071009		0.225	0.0081	0.00022625		-0.1188	0.0014	1.3404e-39	0.0014		0.195	0.0101	0.00023147		-0.1484	0.0015	4.0086e-38	0.0015		0.165	0.0041	0.00047416		-0.1781	0.00076728	5.0322e-49	0.00076728		0.195	0.0073	0.00076714		-0.1484	0.001	7.5767e-40	0.001		0.195	0.0058	0.00051157
	0.195	0.0049	0.00039946		-0.1767	0.00071582	5.2905e-57	0.00071582		0.255	0.0079	0.000335		-0.1174	0.0015	1.6978e-39	0.0015		0.225	0.011	0.00097119		-0.147	0.0015	5.0271e-38	0.0015		0.195	0.0045	4.3046e-05		-0.1767	0.00077371	6.7394e-49	0.00077371		0.225	0.0094	0.0004098		-0.147	0.001	9.8337e-40	0.001		0.225	0.0061	0.00041431
	0.225	0.0062	0.00061985		-0.1752	0.00072159	7.4074e-57	0.00072159		0.285	0.0093	0.00059028		-0.1161	0.0015	2.1498e-39	0.0015		0.255	0.0126	0.00045024		-0.1457	0.0015	6.3025e-38	0.0015		0.225	0.0062	0.00039059		-0.1752	0.00078017	9.0223e-49	0.00078017		0.255	0.0104	0.00055196		-0.1457	0.001	1.2758e-39	0.001		0.255	0.0066	0.0006717
	0.255	0.0071	0.00052157		-0.1738	0.00072739	1.0367e-56	0.00072739		0.315	0.0096	0.00027191		-0.1147	0.0015	2.7214e-39	0.0015		0.285	0.013	0.0004125		-0.1443	0.0015	7.899e-38	0.0015		0.255	0.0071	0.00044804		-0.1738	0.00078668	1.2074e-48	0.00078668		0.285	0.0115	0.001		-0.1443	0.0011	1.6546e-39	0.0011		0.285	0.0066	0.00096268
	0.285	0.0074	0.00051724		-0.1724	0.00073323	1.4502e-56	0.00073323		0.345	0.0098	0.00023583		-0.1134	0.0015	3.4437e-39	0.0015		0.315	0.0134	0.00010895		-0.1429	0.0016	9.8969e-38	0.0016		0.285	0.0082	0.00077841		-0.1724	0.00079324	1.6151e-48	0.00079324		0.315	0.0128	0.00033819		-0.1429	0.0011	2.145e-39	0.0011		0.315	0.0065	0.000267
	0.315	0.0075	0.00038996		-0.171	0.00073911	2.0278e-56	0.00073911		0.375	0.01	0.0014		-0.112	0.0015	4.3565e-39	0.0015		0.345	0.0132	0.0011		-0.1415	0.0016	1.2396e-37	0.0016		0.315	0.0089	0.00060264		-0.171	0.00079983	2.1596e-48	0.00079983		0.345	0.0129	0.00049757		-0.1415	0.0011	2.7797e-39	0.0011		0.345	0.0069	0.001
	0.345	0.0083	0.00039606		-0.1696	0.00074503	2.8341e-56	0.00074503		0.405	0.0103	0.00011017		-0.1107	0.0015	5.5093e-39	0.0015		0.375	0.0124	0.00076729		-0.1401	0.0016	1.5522e-37	0.0016		0.345	0.0087	0.00011389		-0.1696	0.00080648	2.8867e-48	0.00080648		0.375	0.0139	0.0009589		-0.1401	0.0011	3.6008e-39	0.0011		0.375	0.0065	0.00053136
	0.375	0.0083	0.00056305		-0.1682	0.00075099	3.9593e-56	0.00075099		0.435	0.0092	0.00031842		-0.1093	0.0015	6.965e-39	0.0015		0.405	0.0131	0.00065321		-0.1388	0.0016	1.943e-37	0.0016		0.375	0.0091	0.00053822		-0.1682	0.00081316	3.8569e-48	0.00081316		0.405	0.0154	0.00047951		-0.1388	0.0011	4.6626e-39	0.0011		0.405	0.0068	0.00014035
	0.405	0.0079	0.00052301		-0.1668	0.00075699	5.5288e-56	0.00075699		0.465	0.0096	0.00019351		-0.108	0.0015	8.8026e-39	0.0015		0.435	0.0124	0.00037503		-0.1374	0.0016	2.4315e-37	0.0016		0.405	0.0079	0.00042395		-0.1668	0.00081989	5.1513e-48	0.00081989		0.435	0.0142	0.0014		-0.1374	0.0011	6.0351e-39	0.0011		0.435	0.0075	0.00066327
	0.435	0.0079	8.6593e-05		-0.1654	0.00076302	7.717e-56	0.00076302		0.495	0.0093	0.00083552		-0.1066	0.0015	1.1121e-38	0.0015		0.465	0.0125	0.00041208		-0.136	0.0016	3.0418e-37	0.0016		0.435	0.0085	0.00058759		-0.1654	0.00082667	6.8773e-48	0.00082667		0.465	0.0155	0.00028125		-0.136	0.0011	7.8087e-39	0.0011		0.465	0.0093	0.00075208
	0.465	0.0074	9.1641e-05		-0.165	0.00076457	8.4022e-56	0.00076457		0.525	0.0086	0.00023915		-0.1053	0.0016	1.4046e-38	0.0016		0.495	0.0118	0.00081448		-0.135	0.0016	3.5713e-37	0.0016		0.465	0.0076	0.0005618		-0.165	0.00082841	7.4035e-48	0.00082841		0.495	0.0137	0.00023986		-0.135	0.0011	9.3917e-39	0.0011		0.495	0.0101	0.00061939
	0.495	0.0075	0.00019973		-0.1639	0.0007691	1.0766e-55	0.0007691		0.555	0.0092	0.00033593		-0.105	0.0016	1.4717e-38	0.0016		0.525	0.0118	0.0012		-0.1346	0.0016	3.8042e-37	0.0016		0.495	0.0074	0.00019726		-0.1639	0.00083349	9.1782e-48	0.00083349		0.525	0.0141	0.00081124		-0.1346	0.0011	1.01e-38	0.0011		0.525	0.0125	0.0013
	0.525	0.0075	0.0004371		-0.1625	0.00077522	1.5014e-55	0.00077522		0.585	0.0091	0.00054309		-0.1039	0.0016	1.7735e-38	0.0016		0.555	0.0111	0.00025244		-0.1332	0.0016	4.7562e-37	0.0016		0.525	0.0073	0.00075831		-0.1625	0.00084036	1.2244e-47	0.00084036		0.555	0.0147	0.00021268		-0.1332	0.0011	1.3057e-38	0.0011		0.555	0.015	0.0013
	0.555	0.0075	0.0004812		-0.1611	0.00078137	2.0929e-55	0.00078137		0.615	0.0106	0.00059904		-0.1026	0.0016	2.2385e-38	0.0016		0.585	0.0114	0.00041518		-0.1318	0.0017	5.9446e-37	0.0017		0.555	0.0077	0.00018763		-0.1611	0.00084727	1.6327e-47	0.00084727		0.585	0.0167	0.00058052		-0.1318	0.0012	1.6875e-38	0.0012		0.585	0.021	0.0019
	0.585	0.0078	0.00045919		-0.1597	0.00078757	2.916e-55	0.00078757		0.645	0.0119	0.0004722		-0.1012	0.0016	2.8246e-38	0.0016		0.615	0.0127	0.00016066		-0.1305	0.0017	7.4276e-37	0.0017		0.585	0.0074	0.00039059		-0.1597	0.00085423	2.1764e-47	0.00085423		0.615	0.0226	0.0018		-0.1305	0.0012	2.18e-38	0.0012		0.615	0.0269	0.0017
	0.615	0.0083	0.00030196		-0.1583	0.0007938	4.061e-55	0.0007938		0.675	0.016	0.00088499		-0.0999	0.0016	3.5629e-38	0.0016		0.645	0.0154	0.0011		-0.1291	0.0017	9.2778e-37	0.0017		0.615	0.0082	0.00022367		-0.1583	0.00086123	2.9e-47	0.00086123		0.645	0.0316	0.00085582		-0.1291	0.0012	2.8152e-38	0.0012		0.645	0.0403	0.00086843
	0.645	0.0105	0.00042316		-0.1569	0.00080008	5.6532e-55	0.00080008		0.705	0.0221	0.00074812		-0.0985	0.0016	4.4928e-38	0.0016		0.675	0.0195	0.00047051		-0.1277	0.0017	1.1585e-36	0.0017		0.645	0.0106	0.00017397		-0.1569	0.00086828	3.8626e-47	0.00086828		0.675	0.0471	0.00021739		-0.1277	0.0012	3.6341e-38	0.0012		0.675	0.0562	0.00036109
	0.675	0.0123	0.00041384		-0.1555	0.0008064	7.866e-55	0.0008064		0.735	0.032	0.0012		-0.0972	0.0016	5.6635e-38	0.0016		0.705	0.0266	0.0013		-0.1263	0.0017	1.4462e-36	0.0017		0.675	0.0141	0.0005596		-0.1555	0.00087538	5.1427e-47	0.00087538		0.705	0.0684	0.0011		-0.1263	0.0012	4.6893e-38	0.0012		0.705	0.0848	0.00072412
	0.705	0.0165	0.00038101		-0.1541	0.00081275	1.094e-54	0.00081275		0.765	0.0474	0.00050577		-0.0958	0.0016	7.137e-38	0.0016		0.735	0.0379	0.00066666		-0.1249	0.0017	1.8048e-36	0.0017		0.705	0.0194	0.00052072		-0.1541	0.00088252	6.8443e-47	0.00088252		0.735	0.0927	0.0023		-0.1249	0.0012	6.0486e-38	0.0012		0.735	0.1059	0.0006903
	0.735	0.0227	0.00061548		-0.1527	0.00081915	1.5209e-54	0.00081915		0.795	0.0662	0.001		-0.0945	0.0016	8.9911e-38	0.0016		0.765	0.0514	0.00095429		-0.1236	0.0017	2.2516e-36	0.0017		0.735	0.0314	0.0007284		-0.1527	0.00088971	9.1055e-47	0.00088971		0.765	0.1134	0.0028		-0.1236	0.0012	7.7988e-38	0.0012		0.765	0.1183	0.0021
	0.765	0.0332	0.00026151		-0.1512	0.00082559	2.1134e-54	0.00082559		0.825	0.09	0.0033		-0.0931	0.0017	1.1323e-37	0.0017		0.795	0.0664	0.00090995		-0.1222	0.0018	2.8082e-36	0.0018		0.765	0.0475	0.0011		-0.1512	0.00089694	1.2109e-46	0.00089694		0.795	0.1093	0.00078288		-0.1222	0.0012	1.0052e-37	0.0012		0.795	0.1118	0.00050604
	0.795	0.0509	0.00067498		-0.1498	0.00083207	2.9355e-54	0.00083207		0.855	0.1073	0.0016		-0.0918	0.0017	1.4255e-37	0.0017		0.825	0.0823	0.0019		-0.1208	0.0018	3.5012e-36	0.0018		0.795	0.0701	0.00074226		-0.1498	0.00090422	1.6097e-46	0.00090422		0.825	0.0889	0.00044872		-0.1208	0.0012	1.295e-37	0.0012		0.825	0.0888	0.0014
	0.825	0.0788	0.00046503		-0.1484	0.0008386	4.0754e-54	0.0008386		0.885	0.1187	0.0041		-0.0904	0.0017	1.7941e-37	0.0017		0.855	0.0984	0.0022		-0.1194	0.0018	4.364e-36	0.0018		0.825	0.097	0.00074847		-0.1484	0.00091155	2.139e-46	0.00091155		0.855	0.0631	0.00036025		-0.1194	0.0013	1.6678e-37	0.0013		0.855	0.0637	0.0037
	0.855	0.1123	0.0026		-0.147	0.00084516	5.6556e-54	0.00084516		0.915	0.1054	0.003		-0.0891	0.0017	2.2573e-37	0.0017		0.885	0.1073	0.0016		-0.118	0.0018	5.4377e-36	0.0018		0.855	0.1211	0.0016		-0.147	0.00091893	2.8412e-46	0.00091893		0.885	0.0442	0.00019021		-0.118	0.0013	2.1471e-37	0.0013		0.885	0.043	0.0012
	0.885	0.1309	0.0014		-0.1456	0.00085177	7.8449e-54	0.00085177		0.945	0.0781	0.00074013		-0.0877	0.0017	2.8392e-37	0.0017		0.915	0.0929	0.0019		-0.1167	0.0018	6.7735e-36	0.0018		0.885	0.1309	0.0035		-0.1456	0.00092635	3.7724e-46	0.00092635		0.915	0.0318	0.0013		-0.1167	0.0013	2.763e-37	0.0013		0.915	0.0319	0.001
	0.915	0.1202	0.00096224		-0.1442	0.00085841	1.0877e-53	0.00085841		0.975	0.0506	0.0011		-0.0864	0.0017	3.5698e-37	0.0017		0.945	0.0653	0.0013		-0.1153	0.0018	8.4348e-36	0.0018		0.915	0.108	0.0018		-0.1442	0.00093382	5.0069e-46	0.00093382		0.945	0.024	0.00023953		-0.1153	0.0013	3.5542e-37	0.0013		0.945	0.023	0.0011
	0.945	0.0904	0.0012		-0.1428	0.0008651	1.5074e-53	0.0008651		1.005	0.0324	0.0007453		-0.085	0.0017	4.4871e-37	0.0017		0.975	0.0446	0.0011		-0.1139	0.0018	1.05e-35	0.0018		0.945	0.0767	0.00034794		-0.1428	0.00094134	6.6428e-46	0.00094134		0.975	0.0169	0.00087166		-0.1139	0.0013	4.5702e-37	0.0013		0.975	0.016	0.0004005
	0.975	0.061	0.0014		-0.1414	0.00087184	2.0882e-53	0.00087184		1.035	0.0208	0.00020826		-0.0836	0.0017	5.6383e-37	0.0017		1.005	0.0275	0.00055153		-0.1125	0.0019	1.3068e-35	0.0019		0.975	0.0498	0.00094734		-0.1414	0.00094891	8.8097e-46	0.00094891		1.005	0.0128	0.00045153		-0.1125	0.0013	5.8744e-37	0.0013		1.005	0.0119	0.00029216
	1.005	0.0413	0.0021		-0.14	0.00087861	2.8913e-53	0.00087861		1.065	0.0127	0.00065286		-0.0823	0.0018	7.0825e-37	0.0018		1.035	0.0184	0.00053554		-0.1111	0.0019	1.6258e-35	0.0019		1.005	0.0324	0.0012		-0.14	0.00095653	1.1679e-45	0.00095653		1.035	0.0073	0.00029554		-0.1111	0.0013	7.5479e-37	0.0013		1.035	0.0075	0.00033128
	1.035	0.0275	0.0014		-0.1385	0.00088543	4.0017e-53	0.00088543		1.095	0.0098	8.2573e-05		-0.0809	0.0018	8.8938e-37	0.0018		1.065	0.012	0.00035964		-0.1097	0.0019	2.0221e-35	0.0019		1.035	0.0196	0.00021523		-0.1385	0.00096419	1.5477e-45	0.00096419		1.065	0.0051	0.00061486		-0.1097	0.0013	9.6943e-37	0.0013		1.065	0.0047	0.00064171
	1.065	0.0195	0.00031603		-0.1371	0.00089229	5.536e-53	0.00089229		1.125	0.0076	0.00022103		-0.0796	0.0018	1.1165e-36	0.0018		1.095	0.0089	0.00073501		-0.1084	0.0019	2.5142e-35	0.0019		1.065	0.013	0.00030132		-0.1371	0.0009719	2.0501e-45	0.0009719		1.095	0.0039	0.0004406		-0.1084	0.0014	1.2446e-36	0.0014		1.095	0.0036	0.00044488
	1.095	0.0148	0.00055824		-0.1357	0.00089919	7.6551e-53	0.00089919		1.155	0.0053	0.0007658		-0.0782	0.0018	1.4011e-36	0.0018		1.125	0.0068	0.00080821		-0.107	0.0019	3.1251e-35	0.0019		1.095	0.0091	0.00022089		-0.1357	0.00097967	2.7146e-45	0.00097967		1.125	0.003	0.00013558		-0.107	0.0014	1.5973e-36	0.0014		1.125	0.0027	0.00059624
	1.125	0.0111	0.00094874		-0.135	0.00090273	9.0314e-53	0.00090273		1.185	0.0042	0.00021921		-0.0769	0.0018	1.7577e-36	0.0018		1.155	0.005	0.00036506		-0.1056	0.0019	3.8833e-35	0.0019		1.125	0.0076	0.00046428		-0.135	0.00098365	3.1326e-45	0.00098365		1.155	0.0022	0.00046989		-0.1056	0.0014	2.0492e-36	0.0014		1.155	0.002	0.00043205
	1.155	0.0087	0.0003934		-0.1343	0.00090614	1.0581e-52	0.00090614		1.215	0	0		-0.0755	0.0018	2.2044e-36	0.0018		1.185	0.0047	0.00031092		-0.105	0.0019	4.2675e-35	0.0019		1.155	0.0052	0.00032499		-0.1343	0.00098748	3.5931e-45	0.00098748		1.185	0.0016	0.00017571		-0.105	0.0014	2.2833e-36	0.0014		1.185	0.0016	0.00024309
	1.185	0.007	0.00042879		-0.1329	0.00091313	1.4618e-52	0.00091313						-0.075	0.0018	2.4132e-36	0.0018		1.215	0	0		-0.1042	0.0019	4.8239e-35	0.0019		1.185	0.0045	0.00042395		-0.1329	0.00099534	4.754e-45	0.00099534		1.215	0	0		-0.1042	0.0014	2.6278e-36	0.0014		1.215	0	0
	1.215	0	0		-0.1315	0.00092016	2.0187e-52	0.00092016						-0.0742	0.0018	2.7638e-36	0.0018						-0.1028	0.002	5.9905e-35	0.002		1.215	0	0		-0.1315	0.001	6.2876e-45	0.001						-0.1028	0.0014	3.3685e-36	0.0014
					-0.1301	0.00092724	2.7864e-52	0.00092724						-0.0728	0.0018	3.4639e-36	0.0018						-0.1015	0.002	7.4369e-35	0.002						-0.1301	0.001	8.3125e-45	0.001						-0.1015	0.0014	4.3164e-36	0.0014
					-0.1287	0.00093436	3.8445e-52	0.00093436						-0.0715	0.0019	4.3401e-36	0.0019						-0.1001	0.002	9.2298e-35	0.002						-0.1287	0.001	1.0985e-44	0.001						-0.1001	0.0014	5.5288e-36	0.0014
					-0.1273	0.00094153	5.302e-52	0.00094153						-0.0701	0.0019	5.436e-36	0.0019						-0.0987	0.002	1.1451e-34	0.002						-0.1273	0.001	1.4512e-44	0.001						-0.0987	0.0015	7.079e-36	0.0015
					-0.1258	0.00094874	7.3088e-52	0.00094874						-0.0688	0.0019	6.8066e-36	0.0019						-0.0973	0.002	1.4203e-34	0.002						-0.1258	0.001	1.9163e-44	0.001						-0.0973	0.0015	9.0603e-36	0.0015
					-0.1244	0.00095599	1.0071e-51	0.00095599						-0.0674	0.0019	8.52e-36	0.0019						-0.0959	0.002	1.7611e-34	0.002						-0.1244	0.001	2.5295e-44	0.001						-0.0959	0.0015	1.1592e-35	0.0015
					-0.123	0.00096329	1.387e-51	0.00096329						-0.0661	0.0019	1.0661e-35	0.0019						-0.0945	0.0021	2.183e-34	0.0021						-0.123	0.0011	3.3376e-44	0.0011						-0.0945	0.0015	1.4825e-35	0.0015
					-0.1216	0.00097063	1.9094e-51	0.00097063						-0.0647	0.0019	1.3336e-35	0.0019						-0.0932	0.0021	2.7052e-34	0.0021						-0.1216	0.0011	4.4022e-44	0.0011						-0.0932	0.0015	1.8952e-35	0.0015
					-0.1202	0.00097802	2.6274e-51	0.00097802						-0.0634	0.0019	1.6677e-35	0.0019						-0.0918	0.0021	3.3512e-34	0.0021						-0.1202	0.0011	5.804e-44	0.0011						-0.0918	0.0015	2.4219e-35	0.0015
					-0.1188	0.00098545	3.6138e-51	0.00098545						-0.062	0.0019	2.0849e-35	0.0019						-0.0904	0.0021	4.1501e-34	0.0021						-0.1188	0.0011	7.6492e-44	0.0011						-0.0904	0.0015	3.0937e-35	0.0015
					-0.1174	0.00099293	4.9683e-51	0.00099293						-0.0607	0.002	2.6055e-35	0.002						-0.089	0.0021	5.138e-34	0.0021						-0.1174	0.0011	1.0077e-43	0.0011						-0.089	0.0016	3.9504e-35	0.0016
					-0.116	0.001	6.8275e-51	0.001						-0.0593	0.002	3.2551e-35	0.002						-0.0876	0.0021	6.3591e-34	0.0021						-0.116	0.0011	1.327e-43	0.0011						-0.0876	0.0016	5.0424e-35	0.0016
					-0.1145	0.001	9.3782e-51	0.001						-0.058	0.002	4.0654e-35	0.002						-0.0863	0.0022	7.868e-34	0.0022						-0.1145	0.0011	1.7469e-43	0.0011						-0.0863	0.0016	6.4337e-35	0.0016
					-0.1131	0.001	1.2876e-50	0.001						-0.0566	0.002	5.0757e-35	0.002						-0.0849	0.0022	9.732e-34	0.0022						-0.1131	0.0011	2.2987e-43	0.0011						-0.0849	0.0016	8.2058e-35	0.0016
					-0.1117	0.001	1.7671e-50	0.001						-0.0553	0.002	6.335e-35	0.002						-0.0835	0.0022	1.2034e-33	0.0022						-0.1117	0.0011	3.0235e-43	0.0011						-0.0835	0.0016	1.0462e-34	0.0016
					-0.1103	0.001	2.424e-50	0.001						-0.0539	0.002	7.9043e-35	0.002						-0.0821	0.0022	1.4876e-33	0.0022						-0.1103	0.0011	3.9754e-43	0.0011						-0.0821	0.0016	1.3333e-34	0.0016
					-0.1089	0.001	3.3237e-50	0.001						-0.0526	0.002	9.8592e-35	0.002						-0.0807	0.0022	1.8383e-33	0.0022						-0.1089	0.0011	5.2249e-43	0.0011						-0.0807	0.0016	1.6986e-34	0.0016
					-0.1075	0.001	4.5552e-50	0.001						-0.0512	0.0021	1.2294e-34	0.0021						-0.0794	0.0022	2.271e-33	0.0022						-0.1075	0.0011	6.8645e-43	0.0011						-0.0794	0.0017	2.163e-34	0.0017
					-0.1061	0.0011	6.2403e-50	0.0011						-0.0499	0.0021	1.5324e-34	0.0021						-0.078	0.0023	2.8047e-33	0.0023						-0.1061	0.0012	9.015e-43	0.0012						-0.078	0.0017	2.7534e-34	0.0017
					-0.105	0.0011	7.9393e-50	0.0011						-0.0485	0.0021	1.9096e-34	0.0021						-0.0766	0.0023	3.4627e-33	0.0023						-0.105	0.0012	1.1105e-42	0.0012						-0.0766	0.0017	3.5036e-34	0.0017
					-0.1047	0.0011	8.545e-50	0.0011						-0.0472	0.0021	2.3788e-34	0.0021						-0.0752	0.0023	4.2739e-33	0.0023						-0.1047	0.0012	1.1835e-42	0.0012						-0.0752	0.0017	4.4565e-34	0.0017
					-0.1033	0.0011	1.1696e-49	0.0011						-0.0458	0.0021	2.9623e-34	0.0021						-0.075	0.0023	4.4128e-33	0.0023						-0.1033	0.0012	1.553e-42	0.0012						-0.075	0.0017	4.6225e-34	0.0017
					-0.1018	0.0011	1.6001e-49	0.0011						-0.045	0.0021	3.3786e-34	0.0021						-0.0738	0.0023	5.2734e-33	0.0023						-0.1018	0.0012	2.0371e-42	0.0012						-0.0738	0.0017	5.6664e-34	0.0017
					-0.1004	0.0011	2.1881e-49	0.0011						-0.0445	0.0021	3.6879e-34	0.0021						-0.0724	0.0023	6.5047e-33	0.0023						-0.1004	0.0012	2.6712e-42	0.0012						-0.0724	0.0017	7.2018e-34	0.0017
					-0.099	0.0011	2.9909e-49	0.0011						-0.0431	0.0021	4.5896e-34	0.0021						-0.0711	0.0023	8.021e-33	0.0023						-0.099	0.0012	3.5011e-42	0.0012						-0.0711	0.0017	9.1499e-34	0.0017
					-0.0976	0.0011	4.0863e-49	0.0011						-0.0418	0.0022	5.7101e-34	0.0022						-0.0697	0.0024	9.8878e-33	0.0024						-0.0976	0.0012	4.5872e-42	0.0012						-0.0697	0.0018	1.162e-33	0.0018
					-0.0962	0.0011	5.5806e-49	0.0011						-0.0404	0.0022	7.1017e-34	0.0022						-0.0683	0.0024	1.2185e-32	0.0024						-0.0962	0.0012	6.0078e-42	0.0012						-0.0683	0.0018	1.4752e-33	0.0018
					-0.0948	0.0011	7.6178e-49	0.0011						-0.0391	0.0022	8.8298e-34	0.0022						-0.0669	0.0024	1.5012e-32	0.0024						-0.0948	0.0012	7.8652e-42	0.0012						-0.0669	0.0018	1.872e-33	0.0018
					-0.0934	0.0011	1.0394e-48	0.0011						-0.0377	0.0022	1.0975e-33	0.0022						-0.0655	0.0024	1.8489e-32	0.0024						-0.0934	0.0012	1.0293e-41	0.0012						-0.0655	0.0018	2.3747e-33	0.0018
					-0.092	0.0011	1.4176e-48	0.0011						-0.0364	0.0022	1.3636e-33	0.0022						-0.0642	0.0024	2.2764e-32	0.0024						-0.092	0.0012	1.3465e-41	0.0012						-0.0642	0.0018	3.0112e-33	0.0018
					-0.0906	0.0011	1.9325e-48	0.0011						-0.035	0.0022	1.6938e-33	0.0022						-0.0628	0.0025	2.8019e-32	0.0025						-0.0906	0.0013	1.7607e-41	0.0013						-0.0628	0.0018	3.8168e-33	0.0018
					-0.0891	0.0012	2.6333e-48	0.0012						-0.0336	0.0022	2.1033e-33	0.0022						-0.0614	0.0025	3.4477e-32	0.0025						-0.0891	0.0013	2.3014e-41	0.0013						-0.0614	0.0019	4.8361e-33	0.0019
					-0.0877	0.0012	3.5867e-48	0.0012						-0.0323	0.0023	2.6108e-33	0.0023						-0.06	0.0025	4.241e-32	0.0025						-0.0877	0.0013	3.0071e-41	0.0013						-0.06	0.0019	6.1251e-33	0.0019
					-0.0863	0.0012	4.8829e-48	0.0012						-0.0309	0.0023	3.2399e-33	0.0023						-0.0586	0.0025	5.2152e-32	0.0025						-0.0863	0.0013	3.9275e-41	0.0013						-0.0586	0.0019	7.7548e-33	0.0019
					-0.0849	0.0012	6.6448e-48	0.0012						-0.0296	0.0023	4.0192e-33	0.0023						-0.0573	0.0025	6.4113e-32	0.0025						-0.0849	0.0013	5.1277e-41	0.0013						-0.0573	0.0019	9.8142e-33	0.0019
					-0.0835	0.0012	9.0382e-48	0.0012						-0.0282	0.0023	4.9844e-33	0.0023						-0.0559	0.0025	7.8793e-32	0.0025						-0.0835	0.0013	6.6921e-41	0.0013						-0.0559	0.0019	1.2416e-32	0.0019
					-0.0821	0.0012	1.2288e-47	0.0012						-0.0269	0.0023	6.1793e-33	0.0023						-0.0545	0.0026	9.6804e-32	0.0026						-0.0821	0.0013	8.7303e-41	0.0013						-0.0545	0.0019	1.5701e-32	0.0019
					-0.0807	0.0012	1.67e-47	0.0012						-0.0255	0.0023	7.6583e-33	0.0023						-0.0531	0.0026	1.189e-31	0.0026						-0.0807	0.0013	1.1385e-40	0.0013						-0.0531	0.002	1.9847e-32	0.002
					-0.0793	0.0012	2.2685e-47	0.0012						-0.0242	0.0023	9.4882e-33	0.0023						-0.0517	0.0026	1.4598e-31	0.0026						-0.0793	0.0013	1.4841e-40	0.0013						-0.0517	0.002	2.5079e-32	0.002
					-0.0779	0.0012	3.0801e-47	0.0012						-0.0228	0.0024	1.1752e-32	0.0024						-0.0503	0.0026	1.7919e-31	0.0026						-0.0779	0.0013	1.9338e-40	0.0013						-0.0503	0.002	3.1678e-32	0.002
					-0.0764	0.0012	4.1803e-47	0.0012						-0.0215	0.0024	1.455e-32	0.0024						-0.049	0.0026	2.1988e-31	0.0026						-0.0764	0.0014	2.5188e-40	0.0014						-0.049	0.002	3.9997e-32	0.002
					-0.075	0.0012	5.6709e-47	0.0012						-0.0201	0.0024	1.801e-32	0.0024						-0.0476	0.0027	2.6973e-31	0.0027						-0.075	0.0014	3.2795e-40	0.0014						-0.0476	0.002	5.0482e-32	0.002
					-0.075	0.0012	5.7078e-47	0.0012						-0.0188	0.0024	2.2284e-32	0.0024						-0.0462	0.0027	3.3078e-31	0.0027						-0.075	0.0014	3.2979e-40	0.0014						-0.0462	0.002	6.369e-32	0.002
					-0.0736	0.0012	7.6896e-47	0.0012						-0.0174	0.0024	2.7565e-32	0.0024						-0.045	0.0027	3.9489e-31	0.0027						-0.0736	0.0014	4.2683e-40	0.0014						-0.045	0.0021	7.793e-32	0.0021
					-0.0722	0.0013	1.0422e-46	0.0013						-0.0161	0.0024	3.4086e-32	0.0024						-0.0448	0.0027	4.0552e-31	0.0027						-0.0722	0.0014	5.553e-40	0.0014						-0.0448	0.0021	8.0323e-32	0.0021
					-0.0708	0.0013	1.412e-46	0.0013						-0.015	0.0024	4.0387e-32	0.0024						-0.0434	0.0027	4.9699e-31	0.0027						-0.0708	0.0014	7.2216e-40	0.0014						-0.0434	0.0021	1.0126e-31	0.0021
					-0.0694	0.0013	1.9121e-46	0.0013						-0.0147	0.0025	4.2136e-32	0.0025						-0.0421	0.0027	6.0892e-31	0.0027						-0.0694	0.0014	9.3879e-40	0.0014						-0.0421	0.0021	1.2761e-31	0.0021
					-0.068	0.0013	2.5881e-46	0.0013						-0.0134	0.0025	5.207e-32	0.0025						-0.0407	0.0028	7.4582e-31	0.0028						-0.068	0.0014	1.2199e-39	0.0014						-0.0407	0.0021	1.6074e-31	0.0021
					-0.0666	0.0013	3.5016e-46	0.0013						-0.012	0.0025	6.4326e-32	0.0025						-0.0393	0.0028	9.1322e-31	0.0028						-0.0666	0.0014	1.5846e-39	0.0014						-0.0393	0.0021	2.0241e-31	0.0021
					-0.0652	0.0013	4.7354e-46	0.0013						-0.0107	0.0025	7.9442e-32	0.0025						-0.0379	0.0028	1.1178e-30	0.0028						-0.0652	0.0014	2.0575e-39	0.0014						-0.0379	0.0022	2.5477e-31	0.0022
					-0.0637	0.0013	6.4011e-46	0.0013						-0.0093	0.0025	9.8077e-32	0.0025						-0.0365	0.0028	1.3679e-30	0.0028						-0.0637	0.0014	2.6706e-39	0.0014						-0.0365	0.0022	3.2056e-31	0.0022
					-0.0623	0.0013	8.6489e-46	0.0013						-0.008	0.0025	1.2105e-31	0.0025						-0.0352	0.0028	1.6734e-30	0.0028						-0.0623	0.0015	3.4649e-39	0.0015						-0.0352	0.0022	4.0318e-31	0.0022
					-0.0609	0.0013	1.1681e-45	0.0013						-0.0066	0.0025	1.4935e-31	0.0025						-0.0338	0.0029	2.0465e-30	0.0029						-0.0609	0.0015	4.4937e-39	0.0015						-0.0338	0.0022	5.069e-31	0.0022
					-0.0595	0.0013	1.5769e-45	0.0013						-0.0053	0.0026	1.842e-31	0.0026						-0.0324	0.0029	2.502e-30	0.0029						-0.0595	0.0015	5.8257e-39	0.0015						-0.0324	0.0022	6.3705e-31	0.0022
					-0.0581	0.0014	2.1277e-45	0.0014						-0.0039	0.0026	2.2712e-31	0.0026						-0.031	0.0029	3.0579e-30	0.0029						-0.0581	0.0015	7.5495e-39	0.0015						-0.031	0.0023	8.0031e-31	0.0023
					-0.0567	0.0014	2.8698e-45	0.0014						-0.0026	0.0026	2.7995e-31	0.0026						-0.0296	0.0029	3.7363e-30	0.0029						-0.0567	0.0015	9.7796e-39	0.0015						-0.0296	0.0023	1.005e-30	0.0023
					-0.0553	0.0014	3.8689e-45	0.0014						-0.0012	0.0026	3.4496e-31	0.0026						-0.0282	0.0029	4.5637e-30	0.0029						-0.0553	0.0015	1.2664e-38	0.0015						-0.0282	0.0023	1.2616e-30	0.0023
					-0.0539	0.0014	5.2135e-45	0.0014						0.00013514	0.0026	4.2493e-31	0.0026						-0.0269	0.003	5.5726e-30	0.003						-0.0539	0.0015	1.6392e-38	0.0015						-0.0269	0.0023	1.5831e-30	0.0023
					-0.0524	0.0014	7.0224e-45	0.0014						0.0015	0.0026	5.2326e-31	0.0026						-0.0255	0.003	6.8025e-30	0.003						-0.0524	0.0015	2.1209e-38	0.0015						-0.0255	0.0023	1.9857e-30	0.0023
					-0.051	0.0014	9.4546e-45	0.0014						0.0028	0.0027	6.4415e-31	0.0027						-0.0241	0.003	8.3013e-30	0.003						-0.051	0.0015	2.7431e-38	0.0015						-0.0241	0.0023	2.4897e-30	0.0023
					-0.0496	0.0014	1.2724e-44	0.0014						0.0042	0.0027	7.9271e-31	0.0027						-0.0227	0.003	1.0127e-29	0.003						-0.0496	0.0016	3.5464e-38	0.0016						-0.0227	0.0024	3.1205e-30	0.0024
					-0.0482	0.0014	1.7115e-44	0.0014						0.0055	0.0027	9.7522e-31	0.0027						-0.0213	0.0031	1.2351e-29	0.0031						-0.0482	0.0016	4.5832e-38	0.0016						-0.0213	0.0024	3.9095e-30	0.0024
					-0.0468	0.0014	2.3012e-44	0.0014						0.0069	0.0027	1.1994e-30	0.0027						-0.02	0.0031	1.5058e-29	0.0031						-0.0468	0.0016	5.9208e-38	0.0016						-0.02	0.0024	4.8962e-30	0.0024
					-0.0454	0.0014	3.0927e-44	0.0014						0.0082	0.0027	1.4746e-30	0.0027						-0.0186	0.0031	1.8354e-29	0.0031						-0.0454	0.0016	7.6459e-38	0.0016						-0.0186	0.0024	6.1295e-30	0.0024
					-0.045	0.0014	3.356e-44	0.0014						0.0096	0.0027	1.8123e-30	0.0027						-0.0172	0.0031	2.2363e-29	0.0031						-0.045	0.0016	8.2056e-38	0.0016						-0.0172	0.0024	7.6704e-30	0.0024
					-0.044	0.0014	4.1547e-44	0.0014						0.0109	0.0028	2.2267e-30	0.0028						-0.0158	0.0031	2.7241e-29	0.0031						-0.044	0.0016	9.8696e-38	0.0016						-0.0158	0.0025	9.5951e-30	0.0025
					-0.0426	0.0015	5.5787e-44	0.0015						0.0123	0.0028	2.735e-30	0.0028						-0.015	0.0031	3.058e-29	0.0031						-0.0426	0.0016	1.2735e-37	0.0016						-0.015	0.0025	1.0941e-29	0.0025
					-0.0412	0.0015	7.4876e-44	0.0015						0.0136	0.0028	3.3582e-30	0.0028						-0.0144	0.0032	3.3171e-29	0.0032						-0.0412	0.0016	1.6426e-37	0.0016						-0.0144	0.0025	1.1998e-29	0.0025
					-0.0397	0.0015	1.0045e-43	0.0015						0.015	0.0028	4.1222e-30	0.0028						-0.013	0.0032	4.0381e-29	0.0032						-0.0397	0.0016	2.1178e-37	0.0016						-0.013	0.0025	1.4997e-29	0.0025
					-0.0383	0.0015	1.347e-43	0.0015						0.015	0.0028	4.1222e-30	0.0028						-0.0117	0.0032	4.9142e-29	0.0032						-0.0383	0.0016	2.7295e-37	0.0016						-0.0117	0.0025	1.8738e-29	0.0025
					-0.0369	0.0015	1.8055e-43	0.0015						0.0164	0.0028	5.0583e-30	0.0028						-0.0103	0.0032	5.9786e-29	0.0032						-0.0369	0.0017	3.5165e-37	0.0017						-0.0103	0.0026	2.3404e-29	0.0026
					-0.0355	0.0015	2.419e-43	0.0015						0.0177	0.0028	6.2049e-30	0.0028						-0.0089	0.0032	7.2713e-29	0.0032						-0.0355	0.0017	4.5285e-37	0.0017						-0.0089	0.0026	2.9219e-29	0.0026
					-0.0341	0.0015	3.2394e-43	0.0015						0.0191	0.0029	7.6091e-30	0.0029						-0.0075	0.0033	8.8408e-29	0.0033						-0.0341	0.0017	5.8296e-37	0.0017						-0.0075	0.0026	3.6466e-29	0.0026
					-0.0327	0.0015	4.3363e-43	0.0015						0.0204	0.0029	9.328e-30	0.0029						-0.0061	0.0033	1.0746e-28	0.0033						-0.0327	0.0017	7.5016e-37	0.0017						-0.0061	0.0026	4.5492e-29	0.0026
					-0.0313	0.0015	5.8019e-43	0.0015						0.0218	0.0029	1.1432e-29	0.0029						-0.0048	0.0033	1.3057e-28	0.0033						-0.0313	0.0017	9.6492e-37	0.0017						-0.0048	0.0026	5.673e-29	0.0026
					-0.0299	0.0016	7.7594e-43	0.0016						0.0231	0.0029	1.4005e-29	0.0029						-0.0034	0.0033	1.5861e-28	0.0033						-0.0299	0.0017	1.2407e-36	0.0017						-0.0034	0.0027	7.0718e-29	0.0027
					-0.0285	0.0016	1.0373e-42	0.0016						0.0245	0.0029	1.7152e-29	0.0029						-0.002	0.0034	1.9261e-28	0.0034						-0.0285	0.0017	1.5946e-36	0.0017						-0.002	0.0027	8.812e-29	0.0027
					-0.027	0.0016	1.386e-42	0.0016						0.0258	0.003	2.1e-29	0.003						-0.00061562	0.0034	2.3383e-28	0.0034						-0.027	0.0017	2.0488e-36	0.0017						-0.00061562	0.0027	1.0976e-28	0.0027
					-0.0256	0.0016	1.8512e-42	0.0016						0.0272	0.003	2.5703e-29	0.003						0.00076577	0.0034	2.8377e-28	0.0034						-0.0256	0.0017	2.6312e-36	0.0017						0.00076577	0.0027	1.3666e-28	0.0027
					-0.0242	0.0016	2.4713e-42	0.0016						0.0285	0.003	3.1449e-29	0.003						0.0021	0.0034	3.4429e-28	0.0034						-0.0242	0.0018	3.3779e-36	0.0018						0.0021	0.0027	1.701e-28	0.0027
					-0.0228	0.0016	3.2978e-42	0.0016						0.0299	0.003	3.8467e-29	0.003						0.0035	0.0035	4.1758e-28	0.0035						-0.0228	0.0018	4.3348e-36	0.0018						0.0035	0.0028	2.1162e-28	0.0028
					-0.0214	0.0016	4.3987e-42	0.0016						0.0312	0.003	4.7036e-29	0.003						0.0049	0.0035	5.0631e-28	0.0035						-0.0214	0.0018	5.5605e-36	0.0018						0.0049	0.0028	2.6319e-28	0.0028
					-0.02	0.0016	5.8644e-42	0.0016						0.0326	0.003	5.7496e-29	0.003						0.0063	0.0035	6.1371e-28	0.0035						-0.02	0.0018	7.1301e-36	0.0018						0.0063	0.0028	3.2719e-28	0.0028
					-0.0186	0.0016	7.8152e-42	0.0016						0.0339	0.0031	7.0259e-29	0.0031						0.0077	0.0035	7.4367e-28	0.0035						-0.0186	0.0018	9.1391e-36	0.0018						0.0077	0.0028	4.0659e-28	0.0028
					-0.0172	0.0017	1.041e-41	0.0017						0.0353	0.0031	8.5827e-29	0.0031						0.0091	0.0035	9.0087e-28	0.0035						-0.0172	0.0018	1.171e-35	0.0018						0.0091	0.0029	5.0507e-28	0.0029
					-0.0158	0.0017	1.3861e-41	0.0017						0.0366	0.0031	1.0481e-28	0.0031						0.0104	0.0036	1.091e-27	0.0036						-0.0158	0.0018	1.4997e-35	0.0018						0.0104	0.0029	6.2717e-28	0.0029
					-0.015	0.0017	1.6137e-41	0.0017						0.038	0.0031	1.2796e-28	0.0031						0.0118	0.0036	1.3208e-27	0.0036						-0.015	0.0018	1.7104e-35	0.0018						0.0118	0.0029	7.7847e-28	0.0029
					-0.0143	0.0017	1.8447e-41	0.0017						0.0393	0.0031	1.5616e-28	0.0031						0.0132	0.0036	1.5985e-27	0.0036						-0.0143	0.0018	1.9201e-35	0.0018						0.0132	0.0029	9.659e-28	0.0029
					-0.0129	0.0017	2.4539e-41	0.0017						0.0407	0.0031	1.9052e-28	0.0031						0.0146	0.0036	1.934e-27	0.0036						-0.0129	0.0019	2.4572e-35	0.0019						0.0146	0.003	1.198e-27	0.003
					-0.0115	0.0017	3.2629e-41	0.0017						0.042	0.0032	2.3236e-28	0.0032						0.015	0.0036	2.0494e-27	0.0036						-0.0115	0.0019	3.1434e-35	0.0019						0.015	0.003	1.279e-27	0.003
					-0.0101	0.0017	4.3366e-41	0.0017						0.0434	0.0032	2.833e-28	0.0032						0.016	0.0037	2.3393e-27	0.0037						-0.0101	0.0019	4.0197e-35	0.0019						0.016	0.003	1.4853e-27	0.003
					-0.0087	0.0017	5.7612e-41	0.0017						0.0447	0.0032	3.453e-28	0.0032						0.0173	0.0037	2.8285e-27	0.0037						-0.0087	0.0019	5.1382e-35	0.0019						0.0173	0.003	1.8407e-27	0.003
					-0.0073	0.0017	7.6503e-41	0.0017						0.045	0.0032	3.5923e-28	0.0032						0.0187	0.0037	3.4191e-27	0.0037						-0.0073	0.0019	6.5653e-35	0.0019						0.0187	0.003	2.2804e-27	0.003
					-0.0059	0.0017	1.0154e-40	0.0017						0.0461	0.0032	4.2074e-28	0.0032						0.0201	0.0037	4.1317e-27	0.0037						-0.0059	0.0019	8.3856e-35	0.0019						0.0201	0.003	2.8239e-27	0.003
					-0.0045	0.0018	1.3472e-40	0.0018						0.0474	0.0032	5.1249e-28	0.0032						0.0215	0.0038	4.9913e-27	0.0038						-0.0045	0.0019	1.0706e-34	0.0019						0.0215	0.0031	3.4957e-27	0.0031
					-0.003	0.0018	1.7866e-40	0.0018						0.0488	0.0033	6.2405e-28	0.0033						0.0229	0.0038	6.0279e-27	0.0038						-0.003	0.002	1.3664e-34	0.002						0.0229	0.0031	4.3255e-27	0.0031
					-0.0016	0.0018	2.3682e-40	0.0018						0.0501	0.0033	7.5965e-28	0.0033						0.0242	0.0038	7.2775e-27	0.0038						-0.0016	0.002	1.7432e-34	0.002						0.0242	0.0031	5.3503e-27	0.0031
					-0.00022523	0.0018	3.1377e-40	0.0018						0.0515	0.0033	9.2441e-28	0.0033						0.0256	0.0038	8.7835e-27	0.0038						-0.00022523	0.002	2.223e-34	0.002						0.0256	0.0031	6.6154e-27	0.0031
					0.0012	0.0018	4.1554e-40	0.0018						0.0528	0.0033	1.1246e-27	0.0033						0.027	0.0039	1.0598e-26	0.0039						0.0012	0.002	2.8338e-34	0.002						0.027	0.0032	8.1763e-27	0.0032
					0.0026	0.0018	5.5008e-40	0.0018						0.0542	0.0033	1.3676e-27	0.0033						0.0284	0.0039	1.2783e-26	0.0039						0.0026	0.002	3.611e-34	0.002						0.0284	0.0032	1.0102e-26	0.0032
					0.004	0.0018	7.2786e-40	0.0018						0.0555	0.0034	1.6626e-27	0.0034						0.0298	0.0039	1.5414e-26	0.0039						0.004	0.002	4.5996e-34	0.002						0.0298	0.0032	1.2476e-26	0.0032
					0.0054	0.0018	9.6266e-40	0.0018						0.0569	0.0034	2.0206e-27	0.0034						0.0312	0.0039	1.8581e-26	0.0039						0.0054	0.002	5.8565e-34	0.002						0.0312	0.0032	1.5401e-26	0.0032
					0.0068	0.0018	1.2726e-39	0.0018						0.0582	0.0034	2.455e-27	0.0034						0.0325	0.004	2.2392e-26	0.004						0.0068	0.002	7.4539e-34	0.002						0.0325	0.0033	1.9006e-26	0.0033
					0.0082	0.0019	1.6817e-39	0.0019						0.0596	0.0034	2.9817e-27	0.0034						0.0339	0.004	2.6976e-26	0.004						0.0082	0.0021	9.4833e-34	0.0021						0.0339	0.0033	2.3445e-26	0.0033
					0.0097	0.0019	2.2212e-39	0.0019						0.0609	0.0034	3.6203e-27	0.0034						0.0353	0.004	3.2489e-26	0.004						0.0097	0.0021	1.2061e-33	0.0021						0.0353	0.0033	2.891e-26	0.0033
					0.0111	0.0019	2.9325e-39	0.0019						0.0623	0.0035	4.3943e-27	0.0035						0.0367	0.004	3.9116e-26	0.004						0.0111	0.0021	1.5332e-33	0.0021						0.0367	0.0033	3.5634e-26	0.0033
					0.0125	0.0019	3.8699e-39	0.0019						0.0636	0.0035	5.332e-27	0.0035						0.0381	0.0041	4.708e-26	0.0041						0.0125	0.0021	1.9484e-33	0.0021						0.0381	0.0034	4.3906e-26	0.0034
					0.0139	0.0019	5.1047e-39	0.0019						0.065	0.0035	6.4677e-27	0.0035						0.0394	0.0041	5.6649e-26	0.0041						0.0139	0.0021	2.475e-33	0.0021						0.0394	0.0034	5.4077e-26	0.0034
					0.015	0.0019	6.3462e-39	0.0019						0.0664	0.0035	7.8428e-27	0.0035						0.0408	0.0041	6.8141e-26	0.0041						0.015	0.0021	2.987e-33	0.0021						0.0408	0.0034	6.6578e-26	0.0034
					0.0153	0.0019	6.7304e-39	0.0019						0.0677	0.0035	9.5072e-27	0.0035						0.0422	0.0041	8.194e-26	0.0041						0.0153	0.0021	3.1426e-33	0.0021						0.0422	0.0034	8.1937e-26	0.0034
					0.0167	0.0019	8.87e-39	0.0019						0.0691	0.0035	1.1521e-26	0.0035						0.0436	0.0042	9.8503e-26	0.0042						0.0167	0.0021	3.9889e-33	0.0021						0.0436	0.0035	1.008e-25	0.0035
					0.0181	0.0019	1.1684e-38	0.0019						0.0704	0.0036	1.3957e-26	0.0036						0.045	0.0042	1.1838e-25	0.0042						0.0181	0.0022	5.061e-33	0.0022						0.045	0.0035	1.2396e-25	0.0035
					0.0195	0.002	1.5385e-38	0.002						0.0718	0.0036	1.6903e-26	0.0036						0.045	0.0042	1.1885e-25	0.0042						0.0195	0.0022	6.4188e-33	0.0022						0.045	0.0035	1.2452e-25	0.0035
					0.0209	0.002	2.0249e-38	0.002						0.0731	0.0036	2.0464e-26	0.0036						0.0464	0.0042	1.4222e-25	0.0042						0.0209	0.0022	8.1376e-33	0.0022						0.0464	0.0035	1.5238e-25	0.0035
					0.0224	0.002	2.6638e-38	0.002						0.0745	0.0036	2.4767e-26	0.0036						0.0477	0.0042	1.7081e-25	0.0042						0.0224	0.0022	1.0313e-32	0.0022						0.0477	0.0035	1.8724e-25	0.0035
					0.0238	0.002	3.5028e-38	0.002						0.075	0.0036	2.673e-26	0.0036						0.0491	0.0043	2.0509e-25	0.0043						0.0238	0.0022	1.3064e-32	0.0022						0.0491	0.0036	2.2999e-25	0.0036
					0.0252	0.002	4.6041e-38	0.002						0.0758	0.0036	2.9966e-26	0.0036						0.0505	0.0043	2.4616e-25	0.0043						0.0252	0.0022	1.6543e-32	0.0022						0.0505	0.0036	2.8239e-25	0.0036
					0.0266	0.002	6.0488e-38	0.002						0.0772	0.0037	3.6244e-26	0.0037						0.0519	0.0043	2.9538e-25	0.0043						0.0266	0.0022	2.094e-32	0.0022						0.0519	0.0036	3.4659e-25	0.0036
					0.028	0.002	7.9433e-38	0.002						0.0785	0.0037	4.3823e-26	0.0037						0.0533	0.0044	3.5432e-25	0.0044						0.028	0.0023	2.6496e-32	0.0023						0.0533	0.0037	4.2522e-25	0.0037
					0.0294	0.0021	1.0427e-37	0.0021						0.0799	0.0037	5.2971e-26	0.0037						0.0546	0.0044	4.249e-25	0.0044						0.0294	0.0023	3.3512e-32	0.0023						0.0546	0.0037	5.215e-25	0.0037
					0.0308	0.0021	1.368e-37	0.0021						0.0812	0.0037	6.4007e-26	0.0037						0.056	0.0044	5.0938e-25	0.0044						0.0308	0.0023	4.237e-32	0.0023						0.056	0.0037	6.3932e-25	0.0037
					0.0322	0.0021	1.7941e-37	0.0021						0.0826	0.0038	7.7317e-26	0.0038						0.0574	0.0044	6.1047e-25	0.0044						0.0322	0.0023	5.3548e-32	0.0023						0.0574	0.0037	7.8345e-25	0.0037
					0.0336	0.0021	2.3518e-37	0.0021						0.0839	0.0038	9.3366e-26	0.0038						0.0588	0.0045	7.314e-25	0.0045						0.0336	0.0023	6.7648e-32	0.0023						0.0588	0.0038	9.5971e-25	0.0038
					0.0351	0.0021	3.0815e-37	0.0021						0.0853	0.0038	1.1271e-25	0.0038						0.0602	0.0045	8.7602e-25	0.0045						0.0351	0.0023	8.5428e-32	0.0023						0.0602	0.0038	1.1752e-24	0.0038
					0.0365	0.0021	4.0359e-37	0.0021						0.0866	0.0038	1.3602e-25	0.0038						0.0615	0.0045	1.0489e-24	0.0045						0.0365	0.0023	1.0784e-31	0.0023						0.0615	0.0038	1.4384e-24	0.0038
					0.0379	0.0021	5.2835e-37	0.0021						0.088	0.0038	1.6409e-25	0.0038						0.0629	0.0045	1.2555e-24	0.0045						0.0379	0.0024	1.3607e-31	0.0024						0.0629	0.0039	1.76e-24	0.0039
					0.0393	0.0021	6.9136e-37	0.0021						0.0893	0.0039	1.979e-25	0.0039						0.0643	0.0046	1.5024e-24	0.0046						0.0393	0.0024	1.7164e-31	0.0024						0.0643	0.0039	2.1526e-24	0.0039
					0.0407	0.0022	9.0427e-37	0.0022						0.0907	0.0039	2.3859e-25	0.0039						0.0657	0.0046	1.7972e-24	0.0046						0.0407	0.0024	2.1641e-31	0.0024						0.0657	0.0039	2.6318e-24	0.0039
					0.0421	0.0022	1.1822e-36	0.0022						0.092	0.0039	2.8757e-25	0.0039						0.0671	0.0046	2.1493e-24	0.0046						0.0421	0.0024	2.7275e-31	0.0024						0.0671	0.0039	3.2164e-24	0.0039
					0.0435	0.0022	1.5449e-36	0.0022						0.0934	0.0039	3.4648e-25	0.0039						0.0685	0.0047	2.5695e-24	0.0047						0.0435	0.0024	3.4363e-31	0.0024						0.0685	0.004	3.9293e-24	0.004
					0.0449	0.0022	2.018e-36	0.0022						0.0947	0.0039	4.1732e-25	0.0039						0.0698	0.0047	3.071e-24	0.0047						0.0449	0.0024	4.3276e-31	0.0024						0.0698	0.004	4.7984e-24	0.004
					0.045	0.0022	2.041e-36	0.0022						0.0961	0.004	5.0249e-25	0.004						0.0712	0.0047	3.6692e-24	0.0047						0.045	0.0024	4.3702e-31	0.0024						0.0712	0.004	5.8574e-24	0.004
					0.0464	0.0022	2.6347e-36	0.0022						0.0974	0.004	6.0485e-25	0.004						0.0726	0.0047	4.3826e-24	0.0047						0.0464	0.0024	5.4479e-31	0.0024						0.0726	0.004	7.1474e-24	0.004
					0.0478	0.0022	3.4385e-36	0.0022						0.0988	0.004	7.2783e-25	0.004						0.074	0.0048	5.233e-24	0.0048						0.0478	0.0025	6.8555e-31	0.0025						0.074	0.0041	8.7181e-24	0.0041
					0.0492	0.0022	4.4854e-36	0.0022						0.1001	0.004	8.7553e-25	0.004						0.075	0.0048	5.9649e-24	0.0048						0.0492	0.0025	8.6235e-31	0.0025						0.075	0.0041	1.0094e-23	0.0041
					0.0506	0.0023	5.8484e-36	0.0023						0.1015	0.004	1.0529e-24	0.004						0.0754	0.0048	6.2466e-24	0.0048						0.0506	0.0025	1.0843e-30	0.0025						0.0754	0.0041	1.063e-23	0.0041
					0.052	0.0023	7.6223e-36	0.0023						0.1028	0.0041	1.2657e-24	0.0041						0.0767	0.0048	7.4543e-24	0.0048						0.052	0.0025	1.3629e-30	0.0025						0.0767	0.0041	1.2956e-23	0.0041
					0.0534	0.0023	9.9298e-36	0.0023						0.1042	0.0041	1.5211e-24	0.0041						0.0781	0.0048	8.8926e-24	0.0048						0.0534	0.0025	1.7123e-30	0.0025						0.0781	0.0042	1.5785e-23	0.0042
					0.0548	0.0023	1.293e-35	0.0023						0.105	0.0041	1.6982e-24	0.0041						0.0795	0.0049	1.0605e-23	0.0049						0.0548	0.0025	2.1506e-30	0.0025						0.0795	0.0042	1.9223e-23	0.0042
					0.0562	0.0023	1.6829e-35	0.0023						0.1055	0.0041	1.8274e-24	0.0041						0.0809	0.0049	1.2644e-23	0.0049						0.0562	0.0026	2.6999e-30	0.0026						0.0809	0.0042	2.3403e-23	0.0042
					0.0576	0.0023	2.1895e-35	0.0023						0.1069	0.0041	2.1948e-24	0.0041						0.0823	0.0049	1.507e-23	0.0049						0.0576	0.0026	3.3882e-30	0.0026						0.0823	0.0043	2.8479e-23	0.0043
					0.0591	0.0023	2.8472e-35	0.0023						0.1082	0.0041	2.6351e-24	0.0041						0.0836	0.005	1.7956e-23	0.005						0.0591	0.0026	4.2503e-30	0.0026						0.0836	0.0043	3.4643e-23	0.0043
					0.0605	0.0024	3.7009e-35	0.0024						0.1096	0.0042	3.1627e-24	0.0042						0.085	0.005	2.1388e-23	0.005						0.0605	0.0026	5.3297e-30	0.0026						0.085	0.0043	4.2126e-23	0.0043
					0.0619	0.0024	4.8084e-35	0.0024						0.1109	0.0042	3.7948e-24	0.0042						0.0864	0.005	2.5468e-23	0.005						0.0619	0.0026	6.6806e-30	0.0026						0.0864	0.0043	5.1204e-23	0.0043
					0.0633	0.0024	6.2445e-35	0.0024						0.1123	0.0042	4.5517e-24	0.0042						0.0878	0.005	3.0317e-23	0.005						0.0633	0.0026	8.3706e-30	0.0026						0.0878	0.0044	6.2214e-23	0.0044
					0.0647	0.0024	8.106e-35	0.0024						0.1136	0.0042	5.4579e-24	0.0042						0.0892	0.0051	3.6078e-23	0.0051						0.0647	0.0027	1.0484e-29	0.0027						0.0892	0.0044	7.5563e-23	0.0044
					0.0661	0.0024	1.0518e-34	0.0024						0.115	0.0043	6.5423e-24	0.0043						0.0906	0.0051	4.2921e-23	0.0051						0.0661	0.0027	1.3126e-29	0.0027						0.0906	0.0044	9.1741e-23	0.0044
					0.0675	0.0024	1.3641e-34	0.0024						0.1164	0.0043	7.8398e-24	0.0043						0.0919	0.0051	5.1046e-23	0.0051						0.0675	0.0027	1.6427e-29	0.0027						0.0919	0.0045	1.1134e-22	0.0045
					0.0689	0.0024	1.7683e-34	0.0024						0.1177	0.0043	9.3915e-24	0.0043						0.0933	0.0052	6.0691e-23	0.0052						0.0689	0.0027	2.055e-29	0.0027						0.0933	0.0045	1.3507e-22	0.0045
					0.0703	0.0025	2.2914e-34	0.0025						0.1191	0.0043	1.1247e-23	0.0043						0.0947	0.0052	7.2136e-23	0.0052						0.0703	0.0027	2.5699e-29	0.0027						0.0947	0.0045	1.638e-22	0.0045
					0.0718	0.0025	2.9678e-34	0.0025						0.1204	0.0043	1.3464e-23	0.0043						0.0961	0.0052	8.5713e-23	0.0052						0.0718	0.0027	3.2124e-29	0.0027						0.0961	0.0046	1.9856e-22	0.0046
					0.0732	0.0025	3.8423e-34	0.0025						0.1218	0.0044	1.6114e-23	0.0044						0.0975	0.0053	1.0181e-22	0.0053						0.0732	0.0027	4.014e-29	0.0027						0.0975	0.0046	2.406e-22	0.0046
					0.0746	0.0025	4.9721e-34	0.0025						0.1231	0.0044	1.9278e-23	0.0044						0.0988	0.0053	1.209e-22	0.0053						0.0746	0.0028	5.0137e-29	0.0028						0.0988	0.0046	2.9143e-22	0.0046
					0.075	0.0025	5.3685e-34	0.0025						0.1245	0.0044	2.3057e-23	0.0044						0.1002	0.0053	1.4353e-22	0.0053						0.075	0.0028	5.3567e-29	0.0028						0.1002	0.0047	3.5286e-22	0.0047
					0.076	0.0025	6.4313e-34	0.0025						0.1258	0.0044	2.7567e-23	0.0044						0.1016	0.0053	1.7033e-22	0.0053						0.076	0.0028	6.26e-29	0.0028						0.1016	0.0047	4.2708e-22	0.0047
					0.0774	0.0025	8.3151e-34	0.0025						0.1272	0.0045	3.295e-23	0.0045						0.103	0.0054	2.0208e-22	0.0054						0.0774	0.0028	7.8129e-29	0.0028						0.103	0.0047	5.167e-22	0.0047
					0.0788	0.0025	1.0746e-33	0.0025						0.1285	0.0045	3.937e-23	0.0045						0.1044	0.0054	2.3967e-22	0.0054						0.0788	0.0028	9.7473e-29	0.0028						0.1044	0.0048	6.2489e-22	0.0048
					0.0802	0.0026	1.3881e-33	0.0026						0.1299	0.0045	4.7027e-23	0.0045						0.105	0.0054	2.5906e-22	0.0054						0.0802	0.0028	1.2156e-28	0.0028						0.105	0.0048	6.8146e-22	0.0048
					0.0816	0.0026	1.7923e-33	0.0026						0.1312	0.0045	5.6154e-23	0.0045						0.1058	0.0054	2.8417e-22	0.0054						0.0816	0.0028	1.5153e-28	0.0028						0.1058	0.0048	7.5544e-22	0.0048
					0.083	0.0026	2.3132e-33	0.0026						0.1326	0.0045	6.7032e-23	0.0045						0.1071	0.0055	3.3683e-22	0.0055						0.083	0.0029	1.8883e-28	0.0029						0.1071	0.0048	9.1292e-22	0.0048
					0.0845	0.0026	2.984e-33	0.0026						0.1339	0.0046	7.9991e-23	0.0046						0.1085	0.0055	3.9913e-22	0.0055						0.0845	0.0029	2.3521e-28	0.0029						0.1085	0.0048	1.1028e-21	0.0048
					0.0859	0.0026	3.8478e-33	0.0026						0.135	0.0046	9.2119e-23	0.0046						0.1099	0.0055	4.728e-22	0.0055						0.0859	0.0029	2.9287e-28	0.0029						0.1099	0.0049	1.3316e-21	0.0049
					0.0873	0.0026	4.9594e-33	0.0026						0.1353	0.0046	9.5425e-23	0.0046						0.1113	0.0056	5.5989e-22	0.0056						0.0873	0.0029	3.6453e-28	0.0029						0.1113	0.0049	1.6073e-21	0.0049
					0.0887	0.0027	6.3892e-33	0.0027						0.1366	0.0046	1.138e-22	0.0046						0.1127	0.0056	6.6283e-22	0.0056						0.0887	0.0029	4.5353e-28	0.0029						0.1127	0.0049	1.9394e-21	0.0049
					0.0901	0.0027	8.2276e-33	0.0027						0.138	0.0046	1.3567e-22	0.0046						0.114	0.0056	7.8445e-22	0.0056						0.0901	0.003	5.6405e-28	0.003						0.114	0.005	2.3391e-21	0.005
					0.0915	0.0027	1.059e-32	0.0027						0.1393	0.0047	1.6169e-22	0.0047						0.1154	0.0056	9.2811e-22	0.0056						0.0915	0.003	7.0122e-28	0.003						0.1154	0.005	2.8201e-21	0.005
					0.0929	0.0027	1.3625e-32	0.0027						0.1407	0.0047	1.9264e-22	0.0047						0.1168	0.0057	1.0977e-21	0.0057						0.0929	0.003	8.7141e-28	0.003						0.1168	0.005	3.3987e-21	0.005
					0.0943	0.0027	1.7522e-32	0.0027						0.142	0.0047	2.2944e-22	0.0047						0.1182	0.0057	1.298e-21	0.0057						0.0943	0.003	1.0825e-27	0.003						0.1182	0.0051	4.0944e-21	0.0051
					0.0958	0.0027	2.2524e-32	0.0027						0.1434	0.0047	2.7319e-22	0.0047						0.1196	0.0057	1.5342e-21	0.0057						0.0958	0.003	1.3442e-27	0.003						0.1196	0.0051	4.9307e-21	0.0051
					0.0972	0.0027	2.8941e-32	0.0027						0.1447	0.0048	3.2517e-22	0.0048						0.1209	0.0058	1.813e-21	0.0058						0.0972	0.003	1.6684e-27	0.003						0.1209	0.0051	5.9354e-21	0.0051
					0.0986	0.0028	3.7169e-32	0.0028						0.1461	0.0048	3.8691e-22	0.0048						0.1223	0.0058	2.1417e-21	0.0058						0.0986	0.0031	2.0701e-27	0.0031						0.1223	0.0052	7.1421e-21	0.0052
					0.1	0.0028	4.7715e-32	0.0028						0.1474	0.0048	4.6023e-22	0.0048						0.1237	0.0058	2.5292e-21	0.0058						0.1	0.0031	2.5675e-27	0.0031						0.1237	0.0052	8.5907e-21	0.0052
					0.1014	0.0028	6.1225e-32	0.0028						0.1488	0.0048	5.4728e-22	0.0048						0.1251	0.0059	2.986e-21	0.0059						0.1014	0.0031	3.1832e-27	0.0031						0.1251	0.0052	1.0329e-20	0.0052
					0.1028	0.0028	7.8527e-32	0.0028						0.1501	0.0048	6.5057e-22	0.0048						0.1265	0.0059	3.5241e-21	0.0059						0.1028	0.0031	3.9449e-27	0.0031						0.1265	0.0053	1.2415e-20	0.0053
					0.1042	0.0028	1.0067e-31	0.0028						0.1515	0.0049	7.7311e-22	0.0049						0.1279	0.0059	4.158e-21	0.0059						0.1042	0.0031	4.8871e-27	0.0031						0.1279	0.0053	1.4915e-20	0.0053
					0.105	0.0028	1.1548e-31	0.0028						0.1528	0.0049	9.1845e-22	0.0049						0.1292	0.006	4.9044e-21	0.006						0.105	0.0031	5.5008e-27	0.0031						0.1292	0.0054	1.7913e-20	0.0054
					0.1056	0.0028	1.2901e-31	0.0028						0.1542	0.0049	1.0907e-21	0.0049						0.1306	0.006	5.783e-21	0.006						0.1056	0.0031	6.0518e-27	0.0031						0.1306	0.0054	2.1505e-20	0.0054
					0.107	0.0029	1.6524e-31	0.0029						0.1555	0.0049	1.295e-21	0.0049						0.132	0.006	6.8169e-21	0.006						0.107	0.0032	7.4912e-27	0.0032						0.132	0.0054	2.5806e-20	0.0054
					0.1085	0.0029	2.1156e-31	0.0029						0.1569	0.005	1.5369e-21	0.005						0.1334	0.0061	8.0332e-21	0.0061						0.1085	0.0032	9.2693e-27	0.0032						0.1334	0.0055	3.0957e-20	0.0055
					0.1099	0.0029	2.7074e-31	0.0029						0.1582	0.005	1.8235e-21	0.005						0.1348	0.0061	9.4635e-21	0.0061						0.1099	0.0032	1.1465e-26	0.0032						0.1348	0.0055	3.712e-20	0.0055
					0.1113	0.0029	3.4632e-31	0.0029						0.1596	0.005	2.1628e-21	0.005						0.135	0.0061	9.7368e-21	0.0061						0.1113	0.0032	1.4175e-26	0.0032						0.135	0.0055	3.831e-20	0.0055
					0.1127	0.0029	4.4281e-31	0.0029						0.1609	0.005	2.5644e-21	0.005						0.1361	0.0061	1.1145e-20	0.0061						0.1127	0.0032	1.7519e-26	0.0032						0.1361	0.0055	4.4494e-20	0.0055
					0.1141	0.0029	5.6592e-31	0.0029						0.1623	0.0051	3.0397e-21	0.0051						0.1375	0.0061	1.3122e-20	0.0061						0.1141	0.0033	2.1644e-26	0.0033						0.1375	0.0056	5.3312e-20	0.0056
					0.1155	0.003	7.2295e-31	0.003						0.1636	0.0051	3.6018e-21	0.0051						0.1389	0.0062	1.5444e-20	0.0062						0.1155	0.0033	2.6729e-26	0.0033						0.1389	0.0056	6.3852e-20	0.0056
					0.1169	0.003	9.2312e-31	0.003						0.165	0.0051	4.2666e-21	0.0051						0.1403	0.0062	1.8172e-20	0.0062						0.1169	0.0033	3.2996e-26	0.0033						0.1403	0.0056	7.6446e-20	0.0056
					0.1183	0.003	1.1782e-30	0.003						0.165	0.0051	4.2666e-21	0.0051						0.1417	0.0062	2.1374e-20	0.0062						0.1183	0.0033	4.0716e-26	0.0033						0.1417	0.0057	9.149e-20	0.0057
					0.1197	0.003	1.5031e-30	0.003						0.1664	0.0051	5.0524e-21	0.0051						0.143	0.0063	2.5134e-20	0.0063						0.1197	0.0033	5.0223e-26	0.0033						0.143	0.0057	1.0945e-19	0.0057
					0.1212	0.003	1.9167e-30	0.003						0.1677	0.0051	5.981e-21	0.0051						0.1444	0.0063	2.9546e-20	0.0063						0.1212	0.0033	6.1925e-26	0.0033						0.1444	0.0057	1.3089e-19	0.0057
					0.1226	0.003	2.4431e-30	0.003						0.1691	0.0052	7.0781e-21	0.0052						0.1458	0.0063	3.4721e-20	0.0063						0.1226	0.0034	7.6324e-26	0.0034						0.1458	0.0058	1.5646e-19	0.0058
					0.124	0.0031	3.1127e-30	0.0031						0.1704	0.0052	8.3736e-21	0.0052						0.1472	0.0064	4.0791e-20	0.0064						0.124	0.0034	9.4034e-26	0.0034						0.1472	0.0058	1.8696e-19	0.0058
					0.1254	0.0031	3.9639e-30	0.0031						0.1718	0.0052	9.9032e-21	0.0052						0.1486	0.0064	4.7907e-20	0.0064						0.1254	0.0034	1.1581e-25	0.0034						0.1486	0.0058	2.2332e-19	0.0058
					0.1268	0.0031	5.0458e-30	0.0031						0.1731	0.0052	1.1708e-20	0.0052						0.15	0.0064	5.6248e-20	0.0064						0.1268	0.0034	1.4257e-25	0.0034						0.15	0.0059	2.6664e-19	0.0059
					0.1282	0.0031	6.42e-30	0.0031						0.1745	0.0053	1.3838e-20	0.0053						0.1513	0.0065	6.602e-20	0.0065						0.1282	0.0034	1.7545e-25	0.0034						0.1513	0.0059	3.1824e-19	0.0059
					0.1296	0.0031	8.1649e-30	0.0031						0.1758	0.0053	1.635e-20	0.0053						0.1527	0.0065	7.7466e-20	0.0065						0.1296	0.0035	2.1582e-25	0.0035						0.1527	0.006	3.7969e-19	0.006
					0.131	0.0032	1.0379e-29	0.0032						0.1772	0.0053	1.9312e-20	0.0053						0.1541	0.0065	9.0869e-20	0.0065						0.131	0.0035	2.6538e-25	0.0035						0.1541	0.006	4.5282e-19	0.006
					0.1324	0.0032	1.3189e-29	0.0032						0.1785	0.0053	2.2803e-20	0.0053						0.1555	0.0066	1.0656e-19	0.0066						0.1324	0.0035	3.2619e-25	0.0035						0.1555	0.006	5.3983e-19	0.006
					0.1339	0.0032	1.6751e-29	0.0032						0.1799	0.0054	2.6916e-20	0.0054						0.1569	0.0066	1.2492e-19	0.0066						0.1339	0.0035	4.0077e-25	0.0035						0.1569	0.0061	6.433e-19	0.0061
					0.135	0.0032	2.0316e-29	0.0032						0.1812	0.0054	3.1761e-20	0.0054						0.1582	0.0066	1.464e-19	0.0066						0.135	0.0035	4.7324e-25	0.0035						0.1582	0.0061	7.6632e-19	0.0061
					0.1353	0.0032	2.1265e-29	0.0032						0.1826	0.0054	3.7467e-20	0.0054						0.1596	0.0067	1.7151e-19	0.0067						0.1353	0.0035	4.9223e-25	0.0035						0.1596	0.0061	9.125e-19	0.0061
					0.1367	0.0032	2.6985e-29	0.0032						0.1839	0.0054	4.4183e-20	0.0054						0.161	0.0067	2.0088e-19	0.0067						0.1367	0.0036	6.0431e-25	0.0036						0.161	0.0062	1.0861e-18	0.0062
					0.1381	0.0032	3.4228e-29	0.0032						0.1853	0.0055	5.2086e-20	0.0055						0.1624	0.0067	2.352e-19	0.0067						0.1381	0.0036	7.4162e-25	0.0036						0.1624	0.0062	1.2923e-18	0.0062
					0.1395	0.0033	4.3395e-29	0.0033						0.1866	0.0055	6.1383e-20	0.0055						0.1638	0.0068	2.753e-19	0.0068						0.1395	0.0036	9.0978e-25	0.0036						0.1638	0.0063	1.5371e-18	0.0063
					0.1409	0.0033	5.4993e-29	0.0033						0.188	0.0055	7.2317e-20	0.0055						0.165	0.0068	3.1669e-19	0.0068						0.1409	0.0036	1.1156e-24	0.0036						0.165	0.0063	1.7934e-18	0.0063
					0.1423	0.0033	6.9659e-29	0.0033						0.1893	0.0055	8.5171e-20	0.0055						0.1652	0.0068	3.2214e-19	0.0068						0.1423	0.0036	1.3675e-24	0.0036						0.1652	0.0063	1.8274e-18	0.0063
					0.1437	0.0033	8.8198e-29	0.0033						0.1907	0.0056	1.0028e-19	0.0056						0.1665	0.0068	3.7684e-19	0.0068						0.1437	0.0037	1.6756e-24	0.0037						0.1665	0.0063	2.1718e-18	0.0063
					0.1452	0.0033	1.1162e-28	0.0033						0.192	0.0056	1.1802e-19	0.0056						0.1679	0.0069	4.4068e-19	0.0069						0.1452	0.0037	2.0523e-24	0.0037						0.1679	0.0064	2.5801e-18	0.0064
					0.1466	0.0034	1.412e-28	0.0034						0.1934	0.0056	1.3887e-19	0.0056						0.1693	0.0069	5.1519e-19	0.0069						0.1466	0.0037	2.5128e-24	0.0037						0.1693	0.0064	3.0639e-18	0.0064
					0.148	0.0034	1.7854e-28	0.0034						0.1947	0.0056	1.6334e-19	0.0056						0.1707	0.0069	6.021e-19	0.0069						0.148	0.0037	3.0753e-24	0.0037						0.1707	0.0064	3.6371e-18	0.0064
					0.1494	0.0034	2.2566e-28	0.0034						0.195	0.0056	1.6873e-19	0.0056						0.1721	0.007	7.0347e-19	0.007						0.1494	0.0037	3.7623e-24	0.0037						0.1721	0.0065	4.3158e-18	0.0065
					0.1508	0.0034	2.8508e-28	0.0034						0.1961	0.0057	1.9207e-19	0.0057						0.1734	0.007	8.2164e-19	0.007						0.1508	0.0037	4.6009e-24	0.0037						0.1734	0.0065	5.1192e-18	0.0065
					0.1522	0.0034	3.5999e-28	0.0034						0.1974	0.0057	2.2577e-19	0.0057						0.1748	0.007	9.5938e-19	0.007						0.1522	0.0038	5.6243e-24	0.0038						0.1748	0.0066	6.0698e-18	0.0066
					0.1536	0.0034	4.5438e-28	0.0034						0.1988	0.0057	2.653e-19	0.0057						0.1762	0.0071	1.1199e-18	0.0071						0.1536	0.0038	6.8725e-24	0.0038						0.1762	0.0066	7.1941e-18	0.0066
					0.155	0.0035	5.7326e-28	0.0035						0.2001	0.0057	3.1166e-19	0.0057						0.1776	0.0071	1.3068e-18	0.0071						0.155	0.0038	8.3946e-24	0.0038						0.1776	0.0066	8.5233e-18	0.0066
					0.1564	0.0035	7.2292e-28	0.0035						0.2015	0.0058	3.66e-19	0.0058						0.179	0.0071	1.5244e-18	0.0071						0.1564	0.0038	1.025e-23	0.0038						0.179	0.0067	1.0094e-17	0.0067
					0.1579	0.0035	9.1126e-28	0.0035						0.2028	0.0058	4.2967e-19	0.0058						0.1803	0.0072	1.7778e-18	0.0072						0.1579	0.0038	1.251e-23	0.0038						0.1803	0.0067	1.195e-17	0.0067
					0.1593	0.0035	1.1481e-27	0.0035						0.2042	0.0058	5.0426e-19	0.0058						0.1817	0.0072	2.0726e-18	0.0072						0.1593	0.0039	1.5263e-23	0.0039						0.1817	0.0067	1.4141e-17	0.0067
					0.1607	0.0035	1.446e-27	0.0035						0.2055	0.0058	5.916e-19	0.0058						0.1831	0.0072	2.4156e-18	0.0072						0.1607	0.0039	1.8614e-23	0.0039						0.1831	0.0068	1.6728e-17	0.0068
					0.1621	0.0036	1.8202e-27	0.0036						0.2069	0.0059	6.9386e-19	0.0059						0.1845	0.0073	2.8145e-18	0.0073						0.1621	0.0039	2.2691e-23	0.0039						0.1845	0.0068	1.9781e-17	0.0068
					0.1635	0.0036	2.2903e-27	0.0036						0.2082	0.0059	8.1353e-19	0.0059						0.1859	0.0073	3.2783e-18	0.0073						0.1635	0.0039	2.7652e-23	0.0039						0.1859	0.0069	2.3381e-17	0.0069
					0.1649	0.0036	2.8806e-27	0.0036						0.2096	0.0059	9.5353e-19	0.0059						0.1873	0.0073	3.8173e-18	0.0073						0.1649	0.0039	3.3683e-23	0.0039						0.1873	0.0069	2.7626e-17	0.0069
					0.165	0.0036	2.923e-27	0.0036						0.2109	0.0059	1.1173e-18	0.0059						0.1886	0.0074	4.4436e-18	0.0074						0.165	0.004	3.411e-23	0.004						0.1886	0.0069	3.2629e-17	0.0069
					0.1663	0.0036	3.6213e-27	0.0036						0.2123	0.006	1.3087e-18	0.006						0.19	0.0074	5.171e-18	0.0074						0.1663	0.004	4.1014e-23	0.004						0.19	0.007	3.8523e-17	0.007
					0.1677	0.0036	4.5506e-27	0.0036						0.2136	0.006	1.5324e-18	0.006						0.1914	0.0074	6.0157e-18	0.0074						0.1677	0.004	4.9921e-23	0.004						0.1914	0.007	4.5464e-17	0.007
					0.1691	0.0037	5.7157e-27	0.0037						0.215	0.006	1.7939e-18	0.006						0.1928	0.0075	6.9961e-18	0.0075						0.1691	0.004	6.0739e-23	0.004						0.1928	0.0071	5.3635e-17	0.0071
					0.1706	0.0037	7.1759e-27	0.0037						0.2164	0.006	2.0992e-18	0.006						0.1942	0.0075	8.1339e-18	0.0075						0.1706	0.004	7.3871e-23	0.004						0.1942	0.0071	6.3249e-17	0.0071
					0.172	0.0037	9.0051e-27	0.0037						0.2177	0.0061	2.4557e-18	0.0061						0.195	0.0075	8.914e-18	0.0075						0.172	0.0041	8.9808e-23	0.0041						0.195	0.0071	6.9914e-17	0.0071
					0.1734	0.0037	1.1296e-26	0.0037						0.2191	0.0061	2.8719e-18	0.0061						0.1955	0.0075	9.4539e-18	0.0075						0.1734	0.0041	1.0914e-22	0.0041						0.1955	0.0071	7.4559e-17	0.0071
					0.1748	0.0037	1.4162e-26	0.0037						0.2204	0.0061	3.3575e-18	0.0061						0.1969	0.0076	1.0985e-17	0.0076						0.1748	0.0041	1.3258e-22	0.0041						0.1969	0.0072	8.7856e-17	0.0072
					0.1762	0.0037	1.7749e-26	0.0037						0.2218	0.0061	3.9239e-18	0.0061						0.1983	0.0076	1.2759e-17	0.0076						0.1762	0.0041	1.61e-22	0.0041						0.1983	0.0072	1.0348e-16	0.0072
					0.1776	0.0038	2.2234e-26	0.0038						0.2231	0.0062	4.5845e-18	0.0062						0.1997	0.0076	1.4816e-17	0.0076						0.1776	0.0041	1.9542e-22	0.0041						0.1997	0.0073	1.2185e-16	0.0073
					0.179	0.0038	2.784e-26	0.0038						0.2245	0.0062	5.3545e-18	0.0062						0.2011	0.0077	1.72e-17	0.0077						0.179	0.0042	2.3712e-22	0.0042						0.2011	0.0073	1.4341e-16	0.0073
					0.1804	0.0038	3.4843e-26	0.0038						0.225	0.0062	5.6971e-18	0.0062						0.2024	0.0077	1.996e-17	0.0077						0.1804	0.0042	2.876e-22	0.0042						0.2024	0.0073	1.6872e-16	0.0073
					0.1818	0.0038	4.3589e-26	0.0038						0.2258	0.0062	6.2519e-18	0.0062						0.2038	0.0077	2.3156e-17	0.0077						0.1818	0.0042	3.4869e-22	0.0042						0.2038	0.0074	1.9843e-16	0.0074
					0.1833	0.0038	5.4507e-26	0.0038						0.2272	0.0062	7.2973e-18	0.0062						0.2052	0.0078	2.6856e-17	0.0078						0.1833	0.0042	4.2259e-22	0.0042						0.2052	0.0074	2.3328e-16	0.0074
					0.1847	0.0039	6.8128e-26	0.0039						0.2285	0.0063	8.5148e-18	0.0063						0.2066	0.0078	3.1138e-17	0.0078						0.1847	0.0042	5.1195e-22	0.0042						0.2066	0.0075	2.7414e-16	0.0075
					0.1861	0.0039	8.5115e-26	0.0039						0.2299	0.0063	9.9322e-18	0.0063						0.208	0.0079	3.6091e-17	0.0079						0.1861	0.0043	6.1996e-22	0.0043						0.208	0.0075	3.2203e-16	0.0075
					0.1875	0.0039	1.0629e-25	0.0039						0.2312	0.0063	1.1582e-17	0.0063						0.2094	0.0079	4.182e-17	0.0079						0.1875	0.0043	7.5047e-22	0.0043						0.2094	0.0075	3.7813e-16	0.0075
					0.1889	0.0039	1.3268e-25	0.0039						0.2326	0.0063	1.3501e-17	0.0063						0.2107	0.0079	4.8443e-17	0.0079						0.1889	0.0043	9.081e-22	0.0043						0.2107	0.0076	4.4385e-16	0.0076
					0.1903	0.0039	1.6554e-25	0.0039						0.2339	0.0064	1.5734e-17	0.0064						0.2121	0.008	5.6097e-17	0.008						0.1903	0.0043	1.0984e-21	0.0043						0.2121	0.0076	5.2078e-16	0.0076
					0.1917	0.004	2.0644e-25	0.004						0.2353	0.0064	1.8329e-17	0.0064						0.2135	0.008	6.4941e-17	0.008						0.1917	0.0043	1.3281e-21	0.0043						0.2135	0.0077	6.1081e-16	0.0077
					0.1931	0.004	2.5734e-25	0.004						0.2366	0.0064	2.1346e-17	0.0064						0.2149	0.008	7.5156e-17	0.008						0.1931	0.0044	1.6051e-21	0.0044						0.2149	0.0077	7.1612e-16	0.0077
					0.1945	0.004	3.2065e-25	0.004						0.238	0.0064	2.4852e-17	0.0064						0.2163	0.0081	8.6951e-17	0.0081						0.1945	0.0044	1.9392e-21	0.0044						0.2163	0.0077	8.3927e-16	0.0077
					0.195	0.004	3.4394e-25	0.004						0.2393	0.0065	2.8924e-17	0.0065						0.225	0.0083	2.1713e-16	0.0083						0.195	0.0044	2.0597e-21	0.0044						0.2176	0.0078	9.8321e-16	0.0078
					0.196	0.004	3.9936e-25	0.004						0.2407	0.0065	3.3652e-17	0.0065						0.255	0.009	4.5768e-15	0.009						0.196	0.0044	2.3419e-21	0.0044						0.219	0.0078	1.1514e-15	0.0078
					0.1974	0.004	4.9717e-25	0.004						0.242	0.0065	3.9141e-17	0.0065						0.2743	0.0095	3.0073e-14	0.0095						0.1974	0.0044	2.8272e-21	0.0044						0.2204	0.0079	1.3478e-15	0.0079
					0.1988	0.0041	6.1865e-25	0.0041						0.2434	0.0065	4.5511e-17	0.0065						0.2757	0.0096	3.4338e-14	0.0096						0.1988	0.0045	3.4116e-21	0.0045						0.2218	0.0079	1.5771e-15	0.0079
					0.2002	0.0041	7.6947e-25	0.0041						0.2447	0.0066	5.29e-17	0.0066						0.277	0.0096	3.9194e-14	0.0096						0.2002	0.0045	4.1153e-21	0.0045						0.2232	0.008	1.8448e-15	0.008
					0.2016	0.0041	9.5664e-25	0.0041						0.2461	0.0066	6.1469e-17	0.0066						0.2784	0.0096	4.4724e-14	0.0096						0.2016	0.0045	4.9621e-21	0.0045						0.2245	0.008	2.157e-15	0.008
					0.203	0.0041	1.1888e-24	0.0041						0.2474	0.0066	7.1403e-17	0.0066						0.2798	0.0097	5.1019e-14	0.0097						0.203	0.0045	5.9809e-21	0.0045						0.225	0.008	2.2696e-15	0.008
					0.2044	0.0042	1.4767e-24	0.0042						0.2488	0.0066	8.2916e-17	0.0066						0.2812	0.0097	5.8182e-14	0.0097						0.2044	0.0045	7.206e-21	0.0045						0.2259	0.008	2.521e-15	0.008
					0.2058	0.0042	1.8334e-24	0.0042						0.255	0.0068	1.6425e-16	0.0068						0.2826	0.0097	6.633e-14	0.0097						0.2058	0.0046	8.6786e-21	0.0046						0.2273	0.0081	2.9454e-15	0.0081
					0.2073	0.0042	2.2753e-24	0.0042						0.285	0.0073	4.043e-15	0.0073						0.2839	0.0098	7.5596e-14	0.0098						0.2073	0.0046	1.0448e-20	0.0046						0.2287	0.0081	3.4399e-15	0.0081
					0.2087	0.0042	2.8224e-24	0.0042						0.3042	0.0077	2.888e-14	0.0077						0.285	0.0098	8.3487e-14	0.0098						0.2087	0.0046	1.2573e-20	0.0046						0.2301	0.0082	4.0158e-15	0.0082
					0.2101	0.0042	3.4996e-24	0.0042						0.3055	0.0077	3.3088e-14	0.0077						0.2853	0.0098	8.613e-14	0.0098						0.2101	0.0046	1.5125e-20	0.0046						0.2315	0.0082	4.6863e-15	0.0082
					0.2115	0.0043	4.3373e-24	0.0043						0.3069	0.0077	3.7897e-14	0.0077						0.2867	0.0098	9.8102e-14	0.0098						0.2115	0.0046	1.8188e-20	0.0046						0.2328	0.0082	5.4666e-15	0.0082
					0.2129	0.0043	5.3732e-24	0.0043						0.3082	0.0078	4.3391e-14	0.0078						0.2881	0.0099	1.117e-13	0.0099						0.2129	0.0047	2.1862e-20	0.0047						0.2342	0.0083	6.3744e-15	0.0083
					0.2143	0.0043	6.6534e-24	0.0043						0.3096	0.0078	4.9665e-14	0.0078						0.2895	0.0099	1.2715e-13	0.0099						0.2143	0.0047	2.6268e-20	0.0047						0.2356	0.0083	7.4301e-15	0.0083
					0.2157	0.0043	8.2351e-24	0.0043						0.3109	0.0078	5.6829e-14	0.0078						0.2909	0.0099	1.4469e-13	0.0099						0.2157	0.0047	3.1549e-20	0.0047						0.237	0.0084	8.6573e-15	0.0084
					0.2171	0.0043	1.0188e-23	0.0043						0.3123	0.0078	6.5005e-14	0.0078						0.2922	0.01	1.646e-13	0.01						0.2171	0.0047	3.7878e-20	0.0047						0.2384	0.0084	1.0083e-14	0.0084
					0.2185	0.0044	1.2599e-23	0.0044						0.3136	0.0079	7.4334e-14	0.0079						0.2936	0.01	1.872e-13	0.01						0.2185	0.0048	4.5458e-20	0.0048						0.2397	0.0085	1.1739e-14	0.0085
					0.22	0.0044	1.5573e-23	0.0044						0.315	0.0079	8.4974e-14	0.0079						0.295	0.01	2.1282e-13	0.01						0.22	0.0048	5.4534e-20	0.0048						0.2411	0.0085	1.3662e-14	0.0085
					0.2214	0.0044	1.9241e-23	0.0044						0.315	0.0079	8.4974e-14	0.0079						0.2964	0.0101	2.4189e-13	0.0101						0.2214	0.0048	6.5396e-20	0.0048						0.2425	0.0085	1.5894e-14	0.0085
					0.2228	0.0044	2.3762e-23	0.0044						0.3164	0.0079	9.7107e-14	0.0079						0.2978	0.0101	2.7483e-13	0.0101						0.2228	0.0048	7.8391e-20	0.0048						0.2439	0.0086	1.8483e-14	0.0086
					0.2242	0.0044	2.9332e-23	0.0044						0.3177	0.008	1.1094e-13	0.008						0.2991	0.0101	3.1217e-13	0.0101						0.2242	0.0048	9.3932e-20	0.0048						0.2453	0.0086	2.1486e-14	0.0086
					0.225	0.0045	3.3098e-23	0.0045						0.3191	0.008	1.2669e-13	0.008						0.3005	0.0102	3.5447e-13	0.0102						0.225	0.0049	1.042e-19	0.0049						0.2467	0.0087	2.4967e-14	0.0087
					0.2256	0.0045	3.6192e-23	0.0045						0.3204	0.008	1.4464e-13	0.008						0.3019	0.0102	4.0239e-13	0.0102						0.2256	0.0049	1.1251e-19	0.0049						0.248	0.0087	2.9e-14	0.0087
					0.227	0.0045	4.4636e-23	0.0045						0.3218	0.008	1.6508e-13	0.008						0.3033	0.0102	4.5663e-13	0.0102						0.227	0.0049	1.3471e-19	0.0049						0.2494	0.0088	3.3672e-14	0.0088
					0.2284	0.0045	5.5026e-23	0.0045						0.3231	0.0081	1.8835e-13	0.0081						0.3047	0.0103	5.1804e-13	0.0103						0.2284	0.0049	1.6122e-19	0.0049						0.2508	0.0088	3.9081e-14	0.0088
					0.2298	0.0045	6.7804e-23	0.0045						0.3245	0.0081	2.1483e-13	0.0081						0.3061	0.0103	5.8751e-13	0.0103						0.2298	0.0049	1.9288e-19	0.0049						0.2522	0.0088	4.5342e-14	0.0088
					0.2312	0.0046	8.3513e-23	0.0046						0.3258	0.0081	2.4495e-13	0.0081						0.3074	0.0103	6.6611e-13	0.0103						0.2312	0.005	2.3067e-19	0.005						0.2536	0.0089	5.2585e-14	0.0089
					0.2327	0.0046	1.0281e-22	0.0046						0.3272	0.0081	2.792e-13	0.0081						0.3088	0.0104	7.5498e-13	0.0104						0.2327	0.005	2.7575e-19	0.005						0.2549	0.0089	6.0962e-14	0.0089
					0.2341	0.0046	1.2652e-22	0.0046						0.3285	0.0082	3.1815e-13	0.0082						0.3102	0.0104	8.5545e-13	0.0104						0.2341	0.005	3.2951e-19	0.005						0.255	0.0089	6.1354e-14	0.0089
					0.2355	0.0046	1.5563e-22	0.0046						0.3299	0.0082	3.624e-13	0.0082						0.3116	0.0104	9.69e-13	0.0104						0.2355	0.005	3.936e-19	0.005						0.2563	0.009	7.0645e-14	0.009
					0.2369	0.0046	1.9134e-22	0.0046						0.3312	0.0082	4.1269e-13	0.0082						0.313	0.0105	1.0973e-12	0.0105						0.2369	0.005	4.6996e-19	0.005						0.2577	0.009	8.1835e-14	0.009
					0.2383	0.0047	2.3514e-22	0.0047						0.3326	0.0082	4.698e-13	0.0082						0.3143	0.0105	1.2422e-12	0.0105						0.2383	0.0051	5.6093e-19	0.0051						0.2591	0.0091	9.4761e-14	0.0091
					0.2397	0.0047	2.8885e-22	0.0047						0.3339	0.0083	5.3464e-13	0.0083						0.315	0.0105	1.3179e-12	0.0105						0.2397	0.0051	6.6924e-19	0.0051						0.2605	0.0091	1.0969e-13	0.0091
					0.2411	0.0047	3.5466e-22	0.0047						0.3353	0.0083	6.0824e-13	0.0083						0.3157	0.0105	1.4057e-12	0.0105						0.2411	0.0051	7.9815e-19	0.0051						0.2618	0.0091	1.2691e-13	0.0091
					0.2425	0.0047	4.3527e-22	0.0047						0.3366	0.0083	6.9174e-13	0.0083						0.3171	0.0106	1.5904e-12	0.0106						0.2425	0.0051	9.5152e-19	0.0051						0.2632	0.0092	1.4679e-13	0.0092
					0.2439	0.0048	5.3397e-22	0.0048						0.338	0.0083	7.8646e-13	0.0083						0.3185	0.0106	1.7987e-12	0.0106						0.2439	0.0052	1.1339e-18	0.0052						0.2646	0.0092	1.6971e-13	0.0092
					0.2454	0.0048	6.5475e-22	0.0048						0.3393	0.0084	8.9386e-13	0.0084						0.3199	0.0106	2.0337e-12	0.0106						0.2454	0.0052	1.3508e-18	0.0052						0.266	0.0093	1.9613e-13	0.0093
					0.2468	0.0048	8.025e-22	0.0048						0.3407	0.0084	1.0156e-12	0.0084						0.3212	0.0107	2.2987e-12	0.0107						0.2468	0.0052	1.6084e-18	0.0052						0.2674	0.0093	2.2658e-13	0.0093
					0.2482	0.0048	9.8316e-22	0.0048						0.342	0.0084	1.1536e-12	0.0084						0.3226	0.0107	2.5974e-12	0.0107						0.2482	0.0052	1.9145e-18	0.0052						0.2688	0.0094	2.6166e-13	0.0094
					0.2496	0.0048	1.2039e-21	0.0048						0.3434	0.0084	1.3098e-12	0.0084						0.324	0.0107	2.9341e-12	0.0107						0.2496	0.0053	2.2779e-18	0.0053						0.2701	0.0094	3.0204e-13	0.0094
					0.251	0.0049	1.4737e-21	0.0049						0.3447	0.0085	1.4868e-12	0.0085						0.3254	0.0108	3.3133e-12	0.0108						0.251	0.0053	2.7092e-18	0.0053						0.2715	0.0095	3.4853e-13	0.0095
					0.2524	0.0049	1.803e-21	0.0049						0.345	0.0085	1.5249e-12	0.0085						0.3268	0.0108	3.7405e-12	0.0108						0.2524	0.0053	3.221e-18	0.0053						0.2729	0.0095	4.0202e-13	0.0095
					0.2538	0.0049	2.2049e-21	0.0049						0.3461	0.0085	1.6871e-12	0.0085						0.3282	0.0108	4.2214e-12	0.0108						0.2538	0.0053	3.8279e-18	0.0053						0.285	0.0099	1.3812e-12	0.0099
					0.255	0.0049	2.6048e-21	0.0049						0.3474	0.0085	1.9138e-12	0.0085						0.3295	0.0109	4.7627e-12	0.0109						0.255	0.0053	4.4162e-18	0.0053						0.315	0.0108	2.5891e-11	0.0108
					0.2552	0.0049	2.6953e-21	0.0049						0.3488	0.0085	2.1703e-12	0.0085						0.3309	0.0109	5.3717e-12	0.0109						0.2552	0.0053	4.5474e-18	0.0053						0.3295	0.0113	1.0029e-10	0.0113
					0.2567	0.005	3.2932e-21	0.005						0.3501	0.0086	2.4604e-12	0.0086						0.3323	0.0109	6.0568e-12	0.0109						0.2567	0.0054	5.4e-18	0.0054						0.3309	0.0113	1.1381e-10	0.0113
					0.2581	0.005	4.022e-21	0.005						0.3515	0.0086	2.7883e-12	0.0086						0.3337	0.011	6.8271e-12	0.011						0.2581	0.0054	6.41e-18	0.0054						0.3323	0.0114	1.2911e-10	0.0114
					0.2595	0.005	4.9099e-21	0.005						0.3528	0.0086	3.1589e-12	0.0086						0.3351	0.011	7.6931e-12	0.011						0.2595	0.0054	7.6059e-18	0.0054						0.3337	0.0114	1.464e-10	0.0114
					0.2609	0.005	5.9911e-21	0.005						0.3542	0.0086	3.5777e-12	0.0086						0.3364	0.011	8.6663e-12	0.011						0.2609	0.0054	9.0214e-18	0.0054						0.3351	0.0115	1.6594e-10	0.0115
					0.2623	0.005	7.3072e-21	0.005						0.3555	0.0087	4.0507e-12	0.0087						0.3378	0.0111	9.7595e-12	0.0111						0.2623	0.0055	1.0696e-17	0.0055						0.3364	0.0115	1.8802e-10	0.0115
					0.2637	0.0051	8.9084e-21	0.0051						0.3569	0.0087	4.5847e-12	0.0087						0.3392	0.0111	1.0987e-11	0.0111						0.2637	0.0055	1.2677e-17	0.0055						0.3378	0.0116	2.1295e-10	0.0116
					0.2651	0.0051	1.0856e-20	0.0051						0.3582	0.0087	5.1874e-12	0.0087						0.3406	0.0111	1.2366e-11	0.0111						0.2651	0.0055	1.5018e-17	0.0055						0.3392	0.0116	2.411e-10	0.0116
					0.2665	0.0051	1.3223e-20	0.0051						0.3596	0.0087	5.8676e-12	0.0087						0.342	0.0112	1.3913e-11	0.0112						0.2665	0.0055	1.7785e-17	0.0055						0.3406	0.0116	2.7286e-10	0.0116
					0.2679	0.0051	1.6099e-20	0.0051						0.3609	0.0088	6.6347e-12	0.0088						0.3433	0.0112	1.5649e-11	0.0112						0.2679	0.0056	2.1054e-17	0.0056						0.342	0.0117	3.0869e-10	0.0117
					0.2694	0.0052	1.9591e-20	0.0052						0.3623	0.0088	7.4998e-12	0.0088						0.3447	0.0112	1.7596e-11	0.0112						0.2694	0.0056	2.4913e-17	0.0056						0.3433	0.0117	3.4908e-10	0.0117
					0.2708	0.0052	2.3831e-20	0.0052						0.3636	0.0088	8.4749e-12	0.0088						0.345	0.0112	1.8004e-11	0.0112						0.2708	0.0056	2.9469e-17	0.0056						0.3447	0.0118	3.9461e-10	0.0118
					0.2722	0.0052	2.8976e-20	0.0052						0.365	0.0088	9.5737e-12	0.0088						0.3461	0.0113	1.9779e-11	0.0113						0.2722	0.0056	3.4844e-17	0.0056						0.345	0.0118	4.0417e-10	0.0118
					0.2736	0.0052	3.5215e-20	0.0052						0.3664	0.0088	1.0812e-11	0.0088						0.3475	0.0113	2.2227e-11	0.0113						0.2736	0.0056	4.1182e-17	0.0056						0.3461	0.0118	4.459e-10	0.0118
					0.275	0.0053	4.278e-20	0.0053						0.3677	0.0089	1.2206e-11	0.0089						0.3489	0.0113	2.497e-11	0.0113						0.275	0.0057	4.8656e-17	0.0057						0.3475	0.0119	5.0366e-10	0.0119
					0.2764	0.0053	5.1945e-20	0.0053						0.3691	0.0089	1.3775e-11	0.0089						0.3503	0.0114	2.8042e-11	0.0114						0.2764	0.0057	5.7462e-17	0.0057						0.3489	0.0119	5.6869e-10	0.0119
					0.2778	0.0053	6.3047e-20	0.0053						0.3704	0.0089	1.5541e-11	0.0089						0.3516	0.0114	3.1483e-11	0.0114						0.2778	0.0057	6.7836e-17	0.0057						0.3503	0.0119	6.4186e-10	0.0119
					0.2792	0.0053	7.6487e-20	0.0053						0.3718	0.0089	1.7528e-11	0.0089						0.353	0.0114	3.5335e-11	0.0114						0.2792	0.0057	8.0052e-17	0.0057						0.3516	0.012	7.2416e-10	0.012
					0.2806	0.0053	9.275e-20	0.0053						0.3731	0.009	1.9762e-11	0.009						0.3544	0.0115	3.9647e-11	0.0115						0.2806	0.0058	9.4431e-17	0.0058						0.353	0.012	8.167e-10	0.012
					0.2821	0.0054	1.1242e-19	0.0054						0.3745	0.009	2.2275e-11	0.009						0.3558	0.0115	4.4471e-11	0.0115						0.2821	0.0058	1.1135e-16	0.0058						0.3544	0.0121	9.2071e-10	0.0121
					0.2835	0.0054	1.3621e-19	0.0054						0.375	0.009	2.3365e-11	0.009						0.3572	0.0115	4.9866e-11	0.0115						0.2835	0.0058	1.3124e-16	0.0058						0.3558	0.0121	1.0376e-09	0.0121
					0.2849	0.0054	1.6495e-19	0.0054						0.3758	0.009	2.5098e-11	0.009						0.3585	0.0115	5.5899e-11	0.0115						0.2849	0.0058	1.5464e-16	0.0058						0.3572	0.0122	1.1688e-09	0.0122
					0.285	0.0054	1.6765e-19	0.0054						0.3772	0.009	2.8271e-11	0.009						0.3599	0.0116	6.2643e-11	0.0116						0.285	0.0058	1.5681e-16	0.0058						0.3585	0.0122	1.3161e-09	0.0122
					0.2863	0.0054	1.9966e-19	0.0054						0.3785	0.0091	3.1834e-11	0.0091						0.3613	0.0116	7.0179e-11	0.0116						0.2863	0.0059	1.8213e-16	0.0059						0.3599	0.0122	1.4814e-09	0.0122
					0.2877	0.0055	2.4158e-19	0.0055						0.3799	0.0091	3.5835e-11	0.0091						0.3627	0.0116	7.8597e-11	0.0116						0.2877	0.0059	2.1442e-16	0.0059						0.3613	0.0123	1.6668e-09	0.0123
					0.2891	0.0055	2.9217e-19	0.0055						0.3812	0.0091	4.0326e-11	0.0091						0.3641	0.0117	8.7998e-11	0.0117						0.2891	0.0059	2.5234e-16	0.0059						0.3627	0.0123	1.8747e-09	0.0123
					0.2905	0.0055	3.5319e-19	0.0055						0.3826	0.0091	4.5365e-11	0.0091						0.3655	0.0117	9.8494e-11	0.0117						0.2905	0.0059	2.9684e-16	0.0059						0.3641	0.0124	2.1077e-09	0.0124
					0.2919	0.0055	4.2677e-19	0.0055						0.3839	0.0092	5.1018e-11	0.0092						0.3668	0.0117	1.1021e-10	0.0117						0.2919	0.0059	3.4906e-16	0.0059						0.3655	0.0124	2.3688e-09	0.0124
					0.2933	0.0056	5.1545e-19	0.0056						0.3853	0.0092	5.7356e-11	0.0092						0.3682	0.0118	1.2328e-10	0.0118						0.2933	0.006	4.1031e-16	0.006						0.3668	0.0125	2.6612e-09	0.0125
					0.2948	0.0056	6.2227e-19	0.0056						0.3866	0.0092	6.4461e-11	0.0092						0.3696	0.0118	1.3785e-10	0.0118						0.2948	0.006	4.8212e-16	0.006						0.3682	0.0125	2.9884e-09	0.0125
					0.2962	0.0056	7.509e-19	0.0056						0.388	0.0092	7.2424e-11	0.0092						0.371	0.0118	1.541e-10	0.0118						0.2962	0.006	5.6627e-16	0.006						0.3696	0.0125	3.3547e-09	0.0125
					0.2976	0.0056	9.0572e-19	0.0056						0.3893	0.0093	8.1343e-11	0.0093						0.3724	0.0118	1.7222e-10	0.0118						0.315	0.0063	4.6646e-15	0.0063						0.371	0.0126	3.7643e-09	0.0126
					0.299	0.0057	1.092e-18	0.0057						0.3907	0.0093	9.1332e-11	0.0093						0.3737	0.0119	1.9241e-10	0.0119						0.345	0.0068	1.1625e-13	0.0068						0.3724	0.0126	4.2223e-09	0.0126
					0.3004	0.0057	1.3159e-18	0.0057						0.392	0.0093	1.0251e-10	0.0093						0.375	0.0119	2.1284e-10	0.0119						0.3569	0.007	3.9482e-13	0.007						0.3737	0.0127	4.7343e-09	0.0127
					0.3018	0.0057	1.5851e-18	0.0057						0.3934	0.0093	1.1503e-10	0.0093						0.3751	0.0119	2.1489e-10	0.0119						0.3583	0.0071	4.5581e-13	0.0071						0.375	0.0127	5.2539e-09	0.0127
					0.3032	0.0057	1.9085e-18	0.0057						0.3947	0.0093	1.2903e-10	0.0093						0.3765	0.0119	2.3993e-10	0.0119						0.3597	0.0071	5.2601e-13	0.0071						0.3751	0.0127	5.3062e-09	0.0127
					0.3046	0.0058	2.2969e-18	0.0058						0.3961	0.0094	1.4469e-10	0.0094						0.3779	0.012	2.6781e-10	0.012						0.3611	0.0071	6.0679e-13	0.0071						0.3765	0.0127	5.9449e-09	0.0127
					0.3061	0.0058	2.7631e-18	0.0058						0.3974	0.0094	1.622e-10	0.0094						0.3793	0.012	2.9883e-10	0.012						0.3625	0.0071	6.9969e-13	0.0071						0.3779	0.0128	6.658e-09	0.0128
					0.3075	0.0058	3.3224e-18	0.0058						0.3988	0.0094	1.8176e-10	0.0094						0.3806	0.012	3.3335e-10	0.012						0.3639	0.0072	8.0651e-13	0.0072						0.3793	0.0128	7.4536e-09	0.0128
					0.3089	0.0058	3.9931e-18	0.0058						0.4001	0.0094	2.0363e-10	0.0094						0.382	0.0121	3.7174e-10	0.0121						0.3653	0.0072	9.2927e-13	0.0072						0.3806	0.0129	8.3411e-09	0.0129
					0.3103	0.0058	4.7971e-18	0.0058						0.4015	0.0095	2.2805e-10	0.0095						0.3834	0.0121	4.1442e-10	0.0121						0.3667	0.0072	1.0703e-12	0.0072						0.382	0.0129	9.3306e-09	0.0129
					0.3117	0.0059	5.7605e-18	0.0059						0.4028	0.0095	2.5531e-10	0.0095						0.3848	0.0121	4.6186e-10	0.0121						0.3682	0.0072	1.2322e-12	0.0072						0.3834	0.013	1.0434e-08	0.013
					0.3131	0.0059	6.9142e-18	0.0059						0.4042	0.0095	2.8574e-10	0.0095						0.3862	0.0121	5.1457e-10	0.0121						0.3696	0.0073	1.4181e-12	0.0073						0.3848	0.013	1.1662e-08	0.013
					0.3145	0.0059	8.2953e-18	0.0059						0.405	0.0095	3.0567e-10	0.0095						0.3876	0.0122	5.7313e-10	0.0122						0.371	0.0073	1.6314e-12	0.0073						0.3862	0.013	1.3031e-08	0.013
					0.315	0.0059	8.825e-18	0.0059						0.4055	0.0095	3.197e-10	0.0095						0.3889	0.0122	6.3815e-10	0.0122						0.3724	0.0073	1.8761e-12	0.0073						0.3876	0.0131	1.4554e-08	0.0131
					0.3159	0.0059	9.9478e-18	0.0059						0.4069	0.0096	3.5758e-10	0.0096						0.3903	0.0122	7.1033e-10	0.0122						0.3738	0.0073	2.1565e-12	0.0073						0.3889	0.0131	1.6249e-08	0.0131
					0.3173	0.006	1.1924e-17	0.006						0.4082	0.0096	3.9982e-10	0.0096						0.3917	0.0123	7.9043e-10	0.0123						0.375	0.0073	2.4273e-12	0.0073						0.3903	0.0132	1.8134e-08	0.0132
					0.3188	0.006	1.4287e-17	0.006						0.4096	0.0096	4.4691e-10	0.0096						0.3931	0.0123	8.793e-10	0.0123						0.3752	0.0073	2.478e-12	0.0073						0.3917	0.0132	2.0231e-08	0.0132
					0.3202	0.006	1.711e-17	0.006						0.4109	0.0096	4.9938e-10	0.0096						0.3945	0.0123	9.7785e-10	0.0123						0.3766	0.0074	2.8462e-12	0.0074						0.3931	0.0132	2.2561e-08	0.0132
					0.3216	0.006	2.0483e-17	0.006						0.4123	0.0096	5.5784e-10	0.0096						0.3958	0.0123	1.0871e-09	0.0123						0.378	0.0074	3.2679e-12	0.0074						0.3945	0.0133	2.5149e-08	0.0133
					0.323	0.0061	2.4508e-17	0.0061						0.4136	0.0097	6.2293e-10	0.0097						0.3972	0.0124	1.2082e-09	0.0124						0.3794	0.0074	3.7506e-12	0.0074						0.3958	0.0133	2.8024e-08	0.0133
					0.3244	0.0061	2.9312e-17	0.0061						0.415	0.0097	6.954e-10	0.0097						0.3986	0.0124	1.3424e-09	0.0124						0.3809	0.0074	4.3029e-12	0.0074						0.3972	0.0134	3.1215e-08	0.0134
					0.3258	0.0061	3.5042e-17	0.0061						0.4164	0.0097	7.7606e-10	0.0097						0.4	0.0124	1.4911e-09	0.0124						0.3823	0.0075	4.9345e-12	0.0075						0.3986	0.0134	3.4756e-08	0.0134
					0.3272	0.0061	4.1874e-17	0.0061						0.4177	0.0097	8.6578e-10	0.0097						0.4014	0.0125	1.6557e-09	0.0125						0.3837	0.0075	5.6567e-12	0.0075						0.4	0.0134	3.8683e-08	0.0134
					0.3286	0.0062	5.0015e-17	0.0062						0.4191	0.0098	9.6558e-10	0.0098						0.4027	0.0125	1.8378e-09	0.0125						0.3851	0.0075	6.4821e-12	0.0075						0.4014	0.0135	4.3038e-08	0.0135
					0.33	0.0062	5.9712e-17	0.0062						0.4204	0.0098	1.0765e-09	0.0098						0.4041	0.0125	2.0395e-09	0.0125						0.3865	0.0075	7.425e-12	0.0075						0.4027	0.0135	4.7864e-08	0.0135
					0.3315	0.0062	7.1258e-17	0.0062						0.4218	0.0098	1.1998e-09	0.0098						0.405	0.0125	2.1774e-09	0.0125						0.3879	0.0076	8.5016e-12	0.0076						0.4041	0.0136	5.3211e-08	0.0136
					0.3329	0.0062	8.4999e-17	0.0062						0.4231	0.0098	1.3368e-09	0.0098						0.4055	0.0125	2.2625e-09	0.0125						0.3893	0.0076	9.7306e-12	0.0076						0.405	0.0136	5.6874e-08	0.0136
					0.3343	0.0063	1.0134e-16	0.0063						0.4245	0.0098	1.489e-09	0.0098						0.4069	0.0126	2.5092e-09	0.0126						0.3907	0.0076	1.1133e-11	0.0076						0.4055	0.0136	5.9132e-08	0.0136
					0.3357	0.0063	1.2078e-16	0.0063						0.4258	0.0099	1.658e-09	0.0099						0.4083	0.0126	2.7819e-09	0.0126						0.3921	0.0076	1.2732e-11	0.0076						0.4069	0.0136	6.5687e-08	0.0136
					0.3371	0.0063	1.4387e-16	0.0063						0.4272	0.0099	1.8455e-09	0.0099						0.4097	0.0126	3.0833e-09	0.0126						0.3936	0.0076	1.4556e-11	0.0076						0.4083	0.0137	7.294e-08	0.0137
					0.3385	0.0063	1.7131e-16	0.0063						0.4285	0.0099	2.0537e-09	0.0099						0.411	0.0126	3.4163e-09	0.0126						0.395	0.0077	1.6634e-11	0.0077						0.4097	0.0137	8.0962e-08	0.0137
					0.3399	0.0064	2.0389e-16	0.0064						0.4299	0.0099	2.2845e-09	0.0099						0.4124	0.0127	3.7841e-09	0.0127						0.3964	0.0077	1.9001e-11	0.0077						0.411	0.0138	8.9832e-08	0.0138
					0.3413	0.0064	2.4256e-16	0.0064						0.4312	0.0099	2.5405e-09	0.0099						0.4138	0.0127	4.1902e-09	0.0127						0.3978	0.0077	2.1697e-11	0.0077						0.4124	0.0138	9.9635e-08	0.0138
					0.3427	0.0064	2.8843e-16	0.0064						0.4326	0.01	2.8242e-09	0.01						0.4152	0.0127	4.6385e-09	0.0127						0.3992	0.0077	2.4766e-11	0.0077						0.4138	0.0138	1.1047e-07	0.0138
					0.3442	0.0064	3.4282e-16	0.0064						0.4339	0.01	3.1387e-09	0.01						0.4166	0.0127	5.1332e-09	0.0127						0.4006	0.0078	2.8257e-11	0.0078						0.4152	0.0139	1.2242e-07	0.0139
					0.345	0.0065	3.7991e-16	0.0065						0.435	0.01	3.4144e-09	0.01						0.4179	0.0128	5.6788e-09	0.0128						0.402	0.0078	3.2228e-11	0.0078						0.4166	0.0139	1.3563e-07	0.0139
					0.3456	0.0065	4.0729e-16	0.0065						0.4353	0.01	3.487e-09	0.01						0.4193	0.0128	6.2806e-09	0.0128						0.4034	0.0078	3.6743e-11	0.0078						0.4179	0.0139	1.5019e-07	0.0139
					0.347	0.0065	4.8367e-16	0.0065						0.4366	0.01	3.8727e-09	0.01						0.4207	0.0128	6.944e-09	0.0128						0.4048	0.0078	4.1874e-11	0.0078						0.4193	0.014	1.6626e-07	0.014
					0.3484	0.0065	5.7412e-16	0.0065						0.438	0.01	4.2998e-09	0.01						0.4221	0.0128	7.6751e-09	0.0128						0.405	0.0078	4.2459e-11	0.0078						0.4207	0.014	1.8397e-07	0.014
					0.3498	0.0065	6.8117e-16	0.0065						0.4393	0.0101	4.7724e-09	0.0101						0.4235	0.0129	8.4807e-09	0.0129						0.4063	0.0079	4.7702e-11	0.0079						0.4221	0.0141	2.035e-07	0.0141
					0.3512	0.0066	8.0783e-16	0.0066						0.4407	0.0101	5.2952e-09	0.0101						0.4248	0.0129	9.3678e-09	0.0129						0.4077	0.0079	5.4321e-11	0.0079						0.4235	0.0141	2.25e-07	0.0141
					0.3526	0.0066	9.5762e-16	0.0066						0.442	0.0101	5.8734e-09	0.0101						0.4262	0.0129	1.0345e-08	0.0129						0.4091	0.0079	6.1833e-11	0.0079						0.4248	0.0141	2.4869e-07	0.0141
					0.354	0.0066	1.1347e-15	0.0066						0.4434	0.0101	6.5127e-09	0.0101						0.4276	0.0129	1.142e-08	0.0129						0.4105	0.0079	7.0357e-11	0.0079						0.4262	0.0142	2.7476e-07	0.0142
					0.3555	0.0066	1.3439e-15	0.0066						0.4447	0.0102	7.2193e-09	0.0102						0.429	0.013	1.2603e-08	0.013						0.4119	0.0079	8.0025e-11	0.0079						0.4276	0.0142	3.0344e-07	0.0142
					0.3569	0.0067	1.5909e-15	0.0067						0.4461	0.0102	7.9999e-09	0.0102						0.4304	0.013	1.3904e-08	0.013						0.4133	0.008	9.0985e-11	0.008						0.429	0.0142	3.3499e-07	0.0142
					0.3583	0.0067	1.8825e-15	0.0067						0.4474	0.0102	8.8622e-09	0.0102						0.4318	0.013	1.5335e-08	0.013						0.4147	0.008	1.0341e-10	0.008						0.4304	0.0143	3.6968e-07	0.0143
					0.3597	0.0067	2.2266e-15	0.0067						0.4488	0.0102	9.8142e-09	0.0102						0.4331	0.013	1.6908e-08	0.013						0.4161	0.008	1.1748e-10	0.008						0.4318	0.0143	4.0779e-07	0.0143
					0.3611	0.0067	2.6324e-15	0.0067						0.4501	0.0102	1.0865e-08	0.0102						0.4345	0.0131	1.8637e-08	0.0131						0.4176	0.008	1.3341e-10	0.008						0.4331	0.0144	4.4967e-07	0.0144
					0.3625	0.0068	3.1108e-15	0.0068						0.4515	0.0103	1.2024e-08	0.0103						0.435	0.0131	1.9278e-08	0.0131						0.419	0.0081	1.5145e-10	0.0081						0.4345	0.0144	4.9565e-07	0.0144
					0.3639	0.0068	3.6745e-15	0.0068						0.4528	0.0103	1.3303e-08	0.0103						0.4359	0.0131	2.0536e-08	0.0131						0.4204	0.0081	1.7185e-10	0.0081						0.435	0.0144	5.1268e-07	0.0144
					0.3653	0.0068	4.3384e-15	0.0068						0.4542	0.0103	1.4713e-08	0.0103						0.4373	0.0131	2.2622e-08	0.0131						0.4218	0.0081	1.9493e-10	0.0081						0.4359	0.0144	5.4612e-07	0.0144
					0.3667	0.0068	5.12e-15	0.0068						0.4555	0.0103	1.6268e-08	0.0103						0.4387	0.0131	2.4912e-08	0.0131						0.4232	0.0081	2.2102e-10	0.0081						0.4373	0.0145	6.015e-07	0.0145
					0.3682	0.0069	6.0396e-15	0.0069						0.4569	0.0103	1.7981e-08	0.0103						0.44	0.0132	2.7426e-08	0.0132						0.4246	0.0081	2.5051e-10	0.0081						0.4387	0.0145	6.6224e-07	0.0145
					0.3696	0.0069	7.1213e-15	0.0069						0.4582	0.0103	1.9868e-08	0.0103						0.4414	0.0132	3.0183e-08	0.0132						0.426	0.0082	2.8381e-10	0.0082						0.44	0.0145	7.2883e-07	0.0145
					0.371	0.0069	8.393e-15	0.0069						0.4596	0.0104	2.1946e-08	0.0104						0.4428	0.0132	3.3208e-08	0.0132						0.4274	0.0082	3.2142e-10	0.0082						0.4414	0.0146	8.018e-07	0.0146
					0.3724	0.0069	9.8874e-15	0.0069						0.4609	0.0104	2.4233e-08	0.0104						0.4442	0.0132	3.6525e-08	0.0132						0.4288	0.0082	3.6388e-10	0.0082						0.4428	0.0146	8.8174e-07	0.0146
					0.3738	0.007	1.1643e-14	0.007						0.4623	0.0104	2.675e-08	0.0104						0.4456	0.0133	4.0161e-08	0.0133						0.4303	0.0082	4.1177e-10	0.0082						0.4442	0.0146	9.6927e-07	0.0146
					0.375	0.007	1.3375e-14	0.007						0.4636	0.0104	2.952e-08	0.0104						0.447	0.0133	4.4145e-08	0.0133						0.4317	0.0083	4.6579e-10	0.0083						0.4456	0.0147	1.0651e-06	0.0147
					0.3752	0.007	1.3704e-14	0.007						0.465	0.0104	3.2565e-08	0.0104						0.4483	0.0133	4.851e-08	0.0133						0.4331	0.0083	5.2669e-10	0.0083						0.447	0.0147	1.1699e-06	0.0147
					0.3766	0.007	1.6122e-14	0.007						0.465	0.0104	3.2565e-08	0.0104						0.4497	0.0133	5.329e-08	0.0133						0.4345	0.0083	5.9532e-10	0.0083						0.4483	0.0147	1.2845e-06	0.0147
					0.378	0.007	1.8959e-14	0.007						0.4664	0.0105	3.5913e-08	0.0105						0.4511	0.0133	5.8523e-08	0.0133						0.435	0.0083	6.2223e-10	0.0083						0.4497	0.0148	1.4098e-06	0.0148
					0.3794	0.0071	2.2285e-14	0.0071						0.4677	0.0105	3.9593e-08	0.0105						0.4525	0.0134	6.425e-08	0.0134						0.4359	0.0083	6.7263e-10	0.0083						0.4511	0.0148	1.5468e-06	0.0148
					0.3809	0.0071	2.6182e-14	0.0071						0.4691	0.0105	4.3636e-08	0.0105						0.4539	0.0134	7.0516e-08	0.0134						0.4373	0.0083	7.5968e-10	0.0083						0.4525	0.0148	1.6964e-06	0.0149
					0.3823	0.0071	3.0748e-14	0.0071						0.4704	0.0105	4.8076e-08	0.0105						0.4552	0.0134	7.7369e-08	0.0134						0.4387	0.0084	8.5766e-10	0.0084						0.4539	0.0149	1.8597e-06	0.0149
					0.3837	0.0071	3.6094e-14	0.0071						0.4718	0.0105	5.2951e-08	0.0105						0.4566	0.0134	8.4862e-08	0.0134						0.4401	0.0084	9.679e-10	0.0084						0.4552	0.0149	2.038e-06	0.0149
					0.3851	0.0072	4.2351e-14	0.0072						0.4731	0.0106	5.8302e-08	0.0106						0.458	0.0134	9.3053e-08	0.0134						0.4415	0.0084	1.0919e-09	0.0084						0.4566	0.0149	2.2325e-06	0.015
					0.3865	0.0072	4.967e-14	0.0072						0.4745	0.0106	6.4173e-08	0.0106						0.4594	0.0135	1.02e-07	0.0135						0.443	0.0084	1.2312e-09	0.0084						0.458	0.015	2.4446e-06	0.015
					0.3879	0.0072	5.8228e-14	0.0072						0.4758	0.0106	7.0612e-08	0.0106						0.4608	0.0135	1.1178e-07	0.0135						0.4444	0.0084	1.3879e-09	0.0084						0.4594	0.015	2.6758e-06	0.015
					0.405	0.0075	3.8512e-13	0.0075						0.4772	0.0106	7.7673e-08	0.0106						0.4621	0.0135	1.2245e-07	0.0135						0.4458	0.0085	1.5638e-09	0.0085						0.4608	0.015	2.9278e-06	0.0151
					0.4317	0.008	6.4479e-12	0.008						0.4785	0.0106	8.5412e-08	0.0106						0.4635	0.0135	1.3411e-07	0.0135						0.4472	0.0085	1.7614e-09	0.0085						0.4621	0.0151	3.2022e-06	0.0151
					0.4331	0.008	7.4519e-12	0.008						0.4799	0.0106	9.3893e-08	0.0106						0.4649	0.0135	1.4683e-07	0.0135						0.4486	0.0085	1.9831e-09	0.0085						0.4635	0.0151	3.5011e-06	0.0151
					0.4345	0.0081	8.6085e-12	0.0081						0.4812	0.0107	1.0318e-07	0.0107						0.465	0.0135	1.477e-07	0.0135						0.45	0.0085	2.2318e-09	0.0085						0.4649	0.0151	3.8263e-06	0.0152
					0.435	0.0081	9.0686e-12	0.0081						0.4826	0.0107	1.1335e-07	0.0107						0.4663	0.0136	1.607e-07	0.0136						0.4514	0.0086	2.5108e-09	0.0086						0.465	0.0151	3.8484e-06	0.0152
					0.4359	0.0081	9.9401e-12	0.0081						0.4839	0.0107	1.2449e-07	0.0107						0.4677	0.0136	1.7583e-07	0.0136						0.4528	0.0086	2.8236e-09	0.0086						0.4663	0.0152	4.1801e-06	0.0152
					0.4373	0.0081	1.1473e-11	0.0081						0.4853	0.0107	1.3667e-07	0.0107						0.4691	0.0136	1.9233e-07	0.0136						0.4542	0.0086	3.174e-09	0.0086						0.4677	0.0152	4.5648e-06	0.0152
					0.4387	0.0081	1.3236e-11	0.0081						0.4866	0.0107	1.5e-07	0.0107						0.4704	0.0136	2.1031e-07	0.0136						0.4557	0.0086	3.5666e-09	0.0086						0.4691	0.0152	4.983e-06	0.0152
					0.4401	0.0082	1.5263e-11	0.0082						0.488	0.0108	1.6458e-07	0.0108						0.4718	0.0136	2.2991e-07	0.0136						0.4571	0.0086	4.0061e-09	0.0086						0.4704	0.0153	5.4374e-06	0.0153
					0.4415	0.0082	1.7592e-11	0.0082						0.4893	0.0108	1.8051e-07	0.0108						0.4732	0.0137	2.5125e-07	0.0137						0.4585	0.0087	4.4981e-09	0.0087						0.4718	0.0153	5.931e-06	0.0153
					0.443	0.0082	2.0268e-11	0.0082						0.4907	0.0108	1.9793e-07	0.0108						0.4746	0.0137	2.7448e-07	0.0137						0.4599	0.0087	5.0484e-09	0.0087						0.4732	0.0153	6.4668e-06	0.0153
					0.4444	0.0082	2.3341e-11	0.0082						0.492	0.0108	2.1695e-07	0.0108						0.476	0.0137	2.9978e-07	0.0137						0.4613	0.0087	5.6639e-09	0.0087						0.4746	0.0154	7.0483e-06	0.0154
					0.4458	0.0083	2.6868e-11	0.0083						0.4934	0.0108	2.3773e-07	0.0108						0.4773	0.0137	3.2731e-07	0.0137						0.4627	0.0087	6.352e-09	0.0087						0.476	0.0154	7.6791e-06	0.0154
					0.4472	0.0083	3.0914e-11	0.0083						0.4947	0.0108	2.6041e-07	0.0108						0.4787	0.0137	3.5725e-07	0.0137						0.4641	0.0087	7.1209e-09	0.0087						0.4773	0.0154	8.3632e-06	0.0154
					0.4486	0.0083	3.5553e-11	0.0083						0.495	0.0108	2.6519e-07	0.0108						0.4801	0.0138	3.8981e-07	0.0138						0.465	0.0088	7.6395e-09	0.0088						0.4787	0.0155	9.1046e-06	0.0155
					0.45	0.0083	4.087e-11	0.0083						0.4961	0.0109	2.8517e-07	0.0109						0.4815	0.0138	4.2521e-07	0.0138						0.4655	0.0088	7.9796e-09	0.0088						0.4801	0.0155	9.9079e-06	0.0155
					0.4514	0.0084	4.6962e-11	0.0084						0.4974	0.0109	3.1218e-07	0.0109						0.4829	0.0138	4.6369e-07	0.0138						0.467	0.0088	8.9385e-09	0.0088						0.4815	0.0155	1.0778e-05	0.0155
					0.4528	0.0084	5.3938e-11	0.0084						0.4988	0.0109	3.4163e-07	0.0109						0.4842	0.0138	5.0549e-07	0.0138						0.4684	0.0088	1.0009e-08	0.0088						0.4829	0.0155	1.172e-05	0.0156
					0.4542	0.0084	6.1922e-11	0.0084						0.5001	0.0109	3.7375e-07	0.0109						0.4856	0.0138	5.5088e-07	0.0138						0.4698	0.0088	1.1203e-08	0.0088						0.4842	0.0156	1.2739e-05	0.0156
					0.4557	0.0084	7.1056e-11	0.0084						0.5015	0.0109	4.0876e-07	0.0109						0.487	0.0138	6.0018e-07	0.0138						0.4712	0.0088	1.2534e-08	0.0088						0.4856	0.0156	1.3842e-05	0.0156
					0.4571	0.0085	8.1502e-11	0.0085						0.5028	0.0109	4.469e-07	0.0109						0.4884	0.0139	6.5368e-07	0.0139						0.4726	0.0089	1.4018e-08	0.0089						0.487	0.0156	1.5034e-05	0.0157
					0.4585	0.0085	9.3442e-11	0.0085						0.5042	0.0109	4.8844e-07	0.0109						0.4898	0.0139	7.1173e-07	0.0139						0.474	0.0089	1.5672e-08	0.0089						0.4884	0.0157	1.6322e-05	0.0157
					0.4599	0.0085	1.0708e-10	0.0085						0.5055	0.011	5.3368e-07	0.011						0.4912	0.0139	7.7471e-07	0.0139						0.4754	0.0089	1.7514e-08	0.0089						0.4898	0.0157	1.7714e-05	0.0157
					0.4613	0.0085	1.2266e-10	0.0085						0.5069	0.011	5.8291e-07	0.011						0.4925	0.0139	8.4299e-07	0.0139						0.4768	0.0089	1.9564e-08	0.0089						0.4912	0.0157	1.9217e-05	0.0157
					0.4627	0.0086	1.4044e-10	0.0086						0.5082	0.011	6.3649e-07	0.011						0.4939	0.0139	9.1701e-07	0.0139						0.4782	0.0089	2.1847e-08	0.0089						0.4925	0.0157	2.084e-05	0.0158
					0.4641	0.0086	1.6073e-10	0.0086						0.5096	0.011	6.9476e-07	0.011						0.495	0.0139	9.7924e-07	0.0139						0.4797	0.009	2.4386e-08	0.009						0.4939	0.0158	2.2591e-05	0.0158
					0.465	0.0086	1.7464e-10	0.0086						0.5109	0.011	7.5813e-07	0.011						0.4953	0.0139	9.9723e-07	0.0139						0.4811	0.009	2.7209e-08	0.009						0.495	0.0158	2.4056e-05	0.0158
					0.4655	0.0086	1.8387e-10	0.0086						0.5123	0.011	8.2701e-07	0.011						0.4967	0.014	1.0841e-06	0.014						0.4825	0.009	3.0348e-08	0.009						0.4953	0.0158	2.4479e-05	0.0158
					0.467	0.0086	2.1024e-10	0.0086						0.5136	0.0111	9.0187e-07	0.0111						0.4981	0.014	1.1782e-06	0.014						0.4839	0.009	3.3835e-08	0.009						0.4967	0.0158	2.6515e-05	0.0159
					0.4684	0.0087	2.4029e-10	0.0087						0.515	0.0111	9.8318e-07	0.0111						0.4994	0.014	1.2801e-06	0.014						0.4853	0.009	3.7708e-08	0.009						0.4981	0.0159	2.871e-05	0.0159
					0.4698	0.0087	2.7451e-10	0.0087						0.5164	0.0111	1.0715e-06	0.0111						0.5008	0.014	1.3904e-06	0.014						0.4867	0.0091	4.2008e-08	0.0091						0.4994	0.0159	3.1073e-05	0.0159
					0.4712	0.0087	3.1347e-10	0.0087						0.5177	0.0111	1.1673e-06	0.0111						0.5022	0.014	1.5097e-06	0.014						0.4881	0.0091	4.6781e-08	0.0091						0.5008	0.0159	3.3619e-05	0.0159
					0.4726	0.0087	3.5779e-10	0.0087						0.5191	0.0111	1.2714e-06	0.0111						0.5036	0.014	1.6388e-06	0.014						0.4895	0.0091	5.2074e-08	0.0091						0.5091	0.0161	5.3482e-05	0.0161
					0.474	0.0088	4.082e-10	0.0088						0.5204	0.0111	1.3842e-06	0.0111						0.505	0.014	1.7783e-06	0.014						0.4909	0.0091	5.7945e-08	0.0091						0.5105	0.0161	5.7706e-05	0.0161
					0.4754	0.0088	4.6551e-10	0.0088						0.5218	0.0111	1.5066e-06	0.0111						0.5064	0.0141	1.9291e-06	0.0141						0.4924	0.0091	6.4451e-08	0.0091						0.5119	0.0161	6.2239e-05	0.0162
					0.4768	0.0088	5.3062e-10	0.0088						0.5231	0.0112	1.6393e-06	0.0112						0.5077	0.0141	2.0921e-06	0.0141						0.4938	0.0092	7.166e-08	0.0092						0.5133	0.0161	6.7103e-05	0.0162
					0.4782	0.0088	6.0458e-10	0.0088						0.5245	0.0112	1.7831e-06	0.0112						0.5091	0.0141	2.2682e-06	0.0141						0.495	0.0092	7.858e-08	0.0092						0.5146	0.0162	7.2318e-05	0.0162
					0.4797	0.0089	6.8853e-10	0.0089						0.525	0.0112	1.8439e-06	0.0112						0.5105	0.0141	2.4583e-06	0.0141						0.4952	0.0092	7.9645e-08	0.0092						0.516	0.0162	7.7909e-05	0.0163
					0.4811	0.0089	7.8379e-10	0.0089						0.5258	0.0112	1.9388e-06	0.0112						0.5119	0.0141	2.6635e-06	0.0141						0.4966	0.0092	8.8484e-08	0.0092						0.5174	0.0162	8.3899e-05	0.0163
					0.4825	0.0089	8.9184e-10	0.0089						0.5272	0.0112	2.1076e-06	0.0112						0.5133	0.0141	2.885e-06	0.0141						0.498	0.0092	9.8266e-08	0.0092						0.5188	0.0162	9.0315e-05	0.0163
					0.4839	0.0089	1.0143e-09	0.0089						0.5285	0.0112	2.2902e-06	0.0112						0.5146	0.0141	3.1239e-06	0.0141						0.4994	0.0092	1.0909e-07	0.0092						0.5202	0.0163	9.7184e-05	0.0164
					0.4853	0.009	1.1531e-09	0.009						0.5299	0.0112	2.4879e-06	0.0112						0.516	0.0142	3.3816e-06	0.0142						0.5008	0.0093	1.2105e-07	0.0093						0.5215	0.0163	0.00010453	0.0164
					0.4867	0.009	1.3103e-09	0.009						0.5312	0.0112	2.7018e-06	0.0112						0.5174	0.0142	3.6594e-06	0.0142						0.5022	0.0093	1.3428e-07	0.0093						0.5229	0.0163	0.0001124	0.0164
					0.4881	0.009	1.4883e-09	0.009						0.5326	0.0112	2.9331e-06	0.0113						0.5188	0.0142	3.9588e-06	0.0142						0.5036	0.0093	1.4889e-07	0.0093						0.5243	0.0163	0.0001208	0.0164
					0.4895	0.009	1.6897e-09	0.009						0.5339	0.0113	3.1833e-06	0.0113						0.5202	0.0142	4.2814e-06	0.0142						0.5051	0.0093	1.6502e-07	0.0093						0.525	0.0163	0.00012522	0.0165
					0.4909	0.0091	1.9175e-09	0.0091						0.5353	0.0113	3.4536e-06	0.0113						0.5215	0.0142	4.6289e-06	0.0142						0.5065	0.0093	1.8284e-07	0.0093						0.5257	0.0163	0.00012979	0.0165
					0.4924	0.0091	2.1751e-09	0.0091						0.5366	0.0113	3.7457e-06	0.0113						0.5229	0.0142	5.0031e-06	0.0142						0.5079	0.0093	2.0249e-07	0.0093						0.5271	0.0164	0.00013939	0.0165
					0.4938	0.0091	2.4661e-09	0.0091						0.538	0.0113	4.0613e-06	0.0113						0.5243	0.0142	5.4058e-06	0.0142						0.5093	0.0094	2.2417e-07	0.0094						0.5285	0.0164	0.00014964	0.0165
					0.495	0.0091	2.7506e-09	0.0091						0.5393	0.0113	4.4019e-06	0.0113						0.525	0.0142	5.6185e-06	0.0142						0.5107	0.0094	2.4808e-07	0.0094						0.5298	0.0164	0.00016059	0.0166
					0.4952	0.0091	2.7949e-09	0.0091						0.5407	0.0113	4.7697e-06	0.0113						0.5257	0.0142	5.8392e-06	0.0142						0.5121	0.0094	2.7443e-07	0.0094						0.5312	0.0164	0.00017227	0.0166
					0.4966	0.0092	3.166e-09	0.0092						0.542	0.0113	5.1665e-06	0.0113						0.5271	0.0142	6.3053e-06	0.0143						0.5135	0.0094	3.0345e-07	0.0094						0.5326	0.0165	0.00018472	0.0166
					0.498	0.0092	3.5848e-09	0.0092						0.5434	0.0113	5.5945e-06	0.0114						0.5285	0.0143	6.8066e-06	0.0143						0.5149	0.0094	3.3542e-07	0.0094						0.534	0.0165	0.000198	0.0167
					0.4994	0.0092	4.0573e-09	0.0092						0.5447	0.0114	6.056e-06	0.0114						0.5298	0.0143	7.3456e-06	0.0143						0.5164	0.0095	3.7061e-07	0.0095						0.5354	0.0165	0.00021215	0.0167
					0.5008	0.0092	4.59e-09	0.0092						0.5461	0.0114	6.5535e-06	0.0114						0.5312	0.0143	7.9247e-06	0.0143						0.5178	0.0095	4.0933e-07	0.0095						0.5367	0.0165	0.00022722	0.0167
					0.5022	0.0093	5.1903e-09	0.0093						0.5474	0.0114	7.0896e-06	0.0114						0.5326	0.0143	8.5469e-06	0.0143						0.5192	0.0095	4.5192e-07	0.0095						0.5381	0.0165	0.00024327	0.0168
					0.5036	0.0093	5.8664e-09	0.0093						0.5488	0.0114	7.6671e-06	0.0114						0.534	0.0143	9.2151e-06	0.0143						0.5206	0.0095	4.9874e-07	0.0095						0.5395	0.0166	0.00026036	0.0168
					0.5051	0.0093	6.6278e-09	0.0093						0.5501	0.0114	8.2889e-06	0.0114						0.5354	0.0143	9.9325e-06	0.0143						0.522	0.0095	5.502e-07	0.0095						0.5409	0.0166	0.00027853	0.0169
					0.5065	0.0093	7.4846e-09	0.0093						0.5515	0.0114	8.9584e-06	0.0114						0.5367	0.0143	1.0703e-05	0.0143						0.5234	0.0095	6.0673e-07	0.0095						0.5423	0.0166	0.00029786	0.0169
					0.5079	0.0094	8.4484e-09	0.0094						0.5528	0.0114	9.6788e-06	0.0114						0.5381	0.0143	1.1529e-05	0.0143						0.5248	0.0096	6.6881e-07	0.0096						0.5436	0.0166	0.00031841	0.0169
					0.5093	0.0094	9.532e-09	0.0094						0.5542	0.0114	1.0454e-05	0.0115						0.5395	0.0143	1.2415e-05	0.0143						0.525	0.0096	6.7716e-07	0.0096						0.545	0.0166	0.00034024	0.017
					0.5107	0.0094	1.075e-08	0.0094						0.555	0.0114	1.0947e-05	0.0115						0.5409	0.0143	1.3365e-05	0.0144						0.5262	0.0096	7.3695e-07	0.0096						0.5464	0.0167	0.00036342	0.017
					0.5121	0.0094	1.2118e-08	0.0094						0.5555	0.0115	1.1287e-05	0.0115						0.5423	0.0144	1.4383e-05	0.0144						0.5276	0.0096	8.1171e-07	0.0096						0.5478	0.0167	0.00038804	0.0171
					0.5135	0.0095	1.3654e-08	0.0095						0.5569	0.0115	1.2183e-05	0.0115						0.5436	0.0144	1.5475e-05	0.0144						0.5291	0.0096	8.9371e-07	0.0096						0.5492	0.0167	0.00041416	0.0171
					0.5149	0.0095	1.5378e-08	0.0095						0.5582	0.0115	1.3146e-05	0.0115						0.545	0.0144	1.6644e-05	0.0144						0.5305	0.0096	9.836e-07	0.0096						0.5506	0.0167	0.00044187	0.0171
					0.5164	0.0095	1.7312e-08	0.0095						0.5596	0.0115	1.418e-05	0.0115						0.5464	0.0144	1.7895e-05	0.0144						0.5319	0.0096	1.0821e-06	0.0096						0.5519	0.0167	0.00047125	0.0172
					0.5178	0.0095	1.9481e-08	0.0095						0.5609	0.0115	1.5291e-05	0.0115						0.5478	0.0144	1.9235e-05	0.0144						0.5333	0.0097	1.19e-06	0.0097						0.5533	0.0167	0.00050239	0.0172
					0.5192	0.0096	2.1911e-08	0.0096						0.5623	0.0115	1.6484e-05	0.0115						0.5492	0.0144	2.0669e-05	0.0144						0.5347	0.0097	1.3082e-06	0.0097						0.5547	0.0168	0.00053538	0.0173
					0.5206	0.0096	2.4634e-08	0.0096						0.5636	0.0115	1.7764e-05	0.0115						0.5506	0.0144	2.2204e-05	0.0144						0.5361	0.0097	1.4375e-06	0.0097						0.555	0.0168	0.00054281	0.0173
					0.522	0.0096	2.7682e-08	0.0096						0.565	0.0115	1.9137e-05	0.0115						0.5519	0.0144	2.3844e-05	0.0144						0.5375	0.0097	1.579e-06	0.0097						0.5561	0.0168	0.00057032	0.0173
					0.5234	0.0096	3.1094e-08	0.0096						0.5664	0.0115	2.061e-05	0.0116						0.5533	0.0144	2.5598e-05	0.0144						0.5389	0.0097	1.7338e-06	0.0097						0.5575	0.0168	0.00060729	0.0174
					0.5248	0.0096	3.4911e-08	0.0096						0.5677	0.0115	2.2189e-05	0.0116						0.5547	0.0144	2.7473e-05	0.0144						0.5403	0.0097	1.903e-06	0.0097						0.5588	0.0168	0.00064642	0.0174
					0.525	0.0097	3.543e-08	0.0097						0.5691	0.0116	2.3881e-05	0.0116						0.555	0.0144	2.7897e-05	0.0145						0.5418	0.0098	2.0878e-06	0.0098						0.5602	0.0168	0.00068779	0.0175
					0.5262	0.0097	3.9179e-08	0.0097						0.5745	0.0116	3.194e-05	0.0116						0.5561	0.0144	2.9476e-05	0.0145						0.5432	0.0098	2.2897e-06	0.0098						0.5616	0.0168	0.00073154	0.0176
					0.5276	0.0097	4.395e-08	0.0097						0.5758	0.0116	3.4321e-05	0.0116						0.5575	0.0144	3.1615e-05	0.0145						0.5446	0.0098	2.5102e-06	0.0098						0.563	0.0168	0.00077776	0.0176
					0.5291	0.0097	4.9279e-08	0.0097						0.5772	0.0116	3.6868e-05	0.0116						0.5588	0.0144	3.39e-05	0.0145						0.546	0.0098	2.7508e-06	0.0098						0.5644	0.0169	0.00082658	0.0177
					0.5305	0.0097	5.523e-08	0.0097						0.5785	0.0116	3.9591e-05	0.0117						0.5602	0.0144	3.6338e-05	0.0145						0.5474	0.0098	3.0133e-06	0.0098						0.5658	0.0169	0.00087813	0.0178
					0.5319	0.0098	6.1872e-08	0.0098						0.5799	0.0116	4.2501e-05	0.0117						0.5616	0.0145	3.8939e-05	0.0145						0.5488	0.0098	3.2996e-06	0.0098						0.5671	0.0169	0.00093253	0.0178
					0.5333	0.0098	6.9282e-08	0.0098						0.5812	0.0116	4.5611e-05	0.0117						0.563	0.0145	4.1714e-05	0.0145						0.5502	0.0098	3.6116e-06	0.0099						0.5685	0.0169	0.00098991	0.0179
					0.5347	0.0098	7.7545e-08	0.0098						0.5826	0.0116	4.8932e-05	0.0117						0.5644	0.0145	4.4673e-05	0.0145						0.5516	0.0099	3.9516e-06	0.0099						0.5699	0.0169	0.0011	0.018
					0.5361	0.0098	8.6755e-08	0.0098						0.5839	0.0116	5.2478e-05	0.0117						0.5713	0.0145	6.2642e-05	0.0145						0.553	0.0099	4.3219e-06	0.0099						0.5713	0.0169	0.0011	0.018
					0.5375	0.0099	9.7016e-08	0.0099						0.585	0.0117	5.5487e-05	0.0117						0.5727	0.0145	6.6962e-05	0.0146						0.5545	0.0099	4.7251e-06	0.0099						0.5727	0.0169	0.0012	0.0181
					0.5389	0.0099	1.0844e-07	0.0099						0.5853	0.0117	5.6264e-05	0.0117						0.574	0.0145	7.1559e-05	0.0146						0.555	0.0099	4.8888e-06	0.0099						0.574	0.017	0.0013	0.0182
					0.5403	0.0099	1.2116e-07	0.0099						0.5866	0.0117	6.0303e-05	0.0117						0.5754	0.0145	7.6447e-05	0.0146						0.5559	0.0099	5.1638e-06	0.0099						0.5754	0.017	0.0013	0.0183
					0.5418	0.0099	1.3531e-07	0.0099						0.588	0.0117	6.4612e-05	0.0117						0.5768	0.0145	8.1644e-05	0.0146						0.5573	0.0099	5.6411e-06	0.0099						0.5768	0.017	0.0014	0.0184
					0.5432	0.01	1.5104e-07	0.01						0.5893	0.0117	6.9206e-05	0.0117						0.5782	0.0145	8.7168e-05	0.0146						0.5587	0.0099	6.1601e-06	0.0099						0.5782	0.017	0.0015	0.0185
					0.5446	0.01	1.6853e-07	0.01						0.5907	0.0117	7.4103e-05	0.0118						0.5796	0.0145	9.3037e-05	0.0146						0.5601	0.01	6.7242e-06	0.01						0.5796	0.017	0.0016	0.0186
					0.546	0.01	1.8796e-07	0.01						0.592	0.0117	7.9321e-05	0.0118						0.5809	0.0145	9.9271e-05	0.0146						0.5615	0.01	7.337e-06	0.01						0.5809	0.017	0.0017	0.0187
					0.5474	0.01	2.0953e-07	0.01						0.5934	0.0117	8.4879e-05	0.0118						0.5823	0.0145	0.00010589	0.0146						0.5629	0.01	8.0026e-06	0.01						0.5823	0.017	0.0018	0.0188
					0.5488	0.01	2.3348e-07	0.01						0.5947	0.0117	9.0797e-05	0.0118						0.5837	0.0145	0.00011292	0.0146						0.5643	0.01	8.7252e-06	0.01						0.5837	0.017	0.0019	0.0189
					0.5502	0.0101	2.6005e-07	0.0101						0.5961	0.0117	9.7098e-05	0.0118						0.585	0.0145	0.00011987	0.0146						0.5658	0.01	9.5092e-06	0.01						0.585	0.017	0.002	0.019
					0.5516	0.0101	2.8952e-07	0.0101						0.5974	0.0117	0.0001038	0.0118						0.5851	0.0145	0.00012037	0.0146						0.5672	0.01	1.036e-05	0.01						0.5851	0.017	0.002	0.019
					0.553	0.0101	3.2218e-07	0.0101						0.5988	0.0117	0.00011093	0.0118						0.5865	0.0145	0.00012828	0.0146						0.5686	0.01	1.1282e-05	0.01						0.5865	0.0171	0.0021	0.0191
					0.5545	0.0101	3.5836e-07	0.0101						0.6001	0.0117	0.00011852	0.0118						0.5879	0.0145	0.00013666	0.0147						0.57	0.0101	1.2281e-05	0.0101						0.5879	0.0171	0.0022	0.0193
					0.555	0.0101	3.7323e-07	0.0101						0.6015	0.0117	0.00012658	0.0119						0.5892	0.0145	0.00014555	0.0147						0.5714	0.0101	1.3364e-05	0.0101						0.5892	0.0171	0.0023	0.0194
					0.5559	0.0102	3.9843e-07	0.0102						0.6028	0.0117	0.00013514	0.0119						0.5906	0.0145	0.00015497	0.0147						0.5728	0.0101	1.4536e-05	0.0101						0.5906	0.0171	0.0024	0.0195
					0.5573	0.0102	4.4278e-07	0.0102						0.6042	0.0117	0.00014424	0.0119						0.592	0.0145	0.00016495	0.0147						0.5799	0.0101	2.2004e-05	0.0102						0.592	0.0171	0.0026	0.0197
					0.5587	0.0102	4.9186e-07	0.0102						0.6055	0.0118	0.00015391	0.0119						0.5934	0.0145	0.00017552	0.0147						0.5813	0.0102	2.3878e-05	0.0102						0.5934	0.0171	0.0027	0.0198
					0.5601	0.0102	5.4613e-07	0.0102						0.6069	0.0118	0.00016416	0.0119						0.5948	0.0145	0.00018671	0.0147						0.5827	0.0102	2.5902e-05	0.0102						0.5948	0.0171	0.0029	0.02
					0.5615	0.0102	6.0611e-07	0.0102						0.6082	0.0118	0.00017505	0.0119						0.5961	0.0145	0.00019854	0.0147						0.5841	0.0102	2.8086e-05	0.0102						0.5961	0.0171	0.003	0.0201
					0.5629	0.0103	6.7239e-07	0.0103						0.6096	0.0118	0.00018659	0.012						0.5975	0.0145	0.00021107	0.0147						0.585	0.0102	2.9569e-05	0.0102						0.5975	0.0171	0.0032	0.0203
					0.5643	0.0103	7.4558e-07	0.0103						0.6109	0.0118	0.00019884	0.012						0.5989	0.0145	0.00022432	0.0147						0.5855	0.0102	3.0442e-05	0.0102						0.5989	0.0171	0.0033	0.0205
					0.5658	0.0103	8.2637e-07	0.0103						0.6123	0.0118	0.00021182	0.012						0.6003	0.0145	0.00023832	0.0148						0.5869	0.0102	3.2983e-05	0.0102						0.6003	0.0171	0.0035	0.0206
					0.5672	0.0103	9.155e-07	0.0103						0.6136	0.0118	0.00022557	0.012						0.6017	0.0145	0.00025312	0.0148						0.5883	0.0102	3.5723e-05	0.0103						0.6017	0.0171	0.0037	0.0208
					0.5686	0.0104	1.0138e-06	0.0104						0.615	0.0118	0.00024015	0.012						0.603	0.0145	0.00026876	0.0148						0.5897	0.0102	3.8674e-05	0.0103						0.603	0.0171	0.0039	0.021
					0.57	0.0104	1.1222e-06	0.0104						0.6164	0.0118	0.00025558	0.012						0.6044	0.0145	0.00028528	0.0148						0.5912	0.0102	4.1854e-05	0.0103						0.6044	0.0172	0.0041	0.0212
					0.5714	0.0104	1.2415e-06	0.0104						0.6177	0.0118	0.00027191	0.0121						0.6058	0.0145	0.00030272	0.0148						0.5926	0.0103	4.5276e-05	0.0103						0.6058	0.0172	0.0043	0.0214
					0.5728	0.0104	1.373e-06	0.0104						0.6191	0.0118	0.0002892	0.0121						0.6072	0.0145	0.00032113	0.0148						0.594	0.0103	4.896e-05	0.0103						0.6072	0.0172	0.0045	0.0217
					0.5742	0.0104	1.5177e-06	0.0104						0.6204	0.0118	0.00030749	0.0121						0.6086	0.0145	0.00034055	0.0148						0.5954	0.0103	5.2922e-05	0.0103						0.6086	0.0172	0.0047	0.0219
					0.5756	0.0105	1.6769e-06	0.0105						0.6218	0.0118	0.00032682	0.0121						0.61	0.0145	0.00036104	0.0149						0.5968	0.0103	5.7183e-05	0.0103						0.61	0.0172	0.005	0.0221
					0.577	0.0105	1.8521e-06	0.0105						0.6231	0.0118	0.00034727	0.0122						0.6113	0.0145	0.00038264	0.0149						0.5982	0.0103	6.1763e-05	0.0104						0.6113	0.0172	0.0052	0.0224
					0.5785	0.0105	2.0445e-06	0.0105						0.6245	0.0118	0.00036887	0.0122						0.6127	0.0145	0.00040541	0.0149						0.5996	0.0103	6.6683e-05	0.0104						0.6127	0.0172	0.0055	0.0226
					0.5799	0.0105	2.256e-06	0.0105						0.6258	0.0118	0.00039169	0.0122						0.6141	0.0145	0.0004294	0.0149						0.601	0.0103	7.1967e-05	0.0104						0.6141	0.0172	0.0057	0.0229
					0.5813	0.0105	2.4883e-06	0.0105						0.6272	0.0118	0.00041579	0.0122						0.615	0.0145	0.00044573	0.0149						0.6024	0.0103	7.7639e-05	0.0104						0.615	0.0172	0.0059	0.0231
					0.5827	0.0106	2.7432e-06	0.0106						0.6285	0.0118	0.00044124	0.0123						0.6155	0.0145	0.00045467	0.0149						0.6039	0.0103	8.3725e-05	0.0104						0.6155	0.0172	0.006	0.0232
					0.5841	0.0106	3.0229e-06	0.0106						0.6299	0.0118	0.00046809	0.0123						0.6169	0.0145	0.00048128	0.015						0.6053	0.0104	9.0253e-05	0.0104						0.6169	0.0172	0.0063	0.0235
					0.585	0.0106	3.2154e-06	0.0106						0.6312	0.0118	0.00049641	0.0123						0.6182	0.0145	0.0005093	0.015						0.6067	0.0104	9.7252e-05	0.0105						0.6182	0.0172	0.0066	0.0238
					0.5855	0.0106	3.3296e-06	0.0106						0.6326	0.0118	0.00052628	0.0124						0.6196	0.0145	0.00053878	0.015						0.6081	0.0104	0.00010475	0.0105						0.6196	0.0172	0.0069	0.0241
					0.5869	0.0106	3.6659e-06	0.0106						0.6339	0.0118	0.00055776	0.0124						0.621	0.0145	0.00056979	0.015						0.6095	0.0104	0.00011279	0.0105						0.621	0.0172	0.0072	0.0244
					0.5883	0.0106	4.0342e-06	0.0107						0.6353	0.0118	0.00059094	0.0124						0.6224	0.0145	0.0006024	0.0151						0.6109	0.0104	0.00012139	0.0105						0.6224	0.0172	0.0075	0.0247
					0.5897	0.0107	4.4377e-06	0.0107						0.6366	0.0118	0.0006259	0.0125						0.6238	0.0145	0.00063669	0.0151						0.6123	0.0104	0.0001306	0.0105						0.6238	0.0172	0.0078	0.0251
					0.5912	0.0107	4.8793e-06	0.0107						0.638	0.0118	0.00066271	0.0125						0.6252	0.0145	0.00067272	0.0151						0.6137	0.0104	0.00014045	0.0106						0.6252	0.0172	0.0082	0.0254
					0.5926	0.0107	5.3625e-06	0.0107						0.6393	0.0118	0.00070146	0.0125						0.6265	0.0145	0.00071057	0.0152						0.615	0.0104	0.00014984	0.0106						0.6265	0.0172	0.0086	0.0258
					0.594	0.0107	5.8908e-06	0.0107						0.6407	0.0118	0.00074223	0.0126						0.6279	0.0144	0.00075032	0.0152						0.6152	0.0104	0.00015099	0.0106						0.6279	0.0172	0.0089	0.0261
					0.5954	0.0107	6.4684e-06	0.0108						0.642	0.0118	0.00078513	0.0126						0.6293	0.0144	0.00079205	0.0152						0.6166	0.0104	0.00016225	0.0106						0.6293	0.0172	0.0093	0.0265
					0.5968	0.0108	7.0995e-06	0.0108						0.6434	0.0118	0.00083024	0.0127						0.6307	0.0144	0.00083584	0.0153						0.618	0.0104	0.00017429	0.0106						0.6307	0.0172	0.0097	0.0269
					0.5982	0.0108	7.7886e-06	0.0108						0.6447	0.0119	0.00087766	0.0127						0.6321	0.0144	0.00088179	0.0153						0.6194	0.0105	0.00018715	0.0106						0.6321	0.0172	0.0101	0.0274
					0.5996	0.0108	8.5408e-06	0.0108						0.645	0.0119	0.00088742	0.0127						0.6334	0.0144	0.00092997	0.0154						0.6208	0.0105	0.00020087	0.0107						0.6334	0.0172	0.0106	0.0278
					0.601	0.0108	9.3615e-06	0.0108						0.6461	0.0119	0.00092748	0.0128						0.6348	0.0144	0.00098049	0.0154						0.6222	0.0105	0.00021552	0.0107						0.6348	0.0172	0.011	0.0282
					0.6067	0.0109	1.3452e-05	0.0109						0.6474	0.0119	0.00097983	0.0128						0.6362	0.0144	0.001	0.0154						0.6236	0.0105	0.00023114	0.0107						0.6362	0.0172	0.0115	0.0287
					0.6081	0.0109	1.4712e-05	0.0109						0.6488	0.0119	0.001	0.0129						0.6376	0.0144	0.0011	0.0155						0.625	0.0105	0.0002478	0.0107						0.6376	0.0172	0.012	0.0292
					0.6095	0.0109	1.6083e-05	0.011						0.6501	0.0119	0.0011	0.0129						0.639	0.0144	0.0011	0.0155						0.6264	0.0105	0.00026556	0.0108						0.639	0.0172	0.0124	0.0296
					0.6109	0.011	1.7574e-05	0.011						0.6515	0.0119	0.0012	0.013						0.6403	0.0144	0.0012	0.0156						0.6279	0.0105	0.00028447	0.0108						0.6403	0.0172	0.0129	0.0301
					0.6123	0.011	1.9194e-05	0.011						0.6528	0.0119	0.0012	0.0131						0.6417	0.0144	0.0013	0.0157						0.6293	0.0105	0.00030462	0.0108						0.6417	0.0172	0.0135	0.0307
					0.6137	0.011	2.0954e-05	0.011						0.6542	0.0119	0.0013	0.0131						0.6431	0.0144	0.0013	0.0157						0.6307	0.0105	0.00032606	0.0109						0.6431	0.0172	0.014	0.0312
					0.615	0.011	2.2655e-05	0.011						0.6555	0.0119	0.0014	0.0132						0.6445	0.0144	0.0014	0.0158						0.6321	0.0105	0.00034888	0.0109						0.6445	0.0172	0.0145	0.0317
					0.6152	0.011	2.2866e-05	0.011						0.6569	0.0119	0.0014	0.0133						0.645	0.0144	0.0014	0.0158						0.6335	0.0105	0.00037315	0.0109						0.645	0.0172	0.0147	0.0319
					0.6166	0.011	2.4941e-05	0.0111						0.6582	0.0119	0.0015	0.0134						0.6459	0.0144	0.0015	0.0158						0.6349	0.0106	0.00039895	0.011						0.6459	0.0172	0.0151	0.0323
					0.618	0.0111	2.7192e-05	0.0111						0.6596	0.0119	0.0016	0.0134						0.6473	0.0144	0.0016	0.0159						0.6363	0.0106	0.00042636	0.011						0.6473	0.0172	0.0157	0.0329
					0.6194	0.0111	2.9632e-05	0.0111						0.6609	0.0119	0.0017	0.0135						0.6486	0.0143	0.0016	0.016						0.6377	0.0106	0.00045548	0.011						0.6486	0.0172	0.0163	0.0335
					0.6208	0.0111	3.2278e-05	0.0111						0.6623	0.0119	0.0018	0.0136						0.65	0.0143	0.0017	0.0161						0.6391	0.0106	0.0004864	0.0111						0.65	0.0172	0.0169	0.0341
					0.6222	0.0111	3.5144e-05	0.0112						0.6636	0.0119	0.0018	0.0137						0.6514	0.0143	0.0018	0.0161						0.6406	0.0106	0.00051922	0.0111						0.6514	0.0172	0.0175	0.0347
					0.6236	0.0111	3.8248e-05	0.0112						0.665	0.0119	0.0019	0.0138						0.6528	0.0143	0.0019	0.0162						0.642	0.0106	0.00055403	0.0111						0.6528	0.0172	0.0182	0.0353
					0.625	0.0112	4.1607e-05	0.0112						0.6664	0.0118	0.002	0.0139						0.6542	0.0143	0.002	0.0163						0.6434	0.0106	0.00059095	0.0112						0.6542	0.0172	0.0188	0.036
					0.6264	0.0112	4.5242e-05	0.0112						0.6677	0.0118	0.0021	0.014						0.6555	0.0143	0.0021	0.0164						0.6448	0.0106	0.00063007	0.0112						0.6555	0.0172	0.0195	0.0366
					0.6279	0.0112	4.9171e-05	0.0112						0.6691	0.0118	0.0023	0.0141						0.6569	0.0143	0.0022	0.0165						0.645	0.0106	0.0006361	0.0112						0.6569	0.0172	0.0202	0.0373
					0.6293	0.0112	5.3419e-05	0.0113						0.6704	0.0118	0.0024	0.0142						0.6583	0.0143	0.0023	0.0166						0.6462	0.0106	0.00067153	0.0113						0.6583	0.0171	0.0209	0.038
					0.6307	0.0112	5.8007e-05	0.0113						0.6718	0.0118	0.0025	0.0143						0.6597	0.0143	0.0024	0.0167						0.6476	0.0106	0.00071543	0.0113						0.6597	0.0171	0.0216	0.0388
					0.6321	0.0112	6.2962e-05	0.0113						0.6731	0.0118	0.0026	0.0145						0.6611	0.0143	0.0025	0.0168						0.649	0.0106	0.0007619	0.0114						0.6611	0.0171	0.0224	0.0395
					0.6335	0.0113	6.8309e-05	0.0113						0.6745	0.0118	0.0027	0.0146						0.6624	0.0142	0.0026	0.0169						0.6504	0.0106	0.00081108	0.0114						0.6624	0.0171	0.0231	0.0402
					0.6349	0.0113	7.4077e-05	0.0114						0.675	0.0118	0.0028	0.0146						0.6638	0.0142	0.0028	0.017						0.6518	0.0106	0.00086309	0.0115						0.6638	0.0171	0.0239	0.041
					0.6363	0.0113	8.0297e-05	0.0114						0.6758	0.0118	0.0029	0.0147						0.6652	0.0142	0.0029	0.0171						0.6533	0.0106	0.00091807	0.0116						0.6652	0.0171	0.0247	0.0418
					0.6377	0.0113	8.7e-05	0.0114						0.6772	0.0118	0.003	0.0149						0.6666	0.0142	0.003	0.0173						0.6547	0.0107	0.00097618	0.0116						0.6666	0.0171	0.0255	0.0426
					0.6391	0.0113	9.4221e-05	0.0114						0.6785	0.0118	0.0032	0.015						0.668	0.0142	0.0032	0.0174						0.6561	0.0107	0.001	0.0117						0.668	0.0171	0.0263	0.0434
					0.6406	0.0114	0.000102	0.0115						0.6799	0.0118	0.0033	0.0152						0.6694	0.0142	0.0033	0.0175						0.6575	0.0107	0.0011	0.0118						0.6694	0.0171	0.0271	0.0442
					0.642	0.0114	0.00011036	0.0115						0.6812	0.0118	0.0035	0.0153						0.6707	0.0142	0.0035	0.0177						0.6589	0.0107	0.0012	0.0118						0.6707	0.0171	0.028	0.0451
					0.6434	0.0114	0.00011936	0.0115						0.6826	0.0118	0.0036	0.0155						0.6721	0.0142	0.0036	0.0178						0.6603	0.0107	0.0012	0.0119						0.6721	0.0171	0.0289	0.0459
					0.6448	0.0114	0.00012904	0.0115						0.6839	0.0118	0.0038	0.0156						0.6735	0.0141	0.0038	0.018						0.6617	0.0107	0.0013	0.012						0.6735	0.0171	0.0297	0.0468
					0.645	0.0114	0.00013054	0.0115						0.6853	0.0118	0.004	0.0158						0.6749	0.0141	0.004	0.0181						0.6631	0.0107	0.0014	0.0121						0.6749	0.0171	0.0307	0.0477
					0.6462	0.0114	0.00013944	0.0116						0.6866	0.0118	0.0042	0.016						0.675	0.0141	0.004	0.0181						0.6645	0.0107	0.0015	0.0122						0.675	0.0171	0.0307	0.0478
					0.6476	0.0114	0.00015061	0.0116						0.688	0.0118	0.0044	0.0162						0.6763	0.0141	0.0042	0.0183						0.666	0.0107	0.0016	0.0123						0.6763	0.017	0.0316	0.0486
					0.649	0.0115	0.0001626	0.0116						0.6893	0.0118	0.0046	0.0164						0.6776	0.0141	0.0043	0.0185						0.6674	0.0107	0.0017	0.0124						0.6776	0.017	0.0325	0.0495
					0.6504	0.0115	0.00017547	0.0116						0.6907	0.0118	0.0048	0.0166						0.679	0.0141	0.0045	0.0186						0.6688	0.0107	0.0018	0.0125						0.679	0.017	0.0334	0.0505
					0.6518	0.0115	0.00018928	0.0117						0.692	0.0118	0.005	0.0168						0.6804	0.0141	0.0047	0.0188						0.6702	0.0107	0.0019	0.0126						0.6804	0.017	0.0344	0.0514
					0.6533	0.0115	0.00020408	0.0117						0.6934	0.0118	0.0052	0.017						0.6818	0.0141	0.0049	0.019						0.6716	0.0107	0.002	0.0127						0.6818	0.017	0.0354	0.0524
					0.6547	0.0115	0.00021993	0.0117						0.6947	0.0118	0.0055	0.0173						0.6832	0.0141	0.0051	0.0192						0.673	0.0107	0.0021	0.0128						0.6832	0.017	0.0364	0.0534
					0.6561	0.0115	0.00023692	0.0118						0.6961	0.0118	0.0057	0.0175						0.6845	0.014	0.0054	0.0194						0.6744	0.0107	0.0022	0.0129						0.6845	0.017	0.0374	0.0543
					0.6575	0.0115	0.0002551	0.0118						0.6974	0.0118	0.006	0.0177						0.6859	0.014	0.0056	0.0196						0.675	0.0107	0.0023	0.013						0.6859	0.017	0.0384	0.0553
					0.6589	0.0116	0.00027456	0.0118						0.6988	0.0118	0.0062	0.018						0.6873	0.014	0.0058	0.0198						0.6758	0.0107	0.0023	0.0131						0.6873	0.017	0.0394	0.0564
					0.6603	0.0116	0.00029537	0.0119						0.7001	0.0118	0.0065	0.0183						0.6887	0.014	0.0061	0.0201						0.6773	0.0107	0.0025	0.0132						0.6887	0.0169	0.0404	0.0574
					0.6617	0.0116	0.00031761	0.0119						0.7015	0.0118	0.0068	0.0185						0.6901	0.014	0.0063	0.0203						0.6787	0.0107	0.0026	0.0133						0.6901	0.0169	0.0415	0.0584
					0.6631	0.0116	0.00034138	0.012						0.7028	0.0118	0.0071	0.0188						0.6915	0.014	0.0066	0.0206						0.6801	0.0107	0.0028	0.0135						0.6915	0.0169	0.0425	0.0595
					0.6645	0.0116	0.00036677	0.012						0.7042	0.0118	0.0074	0.0191						0.6928	0.014	0.0069	0.0208						0.6815	0.0107	0.0029	0.0137						0.6928	0.0169	0.0436	0.0605
					0.666	0.0116	0.00039386	0.012						0.705	0.0118	0.0075	0.0193						0.6942	0.0139	0.0071	0.0211						0.6829	0.0107	0.0031	0.0138						0.6942	0.0169	0.0447	0.0616
					0.6674	0.0117	0.00042277	0.0121						0.7055	0.0117	0.0077	0.0194						0.6956	0.0139	0.0074	0.0213						0.6843	0.0108	0.0032	0.014						0.6956	0.0169	0.0458	0.0626
					0.6688	0.0117	0.0004536	0.0121						0.7069	0.0117	0.008	0.0197						0.697	0.0139	0.0077	0.0216						0.6857	0.0108	0.0034	0.0142						0.697	0.0169	0.0469	0.0637
					0.6702	0.0117	0.00048646	0.0122						0.7082	0.0117	0.0083	0.0201						0.6984	0.0139	0.008	0.0219						0.6871	0.0108	0.0036	0.0144						0.6984	0.0168	0.048	0.0648
					0.6716	0.0117	0.00052147	0.0122						0.7096	0.0117	0.0087	0.0204						0.6997	0.0139	0.0083	0.0222						0.6885	0.0108	0.0038	0.0145						0.6997	0.0168	0.0491	0.0659
					0.673	0.0117	0.00055875	0.0123						0.7109	0.0117	0.009	0.0207						0.7011	0.0139	0.0087	0.0225						0.69	0.0108	0.004	0.0148						0.7011	0.0168	0.0502	0.067
					0.6744	0.0117	0.00059843	0.0123						0.7123	0.0117	0.0094	0.0211						0.7025	0.0138	0.009	0.0228						0.6914	0.0108	0.0042	0.015						0.7025	0.0168	0.0513	0.0681
					0.675	0.0117	0.00061518	0.0124						0.7136	0.0117	0.0097	0.0215						0.7039	0.0138	0.0093	0.0232						0.6928	0.0108	0.0044	0.0152						0.7039	0.0168	0.0524	0.0692
					0.6758	0.0117	0.00064064	0.0124						0.715	0.0117	0.0101	0.0218						0.705	0.0138	0.0096	0.0234						0.6942	0.0108	0.0046	0.0154						0.705	0.0168	0.0533	0.0701
					0.6773	0.0118	0.00068552	0.0124						0.7164	0.0117	0.0105	0.0222						0.7053	0.0138	0.0097	0.0235						0.6956	0.0108	0.0049	0.0157						0.7053	0.0168	0.0536	0.0703
					0.6787	0.0118	0.00073322	0.0125						0.7177	0.0117	0.0109	0.0226						0.7067	0.0138	0.0101	0.0238						0.697	0.0108	0.0051	0.0159						0.7067	0.0168	0.0547	0.0714
					0.6801	0.0118	0.00078389	0.0126						0.7191	0.0117	0.0114	0.023						0.708	0.0138	0.0104	0.0242						0.6984	0.0108	0.0054	0.0162						0.708	0.0167	0.0558	0.0726
					0.6815	0.0118	0.00083769	0.0126						0.7204	0.0117	0.0118	0.0235						0.7094	0.0137	0.0108	0.0246						0.6998	0.0108	0.0057	0.0164						0.7094	0.0167	0.057	0.0737
					0.6829	0.0118	0.00089479	0.0127						0.7218	0.0117	0.0122	0.0239						0.7108	0.0137	0.0112	0.025						0.7012	0.0108	0.0059	0.0167						0.7108	0.0167	0.0581	0.0748
					0.6843	0.0118	0.00095535	0.0128						0.7231	0.0117	0.0127	0.0244						0.7122	0.0137	0.0116	0.0253						0.7027	0.0108	0.0062	0.017						0.7122	0.0167	0.0592	0.0759
					0.6857	0.0118	0.001	0.0129						0.7245	0.0117	0.0132	0.0248						0.7136	0.0137	0.012	0.0257						0.7041	0.0108	0.0065	0.0173						0.7136	0.0167	0.0604	0.077
					0.6871	0.0119	0.0011	0.0129						0.7258	0.0116	0.0137	0.0253						0.7149	0.0137	0.0125	0.0262						0.705	0.0108	0.0067	0.0175						0.7149	0.0167	0.0615	0.0782
					0.6885	0.0119	0.0012	0.013						0.7272	0.0116	0.0142	0.0258						0.7163	0.0137	0.0129	0.0266						0.7055	0.0108	0.0069	0.0176						0.7163	0.0166	0.0626	0.0793
					0.69	0.0119	0.0012	0.0131						0.7285	0.0116	0.0147	0.0263						0.7177	0.0136	0.0134	0.027						0.7069	0.0108	0.0072	0.018						0.7177	0.0166	0.0638	0.0804
					0.6914	0.0119	0.0013	0.0132						0.7299	0.0116	0.0152	0.0268						0.7191	0.0136	0.0138	0.0275						0.7083	0.0108	0.0075	0.0183						0.7191	0.0166	0.0649	0.0815
					0.6928	0.0119	0.0014	0.0133						0.7312	0.0116	0.0158	0.0274						0.7205	0.0136	0.0143	0.0279						0.7097	0.0108	0.0079	0.0187						0.7205	0.0166	0.066	0.0826
					0.6942	0.0119	0.0015	0.0134						0.7326	0.0116	0.0163	0.0279						0.7218	0.0136	0.0148	0.0284						0.7111	0.0108	0.0082	0.019						0.7218	0.0166	0.0671	0.0837
					0.6956	0.0119	0.0016	0.0135						0.7339	0.0116	0.0169	0.0285						0.7232	0.0136	0.0153	0.0289						0.7125	0.0108	0.0086	0.0194						0.7232	0.0165	0.0682	0.0847
					0.697	0.012	0.0017	0.0136						0.735	0.0116	0.0174	0.0289						0.7246	0.0135	0.0158	0.0294						0.7139	0.0108	0.009	0.0198						0.7246	0.0165	0.0693	0.0858
					0.6984	0.012	0.0018	0.0138						0.7353	0.0116	0.0175	0.0291						0.726	0.0135	0.0163	0.0299						0.7154	0.0108	0.0094	0.0202						0.726	0.0165	0.0704	0.0869
					0.6998	0.012	0.0019	0.0139						0.7366	0.0116	0.0181	0.0296						0.7274	0.0135	0.0169	0.0304						0.7168	0.0108	0.0099	0.0206						0.7274	0.0165	0.0714	0.0879
					0.7012	0.012	0.002	0.014						0.738	0.0116	0.0187	0.0303						0.7288	0.0135	0.0174	0.0309						0.7182	0.0108	0.0103	0.0211						0.7288	0.0165	0.0725	0.0889
					0.7027	0.012	0.0021	0.0142						0.7393	0.0116	0.0193	0.0309						0.7301	0.0135	0.018	0.0315						0.7196	0.0108	0.0108	0.0215						0.7301	0.0164	0.0735	0.09
					0.7041	0.012	0.0023	0.0143						0.7407	0.0116	0.02	0.0315						0.7315	0.0134	0.0186	0.032						0.721	0.0108	0.0112	0.022						0.7315	0.0164	0.0746	0.091
					0.705	0.012	0.0024	0.0144						0.742	0.0115	0.0206	0.0322						0.7329	0.0134	0.0192	0.0326						0.7224	0.0108	0.0117	0.0225						0.7329	0.0164	0.0756	0.092
					0.7055	0.012	0.0024	0.0144						0.7434	0.0115	0.0213	0.0328						0.7343	0.0134	0.0198	0.0332						0.7238	0.0108	0.0122	0.023						0.7343	0.0164	0.0766	0.093
					0.7069	0.012	0.0026	0.0146						0.7447	0.0115	0.022	0.0335						0.735	0.0134	0.0201	0.0335						0.7252	0.0108	0.0127	0.0235						0.735	0.0164	0.0771	0.0935
					0.7083	0.0121	0.0027	0.0148						0.7461	0.0115	0.0227	0.0342						0.7357	0.0134	0.0204	0.0337						0.7267	0.0108	0.0133	0.0241						0.7357	0.0164	0.0776	0.0939
					0.7097	0.0121	0.0029	0.0149						0.7474	0.0115	0.0234	0.0349						0.737	0.0134	0.021	0.0343						0.7281	0.0108	0.0138	0.0246						0.737	0.0163	0.0785	0.0949
					0.7111	0.0121	0.003	0.0151						0.7488	0.0115	0.0241	0.0356						0.7384	0.0133	0.0216	0.035						0.7295	0.0108	0.0144	0.0252						0.7384	0.0163	0.0795	0.0958
					0.7125	0.0121	0.0032	0.0153						0.7501	0.0115	0.0249	0.0364						0.7398	0.0133	0.0223	0.0356						0.7309	0.0108	0.015	0.0258						0.7398	0.0163	0.0804	0.0967
					0.7139	0.0121	0.0034	0.0155						0.7515	0.0115	0.0256	0.0371						0.7412	0.0133	0.0229	0.0362						0.7323	0.0108	0.0156	0.0264						0.7412	0.0163	0.0813	0.0976
					0.7154	0.0121	0.0036	0.0157						0.7528	0.0115	0.0264	0.0379						0.7426	0.0133	0.0236	0.0369						0.7337	0.0108	0.0162	0.027						0.7426	0.0162	0.0822	0.0984
					0.7168	0.0121	0.0038	0.0159						0.7542	0.0115	0.0272	0.0387						0.7439	0.0132	0.0243	0.0375						0.735	0.0108	0.0168	0.0276						0.7439	0.0162	0.0831	0.0993
					0.7182	0.0121	0.004	0.0162						0.7555	0.0114	0.028	0.0395						0.7453	0.0132	0.025	0.0382						0.7351	0.0108	0.0169	0.0277						0.7453	0.0162	0.0839	0.1001
					0.7196	0.0121	0.0042	0.0164						0.7569	0.0114	0.0288	0.0403						0.7467	0.0132	0.0257	0.0389						0.7365	0.0108	0.0175	0.0283						0.7467	0.0162	0.0847	0.1009
					0.721	0.0122	0.0045	0.0166						0.7582	0.0114	0.0297	0.0411						0.7481	0.0132	0.0264	0.0396						0.7379	0.0108	0.0182	0.029						0.7481	0.0161	0.0855	0.1016
					0.7224	0.0122	0.0047	0.0169						0.7596	0.0114	0.0305	0.0419						0.7495	0.0132	0.0272	0.0403						0.7394	0.0108	0.0189	0.0297						0.7495	0.0161	0.0863	0.1024
					0.7238	0.0122	0.005	0.0172						0.7609	0.0114	0.0314	0.0428						0.7509	0.0131	0.0279	0.041						0.7408	0.0108	0.0197	0.0304						0.7509	0.0161	0.087	0.1031
					0.7252	0.0122	0.0053	0.0174						0.7623	0.0114	0.0323	0.0437						0.7522	0.0131	0.0287	0.0418						0.7422	0.0108	0.0204	0.0312						0.7522	0.0161	0.0877	0.1038
					0.7267	0.0122	0.0055	0.0177						0.7636	0.0114	0.0332	0.0445						0.7536	0.0131	0.0295	0.0425						0.7436	0.0108	0.0212	0.0319						0.7536	0.016	0.0884	0.1044
					0.7281	0.0122	0.0058	0.018						0.765	0.0114	0.0341	0.0454						0.755	0.0131	0.0302	0.0433						0.745	0.0108	0.0219	0.0327						0.755	0.016	0.089	0.1051
					0.7295	0.0122	0.0061	0.0184						0.765	0.0114	0.0341	0.0454						0.7564	0.013	0.031	0.0441						0.7464	0.0108	0.0228	0.0335						0.7564	0.016	0.0897	0.1056
					0.7309	0.0122	0.0065	0.0187						0.7664	0.0113	0.035	0.0463						0.7578	0.013	0.0318	0.0448						0.7478	0.0108	0.0236	0.0343						0.7578	0.016	0.0902	0.1062
					0.7323	0.0122	0.0068	0.019						0.7677	0.0113	0.0359	0.0473						0.7591	0.013	0.0327	0.0456						0.7492	0.0108	0.0244	0.0352						0.7591	0.0159	0.0908	0.1067
					0.7337	0.0122	0.0071	0.0194						0.7691	0.0113	0.0369	0.0482						0.7605	0.013	0.0335	0.0464						0.7506	0.0107	0.0253	0.036						0.7605	0.0159	0.0913	0.1072
					0.735	0.0123	0.0075	0.0197						0.7704	0.0113	0.0378	0.0492						0.7619	0.0129	0.0343	0.0473						0.7521	0.0107	0.0262	0.0369						0.7619	0.0159	0.0918	0.1077
					0.7351	0.0123	0.0075	0.0198						0.7718	0.0113	0.0388	0.0501						0.7633	0.0129	0.0352	0.0481						0.7535	0.0107	0.0271	0.0378						0.7633	0.0159	0.0923	0.1081
					0.7365	0.0123	0.0079	0.0201						0.7731	0.0113	0.0398	0.0511						0.7647	0.0129	0.036	0.0489						0.7549	0.0107	0.028	0.0387						0.7647	0.0158	0.0927	0.1085
					0.7379	0.0123	0.0083	0.0205						0.7745	0.0113	0.0408	0.0521						0.765	0.0129	0.0362	0.0491						0.7563	0.0107	0.0289	0.0397						0.765	0.0158	0.0928	0.1086
					0.7394	0.0123	0.0087	0.021						0.7758	0.0113	0.0418	0.0531						0.7661	0.0129	0.0369	0.0497						0.7577	0.0107	0.0299	0.0406						0.7661	0.0158	0.0931	0.1089
					0.7408	0.0123	0.0091	0.0214						0.7772	0.0112	0.0428	0.0541						0.7674	0.0128	0.0378	0.0506						0.7591	0.0107	0.0309	0.0416						0.7674	0.0158	0.0935	0.1092
					0.7422	0.0123	0.0095	0.0218						0.7785	0.0112	0.0439	0.0551						0.7688	0.0128	0.0386	0.0515						0.7605	0.0107	0.0319	0.0426						0.7688	0.0158	0.0938	0.1095
					0.7436	0.0123	0.01	0.0223						0.7799	0.0112	0.0449	0.0561						0.7702	0.0128	0.0395	0.0523						0.7619	0.0107	0.0329	0.0436						0.7702	0.0157	0.0941	0.1098
					0.745	0.0123	0.0105	0.0228						0.7812	0.0112	0.046	0.0572						0.7716	0.0128	0.0404	0.0532						0.7633	0.0107	0.0339	0.0447						0.7716	0.0157	0.0943	0.11
					0.7464	0.0123	0.011	0.0233						0.7826	0.0112	0.047	0.0582						0.773	0.0127	0.0414	0.0541						0.7648	0.0107	0.035	0.0457						0.773	0.0157	0.0945	0.1102
					0.7478	0.0123	0.0115	0.0238						0.7839	0.0112	0.0481	0.0593						0.7743	0.0127	0.0423	0.055						0.765	0.0107	0.0352	0.0459						0.7743	0.0156	0.0947	0.1103
					0.7492	0.0123	0.012	0.0243						0.7853	0.0112	0.0492	0.0603						0.7757	0.0127	0.0432	0.0559						0.7662	0.0107	0.0361	0.0468						0.7757	0.0156	0.0949	0.1105
					0.7506	0.0123	0.0126	0.0249						0.7866	0.0112	0.0503	0.0614						0.7771	0.0127	0.0441	0.0568						0.7676	0.0107	0.0372	0.0479						0.7771	0.0156	0.095	0.1105
					0.7521	0.0124	0.0131	0.0255						0.788	0.0111	0.0513	0.0625						0.7785	0.0126	0.0451	0.0577						0.769	0.0107	0.0383	0.049						0.7785	0.0155	0.095	0.1106
					0.7535	0.0124	0.0137	0.0261						0.7893	0.0111	0.0525	0.0636						0.7799	0.0126	0.046	0.0586						0.7704	0.0107	0.0394	0.0501						0.7799	0.0155	0.0951	0.1106
					0.7549	0.0124	0.0143	0.0267						0.7907	0.0111	0.0536	0.0647						0.7812	0.0126	0.047	0.0595						0.7718	0.0107	0.0406	0.0513						0.7812	0.0155	0.0951	0.1105
					0.7563	0.0124	0.0149	0.0273						0.792	0.0111	0.0547	0.0658						0.7826	0.0126	0.0479	0.0605						0.7732	0.0107	0.0418	0.0525						0.7826	0.0155	0.095	0.1105
					0.7577	0.0124	0.0156	0.028						0.7934	0.0111	0.0558	0.0669						0.784	0.0125	0.0489	0.0614						0.7746	0.0107	0.043	0.0536						0.784	0.0154	0.0949	0.1104
					0.7591	0.0124	0.0163	0.0286						0.7947	0.0111	0.0569	0.068						0.7854	0.0125	0.0498	0.0623						0.7761	0.0107	0.0442	0.0548						0.7854	0.0154	0.0948	0.1102
					0.7605	0.0124	0.0169	0.0293						0.795	0.0111	0.0571	0.0682						0.7868	0.0125	0.0508	0.0633						0.7775	0.0107	0.0454	0.056						0.7868	0.0154	0.0947	0.11
					0.7619	0.0124	0.0176	0.0301						0.7961	0.0111	0.058	0.0691						0.7882	0.0124	0.0518	0.0642						0.7789	0.0107	0.0466	0.0573						0.7882	0.0153	0.0945	0.1098
					0.7633	0.0124	0.0184	0.0308						0.7974	0.011	0.0592	0.0702						0.7895	0.0124	0.0527	0.0651						0.7803	0.0106	0.0479	0.0585						0.7895	0.0153	0.0943	0.1096
					0.7648	0.0124	0.0191	0.0316						0.7988	0.011	0.0603	0.0713						0.7909	0.0124	0.0537	0.0661						0.7817	0.0106	0.0491	0.0598						0.7909	0.0153	0.094	0.1093
					0.765	0.0124	0.0193	0.0317						0.8001	0.011	0.0614	0.0725						0.7923	0.0124	0.0547	0.067						0.7831	0.0106	0.0504	0.0611						0.7923	0.0152	0.0937	0.1089
					0.7662	0.0124	0.0199	0.0323						0.8015	0.011	0.0626	0.0736						0.7937	0.0123	0.0556	0.068						0.7845	0.0106	0.0517	0.0623						0.7937	0.0152	0.0934	0.1086
					0.7676	0.0124	0.0207	0.0331						0.8028	0.011	0.0637	0.0747						0.795	0.0123	0.0566	0.0689						0.7859	0.0106	0.053	0.0636						0.795	0.0152	0.093	0.1082
					0.769	0.0124	0.0215	0.034						0.8042	0.011	0.0649	0.0758						0.7951	0.0123	0.0566	0.0689						0.7873	0.0106	0.0543	0.065						0.7951	0.0152	0.093	0.1082
					0.7704	0.0124	0.0224	0.0348						0.8055	0.0109	0.066	0.0769						0.7964	0.0123	0.0576	0.0699						0.7888	0.0106	0.0557	0.0663						0.7964	0.0151	0.0926	0.1077
					0.7718	0.0125	0.0232	0.0357						0.8069	0.0109	0.0671	0.0781						0.7978	0.0122	0.0586	0.0708						0.7902	0.0106	0.057	0.0676						0.7978	0.0151	0.0922	0.1073
					0.7732	0.0125	0.0241	0.0366						0.8082	0.0109	0.0683	0.0792						0.7992	0.0122	0.0595	0.0717						0.7916	0.0106	0.0584	0.069						0.7992	0.0151	0.0917	0.1068
					0.7746	0.0125	0.025	0.0375						0.8096	0.0109	0.0694	0.0803						0.8006	0.0122	0.0605	0.0727						0.793	0.0106	0.0597	0.0703						0.8006	0.0151	0.0912	0.1062
					0.7761	0.0125	0.026	0.0384						0.8109	0.0109	0.0705	0.0814						0.802	0.0122	0.0615	0.0736						0.7944	0.0106	0.0611	0.0717						0.802	0.015	0.0907	0.1057
					0.7775	0.0125	0.0269	0.0394						0.8123	0.0109	0.0716	0.0825						0.8033	0.0121	0.0624	0.0746						0.795	0.0106	0.0617	0.0722						0.8033	0.015	0.0901	0.1051
					0.7789	0.0125	0.0279	0.0404						0.8136	0.0108	0.0728	0.0836						0.8047	0.0121	0.0634	0.0755						0.7958	0.0106	0.0625	0.073						0.8047	0.015	0.0895	0.1045
					0.7803	0.0125	0.0289	0.0414						0.815	0.0108	0.0739	0.0847						0.8061	0.0121	0.0643	0.0764						0.7972	0.0106	0.0638	0.0744						0.8061	0.0149	0.0889	0.1038
					0.7817	0.0125	0.0299	0.0424						0.8164	0.0108	0.075	0.0858						0.8075	0.012	0.0653	0.0773						0.7986	0.0106	0.0652	0.0758						0.8075	0.0149	0.0882	0.1031
					0.7831	0.0125	0.031	0.0434						0.8177	0.0108	0.0761	0.0869						0.8089	0.012	0.0662	0.0782						0.8	0.0105	0.0666	0.0771						0.8089	0.0149	0.0875	0.1024
					0.7845	0.0125	0.032	0.0445						0.8191	0.0108	0.0772	0.0879						0.8103	0.012	0.0671	0.0791						0.8015	0.0105	0.068	0.0785						0.8103	0.0148	0.0868	0.1016
					0.7859	0.0125	0.0331	0.0456						0.8204	0.0108	0.0782	0.089						0.8116	0.012	0.0681	0.08						0.8029	0.0105	0.0694	0.0799						0.8116	0.0148	0.0861	0.1009
					0.7873	0.0125	0.0342	0.0467						0.8218	0.0107	0.0793	0.0901						0.813	0.0119	0.069	0.0809						0.8043	0.0105	0.0708	0.0813						0.813	0.0147	0.0853	0.1001
					0.7888	0.0125	0.0354	0.0479						0.8231	0.0107	0.0804	0.0911						0.8144	0.0119	0.0699	0.0818						0.8057	0.0105	0.0722	0.0827						0.8144	0.0147	0.0845	0.0992
					0.7902	0.0125	0.0365	0.049						0.8245	0.0107	0.0814	0.0921						0.8158	0.0119	0.0708	0.0827						0.8071	0.0105	0.0735	0.084						0.8158	0.0147	0.0837	0.0984
					0.7916	0.0125	0.0377	0.0502						0.825	0.0107	0.0818	0.0925						0.8172	0.0118	0.0717	0.0835						0.8085	0.0105	0.0749	0.0854						0.8172	0.0146	0.0828	0.0975
					0.793	0.0125	0.0389	0.0514						0.8258	0.0107	0.0824	0.0931						0.8185	0.0118	0.0725	0.0844						0.8099	0.0105	0.0763	0.0868						0.8185	0.0146	0.082	0.0966
					0.7944	0.0125	0.0401	0.0526						0.8272	0.0107	0.0834	0.0941						0.8199	0.0118	0.0734	0.0852						0.8113	0.0105	0.0777	0.0882						0.8199	0.0146	0.0811	0.0957
					0.795	0.0125	0.0406	0.0531						0.8285	0.0107	0.0845	0.0951						0.8213	0.0117	0.0743	0.086						0.8127	0.0105	0.0791	0.0895						0.8213	0.0145	0.0802	0.0947
					0.7958	0.0125	0.0413	0.0539						0.8299	0.0106	0.0854	0.0961						0.8227	0.0117	0.0751	0.0868						0.8142	0.0105	0.0804	0.0909						0.8227	0.0145	0.0792	0.0937
					0.7972	0.0125	0.0426	0.0551						0.8312	0.0106	0.0864	0.097						0.8241	0.0117	0.0759	0.0876						0.8156	0.0104	0.0818	0.0922						0.8241	0.0145	0.0783	0.0928
					0.7986	0.0125	0.0438	0.0564						0.8326	0.0106	0.0874	0.098						0.825	0.0117	0.0765	0.0881						0.817	0.0104	0.0831	0.0936						0.825	0.0144	0.0776	0.0921
					0.8	0.0125	0.0451	0.0577						0.8339	0.0106	0.0883	0.0989						0.8255	0.0117	0.0767	0.0884						0.8184	0.0104	0.0845	0.0949						0.8255	0.0144	0.0773	0.0918
					0.8015	0.0125	0.0464	0.059						0.8353	0.0106	0.0892	0.0998						0.8268	0.0116	0.0775	0.0891						0.8198	0.0104	0.0858	0.0962						0.8268	0.0144	0.0763	0.0907
					0.8029	0.0125	0.0478	0.0603						0.8366	0.0106	0.0901	0.1007						0.8282	0.0116	0.0783	0.0899						0.8212	0.0104	0.0871	0.0975						0.8282	0.0144	0.0753	0.0897
					0.8043	0.0126	0.0491	0.0617						0.838	0.0105	0.091	0.1015						0.8296	0.0116	0.0791	0.0906						0.8226	0.0104	0.0884	0.0988						0.8296	0.0143	0.0743	0.0886
					0.8057	0.0126	0.0505	0.063						0.8393	0.0105	0.0918	0.1024						0.831	0.0115	0.0798	0.0913						0.824	0.0104	0.0897	0.1						0.831	0.0143	0.0733	0.0876
					0.8071	0.0126	0.0518	0.0644						0.8407	0.0105	0.0927	0.1032						0.8324	0.0115	0.0805	0.092						0.825	0.0104	0.0905	0.1009						0.8324	0.0142	0.0722	0.0865
					0.8085	0.0126	0.0532	0.0658						0.842	0.0105	0.0935	0.104						0.8337	0.0115	0.0812	0.0927						0.8255	0.0104	0.0909	0.1013						0.8337	0.0142	0.0712	0.0854
					0.8099	0.0126	0.0546	0.0672						0.8434	0.0105	0.0943	0.1047						0.8351	0.0114	0.0819	0.0934						0.8269	0.0104	0.0922	0.1025						0.8351	0.0142	0.0701	0.0843
					0.8113	0.0126	0.056	0.0686						0.8447	0.0104	0.095	0.1055						0.8365	0.0114	0.0826	0.094						0.8283	0.0104	0.0934	0.1037						0.8365	0.0141	0.069	0.0831
					0.8127	0.0126	0.0574	0.07						0.8461	0.0104	0.0958	0.1062						0.8379	0.0114	0.0832	0.0946						0.8297	0.0103	0.0946	0.1049						0.8379	0.0141	0.0679	0.082
					0.8142	0.0126	0.0589	0.0714						0.8474	0.0104	0.0965	0.1069						0.8393	0.0113	0.0839	0.0952						0.8311	0.0103	0.0958	0.1061						0.8393	0.0141	0.0668	0.0809
					0.8156	0.0126	0.0603	0.0729						0.8488	0.0104	0.0972	0.1076						0.8406	0.0113	0.0845	0.0958						0.8325	0.0103	0.0969	0.1072						0.8406	0.014	0.0657	0.0797
					0.817	0.0126	0.0617	0.0743						0.8501	0.0104	0.0979	0.1082						0.842	0.0113	0.0851	0.0964						0.8339	0.0103	0.0981	0.1084						0.842	0.014	0.0646	0.0786
					0.8184	0.0126	0.0632	0.0758						0.8515	0.0103	0.0985	0.1088						0.8434	0.0113	0.0856	0.0969						0.8353	0.0103	0.0992	0.1095						0.8434	0.0139	0.0635	0.0774
					0.8198	0.0126	0.0646	0.0772						0.8528	0.0103	0.0991	0.1094						0.8448	0.0112	0.0862	0.0974						0.8367	0.0103	0.1002	0.1105						0.8448	0.0139	0.0623	0.0763
					0.8212	0.0126	0.0661	0.0787						0.8542	0.0103	0.0997	0.11						0.8462	0.0112	0.0867	0.0979						0.8382	0.0103	0.1013	0.1116						0.8462	0.0139	0.0612	0.0751
					0.8226	0.0126	0.0676	0.0801						0.855	0.0103	0.1	0.1103						0.8476	0.0112	0.0872	0.0983						0.8396	0.0103	0.1023	0.1126						0.8476	0.0138	0.0601	0.0739
					0.824	0.0126	0.069	0.0816						0.8555	0.0103	0.1002	0.1105						0.8489	0.0111	0.0877	0.0988						0.841	0.0102	0.1033	0.1136						0.8489	0.0138	0.0589	0.0727
					0.825	0.0126	0.07	0.0826						0.8569	0.0103	0.1008	0.111						0.8503	0.0111	0.0881	0.0992						0.8424	0.0102	0.1043	0.1145						0.8503	0.0138	0.0578	0.0716
					0.8255	0.0126	0.0705	0.0831						0.8582	0.0103	0.1013	0.1115						0.8517	0.0111	0.0885	0.0996						0.8438	0.0102	0.1052	0.1154						0.8517	0.0137	0.0567	0.0704
					0.8269	0.0126	0.0719	0.0845						0.8596	0.0102	0.1017	0.1119						0.8531	0.011	0.0889	0.0999						0.8452	0.0102	0.1061	0.1163						0.8531	0.0137	0.0555	0.0692
					0.8283	0.0126	0.0734	0.086						0.8609	0.0102	0.1021	0.1124						0.8545	0.011	0.0893	0.1003						0.8466	0.0102	0.107	0.1172						0.8545	0.0136	0.0544	0.068
					0.8297	0.0126	0.0749	0.0874						0.8623	0.0102	0.1025	0.1127						0.855	0.011	0.0894	0.1004						0.848	0.0102	0.1078	0.118						0.855	0.0136	0.054	0.0676
					0.8311	0.0126	0.0763	0.0889						0.8636	0.0102	0.1029	0.1131						0.8558	0.011	0.0896	0.1006						0.8494	0.0102	0.1086	0.1188						0.8558	0.0136	0.0533	0.0669
					0.8325	0.0126	0.0778	0.0903						0.865	0.0102	0.1033	0.1134						0.8572	0.0109	0.09	0.1009						0.8509	0.0102	0.1093	0.1195						0.8572	0.0136	0.0521	0.0657
					0.8339	0.0126	0.0792	0.0918						0.8664	0.0101	0.1036	0.1137						0.8586	0.0109	0.0902	0.1011						0.8523	0.0102	0.11	0.1202						0.8586	0.0135	0.051	0.0645
					0.8353	0.0126	0.0806	0.0932						0.8677	0.0101	0.1038	0.1139						0.86	0.0109	0.0905	0.1014						0.8537	0.0101	0.1107	0.1209						0.86	0.0135	0.0499	0.0634
					0.8367	0.0126	0.082	0.0946						0.8691	0.0101	0.1041	0.1142						0.8614	0.0108	0.0907	0.1016						0.855	0.0101	0.1113	0.1214						0.8614	0.0134	0.0488	0.0622
					0.8382	0.0126	0.0834	0.096						0.8704	0.0101	0.1043	0.1144						0.8627	0.0108	0.091	0.1018						0.8551	0.0101	0.1114	0.1215						0.8627	0.0134	0.0477	0.0611
					0.8396	0.0126	0.0848	0.0974						0.8718	0.01	0.1045	0.1145						0.8641	0.0108	0.0911	0.1019						0.8565	0.0101	0.112	0.1221						0.8641	0.0134	0.0466	0.0599
					0.841	0.0126	0.0862	0.0988						0.8731	0.01	0.1046	0.1146						0.8655	0.0107	0.0913	0.102						0.8579	0.0101	0.1125	0.1226						0.8655	0.0133	0.0455	0.0588
					0.8424	0.0126	0.0876	0.1001						0.8745	0.01	0.1047	0.1147						0.8669	0.0107	0.0914	0.1021						0.8593	0.0101	0.113	0.1231						0.8669	0.0133	0.0444	0.0577
					0.8438	0.0126	0.0889	0.1015						0.8758	0.01	0.1048	0.1148						0.8683	0.0107	0.0915	0.1022						0.8607	0.0101	0.1135	0.1236						0.8683	0.0132	0.0433	0.0566
					0.8452	0.0126	0.0902	0.1028						0.8772	0.01	0.1048	0.1148						0.8697	0.0106	0.0916	0.1022						0.8621	0.0101	0.1139	0.124						0.8697	0.0132	0.0423	0.0555
					0.8466	0.0126	0.0915	0.1041						0.8785	0.0099	0.1048	0.1148						0.871	0.0106	0.0916	0.1022						0.8636	0.01	0.1143	0.1244						0.871	0.0132	0.0412	0.0544
					0.848	0.0126	0.0928	0.1054						0.8799	0.0099	0.1048	0.1147						0.8724	0.0106	0.0917	0.1022						0.865	0.01	0.1147	0.1247						0.8724	0.0131	0.0402	0.0533
					0.8494	0.0126	0.0941	0.1066						0.8812	0.0099	0.1047	0.1146						0.8738	0.0105	0.0916	0.1022						0.8664	0.01	0.115	0.125						0.8738	0.0131	0.0391	0.0522
					0.8509	0.0126	0.0953	0.1078						0.8826	0.0099	0.1047	0.1145						0.8752	0.0105	0.0916	0.1021						0.8678	0.01	0.1152	0.1252						0.8752	0.013	0.0381	0.0512
					0.8523	0.0126	0.0965	0.109						0.8839	0.0099	0.1045	0.1144						0.8766	0.0105	0.0915	0.102						0.8692	0.01	0.1154	0.1254						0.8766	0.013	0.0371	0.0501
					0.8537	0.0126	0.0977	0.1102						0.885	0.0098	0.1044	0.1142						0.8779	0.0104	0.0914	0.1019						0.8706	0.01	0.1156	0.1256						0.8779	0.013	0.0361	0.0491
					0.855	0.0126	0.0987	0.1113						0.8853	0.0098	0.1044	0.1142						0.8793	0.0104	0.0913	0.1017						0.872	0.01	0.1157	0.1257						0.8793	0.0129	0.0351	0.048
					0.8551	0.0126	0.0988	0.1114						0.8866	0.0098	0.1042	0.114						0.8807	0.0104	0.0912	0.1015						0.8734	0.0099	0.1158	0.1257						0.8807	0.0129	0.0342	0.047
					0.8565	0.0126	0.0999	0.1125						0.888	0.0098	0.1039	0.1137						0.8821	0.0103	0.091	0.1013						0.8748	0.0099	0.1158	0.1257						0.8821	0.0128	0.0332	0.046
					0.8579	0.0126	0.101	0.1135						0.8893	0.0098	0.1037	0.1135						0.8835	0.0103	0.0908	0.1011						0.8763	0.0099	0.1158	0.1257						0.8835	0.0128	0.0323	0.0451
					0.8593	0.0125	0.102	0.1146						0.8907	0.0098	0.1034	0.1131						0.8848	0.0103	0.0905	0.1008						0.8777	0.0099	0.1157	0.1256						0.8848	0.0127	0.0313	0.0441
					0.8607	0.0125	0.103	0.1156						0.892	0.0097	0.1031	0.1128						0.885	0.0103	0.0905	0.1008						0.8791	0.0099	0.1156	0.1255						0.885	0.0127	0.0312	0.044
					0.8621	0.0125	0.104	0.1166						0.8934	0.0097	0.1027	0.1124						0.8862	0.0102	0.0903	0.1005						0.8805	0.0099	0.1155	0.1253						0.8862	0.0127	0.0304	0.0431
					0.8636	0.0125	0.1049	0.1175						0.8947	0.0097	0.1023	0.112						0.8876	0.0102	0.09	0.1002						0.8819	0.0099	0.1153	0.1251						0.8876	0.0127	0.0295	0.0422
					0.865	0.0125	0.1058	0.1184						0.8961	0.0097	0.1019	0.1116						0.889	0.0102	0.0897	0.0998						0.8833	0.0098	0.115	0.1249						0.889	0.0126	0.0286	0.0413
					0.8664	0.0125	0.1067	0.1192						0.8974	0.0096	0.1015	0.1111						0.8904	0.0101	0.0893	0.0995						0.8847	0.0098	0.1148	0.1246						0.8904	0.0126	0.0278	0.0404
					0.8678	0.0125	0.1075	0.12						0.8988	0.0096	0.101	0.1106						0.8918	0.0101	0.089	0.0991						0.885	0.0098	0.1147	0.1245						0.8918	0.0125	0.0269	0.0395
					0.8692	0.0125	0.1083	0.1208						0.9001	0.0096	0.1005	0.1101						0.8931	0.0101	0.0886	0.0986						0.8861	0.0098	0.1144	0.1242						0.8931	0.0125	0.0261	0.0386
					0.8706	0.0125	0.109	0.1215						0.9015	0.0096	0.0999	0.1095						0.8945	0.01	0.0882	0.0982						0.8876	0.0098	0.114	0.1238						0.8945	0.0125	0.0253	0.0377
					0.872	0.0125	0.1097	0.1222						0.9028	0.0096	0.0994	0.1089						0.8959	0.01	0.0877	0.0977						0.889	0.0098	0.1136	0.1234						0.8959	0.0124	0.0245	0.0369
					0.8734	0.0125	0.1104	0.1229						0.9042	0.0095	0.0988	0.1083						0.8973	0.01	0.0872	0.0972						0.8904	0.0098	0.1132	0.1229						0.8973	0.0124	0.0237	0.0361
					0.8748	0.0125	0.111	0.1235						0.9055	0.0095	0.0981	0.1077						0.8987	0.0099	0.0868	0.0967						0.8918	0.0097	0.1127	0.1224						0.8987	0.0123	0.0229	0.0352
					0.8763	0.0125	0.1115	0.124						0.9069	0.0095	0.0975	0.107						0.9	0.0099	0.0862	0.0961						0.8932	0.0097	0.1121	0.1219						0.9	0.0123	0.0222	0.0345
					0.8777	0.0125	0.112	0.1245						0.9082	0.0095	0.0968	0.1063						0.9014	0.0099	0.0857	0.0956						0.8946	0.0097	0.1115	0.1213						0.9014	0.0122	0.0214	0.0337
					0.8791	0.0125	0.1125	0.125						0.9096	0.0094	0.0961	0.1055						0.9028	0.0098	0.0851	0.095						0.896	0.0097	0.1109	0.1206						0.9028	0.0122	0.0207	0.0329
					0.8805	0.0125	0.1129	0.1254						0.9109	0.0094	0.0954	0.1048						0.9042	0.0098	0.0846	0.0943						0.8974	0.0097	0.1103	0.1199						0.9042	0.0122	0.02	0.0322
					0.8819	0.0125	0.1132	0.1257						0.9123	0.0094	0.0946	0.104						0.9056	0.0098	0.084	0.0937						0.8988	0.0097	0.1095	0.1192						0.9056	0.0121	0.0193	0.0314
					0.8833	0.0125	0.1135	0.126						0.9136	0.0094	0.0938	0.1032						0.907	0.0097	0.0833	0.093						0.9003	0.0096	0.1088	0.1185						0.907	0.0121	0.0186	0.0307
					0.8847	0.0125	0.1138	0.1263						0.915	0.0093	0.093	0.1024						0.9083	0.0097	0.0827	0.0924						0.9017	0.0096	0.108	0.1177						0.9083	0.012	0.018	0.03
					0.885	0.0125	0.1138	0.1263						0.915	0.0093	0.093	0.1024						0.9097	0.0096	0.082	0.0917						0.9031	0.0096	0.1072	0.1168						0.9097	0.012	0.0173	0.0293
					0.8861	0.0125	0.114	0.1265						0.9164	0.0093	0.0922	0.1015						0.9111	0.0096	0.0813	0.0909						0.9045	0.0096	0.1064	0.116						0.9111	0.0119	0.0167	0.0287
					0.8876	0.0125	0.1142	0.1266						0.9177	0.0093	0.0914	0.1007						0.9125	0.0096	0.0806	0.0902						0.9059	0.0096	0.1055	0.1151						0.9125	0.0119	0.0161	0.028
					0.889	0.0125	0.1143	0.1267						0.9191	0.0093	0.0905	0.0998						0.9139	0.0095	0.0799	0.0894						0.9073	0.0096	0.1046	0.1141						0.9139	0.0119	0.0155	0.0274
					0.8904	0.0125	0.1143	0.1268						0.9204	0.0093	0.0896	0.0989						0.915	0.0095	0.0793	0.0888						0.9087	0.0095	0.1036	0.1131						0.915	0.0118	0.0151	0.0269
					0.8918	0.0124	0.1143	0.1268						0.9218	0.0092	0.0887	0.0979						0.9152	0.0095	0.0792	0.0887						0.9101	0.0095	0.1026	0.1121						0.9152	0.0118	0.015	0.0268
					0.8932	0.0124	0.1143	0.1267						0.9231	0.0092	0.0878	0.097						0.9166	0.0095	0.0784	0.0879						0.9115	0.0095	0.1016	0.1111						0.9166	0.0118	0.0144	0.0262
					0.8946	0.0124	0.1142	0.1266						0.9245	0.0092	0.0868	0.096						0.918	0.0094	0.0776	0.0871						0.913	0.0095	0.1006	0.1101						0.918	0.0117	0.0139	0.0256
					0.896	0.0124	0.1141	0.1265						0.9258	0.0092	0.0859	0.095						0.9194	0.0094	0.0768	0.0862						0.9144	0.0095	0.0995	0.109						0.9194	0.0117	0.0133	0.025
					0.8974	0.0124	0.1139	0.1263						0.9272	0.0091	0.0849	0.094						0.9208	0.0094	0.076	0.0854						0.915	0.0095	0.099	0.1085						0.9208	0.0116	0.0128	0.0245
					0.8988	0.0124	0.1136	0.126						0.9285	0.0091	0.0839	0.093						0.9221	0.0093	0.0752	0.0845						0.9158	0.0095	0.0984	0.1078						0.9221	0.0116	0.0123	0.0239
					0.9003	0.0124	0.1133	0.1257						0.9299	0.0091	0.0829	0.092						0.9235	0.0093	0.0744	0.0837						0.9172	0.0094	0.0973	0.1067						0.9235	0.0116	0.0118	0.0234
					0.9017	0.0124	0.113	0.1254						0.9312	0.0091	0.0819	0.0909						0.9249	0.0093	0.0735	0.0828						0.9186	0.0094	0.0961	0.1055						0.9249	0.0115	0.0114	0.0229
					0.9031	0.0124	0.1126	0.125						0.9326	0.009	0.0808	0.0899						0.9263	0.0092	0.0727	0.0819						0.92	0.0094	0.0949	0.1043						0.9263	0.0115	0.0109	0.0224
					0.9045	0.0124	0.1121	0.1245						0.9339	0.009	0.0798	0.0888						0.9277	0.0092	0.0718	0.081						0.9214	0.0094	0.0937	0.1031						0.9277	0.0114	0.0105	0.0219
					0.9059	0.0124	0.1116	0.124						0.9353	0.009	0.0787	0.0877						0.9291	0.0092	0.0709	0.0801						0.9228	0.0094	0.0925	0.1019						0.9291	0.0114	0.01	0.0214
					0.9073	0.0124	0.1111	0.1235						0.9366	0.009	0.0776	0.0866						0.9304	0.0091	0.07	0.0791						0.9242	0.0094	0.0913	0.1006						0.9304	0.0113	0.0096	0.021
					0.9087	0.0124	0.1105	0.1229						0.938	0.0089	0.0766	0.0855						0.9318	0.0091	0.0691	0.0782						0.9257	0.0093	0.09	0.0994						0.9318	0.0113	0.0092	0.0205
					0.9101	0.0124	0.1099	0.1222						0.9393	0.0089	0.0755	0.0844						0.9332	0.0091	0.0682	0.0772						0.9271	0.0093	0.0888	0.0981						0.9332	0.0113	0.0088	0.0201
					0.9115	0.0123	0.1092	0.1216						0.9407	0.0089	0.0744	0.0833						0.9346	0.009	0.0673	0.0763						0.9285	0.0093	0.0875	0.0968						0.9346	0.0112	0.0085	0.0197
					0.913	0.0123	0.1085	0.1208						0.942	0.0089	0.0733	0.0821						0.936	0.009	0.0663	0.0753						0.9299	0.0093	0.0862	0.0954						0.936	0.0112	0.0081	0.0193
					0.9144	0.0123	0.1077	0.1201						0.9434	0.0088	0.0721	0.081						0.9373	0.009	0.0654	0.0743						0.9313	0.0093	0.0849	0.0941						0.9373	0.0111	0.0078	0.0189
					0.915	0.0123	0.1074	0.1197						0.9447	0.0088	0.071	0.0799						0.9387	0.0089	0.0644	0.0734						0.9327	0.0092	0.0835	0.0928						0.9387	0.0111	0.0074	0.0185
					0.9158	0.0123	0.1069	0.1192						0.945	0.0088	0.0708	0.0796						0.9401	0.0089	0.0635	0.0724						0.9341	0.0092	0.0822	0.0914						0.9401	0.011	0.0071	0.0181
					0.9172	0.0123	0.1061	0.1184						0.9461	0.0088	0.0699	0.0787						0.9415	0.0088	0.0625	0.0714						0.9355	0.0092	0.0808	0.09						0.9415	0.011	0.0068	0.0178
					0.9186	0.0123	0.1052	0.1175						0.9474	0.0088	0.0688	0.0775						0.9429	0.0088	0.0616	0.0704						0.937	0.0092	0.0795	0.0887						0.9429	0.0109	0.0065	0.0174
					0.92	0.0123	0.1043	0.1166						0.9488	0.0088	0.0676	0.0764						0.9442	0.0088	0.0606	0.0694						0.9384	0.0092	0.0781	0.0873						0.9442	0.0109	0.0062	0.0171
					0.9214	0.0123	0.1033	0.1156						0.9501	0.0087	0.0665	0.0752						0.945	0.0088	0.0601	0.0689						0.9398	0.0091	0.0767	0.0859						0.945	0.0109	0.006	0.0169
					0.9228	0.0123	0.1023	0.1146						0.9515	0.0087	0.0654	0.0741						0.9456	0.0087	0.0597	0.0684						0.9412	0.0091	0.0753	0.0845						0.9456	0.0109	0.0059	0.0168
					0.9242	0.0123	0.1013	0.1135						0.9528	0.0087	0.0642	0.0729						0.947	0.0087	0.0587	0.0674						0.9426	0.0091	0.074	0.0831						0.947	0.0108	0.0056	0.0165
					0.9257	0.0123	0.1002	0.1124						0.9542	0.0087	0.0631	0.0717						0.9484	0.0087	0.0577	0.0664						0.944	0.0091	0.0726	0.0817						0.9484	0.0108	0.0054	0.0162
					0.9271	0.0123	0.0991	0.1113						0.9555	0.0086	0.062	0.0706						0.9498	0.0086	0.0567	0.0654						0.945	0.0091	0.0716	0.0807						0.9498	0.0107	0.0051	0.0159
					0.9285	0.0122	0.0979	0.1102						0.9569	0.0086	0.0608	0.0694						0.9512	0.0086	0.0558	0.0644						0.9454	0.0091	0.0712	0.0802						0.9512	0.0107	0.0049	0.0156
					0.9299	0.0122	0.0968	0.109						0.9582	0.0086	0.0597	0.0683						0.9525	0.0086	0.0548	0.0634						0.9468	0.0091	0.0698	0.0788						0.9525	0.0106	0.0047	0.0153
					0.9313	0.0122	0.0956	0.1078						0.9596	0.0086	0.0585	0.0671						0.9539	0.0085	0.0538	0.0624						0.9482	0.009	0.0684	0.0774						0.9539	0.0106	0.0044	0.015
					0.9327	0.0122	0.0944	0.1066						0.9609	0.0085	0.0574	0.0659						0.9553	0.0085	0.0528	0.0613						0.9497	0.009	0.067	0.076						0.9553	0.0106	0.0042	0.0148
					0.9341	0.0122	0.0931	0.1053						0.9623	0.0085	0.0563	0.0648						0.9567	0.0085	0.0519	0.0603						0.9511	0.009	0.0656	0.0746						0.9567	0.0105	0.004	0.0145
					0.9355	0.0122	0.0918	0.104						0.9636	0.0085	0.0552	0.0636						0.9581	0.0084	0.0509	0.0593						0.9525	0.009	0.0642	0.0732						0.9581	0.0105	0.0038	0.0143
					0.937	0.0122	0.0906	0.1027						0.965	0.0085	0.0541	0.0625						0.9594	0.0084	0.0499	0.0583						0.9539	0.009	0.0629	0.0718						0.9594	0.0104	0.0036	0.0141
					0.9384	0.0122	0.0892	0.1014						0.9664	0.0084	0.0529	0.0614						0.9608	0.0084	0.049	0.0573						0.9553	0.0089	0.0615	0.0704						0.9608	0.0104	0.0035	0.0138
					0.9398	0.0122	0.0879	0.1001						0.9677	0.0084	0.0518	0.0602						0.9622	0.0083	0.048	0.0564						0.9567	0.0089	0.0601	0.069						0.9622	0.0103	0.0033	0.0136
					0.9412	0.0122	0.0865	0.0987						0.9691	0.0084	0.0507	0.0591						0.9636	0.0083	0.0471	0.0554						0.9581	0.0089	0.0588	0.0677						0.9636	0.0103	0.0031	0.0134
					0.9426	0.0121	0.0852	0.0973						0.9704	0.0084	0.0496	0.058						0.965	0.0083	0.0461	0.0544						0.9595	0.0089	0.0574	0.0663						0.965	0.0102	0.003	0.0132
					0.944	0.0121	0.0838	0.0959						0.9718	0.0083	0.0486	0.0569						0.9664	0.0082	0.0452	0.0534						0.9609	0.0089	0.0561	0.0649						0.9664	0.0102	0.0028	0.013
					0.945	0.0121	0.0828	0.0949						0.9731	0.0083	0.0475	0.0558						0.9677	0.0082	0.0442	0.0524						0.9624	0.0088	0.0547	0.0636						0.9677	0.0102	0.0027	0.0128
					0.9454	0.0121	0.0824	0.0945						0.9745	0.0083	0.0464	0.0547						0.9691	0.0082	0.0433	0.0515						0.9638	0.0088	0.0534	0.0622						0.9691	0.0101	0.0025	0.0127
					0.9468	0.0121	0.081	0.0931						0.975	0.0083	0.046	0.0543						0.9705	0.0081	0.0424	0.0505						0.9652	0.0088	0.0521	0.0609						0.9705	0.0101	0.0024	0.0125
					0.9482	0.0121	0.0796	0.0917						0.9758	0.0083	0.0454	0.0536						0.9719	0.0081	0.0415	0.0495						0.9666	0.0088	0.0508	0.0596						0.9719	0.01	0.0023	0.0123
					0.9497	0.0121	0.0781	0.0902						0.9772	0.0082	0.0443	0.0526						0.9733	0.008	0.0406	0.0486						0.968	0.0088	0.0495	0.0583						0.9733	0.01	0.0022	0.0121
					0.9511	0.0121	0.0767	0.0888						0.9785	0.0082	0.0433	0.0515						0.9746	0.008	0.0397	0.0477						0.9694	0.0087	0.0483	0.057						0.9746	0.0099	0.002	0.012
					0.9525	0.0121	0.0752	0.0873						0.9799	0.0082	0.0423	0.0504						0.975	0.008	0.0394	0.0474						0.9708	0.0087	0.047	0.0557						0.975	0.0099	0.002	0.0119
					0.9539	0.0121	0.0738	0.0858						0.9812	0.0082	0.0412	0.0494						0.976	0.008	0.0388	0.0467						0.9722	0.0087	0.0458	0.0544						0.976	0.0099	0.0019	0.0118
					0.9553	0.012	0.0723	0.0844						0.9826	0.0081	0.0402	0.0484						0.9774	0.0079	0.0379	0.0458						0.9736	0.0087	0.0445	0.0532						0.9774	0.0098	0.0018	0.0117
					0.9567	0.012	0.0708	0.0829						0.9839	0.0081	0.0393	0.0474						0.9788	0.0079	0.037	0.0449						0.975	0.0086	0.0434	0.052						0.9788	0.0098	0.0017	0.0115
					0.9581	0.012	0.0694	0.0814						0.9853	0.0081	0.0383	0.0464						0.9802	0.0079	0.0361	0.044						0.9751	0.0086	0.0433	0.052						0.9802	0.0098	0.0016	0.0114
					0.9595	0.012	0.0679	0.0799						0.9866	0.0081	0.0373	0.0454						0.9815	0.0078	0.0353	0.0431						0.9765	0.0086	0.0421	0.0508						0.9815	0.0097	0.0016	0.0113
					0.9609	0.012	0.0665	0.0785						0.988	0.008	0.0364	0.0444						0.9829	0.0078	0.0344	0.0422						0.9779	0.0086	0.041	0.0496						0.9829	0.0097	0.0015	0.0111
					0.9624	0.012	0.065	0.077						0.9893	0.008	0.0354	0.0434						0.9843	0.0078	0.0336	0.0414						0.9793	0.0086	0.0398	0.0484						0.9843	0.0096	0.0014	0.011
					0.9638	0.012	0.0635	0.0755						0.9907	0.008	0.0345	0.0425						0.9857	0.0077	0.0328	0.0405						0.9807	0.0086	0.0386	0.0472						0.9857	0.0096	0.0013	0.0109
					0.9652	0.012	0.0621	0.0741						0.992	0.008	0.0336	0.0415						0.9871	0.0077	0.0319	0.0396						0.9821	0.0085	0.0375	0.0461						0.9871	0.0095	0.0012	0.0108
					0.9666	0.0119	0.0607	0.0726						0.9934	0.0079	0.0327	0.0406						0.9885	0.0077	0.0311	0.0388						0.9835	0.0085	0.0364	0.0449						0.9885	0.0095	0.0012	0.0107
					0.968	0.0119	0.0592	0.0711						0.9947	0.0079	0.0318	0.0397						0.9898	0.0076	0.0303	0.038						0.9849	0.0085	0.0353	0.0438						0.9898	0.0095	0.0011	0.0106
					0.9694	0.0119	0.0578	0.0697						0.9961	0.0079	0.0309	0.0388						0.9912	0.0076	0.0296	0.0372						0.9864	0.0085	0.0343	0.0427						0.9912	0.0094	0.001	0.0104
					0.9708	0.0119	0.0564	0.0683						0.9974	0.0078	0.0301	0.0379						0.9926	0.0076	0.0288	0.0363						0.9878	0.0085	0.0332	0.0417						0.9926	0.0094	0.00097525	0.0103
					0.9722	0.0119	0.055	0.0668						0.9988	0.0078	0.0292	0.037						0.994	0.0075	0.028	0.0355						0.9892	0.0084	0.0322	0.0406						0.994	0.0093	0.00091862	0.0102
					0.9736	0.0119	0.0536	0.0654						1.0001	0.0078	0.0284	0.0362						0.9954	0.0075	0.0273	0.0348						0.9906	0.0084	0.0312	0.0396						0.9954	0.0093	0.00086495	0.0101
					0.975	0.0119	0.0522	0.0641						1.0015	0.0078	0.0276	0.0353						0.9967	0.0075	0.0265	0.034						0.992	0.0084	0.0302	0.0386						0.9967	0.0092	0.0008141	0.0101
					0.9751	0.0119	0.0522	0.064						1.0028	0.0077	0.0268	0.0345						0.9981	0.0074	0.0258	0.0332						0.9934	0.0084	0.0292	0.0376						0.9981	0.0092	0.00076594	0.01
					0.9765	0.0118	0.0508	0.0627						1.0042	0.0077	0.026	0.0337						0.9995	0.0074	0.0251	0.0325						0.9948	0.0084	0.0283	0.0366						0.9995	0.0092	0.00072035	0.0099
					0.9779	0.0118	0.0494	0.0613						1.005	0.0077	0.0255	0.0332						1.0009	0.0074	0.0244	0.0318						0.9962	0.0083	0.0273	0.0357						1.0009	0.0091	0.00067721	0.0098
					0.9793	0.0118	0.0481	0.0599						1.0055	0.0077	0.0252	0.0329						1.0023	0.0073	0.0237	0.031						0.9976	0.0083	0.0264	0.0347						1.0023	0.0091	0.00063641	0.0097
					0.9807	0.0118	0.0468	0.0586						1.0069	0.0077	0.0245	0.0321						1.0036	0.0073	0.023	0.0303						0.9991	0.0083	0.0255	0.0338						1.0036	0.009	0.00059783	0.0096
					0.9821	0.0118	0.0455	0.0573						1.0082	0.0076	0.0237	0.0314						1.005	0.0073	0.0224	0.0296						1.0005	0.0083	0.0247	0.0329						1.005	0.009	0.00056215	0.0095
					0.9835	0.0118	0.0442	0.0559						1.0096	0.0076	0.023	0.0306						1.005	0.0073	0.0224	0.0296						1.0019	0.0082	0.0238	0.0321						1.005	0.009	0.00056138	0.0095
					0.9849	0.0118	0.0429	0.0547						1.0109	0.0076	0.0223	0.0299						1.0064	0.0072	0.0217	0.0289						1.0033	0.0082	0.023	0.0312						1.0064	0.0089	0.00052694	0.0095
					0.9864	0.0118	0.0416	0.0534						1.0123	0.0076	0.0216	0.0292						1.0078	0.0072	0.0211	0.0283						1.0047	0.0082	0.0222	0.0304						1.0078	0.0089	0.00049442	0.0094
					0.9878	0.0117	0.0404	0.0521						1.0136	0.0075	0.0209	0.0285						1.0092	0.0072	0.0204	0.0276						1.005	0.0082	0.022	0.0302						1.0092	0.0088	0.00046373	0.0093
					0.9892	0.0117	0.0392	0.0509						1.015	0.0075	0.0202	0.0278						1.0106	0.0071	0.0198	0.027						1.0061	0.0082	0.0214	0.0296						1.0106	0.0088	0.00043478	0.0092
					0.9906	0.0117	0.038	0.0497						1.0164	0.0075	0.0196	0.0271						1.0119	0.0071	0.0192	0.0263						1.0075	0.0082	0.0206	0.0288						1.0119	0.0088	0.00040747	0.0092
					0.992	0.0117	0.0368	0.0485						1.0177	0.0075	0.019	0.0264						1.0133	0.0071	0.0186	0.0257						1.0089	0.0081	0.0199	0.028						1.0133	0.0087	0.00038174	0.0091
					0.9934	0.0117	0.0356	0.0473						1.0191	0.0074	0.0183	0.0258						1.0147	0.007	0.0181	0.0251						1.0103	0.0081	0.0192	0.0273						1.0147	0.0087	0.00035748	0.009
					0.9948	0.0117	0.0345	0.0462						1.0204	0.0074	0.0177	0.0251						1.0161	0.007	0.0175	0.0245						1.0118	0.0081	0.0184	0.0265						1.0161	0.0086	0.00033464	0.009
					0.9962	0.0116	0.0334	0.045						1.0218	0.0074	0.0171	0.0245						1.0175	0.007	0.0169	0.0239						1.0132	0.0081	0.0178	0.0258						1.0175	0.0086	0.00031314	0.0089
					0.9976	0.0116	0.0323	0.0439						1.0231	0.0074	0.0166	0.0239						1.0188	0.0069	0.0164	0.0233						1.0146	0.008	0.0171	0.0251						1.0188	0.0085	0.00029291	0.0088
					0.9991	0.0116	0.0312	0.0428						1.0245	0.0073	0.016	0.0233						1.0202	0.0069	0.0159	0.0228						1.016	0.008	0.0164	0.0244						1.0202	0.0085	0.00027387	0.0088
					1.0005	0.0116	0.0302	0.0418						1.0258	0.0073	0.0155	0.0228						1.0216	0.0069	0.0154	0.0222						1.0174	0.008	0.0158	0.0238						1.0216	0.0085	0.00025598	0.0087
					1.0019	0.0116	0.0291	0.0407						1.0272	0.0073	0.0149	0.0222						1.023	0.0068	0.0149	0.0217						1.0188	0.008	0.0152	0.0232						1.023	0.0084	0.00023916	0.0087
					1.0033	0.0116	0.0281	0.0397						1.0285	0.0073	0.0144	0.0217						1.0244	0.0068	0.0144	0.0212						1.0202	0.008	0.0146	0.0225						1.0244	0.0084	0.00022336	0.0086
					1.0047	0.0116	0.0272	0.0387						1.0299	0.0072	0.0139	0.0211						1.0258	0.0068	0.0139	0.0207						1.0216	0.0079	0.014	0.0219						1.0258	0.0083	0.00020852	0.0085
					1.005	0.0115	0.0269	0.0385						1.0312	0.0072	0.0134	0.0206						1.0271	0.0067	0.0134	0.0202						1.023	0.0079	0.0134	0.0214						1.0271	0.0083	0.00019459	0.0085
					1.0061	0.0115	0.0262	0.0377						1.0326	0.0072	0.0129	0.0201						1.0285	0.0067	0.013	0.0197						1.0245	0.0079	0.0129	0.0208						1.0285	0.0083	0.00018152	0.0084
					1.0075	0.0115	0.0253	0.0368						1.0339	0.0072	0.0125	0.0196						1.0299	0.0067	0.0125	0.0192						1.0259	0.0079	0.0124	0.0202						1.0299	0.0082	0.00016927	0.0084
					1.0089	0.0115	0.0243	0.0358						1.035	0.0071	0.0121	0.0192						1.0313	0.0066	0.0121	0.0187						1.0273	0.0078	0.0119	0.0197						1.0313	0.0082	0.00015778	0.0083
					1.0103	0.0115	0.0234	0.0349						1.0353	0.0071	0.012	0.0191						1.0327	0.0066	0.0117	0.0183						1.0287	0.0078	0.0114	0.0192						1.0327	0.0081	0.00014701	0.0083
					1.0118	0.0115	0.0226	0.034						1.0366	0.0071	0.0116	0.0187						1.034	0.0066	0.0113	0.0178						1.0301	0.0078	0.0109	0.0187						1.034	0.0081	0.00013693	0.0082
					1.0132	0.0115	0.0217	0.0332						1.038	0.0071	0.0111	0.0182						1.035	0.0065	0.011	0.0175						1.0315	0.0078	0.0104	0.0182						1.035	0.0081	0.00013029	0.0082
					1.0146	0.0114	0.0209	0.0323						1.0393	0.0071	0.0107	0.0178						1.0354	0.0065	0.0109	0.0174						1.0329	0.0077	0.01	0.0177						1.0354	0.008	0.00012748	0.0082
					1.016	0.0114	0.0201	0.0315						1.0407	0.007	0.0103	0.0173						1.0368	0.0065	0.0105	0.017						1.0343	0.0077	0.0096	0.0173						1.0368	0.008	0.00011865	0.0081
					1.0174	0.0114	0.0193	0.0307						1.042	0.007	0.0099	0.0169						1.0382	0.0065	0.0101	0.0166						1.035	0.0077	0.0094	0.0171						1.0382	0.008	0.00011038	0.0081
					1.0188	0.0114	0.0186	0.03						1.0434	0.007	0.0095	0.0165						1.0396	0.0064	0.0097	0.0162						1.0358	0.0077	0.0091	0.0168						1.0396	0.0079	0.00010265	0.008
					1.0202	0.0114	0.0178	0.0292						1.0447	0.0069	0.0092	0.0161						1.0409	0.0064	0.0094	0.0158						1.0372	0.0077	0.0087	0.0164						1.0409	0.0079	9.5419e-05	0.008
					1.0216	0.0114	0.0171	0.0285						1.0461	0.0069	0.0088	0.0157						1.0423	0.0064	0.009	0.0154						1.0386	0.0077	0.0084	0.016						1.0423	0.0078	8.8666e-05	0.0079
					1.023	0.0113	0.0164	0.0278						1.0474	0.0069	0.0085	0.0154						1.0437	0.0063	0.0087	0.015						1.04	0.0076	0.008	0.0156						1.0437	0.0078	8.236e-05	0.0079
					1.0245	0.0113	0.0158	0.0271						1.0488	0.0069	0.0081	0.015						1.0451	0.0063	0.0084	0.0147						1.0414	0.0076	0.0076	0.0152						1.0451	0.0078	7.6472e-05	0.0078
					1.0259	0.0113	0.0151	0.0264						1.0501	0.0068	0.0078	0.0147						1.0465	0.0063	0.0081	0.0143						1.0428	0.0076	0.0073	0.0149						1.0465	0.0077	7.0977e-05	0.0078
					1.0273	0.0113	0.0145	0.0258						1.0515	0.0068	0.0075	0.0143						1.0479	0.0062	0.0078	0.014						1.0442	0.0076	0.0069	0.0145						1.0479	0.0077	6.5852e-05	0.0077
					1.0287	0.0113	0.0139	0.0251						1.0528	0.0068	0.0072	0.014						1.0492	0.0062	0.0075	0.0137						1.0456	0.0075	0.0066	0.0142						1.0492	0.0076	6.1073e-05	0.0077
					1.0301	0.0112	0.0133	0.0245						1.0542	0.0068	0.0069	0.0137						1.0506	0.0062	0.0072	0.0133						1.047	0.0075	0.0063	0.0138						1.0506	0.0076	5.6619e-05	0.0076
					1.0315	0.0112	0.0127	0.0239						1.0555	0.0067	0.0066	0.0134						1.052	0.0061	0.0069	0.013						1.0485	0.0075	0.006	0.0135						1.052	0.0075	5.247e-05	0.0076
					1.0329	0.0112	0.0121	0.0234						1.0569	0.0067	0.0063	0.0131						1.0534	0.0061	0.0066	0.0127						1.0499	0.0075	0.0057	0.0132						1.0534	0.0075	4.8605e-05	0.0076
					1.0343	0.0112	0.0116	0.0228						1.0582	0.0067	0.0061	0.0128						1.0548	0.0061	0.0064	0.0124						1.0513	0.0074	0.0055	0.0129						1.0548	0.0075	4.5008e-05	0.0075
					1.035	0.0112	0.0114	0.0226						1.0596	0.0067	0.0058	0.0125						1.0561	0.006	0.0061	0.0121						1.0527	0.0074	0.0052	0.0126						1.0561	0.0074	4.1661e-05	0.0075
					1.0358	0.0112	0.0111	0.0223						1.0609	0.0066	0.0056	0.0122						1.0575	0.006	0.0059	0.0119						1.0541	0.0074	0.005	0.0124						1.0575	0.0074	3.8548e-05	0.0074
					1.0372	0.0112	0.0106	0.0218						1.0623	0.0066	0.0053	0.012						1.0589	0.006	0.0056	0.0116						1.0555	0.0074	0.0047	0.0121						1.0589	0.0073	3.5653e-05	0.0074
					1.0386	0.0111	0.0101	0.0213						1.0636	0.0066	0.0051	0.0117						1.0603	0.0059	0.0054	0.0113						1.0569	0.0074	0.0045	0.0118						1.0603	0.0073	3.2963e-05	0.0073
					1.04	0.0111	0.0097	0.0208						1.065	0.0066	0.0049	0.0115						1.0617	0.0059	0.0052	0.0111						1.0583	0.0073	0.0043	0.0116						1.0617	0.0073	3.0465e-05	0.0073
					1.0414	0.0111	0.0092	0.0203						1.065	0.0066	0.0049	0.0115						1.063	0.0059	0.005	0.0108						1.0597	0.0073	0.004	0.0114						1.063	0.0072	2.8144e-05	0.0073
					1.0428	0.0111	0.0088	0.0199						1.0664	0.0065	0.0047	0.0112						1.0644	0.0059	0.0048	0.0106						1.0612	0.0073	0.0038	0.0111						1.0644	0.0072	2.5991e-05	0.0072
					1.0442	0.0111	0.0084	0.0194						1.0677	0.0065	0.0045	0.011						1.065	0.0058	0.0047	0.0105						1.0626	0.0073	0.0037	0.0109						1.065	0.0072	2.5147e-05	0.0072
					1.0456	0.011	0.008	0.019						1.0691	0.0065	0.0043	0.0108						1.0658	0.0058	0.0046	0.0104						1.064	0.0072	0.0035	0.0107						1.0658	0.0071	2.3993e-05	0.0072
					1.047	0.011	0.0076	0.0186						1.0704	0.0065	0.0041	0.0105						1.0672	0.0058	0.0044	0.0102						1.065	0.0072	0.0033	0.0106						1.0672	0.0071	2.214e-05	0.0071
					1.0485	0.011	0.0072	0.0182						1.0718	0.0064	0.0039	0.0103						1.0686	0.0058	0.0042	0.0099						1.0654	0.0072	0.0033	0.0105						1.0686	0.0071	2.0422e-05	0.0071
					1.0499	0.011	0.0069	0.0179						1.0731	0.0064	0.0037	0.0101						1.07	0.0057	0.004	0.0097						1.0668	0.0072	0.0031	0.0103						1.07	0.007	1.883e-05	0.007
					1.0513	0.011	0.0065	0.0175						1.0745	0.0064	0.0036	0.0099						1.0713	0.0057	0.0038	0.0095						1.0682	0.0072	0.003	0.0101						1.0713	0.007	1.7355e-05	0.007
					1.0527	0.011	0.0062	0.0172						1.0758	0.0064	0.0034	0.0098						1.0727	0.0057	0.0037	0.0093						1.0696	0.0071	0.0028	0.0099						1.0727	0.0069	1.599e-05	0.007
					1.0541	0.0109	0.0059	0.0168						1.0772	0.0063	0.0032	0.0096						1.0741	0.0056	0.0035	0.0091						1.071	0.0071	0.0027	0.0098						1.0741	0.0069	1.4726e-05	0.0069
					1.0555	0.0109	0.0056	0.0165						1.0785	0.0063	0.0031	0.0094						1.0755	0.0056	0.0033	0.009						1.0724	0.0071	0.0025	0.0096						1.0755	0.0069	1.3557e-05	0.0069
					1.0569	0.0109	0.0053	0.0162						1.0799	0.0063	0.0029	0.0092						1.0769	0.0056	0.0032	0.0088						1.0739	0.0071	0.0024	0.0094						1.0769	0.0068	1.2476e-05	0.0068
					1.0583	0.0109	0.0051	0.0159						1.0812	0.0063	0.0028	0.0091						1.0782	0.0055	0.0031	0.0086						1.0753	0.007	0.0022	0.0093						1.0782	0.0068	1.1477e-05	0.0068
					1.0597	0.0109	0.0048	0.0156						1.0826	0.0062	0.0027	0.0089						1.0796	0.0055	0.0029	0.0084						1.0767	0.007	0.0021	0.0092						1.0796	0.0067	1.0553e-05	0.0068
					1.0612	0.0108	0.0045	0.0154						1.0839	0.0062	0.0025	0.0088						1.081	0.0055	0.0028	0.0083						1.0781	0.007	0.002	0.009						1.081	0.0067	9.7006e-06	0.0067
					1.0626	0.0108	0.0043	0.0151						1.0853	0.0062	0.0024	0.0086						1.0824	0.0055	0.0027	0.0081						1.0795	0.007	0.0019	0.0089						1.0824	0.0067	8.9132e-06	0.0067
					1.064	0.0108	0.0041	0.0149						1.0866	0.0062	0.0023	0.0085						1.0838	0.0054	0.0025	0.008						1.0809	0.007	0.0018	0.0087						1.0838	0.0066	8.1866e-06	0.0066
					1.065	0.0108	0.0039	0.0147						1.088	0.0061	0.0022	0.0083						1.0852	0.0054	0.0024	0.0078						1.0823	0.0069	0.0017	0.0086						1.0852	0.0066	7.5163e-06	0.0066
					1.0654	0.0108	0.0039	0.0146						1.0893	0.0061	0.0021	0.0082						1.0865	0.0054	0.0023	0.0077						1.0837	0.0069	0.0016	0.0085						1.0865	0.0066	6.8981e-06	0.0066
					1.0668	0.0108	0.0037	0.0144						1.0907	0.0061	0.002	0.0081						1.0879	0.0053	0.0022	0.0075						1.0852	0.0069	0.0015	0.0084						1.0879	0.0065	6.3284e-06	0.0065
					1.0682	0.0107	0.0035	0.0142						1.092	0.0061	0.0019	0.0079						1.0893	0.0053	0.0021	0.0074						1.0866	0.0069	0.0014	0.0083						1.0893	0.0065	5.8035e-06	0.0065
					1.0696	0.0107	0.0033	0.014						1.0934	0.006	0.0018	0.0078						1.0907	0.0053	0.002	0.0073						1.088	0.0068	0.0013	0.0082						1.0907	0.0064	5.32e-06	0.0064
					1.071	0.0107	0.0031	0.0138						1.0947	0.006	0.0017	0.0077						1.0921	0.0052	0.0019	0.0072						1.0894	0.0068	0.0013	0.0081						1.0921	0.0064	4.8749e-06	0.0064
					1.0724	0.0107	0.0029	0.0136						1.095	0.006	0.0017	0.0077						1.0934	0.0052	0.0018	0.007						1.0908	0.0068	0.0012	0.008						1.0934	0.0064	4.4654e-06	0.0064
					1.0739	0.0107	0.0028	0.0134						1.0961	0.006	0.0016	0.0076						1.0948	0.0052	0.0017	0.0069						1.0922	0.0068	0.0011	0.0079						1.0948	0.0063	4.0886e-06	0.0063
					1.0753	0.0106	0.0026	0.0132						1.0974	0.006	0.0015	0.0075						1.095	0.0052	0.0017	0.0069						1.0936	0.0067	0.0011	0.0078						1.095	0.0063	4.0418e-06	0.0063
					1.0767	0.0106	0.0025	0.0131						1.0988	0.0059	0.0015	0.0074						1.0962	0.0052	0.0016	0.0068						1.095	0.0067	0.00099538	0.0077						1.0962	0.0063	3.7422e-06	0.0063
					1.0781	0.0106	0.0023	0.0129						1.1001	0.0059	0.0014	0.0073						1.0976	0.0051	0.0016	0.0067						1.095	0.0067	0.00099409	0.0077						1.0976	0.0063	3.4238e-06	0.0063
					1.0795	0.0106	0.0022	0.0128						1.1015	0.0059	0.0013	0.0072						1.099	0.0051	0.0015	0.0066						1.0964	0.0067	0.00093502	0.0076						1.099	0.0062	3.1313e-06	0.0062
					1.0809	0.0105	0.0021	0.0126						1.1028	0.0059	0.0012	0.0071						1.1003	0.0051	0.0014	0.0065						1.0979	0.0067	0.00087913	0.0075						1.1003	0.0062	2.8626e-06	0.0062
					1.0823	0.0105	0.0019	0.0125						1.1042	0.0058	0.0012	0.007						1.1017	0.005	0.0013	0.0064						1.0993	0.0066	0.00082624	0.0075						1.1017	0.0061	2.616e-06	0.0061
					1.0837	0.0105	0.0018	0.0123						1.1055	0.0058	0.0011	0.0069						1.1031	0.005	0.0013	0.0063						1.1007	0.0066	0.00077624	0.0074						1.1031	0.0061	2.3897e-06	0.0061
					1.0852	0.0105	0.0017	0.0122						1.1069	0.0058	0.0011	0.0068						1.1045	0.005	0.0012	0.0062						1.1021	0.0066	0.00072898	0.0073						1.1045	0.0061	2.1822e-06	0.0061
					1.0866	0.0105	0.0016	0.0121						1.1082	0.0058	0.001	0.0068						1.1059	0.005	0.0012	0.0061						1.1035	0.0066	0.00068432	0.0073						1.1059	0.006	1.9919e-06	0.006
					1.088	0.0104	0.0015	0.012						1.1096	0.0057	0.00095043	0.0067						1.1073	0.0049	0.0011	0.006						1.1049	0.0066	0.00064215	0.0072						1.1073	0.006	1.8175e-06	0.006
					1.0894	0.0104	0.0014	0.0118						1.1109	0.0057	0.0008995	0.0066						1.1086	0.0049	0.001	0.0059						1.1063	0.0065	0.00060235	0.0071						1.1086	0.006	1.6577e-06	0.006
					1.0908	0.0104	0.0013	0.0117						1.1123	0.0057	0.00085102	0.0065						1.11	0.0049	0.00098704	0.0059						1.1077	0.0065	0.00056479	0.0071						1.11	0.0059	1.5113e-06	0.0059
					1.0922	0.0104	0.0013	0.0116						1.1136	0.0057	0.0008049	0.0065						1.1114	0.0048	0.00093622	0.0058						1.1091	0.0065	0.00052936	0.007						1.1114	0.0059	1.3774e-06	0.0059
					1.0936	0.0104	0.0012	0.0115						1.115	0.0056	0.00076103	0.0064						1.1128	0.0048	0.00088775	0.0057						1.1106	0.0065	0.00049596	0.007						1.1128	0.0058	1.2548e-06	0.0058
					1.095	0.0103	0.0011	0.0114						1.1164	0.0056	0.00071933	0.0063						1.1142	0.0048	0.00084152	0.0056						1.112	0.0064	0.00046449	0.0069						1.1142	0.0058	1.1427e-06	0.0058
					1.095	0.0103	0.0011	0.0114						1.1177	0.0056	0.00067969	0.0063						1.1155	0.0048	0.00079746	0.0056						1.1134	0.0064	0.00043484	0.0068						1.1155	0.0058	1.0403e-06	0.0058
					1.0964	0.0103	0.001	0.0113						1.1191	0.0056	0.00064203	0.0062						1.1169	0.0047	0.00075548	0.0055						1.1148	0.0064	0.00040693	0.0068						1.1169	0.0057	9.4659e-07	0.0057
					1.0979	0.0103	0.00097113	0.0113						1.1204	0.0055	0.00060626	0.0061						1.1183	0.0047	0.00071548	0.0054						1.1162	0.0064	0.00038066	0.0067						1.1183	0.0057	8.6102e-07	0.0057
					1.0993	0.0103	0.00090967	0.0112						1.1218	0.0055	0.0005723	0.0061						1.1197	0.0047	0.0006774	0.0053						1.1176	0.0063	0.00035594	0.0067						1.1197	0.0057	7.8289e-07	0.0057
					1.1007	0.0102	0.00085172	0.0111						1.1231	0.0055	0.00054007	0.006						1.1211	0.0046	0.00064114	0.0053						1.119	0.0063	0.0003327	0.0066						1.1211	0.0056	7.1157e-07	0.0056
					1.1021	0.0102	0.00079711	0.011						1.1245	0.0055	0.00050949	0.006						1.1224	0.0046	0.00060664	0.0052						1.1204	0.0063	0.00031086	0.0066						1.1224	0.0056	6.465e-07	0.0056
					1.1035	0.0102	0.00074566	0.0109						1.125	0.0055	0.0004977	0.0059						1.1238	0.0046	0.00057382	0.0052						1.1218	0.0063	0.00029033	0.0066						1.1238	0.0056	5.8715e-07	0.0056
					1.1049	0.0102	0.00069723	0.0109						1.1258	0.0054	0.00048049	0.0059						1.125	0.0046	0.00054726	0.0051						1.1233	0.0062	0.00027106	0.0065						1.125	0.0055	5.4095e-07	0.0055
					1.1063	0.0102	0.00065166	0.0108						1.1272	0.0054	0.00045299	0.0059						1.1252	0.0046	0.00054261	0.0051						1.1247	0.0062	0.00025296	0.0065						1.1252	0.0055	5.3304e-07	0.0055
					1.1077	0.0101	0.00060879	0.0107						1.1285	0.0054	0.00042693	0.0058						1.1266	0.0045	0.00051294	0.005						1.125	0.0062	0.00024889	0.0065						1.1266	0.0055	4.8373e-07	0.0055
					1.1091	0.0101	0.00056848	0.0107						1.1299	0.0054	0.00040224	0.0058						1.128	0.0045	0.00048475	0.005						1.1261	0.0062	0.00023598	0.0064						1.128	0.0055	4.3881e-07	0.0055
					1.1106	0.0101	0.00053061	0.0106						1.1312	0.0053	0.00037886	0.0057						1.1294	0.0045	0.00045796	0.0049						1.1275	0.0062	0.00022006	0.0064						1.1294	0.0054	3.979e-07	0.0054
					1.112	0.0101	0.00049505	0.0106						1.1326	0.0053	0.00035672	0.0057						1.1307	0.0044	0.00043252	0.0049						1.1289	0.0061	0.00020513	0.0064						1.1307	0.0054	3.6068e-07	0.0054
					1.1134	0.01	0.00046166	0.0105						1.1339	0.0053	0.00033577	0.0056						1.1321	0.0044	0.00040837	0.0048						1.1303	0.0061	0.00019113	0.0063						1.1321	0.0054	3.268e-07	0.0054
					1.1148	0.01	0.00043033	0.0105						1.1353	0.0053	0.00031595	0.0056						1.1335	0.0044	0.00038545	0.0048						1.1317	0.0061	0.00017803	0.0063						1.1335	0.0053	2.96e-07	0.0053
					1.1162	0.01	0.00040095	0.0104						1.1366	0.0052	0.0002972	0.0055						1.1349	0.0044	0.0003637	0.0047						1.1331	0.0061	0.00016575	0.0062						1.1349	0.0053	2.6799e-07	0.0053
					1.1176	0.01	0.00037341	0.0104						1.138	0.0052	0.00027948	0.0055						1.1363	0.0043	0.00034308	0.0047						1.1345	0.0061	0.00015426	0.0062						1.1363	0.0053	2.4254e-07	0.0053
					1.119	0.01	0.0003476	0.0103						1.1393	0.0052	0.00026272	0.0055						1.1376	0.0043	0.00032352	0.0046						1.136	0.006	0.00014351	0.0062						1.1376	0.0052	2.1942e-07	0.0052
					1.1204	0.0099	0.00032344	0.0103						1.1407	0.0052	0.0002469	0.0054						1.139	0.0043	0.00030499	0.0046						1.1374	0.006	0.00013346	0.0061						1.139	0.0052	1.9843e-07	0.0052
					1.1218	0.0099	0.00030082	0.0102						1.142	0.0051	0.00023195	0.0054						1.1404	0.0043	0.00028743	0.0045						1.1388	0.006	0.00012407	0.0061						1.1404	0.0051	1.7937e-07	0.0051
					1.1233	0.0099	0.00027966	0.0102						1.1434	0.0051	0.00021784	0.0053						1.1418	0.0042	0.0002708	0.0045						1.1402	0.006	0.00011529	0.0061						1.1418	0.0051	1.6209e-07	0.0051
					1.1247	0.0099	0.00025987	0.0101						1.1447	0.0051	0.00020452	0.0053						1.1432	0.0042	0.00025505	0.0045						1.1416	0.0059	0.00010709	0.006						1.1432	0.0051	1.4641e-07	0.0051
					1.125	0.0099	0.00025543	0.0101						1.1461	0.0051	0.00019195	0.0053						1.1445	0.0042	0.00024015	0.0044						1.143	0.0059	9.9429e-05	0.006						1.1445	0.005	1.322e-07	0.005
					1.1261	0.0098	0.00024137	0.0101						1.1474	0.0051	0.0001801	0.0052						1.1459	0.0042	0.00022604	0.0044						1.1444	0.0059	9.2284e-05	0.006						1.1459	0.005	1.1932e-07	0.005
					1.1275	0.0098	0.00022409	0.01						1.1488	0.005	0.00016892	0.0052						1.1473	0.0041	0.0002127	0.0043						1.1458	0.0059	8.5619e-05	0.006						1.1473	0.005	1.0765e-07	0.005
					1.1289	0.0098	0.00020796	0.01						1.1501	0.005	0.00015839	0.0052						1.1487	0.0041	0.00020009	0.0043						1.1473	0.0058	7.9404e-05	0.0059						1.1487	0.0049	9.7087e-08	0.0049
					1.1303	0.0098	0.0001929	0.01						1.1515	0.005	0.00014847	0.0051						1.1501	0.0041	0.00018816	0.0043						1.1487	0.0058	7.3612e-05	0.0059						1.1501	0.0049	8.7526e-08	0.0049
					1.1317	0.0097	0.00017885	0.0099						1.1528	0.005	0.00013912	0.0051						1.1515	0.0041	0.0001769	0.0042						1.1501	0.0058	6.8215e-05	0.0059						1.1515	0.0049	7.8876e-08	0.0049
					1.1331	0.0097	0.00016575	0.0099						1.1542	0.0049	0.00013032	0.0051						1.1528	0.004	0.00016625	0.0042						1.1515	0.0058	6.3189e-05	0.0058						1.1528	0.0049	7.1054e-08	0.0049
					1.1345	0.0097	0.00015354	0.0099						1.155	0.0049	0.00012529	0.005						1.1542	0.004	0.0001562	0.0042						1.1529	0.0057	5.8511e-05	0.0058						1.1542	0.0048	6.3982e-08	0.0048
					1.136	0.0097	0.00014217	0.0098						1.1555	0.0049	0.00012204	0.005						1.155	0.004	0.00015077	0.0041						1.1543	0.0057	5.4157e-05	0.0058						1.155	0.0048	6.0291e-08	0.0048
					1.1374	0.0097	0.00013158	0.0098						1.1569	0.0049	0.00011425	0.005						1.1556	0.004	0.00014671	0.0041						1.155	0.0057	5.2139e-05	0.0058						1.1556	0.0048	5.7592e-08	0.0048
					1.1388	0.0096	0.00012173	0.0098						1.1582	0.0049	0.00010692	0.005						1.157	0.004	0.00013776	0.0041						1.1557	0.0057	5.0108e-05	0.0058						1.157	0.0048	5.182e-08	0.0048
					1.1402	0.0096	0.00011256	0.0097						1.1596	0.0048	0.00010003	0.0049						1.1584	0.0039	0.00012931	0.0041						1.1571	0.0057	4.6344e-05	0.0057						1.1584	0.0047	4.6608e-08	0.0047
					1.1416	0.0096	0.00010404	0.0097						1.1609	0.0048	9.3549e-05	0.0049						1.1597	0.0039	0.00012134	0.004						1.1585	0.0057	4.2845e-05	0.0057						1.1597	0.0047	4.1904e-08	0.0047
					1.143	0.0096	9.612e-05	0.0097						1.1623	0.0048	8.7464e-05	0.0049						1.1611	0.0039	0.00011383	0.004						1.16	0.0056	3.9596e-05	0.0057						1.1611	0.0047	3.7661e-08	0.0047
					1.1444	0.0095	8.8764e-05	0.0096						1.1636	0.0048	8.1748e-05	0.0049						1.1625	0.0039	0.00010675	0.004						1.1614	0.0056	3.6578e-05	0.0056						1.1625	0.0046	3.3834e-08	0.0046
					1.1458	0.0095	8.1934e-05	0.0096						1.165	0.0047	7.6381e-05	0.0048						1.1639	0.0038	0.00010009	0.0039						1.1628	0.0056	3.3777e-05	0.0056						1.1639	0.0046	3.0384e-08	0.0046
					1.1473	0.0095	7.5596e-05	0.0096						1.1664	0.0047	7.1344e-05	0.0048						1.1653	0.0038	9.3804e-05	0.0039						1.1642	0.0056	3.1178e-05	0.0056						1.1653	0.0046	2.7275e-08	0.0046
					1.1487	0.0095	6.9717e-05	0.0095						1.1677	0.0047	6.6617e-05	0.0048						1.1667	0.0038	8.789e-05	0.0039						1.1656	0.0055	2.8768e-05	0.0056						1.1667	0.0045	2.4475e-08	0.0045
					1.1501	0.0094	6.4267e-05	0.0095						1.1691	0.0047	6.2184e-05	0.0047						1.168	0.0038	8.2324e-05	0.0038						1.167	0.0055	2.6534e-05	0.0055						1.168	0.0045	2.1954e-08	0.0045
					1.1515	0.0094	5.9216e-05	0.0095						1.1704	0.0047	5.8027e-05	0.0047						1.1694	0.0037	7.7086e-05	0.0038						1.1684	0.0055	2.4464e-05	0.0055						1.1694	0.0045	1.9685e-08	0.0045
					1.1529	0.0094	5.4538e-05	0.0094						1.1718	0.0046	5.4131e-05	0.0047						1.1708	0.0037	7.216e-05	0.0038						1.1698	0.0055	2.2546e-05	0.0055						1.1708	0.0044	1.7643e-08	0.0044
					1.1543	0.0094	5.0208e-05	0.0094						1.1731	0.0046	5.048e-05	0.0047						1.1722	0.0037	6.7528e-05	0.0037						1.1712	0.0054	2.0771e-05	0.0055						1.1722	0.0044	1.5807e-08	0.0044
					1.155	0.0094	4.8207e-05	0.0094						1.1745	0.0046	4.706e-05	0.0046						1.1736	0.0037	6.3173e-05	0.0037						1.1727	0.0054	1.9128e-05	0.0054						1.1736	0.0044	1.4157e-08	0.0044
					1.1557	0.0093	4.62e-05	0.0094						1.1758	0.0046	4.3858e-05	0.0046						1.1749	0.0036	5.9082e-05	0.0037						1.1741	0.0054	1.7608e-05	0.0054						1.1749	0.0043	1.2674e-08	0.0043
					1.1571	0.0093	4.2494e-05	0.0094						1.1772	0.0045	4.086e-05	0.0046						1.1763	0.0036	5.5238e-05	0.0037						1.1755	0.0054	1.6202e-05	0.0054						1.1763	0.0043	1.1342e-08	0.0043
					1.1585	0.0093	3.9067e-05	0.0093						1.1785	0.0045	3.8056e-05	0.0046						1.1777	0.0036	5.1629e-05	0.0036						1.1769	0.0054	1.4903e-05	0.0054						1.1777	0.0043	1.0146e-08	0.0043
					1.16	0.0093	3.5901e-05	0.0093						1.1799	0.0045	3.5432e-05	0.0045						1.1791	0.0036	4.824e-05	0.0036						1.1783	0.0053	1.3703e-05	0.0053						1.1791	0.0043	9.0726e-09	0.0043
					1.1614	0.0092	3.2977e-05	0.0093						1.1812	0.0045	3.2979e-05	0.0045						1.1805	0.0035	4.5061e-05	0.0036						1.1797	0.0053	1.2594e-05	0.0053						1.1805	0.0042	8.1096e-09	0.0042
					1.1628	0.0092	3.0277e-05	0.0093						1.1826	0.0045	3.0686e-05	0.0045						1.1818	0.0035	4.2078e-05	0.0036						1.1811	0.0053	1.1571e-05	0.0053						1.1818	0.0042	7.246e-09	0.0042
					1.1642	0.0092	2.7786e-05	0.0092						1.1839	0.0044	2.8543e-05	0.0045						1.1832	0.0035	3.928e-05	0.0035						1.1825	0.0053	1.0626e-05	0.0053						1.1832	0.0042	6.4719e-09	0.0042
					1.1656	0.0092	2.5489e-05	0.0092						1.185	0.0044	2.693e-05	0.0044						1.1846	0.0035	3.6657e-05	0.0035						1.1839	0.0052	9.755e-06	0.0052						1.1846	0.0041	5.7783e-09	0.0041
					1.167	0.0091	2.3371e-05	0.0092						1.1853	0.0044	2.6541e-05	0.0044						1.185	0.0035	3.5946e-05	0.0035						1.185	0.0052	9.1506e-06	0.0052						1.185	0.0041	5.5957e-09	0.0041
					1.1684	0.0091	2.142e-05	0.0091						1.1866	0.0044	2.4671e-05	0.0044						1.186	0.0034	3.4199e-05	0.0035						1.1854	0.0052	8.9517e-06	0.0052						1.186	0.0041	5.1569e-09	0.0041
					1.1698	0.0091	1.9623e-05	0.0091						1.188	0.0044	2.2926e-05	0.0044						1.1874	0.0034	3.1896e-05	0.0035						1.1868	0.0052	8.2114e-06	0.0052						1.1874	0.0041	4.6006e-09	0.0041
					1.1712	0.0091	1.7968e-05	0.0091						1.1893	0.0043	2.1298e-05	0.0044						1.1888	0.0034	2.9739e-05	0.0034						1.1882	0.0052	7.5293e-06	0.0052						1.1888	0.0041	4.1028e-09	0.0041
					1.1727	0.0091	1.6446e-05	0.0091						1.1907	0.0043	1.9779e-05	0.0043						1.1901	0.0034	2.7719e-05	0.0034						1.1896	0.0051	6.9012e-06	0.0052						1.1901	0.004	3.6573e-09	0.004
					1.1741	0.009	1.5046e-05	0.009						1.192	0.0043	1.8362e-05	0.0043						1.1915	0.0034	2.5828e-05	0.0034						1.191	0.0051	6.323e-06	0.0051						1.1915	0.004	3.259e-09	0.004
					1.1755	0.009	1.3759e-05	0.009						1.1934	0.0043	1.7042e-05	0.0043						1.1929	0.0033	2.406e-05	0.0034						1.1924	0.0051	5.791e-06	0.0051						1.1929	0.004	2.903e-09	0.004
					1.1769	0.009	1.2577e-05	0.009						1.1947	0.0043	1.5811e-05	0.0043						1.1943	0.0033	2.2405e-05	0.0033						1.1938	0.0051	5.3016e-06	0.0051						1.1943	0.0039	2.5848e-09	0.0039
					1.1783	0.009	1.1491e-05	0.009						1.1961	0.0042	1.4664e-05	0.0042						1.1957	0.0033	2.0858e-05	0.0033						1.1952	0.0051	4.8517e-06	0.0051						1.1957	0.0039	2.3006e-09	0.0039
					1.1797	0.0089	1.0494e-05	0.0089						1.1974	0.0042	1.3597e-05	0.0042						1.197	0.0033	1.9411e-05	0.0033						1.1967	0.005	4.4383e-06	0.005						1.197	0.0039	2.0469e-09	0.0039
					1.1811	0.0089	9.5791e-06	0.0089						1.1988	0.0042	1.2603e-05	0.0042						1.1984	0.0032	1.806e-05	0.0033						1.1981	0.005	4.0585e-06	0.005						1.1984	0.0039	1.8204e-09	0.0039
					1.1825	0.0089	8.7403e-06	0.0089						1.2001	0.0042	1.1677e-05	0.0042						1.1998	0.0032	1.6797e-05	0.0032						1.1995	0.005	3.7097e-06	0.005						1.1998	0.0038	1.6184e-09	0.0038
					1.1839	0.0089	7.9714e-06	0.0089						1.2015	0.0041	1.0817e-05	0.0042						1.2012	0.0032	1.5618e-05	0.0032						1.2009	0.005	3.3896e-06	0.005						1.2012	0.0038	1.4382e-09	0.0038
					1.185	0.0088	7.4409e-06	0.0088						1.2028	0.0041	1.0016e-05	0.0041						1.2026	0.0032	1.4517e-05	0.0032						1.2023	0.0049	3.0959e-06	0.0049						1.2026	0.0038	1.2776e-09	0.0038
					1.1854	0.0088	7.2669e-06	0.0088						1.2042	0.0041	9.2721e-06	0.0041						1.2039	0.0032	1.349e-05	0.0032						1.2037	0.0049	2.8265e-06	0.0049						1.2039	0.0037	1.1345e-09	0.0037
					1.1868	0.0088	6.6217e-06	0.0088						1.2055	0.0041	8.5804e-06	0.0041						1.2053	0.0031	1.2531e-05	0.0031						1.2051	0.0049	2.5796e-06	0.0049						1.2053	0.0037	1.007e-09	0.0037
					1.1882	0.0088	6.0311e-06	0.0088						1.2069	0.0041	7.9378e-06	0.0041						1.2067	0.0031	1.1637e-05	0.0031						1.2065	0.0049	2.3533e-06	0.0049						1.2067	0.0037	8.935e-10	0.0037
					1.1896	0.0088	5.4908e-06	0.0088						1.2082	0.004	7.341e-06	0.004						1.2081	0.0031	1.0804e-05	0.0031						1.2079	0.0049	2.146e-06	0.0049						1.2081	0.0037	7.9249e-10	0.0037
					1.191	0.0087	4.9966e-06	0.0087						1.2096	0.004	6.7868e-06	0.004						1.2095	0.0031	1.0027e-05	0.0031						1.2094	0.0048	1.9562e-06	0.0048						1.2095	0.0036	7.0263e-10	0.0036
					1.1924	0.0087	4.5449e-06	0.0087						1.2109	0.004	6.2725e-06	0.004						1.2109	0.003	9.303e-06	0.0031						1.2108	0.0048	1.7825e-06	0.0048						1.2109	0.0036	6.2271e-10	0.0036
					1.1938	0.0087	4.1322e-06	0.0087						1.2123	0.004	5.7953e-06	0.004						1.2122	0.003	8.6287e-06	0.003						1.2122	0.0048	1.6236e-06	0.0048						1.2122	0.0036	5.5167e-10	0.0036
					1.1952	0.0087	3.7553e-06	0.0087						1.2136	0.004	5.3527e-06	0.004						1.2136	0.003	8.0009e-06	0.003						1.2136	0.0048	1.4783e-06	0.0048						1.2136	0.0036	4.8854e-10	0.0036
					1.215	0.0083	9.393e-07	0.0083						1.215	0.0039	4.9423e-06	0.0039						1.215	0.003	7.4165e-06	0.003						1.215	0.0047	1.3455e-06	0.0047						1.215	0.0035	4.3247e-10	0.0035
[truncated: 4 more columns]

## Sheet: Fig3c
	Naloxone									TRV130									PZM21									MP									DAMGO							BU72
	Measure				Fit					Measure				Fit					Measure				Fit					Measure				Fit					Measure				Fit			Measure				Fit
	FRET	Count	Standard Deviation		FRET	Fit Peak 1	Fit Peak 2	Cumulative Fit Peak		FRET	Count	Standard Deviation		FRET	Fit Peak 1	Fit Peak 2	Cumulative Fit Peak		FRET	Count	Standard Deviation		FRET	Fit Peak 1	Fit Peak 2	Cumulative Fit Peak		FRET	Count	Standard Deviation		FRET	Fit Peak 1	Fit Peak 2	Cumulative Fit Peak		FRET	Count	Standard Deviation		FRET	Fit Peak1		FRET	Count	Standard Deviation		FRET	Fit Peak 1
	0.045	0.00035268	0.00011105		0.045	0.0024	0.0024	0.0024		0.045	0.00027781	9.6257e-05		0.045	0.0027	0.0027	0.0027		0.045	0.00018834	0.00010873		0.045	0.002	0.002	0.002		-0.015	0	0		-0.015	0.002	0.002	0.002		-0.015	0	0		-0.015	0.0034		-0.015	0	0		-0.015	0.0035
	0.075	0.00060916	0.00024203		0.075	0.0024	0.0024	0.0024		0.075	0.00061118	9.6209e-05		0.075	0.0027	0.0027	0.0027		0.075	0.00058595	7.2502e-05		0.075	0.002	0.002	0.002		0.015	0.00057248	0.00019833		0.015	0.002	0.002	0.002		0.015	0.00075751	9.3718e-05		0.015	0.0034		0.015	0.00074876	9.352e-05		0.015	0.0035
	0.105	0.00089773	5.5584e-05		0.0758	0.0024	0.0024	0.0024		0.105	0.0011	0.00025469		0.0758	0.0027	0.0027	0.0027		0.105	0.00085799	0.00018121		0.0758	0.002	0.002	0.002		0.045	0.001	0.00021606		0.0197	0.002	0.002	0.002		0.045	0.0012	0.0005404		0.0197	0.0034		0.045	0.0011	0.00025014		0.0197	0.0035
	0.135	0.0019	0.00057986		0.0767	0.0024	0.0024	0.0024		0.135	0.0022	0.0002889		0.0767	0.0027	0.0027	0.0027		0.135	0.0014	0.00050351		0.0767	0.002	0.002	0.002		0.075	0.0015	0.0005246		0.0207	0.002	0.002	0.002		0.075	0.0014	0.00021474		0.0207	0.0034		0.075	0.0015	0.00018704		0.0207	0.0035
	0.165	0.0018	0.00025455		0.0777	0.0024	0.0024	0.0024		0.165	0.0015	1.4436e-07		0.0777	0.0027	0.0027	0.0027		0.165	0.0016	0.00039867		0.0777	0.002	0.002	0.002		0.105	0.0017	0.00042942		0.0218	0.002	0.002	0.002		0.105	0.0022	0.00037487		0.0218	0.0034		0.105	0.0016	0.00013725		0.0218	0.0035
	0.195	0.0021	0.00072609		0.0786	0.0024	0.0024	0.0024		0.195	0.0023	0.00034675		0.0786	0.0027	0.0027	0.0027		0.195	0.0019	0.00015798		0.0786	0.002	0.002	0.002		0.135	0.0018	0.00057175		0.0228	0.002	0.002	0.002		0.135	0.0023	0.00040036		0.0228	0.0034		0.135	0.0018	0.00015777		0.0228	0.0035
	0.225	0.0023	0.00025436		0.0796	0.0024	0.0024	0.0024		0.225	0.0033	0.00082251		0.0796	0.0027	0.0027	0.0027		0.225	0.0024	0.00038183		0.0796	0.002	0.002	0.002		0.165	0.0017	0.00024785		0.0238	0.002	0.002	0.002		0.165	0.0027	0.00040036		0.0238	0.0034		0.165	0.0025	0.00019583		0.0238	0.0035
	0.255	0.0026	0.00052979		0.0806	0.0024	0.0024	0.0024		0.255	0.0033	0.00067373		0.0806	0.0027	0.0027	0.0027		0.255	0.003	0.00038199		0.0806	0.002	0.002	0.002		0.195	0.002	0.00069926		0.0248	0.002	0.002	0.002		0.195	0.0033	0.00048922		0.0248	0.0034		0.195	0.0029	0.00027327		0.0248	0.0035
	0.285	0.0031	0.00064061		0.0815	0.0024	0.0024	0.0024		0.285	0.0035	0.00066701		0.0815	0.0027	0.0027	0.0027		0.285	0.0039	0.0004086		0.0815	0.002	0.002	0.002		0.225	0.0027	0.000715		0.0258	0.002	0.002	0.002		0.225	0.0035	0.00050686		0.0258	0.0034		0.225	0.0035	0.00020588		0.0258	0.0035
	0.315	0.004	0.00053555		0.0825	0.0024	0.0024	0.0024		0.315	0.004	0.00076413		0.0825	0.0027	0.0027	0.0027		0.315	0.0057	0.00034559		0.0825	0.002	0.002	0.002		0.255	0.0026	0.0004407		0.0269	0.002	0.002	0.002		0.255	0.0048	0.00055246		0.0269	0.0034		0.255	0.0048	0.00067985		0.0269	0.0035
	0.345	0.0037	0.00030932		0.0834	0.0024	0.0024	0.0024		0.345	0.0063	0.0017		0.0834	0.0027	0.0027	0.0027		0.345	0.0071	0.00030953		0.0834	0.002	0.002	0.002		0.285	0.0029	0.00038733		0.0279	0.002	0.002	0.002		0.285	0.0066	0.00049369		0.0279	0.0034		0.285	0.006	0.00011886		0.0279	0.0035
	0.375	0.0044	0.00060084		0.0844	0.0024	0.0024	0.0024		0.375	0.0073	0.002		0.0844	0.0027	0.0027	0.0027		0.375	0.009	0.00040382		0.0844	0.002	0.002	0.002		0.315	0.0037	0.00051743		0.0289	0.002	0.002	0.002		0.315	0.0089	0.00085894		0.0289	0.0034		0.315	0.0068	0.00079142		0.0289	0.0035
	0.405	0.0063	0.001		0.0854	0.0024	0.0024	0.0024		0.405	0.0102	0.00069298		0.0854	0.0027	0.0027	0.0027		0.405	0.0128	0.00043963		0.0854	0.002	0.002	0.002		0.345	0.0045	0.00073387		0.0299	0.002	0.002	0.002		0.345	0.0117	0.0007714		0.0299	0.0034		0.345	0.0089	0.00067438		0.0299	0.0035
	0.435	0.0069	0.0006821		0.0863	0.0024	0.0024	0.0024		0.435	0.0143	0.00025437		0.0863	0.0027	0.0027	0.0027		0.435	0.0189	0.00034579		0.0863	0.002	0.002	0.002		0.375	0.0055	0.00084709		0.0309	0.002	0.002	0.002		0.375	0.0158	0.0016		0.0309	0.0034		0.375	0.0128	0.00079142		0.0309	0.0035
	0.465	0.0084	0.00044042		0.0873	0.0024	0.0024	0.0024		0.465	0.0169	0.0022		0.0873	0.0027	0.0027	0.0027		0.465	0.0243	0.00047624		0.0873	0.002	0.002	0.002		0.405	0.0084	0.00081922		0.032	0.002	0.002	0.002		0.405	0.022	0.00081297		0.032	0.0034		0.405	0.0161	0.00069792		0.032	0.0035
	0.495	0.0118	0.0014		0.0882	0.0024	0.0024	0.0024		0.495	0.0247	0.00048001		0.0882	0.0027	0.0027	0.0027		0.495	0.0332	0.00075828		0.0882	0.002	0.002	0.002		0.435	0.0123	0.00063317		0.033	0.002	0.002	0.002		0.435	0.0286	0.0014		0.033	0.0034		0.435	0.0207	0.0022		0.033	0.0035
	0.525	0.0139	0.0027		0.0892	0.0024	0.0024	0.0024		0.525	0.0329	0.00084184		0.0892	0.0027	0.0027	0.0027		0.525	0.0439	0.001		0.0892	0.002	0.002	0.002		0.465	0.0145	0.0012		0.034	0.002	0.002	0.002		0.465	0.0389	0.0013		0.034	0.0034		0.465	0.0287	0.0012		0.034	0.0035
	0.555	0.0205	0.00076235		0.0902	0.0024	0.0024	0.0024		0.555	0.0438	0.0014		0.0902	0.0027	0.0027	0.0027		0.555	0.0543	0.0012		0.0902	0.002	0.002	0.002		0.495	0.0232	0.00090198		0.035	0.002	0.002	0.002		0.495	0.0506	0.00068067		0.035	0.0034		0.495	0.0382	0.0014		0.035	0.0035
	0.585	0.0254	0.00090815		0.0911	0.0024	0.0024	0.0024		0.585	0.0552	0.0016		0.0911	0.0027	0.0027	0.0027		0.585	0.0673	0.0037		0.0911	0.002	0.002	0.002		0.525	0.0293	0.0018		0.0361	0.002	0.002	0.002		0.525	0.0662	0.0021		0.0361	0.0034		0.525	0.0518	0.0013		0.0361	0.0035
	0.615	0.0362	0.00093613		0.0921	0.0024	0.0024	0.0024		0.615	0.0685	0.0023		0.0921	0.0027	0.0027	0.0027		0.615	0.0768	0.00075096		0.0921	0.002	0.002	0.002		0.555	0.0378	0.0014		0.0371	0.002	0.002	0.002		0.555	0.0807	0.0015		0.0371	0.0034		0.555	0.0657	0.00092544		0.0371	0.0035
	0.645	0.0465	0.00085242		0.093	0.0024	0.0024	0.0024		0.645	0.0816	0.0024		0.093	0.0027	0.0027	0.0027		0.645	0.0849	0.0019		0.093	0.002	0.002	0.002		0.585	0.0493	0.0033		0.0381	0.002	0.002	0.002		0.585	0.0977	0.0024		0.0381	0.0034		0.585	0.0827	0.0035		0.0381	0.0035
	0.675	0.0614	0.0013		0.094	0.0024	0.0024	0.0024		0.675	0.09	0.0054		0.094	0.0027	0.0027	0.0027		0.675	0.0864	0.00031153		0.094	0.002	0.002	0.002		0.615	0.063	0.0043		0.0391	0.002	0.002	0.002		0.615	0.1086	0.0017		0.0391	0.0034		0.615	0.0982	0.00057941		0.0391	0.0035
	0.705	0.0792	0.0023		0.095	0.0024	0.0024	0.0024		0.705	0.0906	0.004		0.095	0.0027	0.0027	0.0027		0.705	0.0833	0.0035		0.095	0.002	0.002	0.002		0.645	0.0705	0.0028		0.0401	0.002	0.002	0.002		0.645	0.1092	0.0055		0.0401	0.0034		0.645	0.11	0.0027		0.0401	0.0035
	0.735	0.104	0.0027		0.0959	0.0024	0.0024	0.0024		0.735	0.088	0.0038		0.0959	0.0027	0.0027	0.0027		0.735	0.0844	0.0028		0.0959	0.002	0.002	0.002		0.675	0.0787	0.00022977		0.0412	0.002	0.002	0.002		0.675	0.1	0.0014		0.0412	0.0034		0.675	0.1086	0.0017		0.0412	0.0035
	0.765	0.1181	0.0021		0.0969	0.0024	0.0024	0.0024		0.765	0.0851	0.0067		0.0969	0.0027	0.0027	0.0027		0.765	0.0786	0.00069669		0.0969	0.002	0.002	0.002		0.705	0.0884	0.0017		0.0422	0.002	0.002	0.002		0.705	0.0816	0.0026		0.0422	0.0034		0.705	0.0965	0.00076418		0.0422	0.0035
	0.795	0.1254	0.003		0.0979	0.0024	0.0024	0.0024		0.795	0.0785	0.0071		0.0979	0.0027	0.0027	0.0027		0.795	0.0707	0.003		0.0979	0.002	0.002	0.002		0.735	0.0929	0.0044		0.0432	0.002	0.002	0.002		0.735	0.057	0.003		0.0432	0.0034		0.735	0.0784	0.0023		0.0432	0.0035
	0.825	0.1125	0.0055		0.0988	0.0024	0.0024	0.0024		0.825	0.0705	0.002		0.0988	0.0027	0.0027	0.0027		0.825	0.0571	0.004		0.0988	0.002	0.002	0.002		0.765	0.0931	0.0046		0.0442	0.002	0.002	0.002		0.765	0.036	0.0014		0.0442	0.0034		0.765	0.0555	0.0018		0.0442	0.0035
	0.855	0.0858	0.0038		0.0998	0.0024	0.0024	0.0024		0.855	0.0521	0.0006954		0.0998	0.0027	0.0027	0.0027		0.855	0.0387	0.0022		0.0998	0.002	0.002	0.002		0.795	0.0883	0.0039		0.045	0.002	0.002	0.002		0.795	0.0212	0.0011		0.045	0.0034		0.795	0.0372	0.0013		0.045	0.0035
	0.885	0.0521	0.0043		0.1007	0.0024	0.0024	0.0024		0.885	0.0302	0.0011		0.1007	0.0027	0.0027	0.0027		0.885	0.0216	0.00099688		0.1007	0.002	0.002	0.002		0.825	0.0824	0.00086224		0.0452	0.002	0.002	0.002		0.825	0.0132	0.0013		0.0452	0.0034		0.825	0.0234	0.00034017		0.0452	0.0035
	0.915	0.0299	0.0017		0.1017	0.0024	0.0024	0.0024		0.915	0.0167	0.0013		0.1017	0.0027	0.0027	0.0027		0.915	0.0119	0.00049008		0.1017	0.002	0.002	0.002		0.855	0.0591	0.0021		0.0463	0.002	0.002	0.002		0.855	0.0078	0.00028115		0.0463	0.0034		0.855	0.0129	0.00057941		0.0463	0.0035
	0.945	0.016	0.00053055		0.1027	0.0024	0.0024	0.0024		0.945	0.0092	0.00044074		0.1027	0.0027	0.0027	0.0027		0.945	0.0071	0.00094007		0.1027	0.002	0.002	0.002		0.885	0.0353	0.0017		0.0473	0.002	0.002	0.002		0.885	0.0057	0.00037193		0.0473	0.0034		0.885	0.008	0.00054469		0.0473	0.0035
	0.975	0.0094	0.0011		0.1036	0.0024	0.0024	0.0024		0.975	0.0048	0.00086638		0.1036	0.0027	0.0027	0.0027		0.975	0.005	0.00019183		0.1036	0.002	0.002	0.002		0.915	0.021	0.0015		0.0483	0.002	0.002	0.002		0.915	0.0041	0.00040581		0.0483	0.0034		0.915	0.0054	0.00040765		0.0483	0.0035
	1.005	0.0025	0.000222		0.1046	0.0024	0.0024	0.0024		1.005	0.00077787	9.6305e-05		0.1046	0.0027	0.0027	0.0027		1.005	0.001	0.00027363		0.1046	0.002	0.002	0.002		0.945	0.0123	0.00047354		0.0493	0.002	0.002	0.002		0.945	0.0029	0.00016232		0.0493	0.0034		0.945	0.0039	0.0002075		0.0493	0.0035
					0.105	0.0024	0.0024	0.0024						0.105	0.0027	0.0027	0.0027						0.105	0.002	0.002	0.002		0.975	0.0068	0.00072047		0.0503	0.002	0.002	0.002		0.975	0.0022	0.0006339		0.0503	0.0034		0.975	0.0028	0.0003659		0.0503	0.0035
					0.1055	0.0024	0.0024	0.0024						0.1055	0.0027	0.0027	0.0027						0.1055	0.002	0.002	0.002		1.005	0.0013	9.9124e-05		0.0514	0.002	0.002	0.002		1.005	0.00073046	8.1162e-05		0.0514	0.0034		1.005	0.00061398	6.8625e-05		0.0514	0.0035
					0.1065	0.0024	0.0024	0.0024						0.1065	0.0027	0.0027	0.0027						0.1065	0.002	0.002	0.002						0.0524	0.002	0.002	0.002						0.0524	0.0034						0.0524	0.0035
					0.1075	0.0024	0.0024	0.0024						0.1075	0.0027	0.0027	0.0027						0.1075	0.002	0.002	0.002						0.0534	0.002	0.002	0.002						0.0534	0.0034						0.0534	0.0035
					0.1084	0.0024	0.0024	0.0024						0.1084	0.0027	0.0027	0.0027						0.1084	0.002	0.002	0.002						0.0544	0.002	0.002	0.002						0.0544	0.0034						0.0544	0.0035
					0.1094	0.0024	0.0024	0.0024						0.1094	0.0027	0.0027	0.0027						0.1094	0.002	0.002	0.002						0.0555	0.002	0.002	0.002						0.0555	0.0034						0.0555	0.0035
					0.1103	0.0024	0.0024	0.0024						0.1103	0.0027	0.0027	0.0027						0.1103	0.002	0.002	0.002						0.0565	0.002	0.002	0.002						0.0565	0.0034						0.0565	0.0035
					0.1113	0.0024	0.0024	0.0024						0.1113	0.0027	0.0027	0.0027						0.1113	0.002	0.002	0.002						0.0575	0.002	0.002	0.002						0.0575	0.0034						0.0575	0.0035
					0.1123	0.0024	0.0024	0.0024						0.1123	0.0027	0.0027	0.0027						0.1123	0.002	0.002	0.002						0.0585	0.002	0.002	0.002						0.0585	0.0034						0.0585	0.0035
					0.1132	0.0024	0.0024	0.0024						0.1132	0.0027	0.0027	0.0027						0.1132	0.002	0.002	0.002						0.0595	0.002	0.002	0.002						0.0595	0.0034						0.0595	0.0035
					0.1142	0.0024	0.0024	0.0024						0.1142	0.0027	0.0027	0.0027						0.1142	0.002	0.002	0.002						0.0606	0.002	0.002	0.002						0.0606	0.0034						0.0606	0.0035
					0.1152	0.0024	0.0024	0.0024						0.1152	0.0027	0.0027	0.0027						0.1152	0.002	0.002	0.002						0.0616	0.002	0.002	0.002						0.0616	0.0034						0.0616	0.0035
					0.1161	0.0024	0.0024	0.0024						0.1161	0.0027	0.0027	0.0027						0.1161	0.002	0.002	0.002						0.0626	0.002	0.002	0.002						0.0626	0.0034						0.0626	0.0035
					0.1171	0.0024	0.0024	0.0024						0.1171	0.0027	0.0027	0.0027						0.1171	0.002	0.002	0.002						0.0636	0.002	0.002	0.002						0.0636	0.0034						0.0636	0.0035
					0.118	0.0024	0.0024	0.0024						0.118	0.0027	0.0027	0.0027						0.118	0.002	0.002	0.002						0.0646	0.002	0.002	0.002						0.0646	0.0034						0.0646	0.0035
					0.119	0.0024	0.0024	0.0024						0.119	0.0027	0.0027	0.0027						0.119	0.002	0.002	0.002						0.0657	0.002	0.002	0.002						0.0657	0.0034						0.0657	0.0035
					0.12	0.0024	0.0024	0.0024						0.12	0.0027	0.0027	0.0027						0.12	0.002	0.002	0.002						0.0667	0.002	0.002	0.002						0.0667	0.0034						0.0667	0.0035
					0.1209	0.0024	0.0024	0.0024						0.1209	0.0027	0.0027	0.0027						0.1209	0.002	0.002	0.002						0.0677	0.002	0.002	0.002						0.0677	0.0034						0.0677	0.0035
					0.1219	0.0024	0.0024	0.0024						0.1219	0.0027	0.0027	0.0027						0.1219	0.002	0.002	0.002						0.0687	0.002	0.002	0.002						0.0687	0.0034						0.0687	0.0035
					0.1228	0.0024	0.0024	0.0024						0.1228	0.0027	0.0027	0.0027						0.1228	0.002	0.002	0.002						0.0697	0.002	0.002	0.002						0.0697	0.0034						0.0697	0.0035
					0.1238	0.0024	0.0024	0.0024						0.1238	0.0027	0.0027	0.0027						0.1238	0.002	0.002	0.002						0.0708	0.002	0.002	0.002						0.0708	0.0034						0.0708	0.0035
					0.1248	0.0024	0.0024	0.0024						0.1248	0.0027	0.0027	0.0027						0.1248	0.002	0.002	0.002						0.0718	0.002	0.002	0.002						0.0718	0.0034						0.0718	0.0035
					0.1257	0.0024	0.0024	0.0024						0.1257	0.0027	0.0027	0.0027						0.1257	0.002	0.002	0.002						0.0728	0.002	0.002	0.002						0.0728	0.0034						0.0728	0.0035
					0.1267	0.0024	0.0024	0.0024						0.1267	0.0027	0.0027	0.0027						0.1267	0.002	0.002	0.002						0.0738	0.002	0.002	0.002						0.0738	0.0034						0.0738	0.0035
					0.1276	0.0024	0.0024	0.0024						0.1276	0.0027	0.0027	0.0027						0.1276	0.002	0.002	0.002						0.0748	0.002	0.002	0.002						0.0748	0.0034						0.0748	0.0035
					0.1286	0.0024	0.0024	0.0024						0.1286	0.0027	0.0027	0.0027						0.1286	0.002	0.002	0.002						0.075	0.002	0.002	0.002						0.075	0.0034						0.075	0.0035
					0.1296	0.0024	0.0024	0.0024						0.1296	0.0027	0.0027	0.0027						0.1296	0.002	0.002	0.002						0.0759	0.002	0.002	0.002						0.0759	0.0034						0.0759	0.0035
					0.1305	0.0024	0.0024	0.0024						0.1305	0.0027	0.0027	0.0027						0.1305	0.002	0.002	0.002						0.0769	0.002	0.002	0.002						0.0769	0.0034						0.0769	0.0035
					0.1315	0.0024	0.0024	0.0024						0.1315	0.0027	0.0027	0.0027						0.1315	0.002	0.002	0.002						0.0779	0.002	0.002	0.002						0.0779	0.0034						0.0779	0.0035
					0.1324	0.0024	0.0024	0.0024						0.1324	0.0027	0.0027	0.0027						0.1324	0.002	0.002	0.002						0.0789	0.002	0.002	0.002						0.0789	0.0034						0.0789	0.0035
					0.1334	0.0024	0.0024	0.0024						0.1334	0.0027	0.0027	0.0027						0.1334	0.002	0.002	0.002						0.08	0.002	0.002	0.002						0.08	0.0034						0.08	0.0035
					0.1344	0.0024	0.0024	0.0024						0.1344	0.0027	0.0027	0.0027						0.1344	0.002	0.002	0.002						0.081	0.002	0.002	0.002						0.081	0.0034						0.081	0.0035
					0.135	0.0024	0.0024	0.0024						0.135	0.0027	0.0027	0.0027						0.135	0.002	0.002	0.002						0.082	0.002	0.002	0.002						0.082	0.0034						0.082	0.0035
					0.1353	0.0024	0.0024	0.0024						0.1353	0.0027	0.0027	0.0027						0.1353	0.002	0.002	0.002						0.083	0.002	0.002	0.002						0.083	0.0034						0.083	0.0035
					0.1363	0.0024	0.0024	0.0024						0.1363	0.0027	0.0027	0.0027						0.1363	0.002	0.002	0.002						0.084	0.002	0.002	0.002						0.084	0.0034						0.084	0.0035
					0.1373	0.0024	0.0024	0.0024						0.1373	0.0027	0.0027	0.0027						0.1373	0.002	0.002	0.002						0.0851	0.002	0.002	0.002						0.0851	0.0034						0.0851	0.0035
					0.1382	0.0024	0.0024	0.0024						0.1382	0.0027	0.0027	0.0027						0.1382	0.002	0.002	0.002						0.0861	0.002	0.002	0.002						0.0861	0.0034						0.0861	0.0035
					0.1392	0.0024	0.0024	0.0024						0.1392	0.0027	0.0027	0.0027						0.1392	0.002	0.002	0.002						0.0871	0.002	0.002	0.002						0.0871	0.0034						0.0871	0.0035
					0.1401	0.0024	0.0024	0.0024						0.1401	0.0027	0.0027	0.0027						0.1401	0.002	0.002	0.002						0.0881	0.002	0.002	0.002						0.0881	0.0034						0.0881	0.0035
					0.1411	0.0024	0.0024	0.0024						0.1411	0.0027	0.0027	0.0027						0.1411	0.002	0.002	0.002						0.0891	0.002	0.002	0.002						0.0891	0.0034						0.0891	0.0035
					0.1421	0.0024	0.0024	0.0024						0.1421	0.0027	0.0027	0.0027						0.1421	0.002	0.002	0.002						0.0902	0.002	0.002	0.002						0.0902	0.0034						0.0902	0.0035
					0.143	0.0024	0.0024	0.0024						0.143	0.0027	0.0027	0.0027						0.143	0.002	0.002	0.002						0.0912	0.002	0.002	0.002						0.0912	0.0034						0.0912	0.0035
					0.144	0.0024	0.0024	0.0024						0.144	0.0027	0.0027	0.0027						0.144	0.002	0.002	0.002						0.0922	0.002	0.002	0.002						0.0922	0.0034						0.0922	0.0035
					0.1449	0.0024	0.0024	0.0024						0.1449	0.0027	0.0027	0.0027						0.1449	0.002	0.002	0.002						0.0932	0.002	0.002	0.002						0.0932	0.0034						0.0932	0.0035
					0.1459	0.0024	0.0024	0.0024						0.1459	0.0027	0.0027	0.0027						0.1459	0.002	0.002	0.002						0.0942	0.002	0.002	0.002						0.0942	0.0034						0.0942	0.0035
					0.1469	0.0024	0.0024	0.0024						0.1469	0.0027	0.0027	0.0027						0.1469	0.002	0.002	0.002						0.0953	0.002	0.002	0.002						0.0953	0.0034						0.0953	0.0035
					0.1478	0.0024	0.0024	0.0024						0.1478	0.0027	0.0027	0.0027						0.1478	0.002	0.002	0.002						0.0963	0.002	0.002	0.002						0.0963	0.0034						0.0963	0.0035
					0.1488	0.0024	0.0024	0.0024						0.1488	0.0027	0.0027	0.0027						0.1488	0.002	0.002	0.002						0.0973	0.002	0.002	0.002						0.0973	0.0034						0.0973	0.0035
					0.1497	0.0024	0.0024	0.0024						0.1497	0.0027	0.0027	0.0027						0.1497	0.002	0.002	0.002						0.0983	0.002	0.002	0.002						0.0983	0.0034						0.0983	0.0035
					0.1507	0.0024	0.0024	0.0024						0.1507	0.0027	0.0027	0.0027						0.1507	0.002	0.002	0.002						0.0994	0.002	0.002	0.002						0.0994	0.0034						0.0994	0.0035
					0.1517	0.0024	0.0024	0.0024						0.1517	0.0027	0.0027	0.0027						0.1517	0.002	0.002	0.002						0.1004	0.002	0.002	0.002						0.1004	0.0034						0.1004	0.0035
					0.1526	0.0024	0.0024	0.0024						0.1526	0.0027	0.0027	0.0027						0.1526	0.002	0.002	0.002						0.1014	0.002	0.002	0.002						0.1014	0.0034						0.1014	0.0035
					0.1536	0.0024	0.0024	0.0024						0.1536	0.0027	0.0027	0.0027						0.1536	0.002	0.002	0.002						0.1024	0.002	0.002	0.002						0.1024	0.0034						0.1024	0.0035
					0.1545	0.0024	0.0024	0.0024						0.1545	0.0027	0.0027	0.0027						0.1545	0.002	0.002	0.002						0.1034	0.002	0.002	0.002						0.1034	0.0034						0.1034	0.0035
					0.1555	0.0024	0.0024	0.0024						0.1555	0.0027	0.0027	0.0027						0.1555	0.002	0.002	0.002						0.1045	0.002	0.002	0.002						0.1045	0.0034						0.1045	0.0035
					0.1565	0.0024	0.0024	0.0024						0.1565	0.0027	0.0027	0.0027						0.1565	0.002	0.002	0.002						0.105	0.002	0.002	0.002						0.105	0.0034						0.105	0.0035
					0.1574	0.0024	0.0024	0.0024						0.1574	0.0027	0.0027	0.0027						0.1574	0.002	0.002	0.002						0.1055	0.002	0.002	0.002						0.1055	0.0034						0.1055	0.0035
					0.1584	0.0024	0.0024	0.0024						0.1584	0.0027	0.0027	0.0027						0.1584	0.002	0.002	0.002						0.1065	0.002	0.002	0.002						0.1065	0.0034						0.1065	0.0035
					0.1594	0.0024	0.0024	0.0024						0.1594	0.0027	0.0027	0.0027						0.1594	0.002	0.002	0.002						0.1075	0.002	0.002	0.002						0.1075	0.0034						0.1075	0.0035
					0.1603	0.0024	0.0024	0.0024						0.1603	0.0027	0.0027	0.0027						0.1603	0.002	0.002	0.002						0.1085	0.002	0.002	0.002						0.1085	0.0034						0.1085	0.0035
					0.1613	0.0024	0.0024	0.0024						0.1613	0.0027	0.0027	0.0027						0.1613	0.002	0.002	0.002						0.1096	0.002	0.002	0.002						0.1096	0.0034						0.1096	0.0035
					0.1622	0.0024	0.0024	0.0024						0.1622	0.0027	0.0027	0.0027						0.1622	0.002	0.002	0.002						0.1106	0.002	0.002	0.002						0.1106	0.0034						0.1106	0.0035
					0.1632	0.0024	0.0024	0.0024						0.1632	0.0027	0.0027	0.0027						0.1632	0.002	0.002	0.002						0.1116	0.002	0.002	0.002						0.1116	0.0034						0.1116	0.0035
					0.1642	0.0024	0.0024	0.0024						0.1642	0.0027	0.0027	0.0027						0.1642	0.002	0.002	0.002						0.1126	0.002	0.002	0.002						0.1126	0.0034						0.1126	0.0035
					0.165	0.0024	0.0024	0.0024						0.165	0.0027	0.0027	0.0027						0.165	0.002	0.002	0.002						0.1136	0.002	0.002	0.002						0.1136	0.0034						0.1136	0.0035
					0.1651	0.0024	0.0024	0.0024						0.1651	0.0027	0.0027	0.0027						0.1651	0.002	0.002	0.002						0.1147	0.002	0.002	0.002						0.1147	0.0034						0.1147	0.0035
					0.1661	0.0024	0.0024	0.0024						0.1661	0.0027	0.0027	0.0027						0.1661	0.002	0.002	0.002						0.1157	0.002	0.002	0.002						0.1157	0.0034						0.1157	0.0035
					0.167	0.0024	0.0024	0.0024						0.167	0.0027	0.0027	0.0027						0.167	0.002	0.002	0.002						0.1167	0.002	0.002	0.002						0.1167	0.0034						0.1167	0.0035
					0.168	0.0024	0.0024	0.0024						0.168	0.0027	0.0027	0.0027						0.168	0.002	0.002	0.002						0.1177	0.002	0.002	0.002						0.1177	0.0034						0.1177	0.0035
					0.169	0.0024	0.0024	0.0024						0.169	0.0027	0.0027	0.0027						0.169	0.002	0.002	0.002						0.1188	0.002	0.002	0.002						0.1188	0.0034						0.1188	0.0035
					0.1699	0.0024	0.0024	0.0024						0.1699	0.0027	0.0027	0.0027						0.1699	0.002	0.002	0.002						0.1198	0.002	0.002	0.002						0.1198	0.0034						0.1198	0.0035
					0.1709	0.0024	0.0024	0.0024						0.1709	0.0027	0.0027	0.0027						0.1709	0.002	0.002	0.002						0.1208	0.002	0.002	0.002						0.1208	0.0034						0.1208	0.0035
					0.1718	0.0024	0.0024	0.0024						0.1718	0.0027	0.0027	0.0027						0.1718	0.002	0.002	0.002						0.1218	0.002	0.002	0.002						0.1218	0.0034						0.1218	0.0035
					0.1728	0.0024	0.0024	0.0024						0.1728	0.0027	0.0027	0.0027						0.1728	0.002	0.002	0.002						0.1228	0.002	0.002	0.002						0.1228	0.0034						0.1228	0.0035
					0.1738	0.0024	0.0024	0.0024						0.1738	0.0027	0.0027	0.0027						0.1738	0.002	0.002	0.002						0.1239	0.002	0.002	0.002						0.1239	0.0034						0.1239	0.0035
					0.1747	0.0024	0.0024	0.0024						0.1747	0.0027	0.0027	0.0027						0.1747	0.002	0.002	0.002						0.1249	0.002	0.002	0.002						0.1249	0.0034						0.1249	0.0035
					0.1757	0.0024	0.0024	0.0024						0.1757	0.0027	0.0027	0.0027						0.1757	0.002	0.002	0.002						0.1259	0.002	0.002	0.002						0.1259	0.0034						0.1259	0.0035
					0.1767	0.0024	0.0024	0.0024						0.1767	0.0027	0.0027	0.0027						0.1767	0.002	0.002	0.002						0.1269	0.002	0.002	0.002						0.1269	0.0034						0.1269	0.0035
					0.1776	0.0024	0.0024	0.0024						0.1776	0.0027	0.0027	0.0027						0.1776	0.002	0.002	0.002						0.1279	0.002	0.002	0.002						0.1279	0.0034						0.1279	0.0035
					0.1786	0.0024	0.0024	0.0024						0.1786	0.0027	0.0027	0.0027						0.1786	0.002	0.002	0.002						0.129	0.002	0.002	0.002						0.129	0.0034						0.129	0.0035
					0.1795	0.0024	0.0024	0.0024						0.1795	0.0027	0.0027	0.0027						0.1795	0.002	0.002	0.002						0.13	0.002	0.002	0.002						0.13	0.0034						0.13	0.0035
					0.1805	0.0024	0.0024	0.0024						0.1805	0.0027	0.0027	0.0027						0.1805	0.002	0.002	0.002						0.131	0.002	0.002	0.002						0.131	0.0034						0.131	0.0035
					0.1815	0.0024	0.0024	0.0024						0.1815	0.0027	0.0027	0.0027						0.1815	0.002	0.002	0.002						0.132	0.002	0.002	0.002						0.132	0.0034						0.132	0.0035
					0.1824	0.0024	0.0024	0.0024						0.1824	0.0027	0.0027	0.0027						0.1824	0.002	0.002	0.002						0.133	0.002	0.002	0.002						0.133	0.0034						0.133	0.0035
					0.1834	0.0024	0.0024	0.0024						0.1834	0.0027	0.0027	0.0027						0.1834	0.002	0.002	0.002						0.1341	0.002	0.002	0.002						0.1341	0.0034						0.1341	0.0035
					0.1843	0.0024	0.0024	0.0024						0.1843	0.0027	0.0027	0.0027						0.1843	0.002	0.002	0.002						0.135	0.002	0.002	0.002						0.135	0.0034						0.135	0.0035
					0.1853	0.0024	0.0024	0.0024						0.1853	0.0027	0.0027	0.0027						0.1853	0.002	0.002	0.002						0.1351	0.002	0.002	0.002						0.1351	0.0034						0.1351	0.0035
					0.1863	0.0024	0.0024	0.0024						0.1863	0.0027	0.0027	0.0027						0.1863	0.0021	0.002	0.0021						0.1361	0.002	0.002	0.002						0.1361	0.0034						0.1361	0.0035
					0.1872	0.0024	0.0024	0.0024						0.1872	0.0027	0.0027	0.0027						0.1872	0.0021	0.002	0.0021						0.1371	0.002	0.002	0.002						0.1371	0.0034						0.1371	0.0035
					0.1882	0.0024	0.0024	0.0024						0.1882	0.0027	0.0027	0.0027						0.1882	0.0021	0.002	0.0021						0.1382	0.002	0.002	0.002						0.1382	0.0034						0.1382	0.0035
					0.1891	0.0024	0.0024	0.0024						0.1891	0.0027	0.0027	0.0027						0.1891	0.0021	0.002	0.0021						0.1392	0.002	0.002	0.002						0.1392	0.0034						0.1392	0.0035
					0.1901	0.0024	0.0024	0.0024						0.1901	0.0027	0.0027	0.0027						0.1901	0.0021	0.002	0.0021						0.1402	0.002	0.002	0.002						0.1402	0.0034						0.1402	0.0035
					0.1911	0.0024	0.0024	0.0024						0.1911	0.0027	0.0027	0.0027						0.1911	0.0021	0.002	0.0021						0.1412	0.002	0.002	0.002						0.1412	0.0034						0.1412	0.0035
					0.192	0.0024	0.0024	0.0024						0.192	0.0027	0.0027	0.0027						0.192	0.0021	0.002	0.0021						0.1422	0.002	0.002	0.002						0.1422	0.0034						0.1422	0.0035
					0.193	0.0024	0.0024	0.0024						0.193	0.0027	0.0027	0.0027						0.193	0.0021	0.002	0.0021						0.1433	0.002	0.002	0.002						0.1433	0.0034						0.1433	0.0035
					0.1939	0.0024	0.0024	0.0024						0.1939	0.0027	0.0027	0.0027						0.1939	0.0021	0.002	0.0021						0.1443	0.002	0.002	0.002						0.1443	0.0034						0.1443	0.0035
					0.1949	0.0024	0.0024	0.0024						0.1949	0.0027	0.0027	0.0027						0.1949	0.0021	0.002	0.0021						0.1453	0.002	0.002	0.002						0.1453	0.0034						0.1453	0.0035
					0.195	0.0024	0.0024	0.0024						0.195	0.0027	0.0027	0.0027						0.195	0.0021	0.002	0.0021						0.1463	0.002	0.002	0.002						0.1463	0.0034						0.1463	0.0035
					0.1959	0.0024	0.0024	0.0024						0.1959	0.0027	0.0027	0.0027						0.1959	0.0021	0.002	0.0021						0.1473	0.002	0.002	0.002						0.1473	0.0034						0.1473	0.0035
					0.1968	0.0024	0.0024	0.0024						0.1968	0.0027	0.0027	0.0027						0.1968	0.0021	0.002	0.0021						0.1484	0.002	0.002	0.002						0.1484	0.0034						0.1484	0.0035
					0.1978	0.0024	0.0024	0.0024						0.1978	0.0027	0.0027	0.0027						0.1978	0.0021	0.002	0.0021						0.1494	0.002	0.002	0.002						0.1494	0.0034						0.1494	0.0035
					0.1988	0.0024	0.0024	0.0024						0.1988	0.0027	0.0027	0.0027						0.1988	0.0021	0.002	0.0021						0.1504	0.002	0.002	0.002						0.1504	0.0034						0.1504	0.0035
					0.1997	0.0024	0.0024	0.0024						0.1997	0.0027	0.0027	0.0027						0.1997	0.0021	0.002	0.0021						0.1514	0.002	0.002	0.002						0.1514	0.0034						0.1514	0.0035
					0.2007	0.0024	0.0024	0.0024						0.2007	0.0027	0.0027	0.0027						0.2007	0.0021	0.002	0.0021						0.1524	0.002	0.002	0.002						0.1524	0.0034						0.1524	0.0035
					0.2016	0.0024	0.0024	0.0024						0.2016	0.0027	0.0027	0.0027						0.2016	0.0021	0.002	0.0021						0.1535	0.002	0.002	0.002						0.1535	0.0034						0.1535	0.0035
					0.2026	0.0024	0.0024	0.0024						0.2026	0.0027	0.0027	0.0027						0.2026	0.0021	0.002	0.0021						0.1545	0.002	0.002	0.002						0.1545	0.0034						0.1545	0.0035
					0.2036	0.0024	0.0024	0.0024						0.2036	0.0027	0.0027	0.0027						0.2036	0.0021	0.002	0.0021						0.1555	0.002	0.002	0.002						0.1555	0.0034						0.1555	0.0035
					0.2045	0.0024	0.0024	0.0024						0.2045	0.0027	0.0027	0.0027						0.2045	0.0021	0.002	0.0021						0.1565	0.002	0.002	0.002						0.1565	0.0034						0.1565	0.0035
					0.2055	0.0024	0.0024	0.0024						0.2055	0.0027	0.0027	0.0027						0.2055	0.0021	0.002	0.0021						0.1576	0.002	0.002	0.002						0.1576	0.0034						0.1576	0.0035
					0.2064	0.0024	0.0024	0.0024						0.2064	0.0027	0.0027	0.0027						0.2064	0.0021	0.002	0.0021						0.1586	0.002	0.002	0.002						0.1586	0.0034						0.1586	0.0035
					0.2074	0.0024	0.0024	0.0024						0.2074	0.0027	0.0027	0.0027						0.2074	0.0021	0.002	0.0021						0.1596	0.002	0.002	0.002						0.1596	0.0034						0.1596	0.0035
					0.2084	0.0024	0.0024	0.0024						0.2084	0.0027	0.0027	0.0027						0.2084	0.0021	0.002	0.0021						0.1606	0.002	0.002	0.002						0.1606	0.0034						0.1606	0.0035
					0.2093	0.0024	0.0024	0.0024						0.2093	0.0027	0.0027	0.0027						0.2093	0.0021	0.002	0.0021						0.1616	0.002	0.002	0.002						0.1616	0.0034						0.1616	0.0035
					0.2103	0.0024	0.0024	0.0024						0.2103	0.0027	0.0027	0.0027						0.2103	0.0021	0.002	0.0021						0.1627	0.002	0.002	0.002						0.1627	0.0034						0.1627	0.0035
					0.2112	0.0024	0.0024	0.0024						0.2112	0.0027	0.0027	0.0027						0.2112	0.0021	0.002	0.0021						0.1637	0.002	0.002	0.002						0.1637	0.0034						0.1637	0.0035
					0.2122	0.0024	0.0024	0.0024						0.2122	0.0027	0.0027	0.0027						0.2122	0.0021	0.002	0.0021						0.1647	0.002	0.002	0.002						0.1647	0.0034						0.1647	0.0035
					0.2132	0.0024	0.0024	0.0024						0.2132	0.0027	0.0027	0.0027						0.2132	0.0021	0.002	0.0021						0.165	0.002	0.002	0.002						0.165	0.0034						0.165	0.0035
					0.2141	0.0024	0.0024	0.0024						0.2141	0.0027	0.0027	0.0027						0.2141	0.0021	0.002	0.0021						0.1657	0.002	0.002	0.002						0.1657	0.0034						0.1657	0.0035
					0.2151	0.0024	0.0024	0.0024						0.2151	0.0027	0.0027	0.0027						0.2151	0.0021	0.002	0.0021						0.1667	0.002	0.002	0.002						0.1667	0.0034						0.1667	0.0035
					0.2161	0.0024	0.0024	0.0024						0.2161	0.0027	0.0027	0.0027						0.2161	0.0021	0.002	0.0021						0.1678	0.002	0.002	0.002						0.1678	0.0034						0.1678	0.0035
					0.217	0.0024	0.0024	0.0024						0.217	0.0027	0.0027	0.0027						0.217	0.0021	0.002	0.0021						0.1688	0.002	0.002	0.002						0.1688	0.0034						0.1688	0.0035
					0.218	0.0024	0.0024	0.0024						0.218	0.0027	0.0027	0.0027						0.218	0.0021	0.002	0.0021						0.1698	0.002	0.002	0.002						0.1698	0.0034						0.1698	0.0035
					0.2189	0.0024	0.0024	0.0024						0.2189	0.0027	0.0027	0.0027						0.2189	0.0021	0.002	0.0021						0.1708	0.002	0.002	0.002						0.1708	0.0034						0.1708	0.0035
					0.2199	0.0024	0.0024	0.0024						0.2199	0.0027	0.0027	0.0027						0.2199	0.0021	0.002	0.0021						0.1718	0.002	0.002	0.002						0.1718	0.0034						0.1718	0.0035
					0.2209	0.0024	0.0024	0.0024						0.2209	0.0027	0.0027	0.0027						0.2209	0.0021	0.002	0.0021						0.1729	0.002	0.002	0.002						0.1729	0.0034						0.1729	0.0035
					0.2218	0.0024	0.0024	0.0024						0.2218	0.0027	0.0027	0.0027						0.2218	0.0021	0.002	0.0021						0.1739	0.002	0.002	0.002						0.1739	0.0034						0.1739	0.0035
					0.2228	0.0024	0.0024	0.0024						0.2228	0.0027	0.0027	0.0027						0.2228	0.0021	0.002	0.0021						0.1749	0.002	0.002	0.002						0.1749	0.0034						0.1749	0.0035
					0.2237	0.0024	0.0024	0.0024						0.2237	0.0027	0.0027	0.0027						0.2237	0.0021	0.002	0.0021						0.1759	0.002	0.002	0.002						0.1759	0.0034						0.1759	0.0035
					0.2247	0.0024	0.0024	0.0024						0.2247	0.0027	0.0027	0.0027						0.2247	0.0021	0.002	0.0021						0.177	0.002	0.002	0.002						0.177	0.0034						0.177	0.0035
					0.225	0.0024	0.0024	0.0024						0.225	0.0027	0.0027	0.0027						0.225	0.0021	0.002	0.0021						0.178	0.002	0.002	0.002						0.178	0.0034						0.178	0.0035
					0.2257	0.0024	0.0024	0.0024						0.2257	0.0027	0.0027	0.0027						0.2257	0.0021	0.002	0.0021						0.179	0.002	0.002	0.002						0.179	0.0034						0.179	0.0035
					0.2266	0.0024	0.0024	0.0024						0.2266	0.0027	0.0027	0.0027						0.2266	0.0021	0.002	0.0021						0.18	0.002	0.002	0.002						0.18	0.0034						0.18	0.0035
					0.2276	0.0024	0.0024	0.0024						0.2276	0.0027	0.0027	0.0027						0.2276	0.0022	0.002	0.0022						0.181	0.002	0.002	0.002						0.181	0.0034						0.181	0.0035
					0.2285	0.0024	0.0024	0.0024						0.2285	0.0027	0.0027	0.0027						0.2285	0.0022	0.002	0.0022						0.1821	0.002	0.002	0.002						0.1821	0.0034						0.1821	0.0035
					0.2295	0.0024	0.0024	0.0024						0.2295	0.0027	0.0027	0.0027						0.2295	0.0022	0.002	0.0022						0.1831	0.002	0.002	0.002						0.1831	0.0034						0.1831	0.0035
					0.2305	0.0024	0.0024	0.0024						0.2305	0.0027	0.0027	0.0027						0.2305	0.0022	0.002	0.0022						0.1841	0.002	0.002	0.002						0.1841	0.0034						0.1841	0.0035
					0.2314	0.0024	0.0024	0.0024						0.2314	0.0027	0.0027	0.0027						0.2314	0.0022	0.002	0.0022						0.1851	0.002	0.002	0.002						0.1851	0.0034						0.1851	0.0035
					0.2324	0.0024	0.0024	0.0024						0.2324	0.0027	0.0027	0.0027						0.2324	0.0022	0.002	0.0022						0.1861	0.002	0.002	0.002						0.1861	0.0034						0.1861	0.0035
					0.2333	0.0024	0.0024	0.0024						0.2333	0.0027	0.0027	0.0027						0.2333	0.0022	0.002	0.0022						0.1872	0.002	0.002	0.002						0.1872	0.0034						0.1872	0.0035
					0.2343	0.0024	0.0024	0.0024						0.2343	0.0027	0.0027	0.0027						0.2343	0.0022	0.002	0.0022						0.1882	0.002	0.002	0.002						0.1882	0.0034						0.1882	0.0035
					0.2353	0.0024	0.0024	0.0024						0.2353	0.0027	0.0027	0.0027						0.2353	0.0022	0.002	0.0022						0.1892	0.002	0.002	0.002						0.1892	0.0034						0.1892	0.0035
					0.2362	0.0024	0.0024	0.0024						0.2362	0.0027	0.0027	0.0027						0.2362	0.0022	0.002	0.0022						0.1902	0.002	0.002	0.002						0.1902	0.0034						0.1902	0.0035
					0.2372	0.0024	0.0024	0.0024						0.2372	0.0027	0.0027	0.0027						0.2372	0.0022	0.002	0.0022						0.1912	0.002	0.002	0.002						0.1912	0.0034						0.1912	0.0035
					0.2382	0.0024	0.0024	0.0024						0.2382	0.0027	0.0027	0.0027						0.2382	0.0022	0.002	0.0022						0.1923	0.002	0.002	0.002						0.1923	0.0034						0.1923	0.0035
					0.2391	0.0024	0.0024	0.0024						0.2391	0.0027	0.0027	0.0027						0.2391	0.0022	0.002	0.0022						0.1933	0.002	0.002	0.002						0.1933	0.0034						0.1933	0.0035
					0.2401	0.0024	0.0024	0.0024						0.2401	0.0027	0.0027	0.0027						0.2401	0.0022	0.002	0.0022						0.1943	0.002	0.002	0.002						0.1943	0.0034						0.1943	0.0035
					0.241	0.0024	0.0024	0.0024						0.241	0.0027	0.0027	0.0027						0.241	0.0022	0.002	0.0022						0.195	0.002	0.002	0.002						0.195	0.0034						0.195	0.0035
					0.242	0.0024	0.0024	0.0024						0.242	0.0027	0.0027	0.0027						0.242	0.0022	0.002	0.0022						0.1953	0.002	0.002	0.002						0.1953	0.0034						0.1953	0.0035
					0.243	0.0024	0.0024	0.0024						0.243	0.0027	0.0027	0.0027						0.243	0.0022	0.002	0.0022						0.1964	0.002	0.002	0.002						0.1964	0.0034						0.1964	0.0035
					0.2439	0.0024	0.0024	0.0024						0.2439	0.0027	0.0027	0.0027						0.2439	0.0022	0.002	0.0022						0.1974	0.002	0.002	0.002						0.1974	0.0034						0.1974	0.0035
					0.2449	0.0024	0.0024	0.0024						0.2449	0.0027	0.0027	0.0027						0.2449	0.0022	0.002	0.0022						0.1984	0.002	0.002	0.002						0.1984	0.0034						0.1984	0.0035
					0.2458	0.0024	0.0024	0.0024						0.2458	0.0027	0.0027	0.0027						0.2458	0.0022	0.002	0.0022						0.1994	0.002	0.002	0.002						0.1994	0.0034						0.1994	0.0035
					0.2468	0.0024	0.0024	0.0024						0.2468	0.0027	0.0027	0.0027						0.2468	0.0023	0.002	0.0023						0.2004	0.002	0.002	0.002						0.2004	0.0034						0.2004	0.0035
					0.2478	0.0024	0.0024	0.0024						0.2478	0.0027	0.0027	0.0027						0.2478	0.0023	0.002	0.0023						0.2015	0.002	0.002	0.002						0.2015	0.0034						0.2015	0.0035
					0.2487	0.0024	0.0024	0.0024						0.2487	0.0027	0.0027	0.0027						0.2487	0.0023	0.002	0.0023						0.2025	0.002	0.002	0.002						0.2025	0.0034						0.2025	0.0035
					0.2497	0.0024	0.0024	0.0024						0.2497	0.0027	0.0027	0.0027						0.2497	0.0023	0.002	0.0023						0.2035	0.002	0.002	0.002						0.2035	0.0034						0.2035	0.0035
					0.2506	0.0024	0.0024	0.0024						0.2506	0.0027	0.0027	0.0027						0.2506	0.0023	0.002	0.0023						0.2045	0.002	0.002	0.002						0.2045	0.0034						0.2045	0.0035
					0.2516	0.0024	0.0024	0.0024						0.2516	0.0027	0.0027	0.0027						0.2516	0.0023	0.002	0.0023						0.2055	0.002	0.002	0.002						0.2055	0.0034						0.2055	0.0035
					0.2526	0.0024	0.0024	0.0024						0.2526	0.0028	0.0027	0.0028						0.2526	0.0023	0.002	0.0023						0.2066	0.002	0.002	0.002						0.2066	0.0034						0.2066	0.0035
					0.2535	0.0024	0.0024	0.0024						0.2535	0.0028	0.0027	0.0028						0.2535	0.0023	0.002	0.0023						0.2076	0.002	0.002	0.002						0.2076	0.0034						0.2076	0.0035
					0.2545	0.0024	0.0024	0.0024						0.2545	0.0028	0.0027	0.0028						0.2545	0.0023	0.002	0.0023						0.2086	0.002	0.002	0.002						0.2086	0.0034						0.2086	0.0035
					0.255	0.0024	0.0024	0.0024						0.255	0.0028	0.0027	0.0028						0.255	0.0023	0.002	0.0023						0.2096	0.002	0.002	0.002						0.2096	0.0034						0.2096	0.0035
					0.2555	0.0024	0.0024	0.0024						0.2555	0.0028	0.0027	0.0028						0.2555	0.0023	0.002	0.0023						0.2106	0.002	0.002	0.002						0.2106	0.0034						0.2106	0.0035
					0.2564	0.0024	0.0024	0.0024						0.2564	0.0028	0.0027	0.0028						0.2564	0.0023	0.002	0.0023						0.2117	0.002	0.002	0.002						0.2117	0.0034						0.2117	0.0035
					0.2574	0.0024	0.0024	0.0024						0.2574	0.0028	0.0027	0.0028						0.2574	0.0023	0.002	0.0023						0.2127	0.002	0.002	0.002						0.2127	0.0034						0.2127	0.0035
					0.2583	0.0024	0.0024	0.0024						0.2583	0.0028	0.0027	0.0028						0.2583	0.0023	0.002	0.0023						0.2137	0.002	0.002	0.002						0.2137	0.0034						0.2137	0.0035
					0.2593	0.0024	0.0024	0.0024						0.2593	0.0028	0.0027	0.0028						0.2593	0.0024	0.002	0.0024						0.2147	0.002	0.002	0.002						0.2147	0.0034						0.2147	0.0035
					0.2603	0.0024	0.0024	0.0024						0.2603	0.0028	0.0027	0.0028						0.2603	0.0024	0.002	0.0024						0.2158	0.002	0.002	0.002						0.2158	0.0034						0.2158	0.0035
					0.2612	0.0024	0.0024	0.0024						0.2612	0.0028	0.0027	0.0028						0.2612	0.0024	0.002	0.0024						0.2168	0.002	0.002	0.002						0.2168	0.0034						0.2168	0.0035
					0.2622	0.0024	0.0024	0.0024						0.2622	0.0028	0.0027	0.0028						0.2622	0.0024	0.002	0.0024						0.2178	0.002	0.002	0.002						0.2178	0.0034						0.2178	0.0035
					0.2631	0.0024	0.0024	0.0024						0.2631	0.0028	0.0027	0.0028						0.2631	0.0024	0.002	0.0024						0.2188	0.002	0.002	0.002						0.2188	0.0034						0.2188	0.0035
					0.2641	0.0024	0.0024	0.0024						0.2641	0.0028	0.0027	0.0028						0.2641	0.0024	0.002	0.0024						0.2198	0.002	0.002	0.002						0.2198	0.0034						0.2198	0.0035
					0.2651	0.0024	0.0024	0.0024						0.2651	0.0028	0.0027	0.0028						0.2651	0.0024	0.002	0.0024						0.2209	0.002	0.002	0.002						0.2209	0.0034						0.2209	0.0035
					0.266	0.0024	0.0024	0.0024						0.266	0.0028	0.0027	0.0028						0.266	0.0024	0.002	0.0024						0.2219	0.002	0.002	0.002						0.2219	0.0034						0.2219	0.0035
					0.267	0.0024	0.0024	0.0024						0.267	0.0028	0.0027	0.0028						0.267	0.0024	0.002	0.0024						0.2229	0.002	0.002	0.002						0.2229	0.0034						0.2229	0.0035
					0.2679	0.0024	0.0024	0.0024						0.2679	0.0028	0.0027	0.0028						0.2679	0.0024	0.002	0.0024						0.2239	0.002	0.002	0.002						0.2239	0.0034						0.2239	0.0035
					0.2689	0.0024	0.0024	0.0024						0.2689	0.0028	0.0027	0.0028						0.2689	0.0025	0.002	0.0025						0.2249	0.002	0.002	0.002						0.2249	0.0034						0.2249	0.0035
					0.2699	0.0024	0.0024	0.0024						0.2699	0.0028	0.0027	0.0028						0.2699	0.0025	0.002	0.0025						0.225	0.002	0.002	0.002						0.225	0.0034						0.225	0.0035
					0.2708	0.0024	0.0024	0.0024						0.2708	0.0028	0.0027	0.0028						0.2708	0.0025	0.002	0.0025						0.226	0.002	0.002	0.002						0.226	0.0034						0.226	0.0035
					0.2718	0.0024	0.0024	0.0024						0.2718	0.0028	0.0027	0.0028						0.2718	0.0025	0.002	0.0025						0.227	0.002	0.002	0.002						0.227	0.0034						0.227	0.0035
					0.2727	0.0024	0.0024	0.0024						0.2727	0.0028	0.0027	0.0028						0.2727	0.0025	0.002	0.0025						0.228	0.002	0.002	0.002						0.228	0.0034						0.228	0.0035
					0.2737	0.0024	0.0024	0.0024						0.2737	0.0028	0.0027	0.0028						0.2737	0.0025	0.002	0.0025						0.229	0.002	0.002	0.002						0.229	0.0034						0.229	0.0035
					0.2747	0.0024	0.0024	0.0024						0.2747	0.0028	0.0027	0.0028						0.2747	0.0025	0.002	0.0025						0.23	0.002	0.002	0.002						0.23	0.0034						0.23	0.0035
					0.2756	0.0024	0.0024	0.0024						0.2756	0.0028	0.0027	0.0028						0.2756	0.0025	0.002	0.0025						0.2311	0.002	0.002	0.002						0.2311	0.0034						0.2311	0.0035
					0.2766	0.0024	0.0024	0.0024						0.2766	0.0028	0.0027	0.0028						0.2766	0.0026	0.002	0.0026						0.2321	0.002	0.002	0.002						0.2321	0.0034						0.2321	0.0035
					0.2776	0.0024	0.0024	0.0024						0.2776	0.0028	0.0027	0.0028						0.2776	0.0026	0.002	0.0026						0.2331	0.002	0.002	0.002						0.2331	0.0034						0.2331	0.0035
					0.2785	0.0024	0.0024	0.0024						0.2785	0.0028	0.0027	0.0028						0.2785	0.0026	0.002	0.0026						0.2341	0.002	0.002	0.002						0.2341	0.0034						0.2341	0.0035
					0.2795	0.0024	0.0024	0.0024						0.2795	0.0028	0.0027	0.0028						0.2795	0.0026	0.002	0.0026						0.2352	0.002	0.002	0.002						0.2352	0.0034						0.2352	0.0035
					0.2804	0.0024	0.0024	0.0024						0.2804	0.0028	0.0027	0.0028						0.2804	0.0026	0.002	0.0026						0.2362	0.002	0.002	0.002						0.2362	0.0034						0.2362	0.0035
					0.2814	0.0024	0.0024	0.0024						0.2814	0.0028	0.0027	0.0028						0.2814	0.0026	0.002	0.0026						0.2372	0.002	0.002	0.002						0.2372	0.0034						0.2372	0.0035
					0.2824	0.0024	0.0024	0.0024						0.2824	0.0028	0.0027	0.0028						0.2824	0.0026	0.002	0.0026						0.2382	0.002	0.002	0.002						0.2382	0.0034						0.2382	0.0035
					0.2833	0.0024	0.0024	0.0024						0.2833	0.0028	0.0027	0.0028						0.2833	0.0027	0.002	0.0027						0.2392	0.002	0.002	0.002						0.2392	0.0035						0.2392	0.0035
					0.2843	0.0024	0.0024	0.0024						0.2843	0.0029	0.0027	0.0029						0.2843	0.0027	0.002	0.0027						0.2403	0.002	0.002	0.002						0.2403	0.0035						0.2403	0.0035
					0.285	0.0024	0.0024	0.0024						0.285	0.0029	0.0027	0.0029						0.285	0.0027	0.002	0.0027						0.2413	0.002	0.002	0.002						0.2413	0.0035						0.2413	0.0035
					0.2852	0.0024	0.0024	0.0024						0.2852	0.0029	0.0027	0.0029						0.2852	0.0027	0.002	0.0027						0.2423	0.002	0.002	0.002						0.2423	0.0035						0.2423	0.0035
					0.2862	0.0025	0.0024	0.0025						0.2862	0.0029	0.0027	0.0029						0.2862	0.0027	0.002	0.0027						0.2433	0.002	0.002	0.002						0.2433	0.0035						0.2433	0.0035
					0.2872	0.0025	0.0024	0.0025						0.2872	0.0029	0.0027	0.0029						0.2872	0.0027	0.002	0.0027						0.2443	0.002	0.002	0.002						0.2443	0.0035						0.2443	0.0035
					0.2881	0.0025	0.0024	0.0025						0.2881	0.0029	0.0027	0.0029						0.2881	0.0027	0.002	0.0027						0.2454	0.0021	0.002	0.0021						0.2454	0.0035						0.2454	0.0035
					0.2891	0.0025	0.0024	0.0025						0.2891	0.0029	0.0027	0.0029						0.2891	0.0028	0.002	0.0028						0.2464	0.0021	0.002	0.0021						0.2464	0.0035						0.2464	0.0035
					0.29	0.0025	0.0024	0.0025						0.29	0.0029	0.0027	0.0029						0.29	0.0028	0.002	0.0028						0.2474	0.0021	0.002	0.0021						0.2474	0.0035						0.2474	0.0035
					0.291	0.0025	0.0024	0.0025						0.291	0.0029	0.0027	0.0029						0.291	0.0028	0.002	0.0028						0.2484	0.0021	0.002	0.0021						0.2484	0.0035						0.2484	0.0035
					0.292	0.0025	0.0024	0.0025						0.292	0.0029	0.0027	0.0029						0.292	0.0028	0.002	0.0028						0.2494	0.0021	0.002	0.0021						0.2494	0.0035						0.2494	0.0035
					0.2929	0.0025	0.0024	0.0025						0.2929	0.0029	0.0027	0.0029						0.2929	0.0028	0.002	0.0028						0.2505	0.0021	0.002	0.0021						0.2505	0.0035						0.2505	0.0035
					0.2939	0.0025	0.0024	0.0025						0.2939	0.0029	0.0027	0.0029						0.2939	0.0029	0.002	0.0029						0.2515	0.0021	0.002	0.0021						0.2515	0.0035						0.2515	0.0035
					0.2948	0.0025	0.0024	0.0025						0.2948	0.0029	0.0027	0.0029						0.2948	0.0029	0.002	0.0029						0.2525	0.0021	0.002	0.0021						0.2525	0.0035						0.2525	0.0035
					0.2958	0.0025	0.0024	0.0025						0.2958	0.0029	0.0027	0.0029						0.2958	0.0029	0.002	0.0029						0.2535	0.0021	0.002	0.0021						0.2535	0.0035						0.2535	0.0035
					0.2968	0.0025	0.0024	0.0025						0.2968	0.0029	0.0027	0.0029						0.2968	0.0029	0.002	0.0029						0.2545	0.0021	0.002	0.0021						0.2545	0.0035						0.2545	0.0035
					0.2977	0.0025	0.0024	0.0025						0.2977	0.0029	0.0027	0.0029						0.2977	0.0029	0.002	0.0029						0.255	0.0021	0.002	0.0021						0.255	0.0035						0.255	0.0035
					0.2987	0.0025	0.0024	0.0025						0.2987	0.0029	0.0027	0.0029						0.2987	0.003	0.002	0.003						0.2556	0.0021	0.002	0.0021						0.2556	0.0035						0.2556	0.0036
					0.2997	0.0025	0.0024	0.0025						0.2997	0.0029	0.0027	0.0029						0.2997	0.003	0.002	0.003						0.2566	0.0021	0.002	0.0021						0.2566	0.0035						0.2566	0.0036
					0.3006	0.0025	0.0024	0.0025						0.3006	0.003	0.0027	0.003						0.3006	0.003	0.002	0.003						0.2576	0.0021	0.002	0.0021						0.2576	0.0035						0.2576	0.0036
					0.3016	0.0025	0.0024	0.0025						0.3016	0.003	0.0027	0.003						0.3016	0.003	0.002	0.003						0.2586	0.0021	0.002	0.0021						0.2586	0.0035						0.2586	0.0036
					0.3025	0.0025	0.0024	0.0025						0.3025	0.003	0.0027	0.003						0.3025	0.0031	0.002	0.0031						0.2597	0.0021	0.002	0.0021						0.2597	0.0035						0.2597	0.0036
					0.3035	0.0025	0.0024	0.0025						0.3035	0.003	0.0027	0.003						0.3035	0.0031	0.002	0.0031						0.2607	0.0021	0.002	0.0021						0.2607	0.0035						0.2607	0.0036
					0.3045	0.0025	0.0024	0.0025						0.3045	0.003	0.0027	0.003						0.3045	0.0031	0.002	0.0031						0.2617	0.0021	0.002	0.0021						0.2617	0.0036						0.2617	0.0036
					0.3054	0.0025	0.0024	0.0025						0.3054	0.003	0.0027	0.003						0.3054	0.0031	0.002	0.0031						0.2627	0.0021	0.002	0.0021						0.2627	0.0036						0.2627	0.0036
					0.3064	0.0025	0.0024	0.0025						0.3064	0.003	0.0027	0.003						0.3064	0.0032	0.002	0.0032						0.2637	0.0021	0.002	0.0021						0.2637	0.0036						0.2637	0.0036
					0.3073	0.0025	0.0024	0.0025						0.3073	0.003	0.0027	0.003						0.3073	0.0032	0.002	0.0032						0.2648	0.0021	0.002	0.0021						0.2648	0.0036						0.2648	0.0036
					0.3083	0.0025	0.0024	0.0025						0.3083	0.003	0.0027	0.003						0.3083	0.0032	0.002	0.0032						0.2658	0.0021	0.002	0.0021						0.2658	0.0036						0.2658	0.0036
					0.3093	0.0025	0.0024	0.0025						0.3093	0.003	0.0027	0.003						0.3093	0.0032	0.002	0.0032						0.2668	0.0021	0.002	0.0021						0.2668	0.0036						0.2668	0.0036
					0.3102	0.0025	0.0024	0.0025						0.3102	0.003	0.0027	0.003						0.3102	0.0033	0.002	0.0033						0.2678	0.0021	0.002	0.0021						0.2678	0.0036						0.2678	0.0036
					0.3112	0.0025	0.0024	0.0025						0.3112	0.003	0.0027	0.003						0.3112	0.0033	0.002	0.0033						0.2688	0.0021	0.002	0.0021						0.2688	0.0036						0.2688	0.0036
					0.3121	0.0025	0.0024	0.0025						0.3121	0.0031	0.0027	0.0031						0.3121	0.0033	0.002	0.0033						0.2699	0.0021	0.002	0.0021						0.2699	0.0036						0.2699	0.0036
					0.3131	0.0025	0.0024	0.0025						0.3131	0.0031	0.0027	0.0031						0.3131	0.0034	0.002	0.0034						0.2709	0.0021	0.002	0.0021						0.2709	0.0036						0.2709	0.0036
					0.3141	0.0025	0.0024	0.0025						0.3141	0.0031	0.0027	0.0031						0.3141	0.0034	0.002	0.0034						0.2719	0.0021	0.002	0.0021						0.2719	0.0036						0.2719	0.0036
					0.315	0.0025	0.0024	0.0025						0.315	0.0031	0.0027	0.0031						0.315	0.0034	0.002	0.0034						0.2729	0.0021	0.002	0.0021						0.2729	0.0036						0.2729	0.0036
					0.315	0.0025	0.0024	0.0025						0.315	0.0031	0.0027	0.0031						0.315	0.0034	0.002	0.0034						0.2739	0.0021	0.002	0.0021						0.2739	0.0037						0.2739	0.0036
					0.316	0.0026	0.0024	0.0026						0.316	0.0031	0.0027	0.0031						0.316	0.0035	0.002	0.0035						0.275	0.0022	0.002	0.0022						0.275	0.0037						0.275	0.0036
					0.317	0.0026	0.0024	0.0026						0.317	0.0031	0.0027	0.0031						0.317	0.0035	0.002	0.0035						0.276	0.0022	0.002	0.0022						0.276	0.0037						0.276	0.0036
					0.3179	0.0026	0.0024	0.0026						0.3179	0.0031	0.0027	0.0031						0.3179	0.0035	0.002	0.0035						0.277	0.0022	0.002	0.0022						0.277	0.0037						0.277	0.0036
					0.3189	0.0026	0.0024	0.0026						0.3189	0.0031	0.0027	0.0031						0.3189	0.0036	0.002	0.0036						0.278	0.0022	0.002	0.0022						0.278	0.0037						0.278	0.0036
					0.3198	0.0026	0.0024	0.0026						0.3198	0.0031	0.0027	0.0031						0.3198	0.0036	0.002	0.0036						0.2791	0.0022	0.002	0.0022						0.2791	0.0037						0.2791	0.0036
					0.3208	0.0026	0.0024	0.0026						0.3208	0.0032	0.0027	0.0032						0.3208	0.0036	0.002	0.0036						0.2801	0.0022	0.002	0.0022						0.2801	0.0037						0.2801	0.0036
					0.3218	0.0026	0.0024	0.0026						0.3218	0.0032	0.0027	0.0032						0.3218	0.0037	0.002	0.0037						0.2811	0.0022	0.002	0.0022						0.2811	0.0037						0.2811	0.0036
					0.3227	0.0026	0.0024	0.0026						0.3227	0.0032	0.0027	0.0032						0.3227	0.0037	0.002	0.0037						0.2821	0.0022	0.002	0.0022						0.2821	0.0037						0.2821	0.0036
					0.3237	0.0026	0.0024	0.0026						0.3237	0.0032	0.0027	0.0032						0.3237	0.0037	0.002	0.0037						0.2831	0.0022	0.002	0.0022						0.2831	0.0038						0.2831	0.0036
					0.3246	0.0026	0.0024	0.0026						0.3246	0.0032	0.0027	0.0032						0.3246	0.0038	0.002	0.0038						0.2842	0.0022	0.002	0.0022						0.2842	0.0038						0.2842	0.0037
					0.3256	0.0026	0.0024	0.0026						0.3256	0.0032	0.0027	0.0032						0.3256	0.0038	0.002	0.0038						0.285	0.0022	0.002	0.0022						0.285	0.0038						0.285	0.0037
					0.3266	0.0026	0.0024	0.0026						0.3266	0.0032	0.0027	0.0032						0.3266	0.0038	0.002	0.0038						0.2852	0.0022	0.002	0.0022						0.2852	0.0038						0.2852	0.0037
					0.3275	0.0026	0.0024	0.0026						0.3275	0.0033	0.0027	0.0033						0.3275	0.0039	0.002	0.0039						0.2862	0.0022	0.002	0.0022						0.2862	0.0038						0.2862	0.0037
					0.3285	0.0026	0.0024	0.0026						0.3285	0.0033	0.0027	0.0033						0.3285	0.0039	0.002	0.0039						0.2872	0.0022	0.002	0.0022						0.2872	0.0038						0.2872	0.0037
					0.3294	0.0026	0.0024	0.0026						0.3294	0.0033	0.0027	0.0033						0.3294	0.004	0.002	0.004						0.2882	0.0022	0.002	0.0022						0.2882	0.0038						0.2882	0.0037
					0.3304	0.0026	0.0024	0.0026						0.3304	0.0033	0.0027	0.0033						0.3304	0.004	0.002	0.004						0.2893	0.0022	0.002	0.0022						0.2893	0.0038						0.2893	0.0037
					0.3314	0.0026	0.0024	0.0026						0.3314	0.0033	0.0027	0.0033						0.3314	0.0041	0.002	0.0041						0.2903	0.0022	0.002	0.0022						0.2903	0.0039						0.2903	0.0037
					0.3323	0.0026	0.0024	0.0026						0.3323	0.0033	0.0027	0.0033						0.3323	0.0041	0.002	0.0041						0.2913	0.0023	0.002	0.0023						0.2913	0.0039						0.2913	0.0037
					0.3333	0.0027	0.0024	0.0027						0.3333	0.0034	0.0027	0.0034						0.3333	0.0041	0.002	0.0041						0.2923	0.0023	0.002	0.0023						0.2923	0.0039						0.2923	0.0037
					0.3342	0.0027	0.0024	0.0027						0.3342	0.0034	0.0027	0.0034						0.3342	0.0042	0.002	0.0042						0.2933	0.0023	0.002	0.0023						0.2933	0.0039						0.2933	0.0037
					0.3352	0.0027	0.0024	0.0027						0.3352	0.0034	0.0027	0.0034						0.3352	0.0042	0.002	0.0042						0.2944	0.0023	0.002	0.0023						0.2944	0.0039						0.2944	0.0037
					0.3362	0.0027	0.0024	0.0027						0.3362	0.0034	0.0027	0.0034						0.3362	0.0043	0.002	0.0043						0.2954	0.0023	0.002	0.0023						0.2954	0.004						0.2954	0.0037
					0.3371	0.0027	0.0024	0.0027						0.3371	0.0034	0.0027	0.0034						0.3371	0.0043	0.002	0.0043						0.2964	0.0023	0.002	0.0023						0.2964	0.004						0.2964	0.0037
					0.3381	0.0027	0.0024	0.0027						0.3381	0.0034	0.0027	0.0034						0.3381	0.0044	0.002	0.0044						0.2974	0.0023	0.002	0.0023						0.2974	0.004						0.2974	0.0037
					0.3391	0.0027	0.0024	0.0027						0.3391	0.0035	0.0027	0.0035						0.3391	0.0044	0.002	0.0044						0.2985	0.0023	0.002	0.0023						0.2985	0.004						0.2985	0.0037
					0.34	0.0027	0.0024	0.0027						0.34	0.0035	0.0027	0.0035						0.34	0.0045	0.002	0.0045						0.2995	0.0023	0.002	0.0023						0.2995	0.004						0.2995	0.0038
					0.341	0.0027	0.0024	0.0027						0.341	0.0035	0.0027	0.0035						0.341	0.0045	0.002	0.0045						0.3005	0.0023	0.002	0.0023						0.3005	0.0041						0.3005	0.0038
					0.3419	0.0027	0.0024	0.0027						0.3419	0.0035	0.0027	0.0035						0.3419	0.0046	0.002	0.0046						0.3015	0.0023	0.002	0.0023						0.3015	0.0041						0.3015	0.0038
					0.3429	0.0027	0.0024	0.0027						0.3429	0.0035	0.0027	0.0035						0.3429	0.0046	0.002	0.0046						0.3025	0.0024	0.002	0.0024						0.3025	0.0041						0.3025	0.0038
					0.3439	0.0027	0.0024	0.0027						0.3439	0.0036	0.0027	0.0036						0.3439	0.0047	0.002	0.0047						0.3036	0.0024	0.002	0.0024						0.3036	0.0041						0.3036	0.0038
					0.3448	0.0028	0.0024	0.0028						0.3448	0.0036	0.0027	0.0036						0.3448	0.0047	0.002	0.0047						0.3046	0.0024	0.002	0.0024						0.3046	0.0041						0.3046	0.0038
					0.345	0.0028	0.0024	0.0028						0.345	0.0036	0.0027	0.0036						0.345	0.0048	0.002	0.0048						0.3056	0.0024	0.002	0.0024						0.3056	0.0042						0.3056	0.0038
					0.3458	0.0028	0.0024	0.0028						0.3458	0.0036	0.0027	0.0036						0.3458	0.0048	0.002	0.0048						0.3066	0.0024	0.002	0.0024						0.3066	0.0042						0.3066	0.0038
					0.3467	0.0028	0.0024	0.0028						0.3467	0.0036	0.0027	0.0036						0.3467	0.0049	0.002	0.0049						0.3076	0.0024	0.002	0.0024						0.3076	0.0042						0.3076	0.0038
					0.3477	0.0028	0.0024	0.0028						0.3477	0.0037	0.0027	0.0037						0.3477	0.0049	0.002	0.0049						0.3087	0.0024	0.002	0.0024						0.3087	0.0042						0.3087	0.0039
					0.3487	0.0028	0.0024	0.0028						0.3487	0.0037	0.0027	0.0037						0.3487	0.005	0.002	0.005						0.3097	0.0024	0.002	0.0024						0.3097	0.0043						0.3097	0.0039
					0.3496	0.0028	0.0024	0.0028						0.3496	0.0037	0.0027	0.0037						0.3496	0.005	0.002	0.005						0.3107	0.0024	0.002	0.0024						0.3107	0.0043						0.3107	0.0039
					0.3506	0.0028	0.0024	0.0028						0.3506	0.0037	0.0027	0.0037						0.3506	0.0051	0.002	0.0051						0.3117	0.0025	0.002	0.0025						0.3117	0.0043						0.3117	0.0039
					0.3515	0.0028	0.0024	0.0028						0.3515	0.0038	0.0027	0.0038						0.3515	0.0052	0.002	0.0052						0.3127	0.0025	0.002	0.0025						0.3127	0.0044						0.3127	0.0039
					0.3525	0.0028	0.0024	0.0028						0.3525	0.0038	0.0027	0.0038						0.3525	0.0052	0.002	0.0052						0.3138	0.0025	0.002	0.0025						0.3138	0.0044						0.3138	0.0039
					0.3535	0.0028	0.0024	0.0028						0.3535	0.0038	0.0027	0.0038						0.3535	0.0053	0.002	0.0053						0.3148	0.0025	0.002	0.0025						0.3148	0.0044						0.3148	0.0039
					0.3544	0.0029	0.0024	0.0029						0.3544	0.0038	0.0027	0.0038						0.3544	0.0054	0.002	0.0054						0.315	0.0025	0.002	0.0025						0.315	0.0044						0.315	0.0039
					0.3554	0.0029	0.0024	0.0029						0.3554	0.0039	0.0027	0.0039						0.3554	0.0054	0.002	0.0054						0.3158	0.0025	0.002	0.0025						0.3158	0.0045						0.3158	0.0039
					0.3564	0.0029	0.0024	0.0029						0.3564	0.0039	0.0027	0.0039						0.3564	0.0055	0.002	0.0055						0.3168	0.0025	0.002	0.0025						0.3168	0.0045						0.3168	0.004
					0.3573	0.0029	0.0024	0.0029						0.3573	0.0039	0.0027	0.0039						0.3573	0.0056	0.002	0.0056						0.3179	0.0025	0.002	0.0025						0.3179	0.0045						0.3179	0.004
					0.3583	0.0029	0.0024	0.0029						0.3583	0.004	0.0027	0.004						0.3583	0.0056	0.002	0.0056						0.3189	0.0026	0.002	0.0026						0.3189	0.0046						0.3189	0.004
					0.3592	0.0029	0.0024	0.0029						0.3592	0.004	0.0027	0.004						0.3592	0.0057	0.002	0.0057						0.3199	0.0026	0.002	0.0026						0.3199	0.0046						0.3199	0.004
					0.3602	0.0029	0.0024	0.0029						0.3602	0.004	0.0027	0.004						0.3602	0.0058	0.002	0.0058						0.3209	0.0026	0.002	0.0026						0.3209	0.0046						0.3209	0.004
					0.3612	0.0029	0.0024	0.0029						0.3612	0.0041	0.0027	0.0041						0.3612	0.0059	0.002	0.0059						0.3219	0.0026	0.002	0.0026						0.3219	0.0047						0.3219	0.004
					0.3621	0.003	0.0024	0.003						0.3621	0.0041	0.0027	0.0041						0.3621	0.0059	0.002	0.0059						0.323	0.0026	0.002	0.0026						0.323	0.0047						0.323	0.0041
					0.3631	0.003	0.0024	0.003						0.3631	0.0041	0.0027	0.0041						0.3631	0.006	0.002	0.006						0.324	0.0026	0.002	0.0026						0.324	0.0048						0.324	0.0041
					0.364	0.003	0.0024	0.003						0.364	0.0042	0.0027	0.0042						0.364	0.0061	0.002	0.0061						0.325	0.0027	0.002	0.0027						0.325	0.0048						0.325	0.0041
					0.365	0.003	0.0024	0.003						0.365	0.0042	0.0027	0.0042						0.365	0.0062	0.002	0.0062						0.326	0.0027	0.002	0.0027						0.326	0.0048						0.326	0.0041
					0.366	0.003	0.0024	0.003						0.366	0.0042	0.0027	0.0042						0.366	0.0062	0.002	0.0062						0.327	0.0027	0.002	0.0027						0.327	0.0049						0.327	0.0041
					0.3669	0.003	0.0024	0.003						0.3669	0.0043	0.0027	0.0043						0.3669	0.0063	0.002	0.0063						0.3281	0.0027	0.002	0.0027						0.3281	0.0049						0.3281	0.0042
					0.3679	0.003	0.0024	0.003						0.3679	0.0043	0.0027	0.0043						0.3679	0.0064	0.002	0.0064						0.3291	0.0027	0.002	0.0027						0.3291	0.005						0.3291	0.0042
					0.3688	0.0031	0.0024	0.0031						0.3688	0.0043	0.0027	0.0043						0.3688	0.0065	0.002	0.0065						0.3301	0.0028	0.002	0.0028						0.3301	0.005						0.3301	0.0042
					0.3698	0.0031	0.0024	0.0031						0.3698	0.0044	0.0027	0.0044						0.3698	0.0066	0.002	0.0066						0.3311	0.0028	0.002	0.0028						0.3311	0.0051						0.3311	0.0042
					0.3708	0.0031	0.0024	0.0031						0.3708	0.0044	0.0027	0.0044						0.3708	0.0067	0.002	0.0067						0.3321	0.0028	0.002	0.0028						0.3321	0.0051						0.3321	0.0043
					0.3717	0.0031	0.0024	0.0031						0.3717	0.0045	0.0027	0.0045						0.3717	0.0068	0.002	0.0068						0.3332	0.0028	0.002	0.0028						0.3332	0.0052						0.3332	0.0043
					0.3727	0.0031	0.0024	0.0031						0.3727	0.0045	0.0027	0.0045						0.3727	0.0068	0.002	0.0068						0.3342	0.0028	0.002	0.0028						0.3342	0.0052						0.3342	0.0043
					0.3736	0.0031	0.0024	0.0031						0.3736	0.0046	0.0027	0.0046						0.3736	0.0069	0.002	0.0069						0.3352	0.0029	0.002	0.0029						0.3352	0.0053						0.3352	0.0043
					0.3746	0.0032	0.0024	0.0032						0.3746	0.0046	0.0027	0.0046						0.3746	0.007	0.002	0.007						0.3362	0.0029	0.002	0.0029						0.3362	0.0053						0.3362	0.0044
					0.375	0.0032	0.0024	0.0032						0.375	0.0046	0.0027	0.0046						0.375	0.0071	0.002	0.0071						0.3373	0.0029	0.002	0.0029						0.3373	0.0054						0.3373	0.0044
					0.3756	0.0032	0.0024	0.0032						0.3756	0.0046	0.0027	0.0046						0.3756	0.0071	0.002	0.0071						0.3383	0.0029	0.002	0.0029						0.3383	0.0055						0.3383	0.0044
					0.3765	0.0032	0.0024	0.0032						0.3765	0.0047	0.0027	0.0047						0.3765	0.0072	0.002	0.0072						0.3393	0.003	0.002	0.003						0.3393	0.0055						0.3393	0.0044
					0.3775	0.0032	0.0024	0.0032						0.3775	0.0047	0.0027	0.0047						0.3775	0.0073	0.002	0.0073						0.3403	0.003	0.002	0.003						0.3403	0.0056						0.3403	0.0045
					0.3785	0.0032	0.0024	0.0032						0.3785	0.0048	0.0027	0.0048						0.3785	0.0074	0.002	0.0074						0.3413	0.003	0.002	0.003						0.3413	0.0056						0.3413	0.0045
					0.3794	0.0033	0.0024	0.0033						0.3794	0.0048	0.0027	0.0048						0.3794	0.0075	0.002	0.0075						0.3424	0.003	0.002	0.003						0.3424	0.0057						0.3424	0.0045
					0.3804	0.0033	0.0024	0.0033						0.3804	0.0049	0.0027	0.0049						0.3804	0.0076	0.002	0.0076						0.3434	0.0031	0.002	0.0031						0.3434	0.0058						0.3434	0.0046
					0.3813	0.0033	0.0024	0.0033						0.3813	0.0049	0.0027	0.0049						0.3813	0.0077	0.002	0.0077						0.3444	0.0031	0.002	0.0031						0.3444	0.0058						0.3444	0.0046
					0.3823	0.0033	0.0024	0.0033						0.3823	0.005	0.0027	0.005						0.3823	0.0078	0.002	0.0078						0.345	0.0031	0.002	0.0031						0.345	0.0059						0.345	0.0046
					0.3833	0.0033	0.0024	0.0033						0.3833	0.005	0.0027	0.005						0.3833	0.0079	0.002	0.0079						0.3454	0.0031	0.002	0.0031						0.3454	0.0059						0.3454	0.0046
					0.3842	0.0034	0.0024	0.0034						0.3842	0.0051	0.0027	0.0051						0.3842	0.008	0.002	0.008						0.3464	0.0031	0.002	0.0031						0.3464	0.006						0.3464	0.0047
					0.3852	0.0034	0.0024	0.0034						0.3852	0.0051	0.0027	0.0051						0.3852	0.0081	0.002	0.0081						0.3475	0.0032	0.002	0.0032						0.3475	0.0061						0.3475	0.0047
					0.3861	0.0034	0.0024	0.0034						0.3861	0.0052	0.0027	0.0052						0.3861	0.0082	0.002	0.0082						0.3485	0.0032	0.002	0.0032						0.3485	0.0061						0.3485	0.0047
					0.3871	0.0034	0.0024	0.0034						0.3871	0.0052	0.0027	0.0052						0.3871	0.0084	0.002	0.0084						0.3495	0.0032	0.002	0.0032						0.3495	0.0062						0.3495	0.0048
					0.3881	0.0035	0.0024	0.0035						0.3881	0.0053	0.0027	0.0053						0.3881	0.0085	0.002	0.0085						0.3505	0.0033	0.002	0.0033						0.3505	0.0063						0.3505	0.0048
					0.389	0.0035	0.0024	0.0035						0.389	0.0054	0.0027	0.0054						0.389	0.0086	0.002	0.0086						0.3515	0.0033	0.002	0.0033						0.3515	0.0064						0.3515	0.0049
					0.39	0.0035	0.0024	0.0035						0.39	0.0054	0.0027	0.0054						0.39	0.0087	0.002	0.0087						0.3526	0.0033	0.002	0.0033						0.3526	0.0064						0.3526	0.0049
					0.3909	0.0035	0.0024	0.0035						0.3909	0.0055	0.0027	0.0055						0.3909	0.0088	0.002	0.0088						0.3536	0.0034	0.002	0.0034						0.3536	0.0065						0.3536	0.0049
					0.3919	0.0036	0.0024	0.0036						0.3919	0.0055	0.0027	0.0055						0.3919	0.0089	0.002	0.0089						0.3546	0.0034	0.002	0.0034						0.3546	0.0066						0.3546	0.005
					0.3929	0.0036	0.0024	0.0036						0.3929	0.0056	0.0027	0.0056						0.3929	0.0091	0.002	0.0091						0.3556	0.0034	0.002	0.0034						0.3556	0.0067						0.3556	0.005
					0.3938	0.0036	0.0024	0.0036						0.3938	0.0057	0.0027	0.0057						0.3938	0.0092	0.002	0.0092						0.3567	0.0035	0.002	0.0035						0.3567	0.0068						0.3567	0.0051
					0.3948	0.0036	0.0024	0.0036						0.3948	0.0057	0.0027	0.0057						0.3948	0.0093	0.002	0.0093						0.3577	0.0035	0.002	0.0035						0.3577	0.0069						0.3577	0.0051
					0.3958	0.0037	0.0024	0.0037						0.3958	0.0058	0.0027	0.0058						0.3958	0.0094	0.002	0.0094						0.3587	0.0035	0.002	0.0035						0.3587	0.007						0.3587	0.0052
					0.3967	0.0037	0.0024	0.0037						0.3967	0.0059	0.0027	0.0059						0.3967	0.0096	0.002	0.0096						0.3597	0.0036	0.002	0.0036						0.3597	0.0071						0.3597	0.0052
					0.3977	0.0037	0.0024	0.0037						0.3977	0.0059	0.0027	0.0059						0.3977	0.0097	0.002	0.0097						0.3607	0.0036	0.002	0.0036						0.3607	0.0072						0.3607	0.0053
					0.3986	0.0038	0.0024	0.0038						0.3986	0.006	0.0027	0.006						0.3986	0.0098	0.002	0.0098						0.3618	0.0036	0.002	0.0036						0.3618	0.0073						0.3618	0.0053
					0.3996	0.0038	0.0024	0.0038						0.3996	0.0061	0.0027	0.0061						0.3996	0.01	0.002	0.01						0.3628	0.0037	0.002	0.0037						0.3628	0.0074						0.3628	0.0054
					0.4006	0.0038	0.0024	0.0038						0.4006	0.0062	0.0027	0.0062						0.4006	0.0101	0.002	0.0101						0.3638	0.0037	0.002	0.0037						0.3638	0.0075						0.3638	0.0054
					0.4015	0.0038	0.0024	0.0038						0.4015	0.0062	0.0027	0.0062						0.4015	0.0102	0.002	0.0102						0.3648	0.0038	0.002	0.0038						0.3648	0.0076						0.3648	0.0055
					0.4025	0.0039	0.0024	0.0039						0.4025	0.0063	0.0027	0.0063						0.4025	0.0104	0.002	0.0104						0.3658	0.0038	0.002	0.0038						0.3658	0.0077						0.3658	0.0055
					0.4034	0.0039	0.0024	0.0039						0.4034	0.0064	0.0027	0.0064						0.4034	0.0105	0.002	0.0105						0.3669	0.0039	0.002	0.0039						0.3669	0.0078						0.3669	0.0056
					0.4044	0.0039	0.0024	0.0039						0.4044	0.0065	0.0027	0.0065						0.4044	0.0107	0.002	0.0107						0.3679	0.0039	0.002	0.0039						0.3679	0.0079						0.3679	0.0057
					0.405	0.004	0.0024	0.004						0.405	0.0065	0.0027	0.0065						0.405	0.0108	0.002	0.0108						0.3689	0.0039	0.002	0.0039						0.3689	0.008						0.3689	0.0057
					0.4054	0.004	0.0024	0.004						0.4054	0.0065	0.0027	0.0065						0.4054	0.0108	0.002	0.0108						0.3699	0.004	0.002	0.004						0.3699	0.0082						0.3699	0.0058
					0.4063	0.004	0.0024	0.004						0.4063	0.0066	0.0027	0.0066						0.4063	0.011	0.002	0.011						0.3709	0.004	0.002	0.004						0.3709	0.0083						0.3709	0.0058
					0.4073	0.004	0.0024	0.004						0.4073	0.0067	0.0027	0.0067						0.4073	0.0111	0.002	0.0111						0.372	0.0041	0.002	0.0041						0.372	0.0084						0.372	0.0059
					0.4082	0.0041	0.0024	0.0041						0.4082	0.0068	0.0027	0.0068						0.4082	0.0113	0.002	0.0113						0.373	0.0041	0.002	0.0041						0.373	0.0085						0.373	0.006
					0.4092	0.0041	0.0024	0.0041						0.4092	0.0069	0.0027	0.0069						0.4092	0.0114	0.002	0.0114						0.374	0.0042	0.002	0.0042						0.374	0.0087						0.374	0.006
					0.4102	0.0042	0.0024	0.0042						0.4102	0.007	0.0027	0.007						0.4102	0.0116	0.002	0.0116						0.375	0.0042	0.002	0.0042						0.375	0.0088						0.375	0.0061
					0.4111	0.0042	0.0024	0.0042						0.4111	0.007	0.0027	0.007						0.4111	0.0117	0.002	0.0117						0.375	0.0042	0.002	0.0042						0.375	0.0088						0.375	0.0061
					0.4121	0.0042	0.0024	0.0042						0.4121	0.0071	0.0027	0.0071						0.4121	0.0119	0.002	0.0119						0.3761	0.0043	0.002	0.0043						0.3761	0.0089						0.3761	0.0062
					0.413	0.0043	0.0024	0.0043						0.413	0.0072	0.0027	0.0072						0.413	0.012	0.002	0.012						0.3771	0.0043	0.002	0.0043						0.3771	0.0091						0.3771	0.0063
					0.414	0.0043	0.0024	0.0043						0.414	0.0073	0.0027	0.0073						0.414	0.0122	0.002	0.0122						0.3781	0.0044	0.002	0.0044						0.3781	0.0092						0.3781	0.0063
					0.415	0.0043	0.0024	0.0043						0.415	0.0074	0.0027	0.0074						0.415	0.0124	0.002	0.0124						0.3791	0.0044	0.002	0.0044						0.3791	0.0093						0.3791	0.0064
					0.4159	0.0044	0.0024	0.0044						0.4159	0.0075	0.0027	0.0075						0.4159	0.0125	0.002	0.0125						0.3801	0.0045	0.002	0.0045						0.3801	0.0095						0.3801	0.0065
					0.4169	0.0044	0.0024	0.0044						0.4169	0.0076	0.0027	0.0076						0.4169	0.0127	0.002	0.0127						0.3812	0.0046	0.002	0.0046						0.3812	0.0096						0.3812	0.0066
					0.4179	0.0045	0.0024	0.0045						0.4179	0.0077	0.0027	0.0077						0.4179	0.0129	0.002	0.0129						0.3822	0.0046	0.002	0.0046						0.3822	0.0098						0.3822	0.0067
					0.4188	0.0045	0.0024	0.0045						0.4188	0.0078	0.0027	0.0078						0.4188	0.013	0.002	0.013						0.3832	0.0047	0.002	0.0047						0.3832	0.0099						0.3832	0.0067
					0.4198	0.0045	0.0024	0.0045						0.4198	0.0079	0.0027	0.0079						0.4198	0.0132	0.002	0.0132						0.3842	0.0047	0.002	0.0047						0.3842	0.0101						0.3842	0.0068
					0.4207	0.0046	0.0024	0.0046						0.4207	0.008	0.0027	0.008						0.4207	0.0134	0.002	0.0134						0.3852	0.0048	0.002	0.0048						0.3852	0.0103						0.3852	0.0069
					0.4217	0.0046	0.0024	0.0046						0.4217	0.0081	0.0027	0.0081						0.4217	0.0136	0.002	0.0136						0.3863	0.0049	0.002	0.0049						0.3863	0.0104						0.3863	0.007
					0.4227	0.0047	0.0024	0.0047						0.4227	0.0082	0.0027	0.0082						0.4227	0.0137	0.002	0.0137						0.3873	0.0049	0.002	0.0049						0.3873	0.0106						0.3873	0.0071
					0.4236	0.0047	0.0024	0.0047						0.4236	0.0083	0.0027	0.0083						0.4236	0.0139	0.002	0.0139						0.3883	0.005	0.002	0.005						0.3883	0.0108						0.3883	0.0072
					0.4246	0.0048	0.0024	0.0048						0.4246	0.0084	0.0027	0.0084						0.4246	0.0141	0.002	0.0141						0.3893	0.0051	0.002	0.0051						0.3893	0.0109						0.3893	0.0073
					0.4255	0.0048	0.0024	0.0048						0.4255	0.0086	0.0027	0.0086						0.4255	0.0143	0.002	0.0143						0.3903	0.0051	0.002	0.0051						0.3903	0.0111						0.3903	0.0074
					0.4265	0.0049	0.0024	0.0049						0.4265	0.0087	0.0027	0.0087						0.4265	0.0145	0.002	0.0145						0.3914	0.0052	0.002	0.0052						0.3914	0.0113						0.3914	0.0075
					0.4275	0.0049	0.0024	0.0049						0.4275	0.0088	0.0027	0.0088						0.4275	0.0147	0.002	0.0147						0.3924	0.0053	0.002	0.0053						0.3924	0.0115						0.3924	0.0076
					0.4284	0.005	0.0024	0.005						0.4284	0.0089	0.0027	0.0089						0.4284	0.0149	0.002	0.0149						0.3934	0.0053	0.002	0.0053						0.3934	0.0117						0.3934	0.0077
					0.4294	0.005	0.0024	0.005						0.4294	0.009	0.0027	0.009						0.4294	0.0151	0.002	0.0151						0.3944	0.0054	0.002	0.0054						0.3944	0.0119						0.3944	0.0078
					0.4303	0.0051	0.0024	0.0051						0.4303	0.0091	0.0027	0.0091						0.4303	0.0153	0.002	0.0153						0.3955	0.0055	0.002	0.0055						0.3955	0.012						0.3955	0.0079
					0.4313	0.0051	0.0024	0.0051						0.4313	0.0093	0.0027	0.0093						0.4313	0.0155	0.002	0.0155						0.3965	0.0055	0.002	0.0055						0.3965	0.0122						0.3965	0.0081
					0.4323	0.0052	0.0024	0.0052						0.4323	0.0094	0.0027	0.0094						0.4323	0.0157	0.002	0.0157						0.3975	0.0056	0.002	0.0056						0.3975	0.0124						0.3975	0.0082
					0.4332	0.0052	0.0024	0.0052						0.4332	0.0095	0.0027	0.0095						0.4332	0.0159	0.002	0.0159						0.3985	0.0057	0.002	0.0057						0.3985	0.0127						0.3985	0.0083
					0.4342	0.0053	0.0024	0.0053						0.4342	0.0096	0.0027	0.0096						0.4342	0.0161	0.002	0.0161						0.3995	0.0058	0.002	0.0058						0.3995	0.0129						0.3995	0.0084
					0.435	0.0053	0.0024	0.0053						0.435	0.0098	0.0027	0.0098						0.435	0.0163	0.002	0.0163						0.4006	0.0059	0.002	0.0059						0.4006	0.0131						0.4006	0.0085
					0.4352	0.0053	0.0024	0.0053						0.4352	0.0098	0.0027	0.0098						0.4352	0.0163	0.002	0.0163						0.4016	0.0059	0.002	0.0059						0.4016	0.0133						0.4016	0.0087
					0.4361	0.0054	0.0024	0.0054						0.4361	0.0099	0.0027	0.0099						0.4361	0.0165	0.002	0.0165						0.4026	0.006	0.002	0.006						0.4026	0.0135						0.4026	0.0088
					0.4371	0.0055	0.0024	0.0055						0.4371	0.01	0.0027	0.01						0.4371	0.0167	0.002	0.0167						0.4036	0.0061	0.002	0.0061						0.4036	0.0137						0.4036	0.0089
					0.438	0.0055	0.0024	0.0055						0.438	0.0102	0.0027	0.0102						0.438	0.0169	0.002	0.0169						0.4046	0.0062	0.002	0.0062						0.4046	0.014						0.4046	0.0091
					0.439	0.0056	0.0024	0.0056						0.439	0.0103	0.0027	0.0103						0.439	0.0171	0.002	0.0171						0.405	0.0062	0.002	0.0062						0.405	0.014						0.405	0.0091
					0.44	0.0056	0.0024	0.0056						0.44	0.0105	0.0027	0.0105						0.44	0.0174	0.002	0.0174						0.4057	0.0063	0.002	0.0063						0.4057	0.0142						0.4057	0.0092
					0.4409	0.0057	0.0024	0.0057						0.4409	0.0106	0.0027	0.0106						0.4409	0.0176	0.002	0.0176						0.4067	0.0064	0.002	0.0064						0.4067	0.0144						0.4067	0.0093
					0.4419	0.0058	0.0024	0.0058						0.4419	0.0108	0.0027	0.0108						0.4419	0.0178	0.002	0.0178						0.4077	0.0065	0.002	0.0065						0.4077	0.0147						0.4077	0.0095
					0.4428	0.0058	0.0024	0.0058						0.4428	0.0109	0.0027	0.0109						0.4428	0.018	0.002	0.018						0.4087	0.0066	0.002	0.0066						0.4087	0.0149						0.4087	0.0096
					0.4438	0.0059	0.0024	0.0059						0.4438	0.0111	0.0027	0.0111						0.4438	0.0183	0.002	0.0183						0.4097	0.0066	0.002	0.0066						0.4097	0.0152						0.4097	0.0098
					0.4448	0.0059	0.0024	0.0059						0.4448	0.0112	0.0027	0.0112						0.4448	0.0185	0.002	0.0185						0.4108	0.0067	0.002	0.0067						0.4108	0.0154						0.4108	0.0099
					0.4457	0.006	0.0024	0.006						0.4457	0.0114	0.0027	0.0114						0.4457	0.0187	0.002	0.0187						0.4118	0.0068	0.002	0.0068						0.4118	0.0157						0.4118	0.0101
					0.4467	0.0061	0.0024	0.0061						0.4467	0.0115	0.0027	0.0115						0.4467	0.019	0.002	0.019						0.4128	0.0069	0.002	0.0069						0.4128	0.0159						0.4128	0.0102
					0.4476	0.0061	0.0024	0.0061						0.4476	0.0117	0.0027	0.0117						0.4476	0.0192	0.002	0.0192						0.4138	0.007	0.002	0.007						0.4138	0.0162						0.4138	0.0104
					0.4486	0.0062	0.0024	0.0062						0.4486	0.0118	0.0027	0.0118						0.4486	0.0194	0.002	0.0194						0.4148	0.0071	0.002	0.0071						0.4148	0.0164						0.4148	0.0106
					0.4496	0.0063	0.0024	0.0063						0.4496	0.012	0.0027	0.012						0.4496	0.0197	0.002	0.0197						0.4159	0.0072	0.002	0.0072						0.4159	0.0167						0.4159	0.0107
					0.4505	0.0063	0.0024	0.0063						0.4505	0.0122	0.0027	0.0122						0.4505	0.0199	0.002	0.0199						0.4169	0.0073	0.002	0.0073						0.4169	0.017						0.4169	0.0109
					0.4515	0.0064	0.0024	0.0064						0.4515	0.0123	0.0027	0.0123						0.4515	0.0202	0.002	0.0202						0.4179	0.0074	0.002	0.0074						0.4179	0.0173						0.4179	0.0111
					0.4524	0.0065	0.0024	0.0065						0.4524	0.0125	0.0027	0.0125						0.4524	0.0204	0.002	0.0204						0.4189	0.0076	0.002	0.0076						0.4189	0.0176						0.4189	0.0112
					0.4534	0.0066	0.0024	0.0066						0.4534	0.0127	0.0027	0.0127						0.4534	0.0207	0.002	0.0207						0.42	0.0077	0.002	0.0077						0.42	0.0179						0.42	0.0114
					0.4544	0.0066	0.0024	0.0066						0.4544	0.0128	0.0027	0.0128						0.4544	0.0209	0.002	0.0209						0.421	0.0078	0.002	0.0078						0.421	0.0181						0.421	0.0116
					0.4553	0.0067	0.0024	0.0067						0.4553	0.013	0.0027	0.013						0.4553	0.0212	0.002	0.0212						0.422	0.0079	0.002	0.0079						0.422	0.0184						0.422	0.0118
					0.4563	0.0068	0.0024	0.0068						0.4563	0.0132	0.0027	0.0132						0.4563	0.0214	0.002	0.0214						0.423	0.008	0.002	0.008						0.423	0.0187						0.423	0.012
					0.4573	0.0069	0.0024	0.0069						0.4573	0.0134	0.0027	0.0134						0.4573	0.0217	0.002	0.0217						0.424	0.0081	0.002	0.0081						0.424	0.019						0.424	0.0122
					0.4582	0.0069	0.0024	0.0069						0.4582	0.0136	0.0027	0.0136						0.4582	0.022	0.002	0.022						0.4251	0.0082	0.002	0.0082						0.4251	0.0194						0.4251	0.0124
					0.4592	0.007	0.0024	0.007						0.4592	0.0138	0.0027	0.0138						0.4592	0.0222	0.002	0.0222						0.4261	0.0084	0.002	0.0084						0.4261	0.0197						0.4261	0.0126
					0.4601	0.0071	0.0024	0.0071						0.4601	0.0139	0.0027	0.0139						0.4601	0.0225	0.002	0.0225						0.4271	0.0085	0.002	0.0085						0.4271	0.02						0.4271	0.0128
					0.4611	0.0072	0.0024	0.0072						0.4611	0.0141	0.0027	0.0141						0.4611	0.0228	0.002	0.0228						0.4281	0.0086	0.002	0.0086						0.4281	0.0203						0.4281	0.013
					0.4621	0.0073	0.0024	0.0073						0.4621	0.0143	0.0027	0.0143						0.4621	0.023	0.002	0.023						0.4291	0.0087	0.002	0.0087						0.4291	0.0206						0.4291	0.0132
					0.463	0.0074	0.0024	0.0074						0.463	0.0145	0.0027	0.0145						0.463	0.0233	0.002	0.0233						0.4302	0.0089	0.002	0.0089						0.4302	0.021						0.4302	0.0134
					0.464	0.0074	0.0024	0.0074						0.464	0.0147	0.0027	0.0147						0.464	0.0236	0.002	0.0236						0.4312	0.009	0.002	0.009						0.4312	0.0213						0.4312	0.0136
					0.4649	0.0075	0.0024	0.0075						0.4649	0.0149	0.0027	0.0149						0.4649	0.0239	0.002	0.0239						0.4322	0.0091	0.002	0.0091						0.4322	0.0217						0.4322	0.0139
					0.465	0.0075	0.0024	0.0075						0.465	0.0149	0.0027	0.0149						0.465	0.0239	0.002	0.0239						0.4332	0.0093	0.002	0.0093						0.4332	0.022						0.4332	0.0141
					0.4659	0.0076	0.0024	0.0076						0.4659	0.0151	0.0027	0.0151						0.4659	0.0241	0.002	0.0241						0.4342	0.0094	0.002	0.0094						0.4342	0.0224						0.4342	0.0143
					0.4669	0.0077	0.0024	0.0077						0.4669	0.0153	0.0027	0.0153						0.4669	0.0244	0.002	0.0244						0.435	0.0095	0.002	0.0095						0.435	0.0226						0.435	0.0145
					0.4678	0.0078	0.0024	0.0078						0.4678	0.0155	0.0027	0.0155						0.4678	0.0247	0.002	0.0247						0.4353	0.0095	0.002	0.0095						0.4353	0.0227						0.4353	0.0145
					0.4688	0.0079	0.0024	0.0079						0.4688	0.0157	0.0027	0.0157						0.4688	0.025	0.002	0.025						0.4363	0.0097	0.002	0.0097						0.4363	0.0231						0.4363	0.0148
					0.4697	0.008	0.0024	0.008						0.4697	0.016	0.0027	0.016						0.4697	0.0253	0.002	0.0253						0.4373	0.0098	0.002	0.0098						0.4373	0.0234						0.4373	0.015
					0.4707	0.0081	0.0024	0.0081						0.4707	0.0162	0.0027	0.0162						0.4707	0.0256	0.002	0.0256						0.4383	0.0099	0.002	0.0099						0.4383	0.0238						0.4383	0.0153
					0.4717	0.0082	0.0024	0.0082						0.4717	0.0164	0.0027	0.0164						0.4717	0.0259	0.002	0.0259						0.4394	0.0101	0.002	0.0101						0.4394	0.0242						0.4394	0.0155
					0.4726	0.0082	0.0024	0.0082						0.4726	0.0166	0.0027	0.0166						0.4726	0.0261	0.002	0.0261						0.4404	0.0102	0.002	0.0102						0.4404	0.0246						0.4404	0.0158
					0.4736	0.0083	0.0024	0.0083						0.4736	0.0168	0.0027	0.0168						0.4736	0.0264	0.002	0.0264						0.4414	0.0104	0.002	0.0104						0.4414	0.025						0.4414	0.016
					0.4745	0.0084	0.0024	0.0084						0.4745	0.0171	0.0027	0.0171						0.4745	0.0267	0.002	0.0267						0.4424	0.0105	0.002	0.0105						0.4424	0.0254						0.4424	0.0163
					0.4755	0.0085	0.0024	0.0085						0.4755	0.0173	0.0027	0.0173						0.4755	0.027	0.002	0.027						0.4434	0.0107	0.002	0.0107						0.4434	0.0257						0.4434	0.0166
					0.4765	0.0086	0.0024	0.0086						0.4765	0.0175	0.0027	0.0175						0.4765	0.0273	0.002	0.0273						0.4445	0.0108	0.002	0.0108						0.4445	0.0261						0.4445	0.0168
					0.4774	0.0087	0.0024	0.0087						0.4774	0.0178	0.0027	0.0178						0.4774	0.0277	0.002	0.0277						0.4455	0.011	0.002	0.011						0.4455	0.0266						0.4455	0.0171
					0.4784	0.0088	0.0024	0.0088						0.4784	0.018	0.0027	0.018						0.4784	0.028	0.002	0.028						0.4465	0.0112	0.002	0.0112						0.4465	0.027						0.4465	0.0174
					0.4794	0.0089	0.0024	0.0089						0.4794	0.0182	0.0027	0.0182						0.4794	0.0283	0.002	0.0283						0.4475	0.0113	0.002	0.0113						0.4475	0.0274						0.4475	0.0177
					0.4803	0.009	0.0024	0.009						0.4803	0.0185	0.0027	0.0185						0.4803	0.0286	0.002	0.0286						0.4485	0.0115	0.002	0.0115						0.4485	0.0278						0.4485	0.018
					0.4813	0.0092	0.0024	0.0092						0.4813	0.0187	0.0027	0.0187						0.4813	0.0289	0.002	0.0289						0.4496	0.0116	0.002	0.0116						0.4496	0.0282						0.4496	0.0182
					0.4822	0.0093	0.0024	0.0093						0.4822	0.019	0.0027	0.019						0.4822	0.0292	0.002	0.0292						0.4506	0.0118	0.002	0.0118						0.4506	0.0286						0.4506	0.0185
					0.4832	0.0094	0.0024	0.0094						0.4832	0.0192	0.0027	0.0192						0.4832	0.0295	0.002	0.0295						0.4516	0.012	0.002	0.012						0.4516	0.0291						0.4516	0.0188
					0.4842	0.0095	0.0024	0.0095						0.4842	0.0195	0.0027	0.0195						0.4842	0.0298	0.002	0.0298						0.4526	0.0122	0.002	0.0122						0.4526	0.0295						0.4526	0.0192
					0.4851	0.0096	0.0024	0.0096						0.4851	0.0197	0.0027	0.0197						0.4851	0.0302	0.002	0.0302						0.4536	0.0123	0.002	0.0123						0.4536	0.03						0.4536	0.0195
					0.4861	0.0097	0.0024	0.0097						0.4861	0.02	0.0027	0.02						0.4861	0.0305	0.002	0.0305						0.4547	0.0125	0.002	0.0125						0.4547	0.0304						0.4547	0.0198
					0.487	0.0098	0.0024	0.0098						0.487	0.0202	0.0027	0.0202						0.487	0.0308	0.002	0.0308						0.4557	0.0127	0.002	0.0127						0.4557	0.0309						0.4557	0.0201
					0.488	0.0099	0.0024	0.0099						0.488	0.0205	0.0027	0.0205						0.488	0.0311	0.002	0.0311						0.4567	0.0129	0.002	0.0129						0.4567	0.0313						0.4567	0.0204
					0.489	0.01	0.0024	0.01						0.489	0.0208	0.0027	0.0208						0.489	0.0315	0.002	0.0315						0.4577	0.0131	0.002	0.0131						0.4577	0.0318						0.4577	0.0207
					0.4899	0.0102	0.0024	0.0102						0.4899	0.021	0.0027	0.021						0.4899	0.0318	0.002	0.0318						0.4588	0.0132	0.002	0.0132						0.4588	0.0322						0.4588	0.0211
					0.4909	0.0103	0.0024	0.0103						0.4909	0.0213	0.0027	0.0213						0.4909	0.0321	0.002	0.0321						0.4598	0.0134	0.002	0.0134						0.4598	0.0327						0.4598	0.0214
					0.4918	0.0104	0.0024	0.0104						0.4918	0.0216	0.0027	0.0216						0.4918	0.0325	0.002	0.0325						0.4608	0.0136	0.002	0.0136						0.4608	0.0332						0.4608	0.0218
					0.4928	0.0105	0.0024	0.0105						0.4928	0.0219	0.0027	0.0219						0.4928	0.0328	0.002	0.0328						0.4618	0.0138	0.002	0.0138						0.4618	0.0337						0.4618	0.0221
					0.4938	0.0106	0.0024	0.0106						0.4938	0.0221	0.0027	0.0221						0.4938	0.0331	0.002	0.0331						0.4628	0.014	0.002	0.014						0.4628	0.0341						0.4628	0.0225
					0.4947	0.0108	0.0024	0.0108						0.4947	0.0224	0.0027	0.0224						0.4947	0.0335	0.002	0.0335						0.4639	0.0142	0.002	0.0142						0.4639	0.0346						0.4639	0.0228
					0.495	0.0108	0.0024	0.0108						0.495	0.0225	0.0027	0.0225						0.495	0.0336	0.002	0.0336						0.4649	0.0144	0.002	0.0144						0.4649	0.0351						0.4649	0.0232
					0.4957	0.0109	0.0024	0.0109						0.4957	0.0227	0.0027	0.0227						0.4957	0.0338	0.002	0.0338						0.465	0.0144	0.002	0.0144						0.465	0.0352						0.465	0.0232
					0.4967	0.011	0.0024	0.011						0.4967	0.023	0.0027	0.023						0.4967	0.0342	0.002	0.0342						0.4659	0.0146	0.002	0.0146						0.4659	0.0356						0.4659	0.0235
					0.4976	0.0111	0.0024	0.0111						0.4976	0.0233	0.0027	0.0233						0.4976	0.0345	0.002	0.0345						0.4669	0.0148	0.002	0.0148						0.4669	0.0361						0.4669	0.0239
					0.4986	0.0113	0.0024	0.0113						0.4986	0.0236	0.0027	0.0236						0.4986	0.0349	0.002	0.0349						0.4679	0.015	0.002	0.015						0.4679	0.0366						0.4679	0.0243
					0.4995	0.0114	0.0024	0.0114						0.4995	0.0239	0.0027	0.0239						0.4995	0.0352	0.002	0.0352						0.469	0.0152	0.002	0.0152						0.469	0.0371						0.469	0.0247
					0.5005	0.0115	0.0024	0.0115						0.5005	0.0242	0.0027	0.0242						0.5005	0.0356	0.002	0.0356						0.47	0.0154	0.002	0.0154						0.47	0.0377						0.47	0.025
					0.5015	0.0116	0.0024	0.0116						0.5015	0.0245	0.0027	0.0245						0.5015	0.0359	0.002	0.0359						0.471	0.0156	0.002	0.0156						0.471	0.0382						0.471	0.0254
					0.5024	0.0118	0.0024	0.0118						0.5024	0.0248	0.0027	0.0248						0.5024	0.0363	0.002	0.0363						0.472	0.0159	0.002	0.0159						0.472	0.0387						0.472	0.0258
					0.5034	0.0119	0.0024	0.0119						0.5034	0.0251	0.0027	0.0251						0.5034	0.0366	0.002	0.0366						0.473	0.0161	0.002	0.0161						0.473	0.0392						0.473	0.0262
					0.5043	0.012	0.0024	0.012						0.5043	0.0254	0.0027	0.0254						0.5043	0.037	0.002	0.037						0.4741	0.0163	0.002	0.0163						0.4741	0.0398						0.4741	0.0266
					0.5053	0.0122	0.0024	0.0122						0.5053	0.0257	0.0027	0.0257						0.5053	0.0373	0.002	0.0373						0.4751	0.0165	0.002	0.0165						0.4751	0.0403						0.4751	0.027
					0.5063	0.0123	0.0024	0.0123						0.5063	0.026	0.0027	0.026						0.5063	0.0377	0.002	0.0377						0.4761	0.0167	0.002	0.0167						0.4761	0.0408						0.4761	0.0274
					0.5072	0.0125	0.0024	0.0125						0.5072	0.0263	0.0027	0.0263						0.5072	0.0381	0.002	0.0381						0.4771	0.017	0.002	0.017						0.4771	0.0414						0.4771	0.0279
					0.5082	0.0126	0.0024	0.0126						0.5082	0.0266	0.0027	0.0266						0.5082	0.0384	0.002	0.0384						0.4782	0.0172	0.002	0.0172						0.4782	0.0419						0.4782	0.0283
					0.5091	0.0127	0.0024	0.0127						0.5091	0.027	0.0027	0.027						0.5091	0.0388	0.002	0.0388						0.4792	0.0174	0.002	0.0174						0.4792	0.0425						0.4792	0.0287
					0.5101	0.0129	0.0024	0.0129						0.5101	0.0273	0.0027	0.0273						0.5101	0.0392	0.002	0.0392						0.4802	0.0177	0.002	0.0177						0.4802	0.043						0.4802	0.0291
					0.5111	0.013	0.0024	0.013						0.5111	0.0276	0.0027	0.0276						0.5111	0.0395	0.002	0.0395						0.4812	0.0179	0.002	0.0179						0.4812	0.0436						0.4812	0.0296
					0.512	0.0132	0.0024	0.0132						0.512	0.0279	0.0027	0.0279						0.512	0.0399	0.002	0.0399						0.4822	0.0181	0.002	0.0181						0.4822	0.0442						0.4822	0.03
					0.513	0.0133	0.0024	0.0133						0.513	0.0283	0.0027	0.0283						0.513	0.0403	0.002	0.0403						0.4833	0.0184	0.002	0.0184						0.4833	0.0447						0.4833	0.0305
					0.5139	0.0135	0.0024	0.0135						0.5139	0.0286	0.0027	0.0286						0.5139	0.0406	0.002	0.0406						0.4843	0.0186	0.002	0.0186						0.4843	0.0453						0.4843	0.0309
					0.5149	0.0136	0.0024	0.0136						0.5149	0.0289	0.0027	0.0289						0.5149	0.041	0.002	0.041						0.4853	0.0189	0.002	0.0189						0.4853	0.0459						0.4853	0.0314
					0.5159	0.0138	0.0024	0.0138						0.5159	0.0293	0.0027	0.0293						0.5159	0.0414	0.002	0.0414						0.4863	0.0191	0.002	0.0191						0.4863	0.0465						0.4863	0.0318
					0.5168	0.0139	0.0024	0.0139						0.5168	0.0296	0.0027	0.0296						0.5168	0.0417	0.002	0.0417						0.4873	0.0194	0.002	0.0194						0.4873	0.047						0.4873	0.0323
					0.5178	0.0141	0.0024	0.0141						0.5178	0.03	0.0027	0.03						0.5178	0.0421	0.002	0.0421						0.4884	0.0196	0.002	0.0196						0.4884	0.0476						0.4884	0.0327
					0.5188	0.0142	0.0024	0.0142						0.5188	0.0303	0.0027	0.0303						0.5188	0.0425	0.002	0.0425						0.4894	0.0199	0.002	0.0199						0.4894	0.0482						0.4894	0.0332
					0.5197	0.0144	0.0024	0.0144						0.5197	0.0307	0.0027	0.0307						0.5197	0.0429	0.002	0.0429						0.4904	0.0201	0.002	0.0201						0.4904	0.0488						0.4904	0.0337
					0.5207	0.0145	0.0024	0.0145						0.5207	0.031	0.0027	0.031						0.5207	0.0432	0.002	0.0432						0.4914	0.0204	0.002	0.0204						0.4914	0.0494						0.4914	0.0342
					0.5216	0.0147	0.0024	0.0147						0.5216	0.0314	0.0027	0.0314						0.5216	0.0436	0.002	0.0436						0.4924	0.0206	0.002	0.0206						0.4924	0.05						0.4924	0.0347
					0.5226	0.0148	0.0024	0.0149						0.5226	0.0317	0.0027	0.0317						0.5226	0.044	0.002	0.044						0.4935	0.0209	0.002	0.0209						0.4935	0.0506						0.4935	0.0352
					0.5236	0.015	0.0024	0.015						0.5236	0.0321	0.0027	0.0321						0.5236	0.0444	0.002	0.0444						0.4945	0.0212	0.002	0.0212						0.4945	0.0512						0.4945	0.0357
					0.5245	0.0151	0.0024	0.0152						0.5245	0.0324	0.0027	0.0324						0.5245	0.0448	0.002	0.0448						0.495	0.0213	0.002	0.0213						0.495	0.0515						0.495	0.0359
					0.525	0.0152	0.0024	0.0153						0.525	0.0326	0.0027	0.0326						0.525	0.045	0.002	0.045						0.4955	0.0214	0.002	0.0214						0.4955	0.0518						0.4955	0.0362
					0.5255	0.0153	0.0024	0.0153						0.5255	0.0328	0.0027	0.0328						0.5255	0.0451	0.002	0.0451						0.4965	0.0217	0.002	0.0217						0.4965	0.0524						0.4965	0.0367
					0.5264	0.0155	0.0024	0.0155						0.5264	0.0332	0.0027	0.0332						0.5264	0.0455	0.002	0.0455						0.4976	0.022	0.002	0.022						0.4976	0.053						0.4976	0.0372
					0.5274	0.0156	0.0024	0.0157						0.5274	0.0335	0.0027	0.0335						0.5274	0.0459	0.002	0.0459						0.4986	0.0223	0.002	0.0223						0.4986	0.0536						0.4986	0.0377
					0.5284	0.0158	0.0024	0.0158						0.5284	0.0339	0.0027	0.0339						0.5284	0.0463	0.002	0.0463						0.4996	0.0225	0.002	0.0225						0.4996	0.0543						0.4996	0.0382
					0.5293	0.016	0.0024	0.016						0.5293	0.0343	0.0027	0.0343						0.5293	0.0467	0.002	0.0467						0.5006	0.0228	0.002	0.0228						0.5006	0.0549						0.5006	0.0387
					0.5303	0.0161	0.0024	0.0162						0.5303	0.0347	0.0027	0.0347						0.5303	0.0471	0.002	0.0471						0.5016	0.0231	0.002	0.0231						0.5016	0.0555						0.5016	0.0392
					0.5312	0.0163	0.0024	0.0163						0.5312	0.035	0.0027	0.035						0.5312	0.0474	0.002	0.0474						0.5027	0.0234	0.002	0.0234						0.5027	0.0561						0.5027	0.0398
					0.5322	0.0165	0.0024	0.0165						0.5322	0.0354	0.0027	0.0354						0.5322	0.0478	0.002	0.0478						0.5037	0.0237	0.002	0.0237						0.5037	0.0567						0.5037	0.0403
					0.5332	0.0166	0.0024	0.0167						0.5332	0.0358	0.0027	0.0358						0.5332	0.0482	0.002	0.0482						0.5047	0.024	0.002	0.024						0.5047	0.0574						0.5047	0.0408
					0.5341	0.0168	0.0024	0.0169						0.5341	0.0362	0.0027	0.0362						0.5341	0.0486	0.002	0.0486						0.5057	0.0242	0.002	0.0242						0.5057	0.058						0.5057	0.0414
					0.5351	0.017	0.0024	0.017						0.5351	0.0366	0.0027	0.0366						0.5351	0.049	0.002	0.049						0.5067	0.0245	0.002	0.0245						0.5067	0.0586						0.5067	0.0419
					0.5361	0.0172	0.0024	0.0172						0.5361	0.037	0.0027	0.037						0.5361	0.0494	0.002	0.0494						0.5078	0.0248	0.002	0.0248						0.5078	0.0593						0.5078	0.0425
					0.537	0.0173	0.0024	0.0174						0.537	0.0373	0.0027	0.0373						0.537	0.0498	0.002	0.0498						0.5088	0.0251	0.002	0.0251						0.5088	0.0599						0.5088	0.043
					0.538	0.0175	0.0024	0.0176						0.538	0.0377	0.0027	0.0377						0.538	0.0502	0.002	0.0502						0.5098	0.0254	0.002	0.0254						0.5098	0.0605						0.5098	0.0436
					0.5389	0.0177	0.0024	0.0177						0.5389	0.0381	0.0027	0.0381						0.5389	0.0505	0.002	0.0505						0.5108	0.0257	0.002	0.0257						0.5108	0.0612						0.5108	0.0441
					0.5399	0.0179	0.0024	0.0179						0.5399	0.0385	0.0027	0.0385						0.5399	0.0509	0.002	0.0509						0.5118	0.026	0.002	0.026						0.5118	0.0618						0.5118	0.0447
					0.5409	0.018	0.0025	0.0181						0.5409	0.0389	0.0027	0.0389						0.5409	0.0513	0.002	0.0513						0.5129	0.0263	0.002	0.0263						0.5129	0.0624						0.5129	0.0453
					0.5418	0.0182	0.0025	0.0183						0.5418	0.0393	0.0027	0.0393						0.5418	0.0517	0.002	0.0517						0.5139	0.0266	0.002	0.0266						0.5139	0.0631						0.5139	0.0459
					0.5428	0.0184	0.0025	0.0185						0.5428	0.0397	0.0027	0.0397						0.5428	0.0521	0.002	0.0521						0.5149	0.027	0.002	0.027						0.5149	0.0637						0.5149	0.0464
					0.5437	0.0186	0.0025	0.0187						0.5437	0.0401	0.0027	0.0401						0.5437	0.0525	0.002	0.0525						0.5159	0.0273	0.002	0.0273						0.5159	0.0644						0.5159	0.047
					0.5447	0.0188	0.0025	0.0188						0.5447	0.0405	0.0027	0.0405						0.5447	0.0529	0.002	0.0529						0.517	0.0276	0.002	0.0276						0.517	0.065						0.517	0.0476
					0.5457	0.0189	0.0025	0.019						0.5457	0.0409	0.0027	0.0409						0.5457	0.0533	0.002	0.0533						0.518	0.0279	0.002	0.0279						0.518	0.0656						0.518	0.0482
					0.5466	0.0191	0.0025	0.0192						0.5466	0.0413	0.0027	0.0413						0.5466	0.0536	0.002	0.0536						0.519	0.0282	0.002	0.0282						0.519	0.0663						0.519	0.0488
					0.5476	0.0193	0.0025	0.0194						0.5476	0.0417	0.0027	0.0417						0.5476	0.054	0.002	0.054						0.52	0.0285	0.002	0.0285						0.52	0.0669						0.52	0.0493
					0.5485	0.0195	0.0025	0.0196						0.5485	0.0422	0.0027	0.0422						0.5485	0.0544	0.002	0.0544						0.521	0.0289	0.002	0.0289						0.521	0.0676						0.521	0.0499
					0.5495	0.0197	0.0025	0.0198						0.5495	0.0426	0.0027	0.0426						0.5495	0.0548	0.002	0.0548						0.5221	0.0292	0.002	0.0292						0.5221	0.0682						0.5221	0.0505
					0.5505	0.0199	0.0025	0.02						0.5505	0.043	0.0027	0.043						0.5505	0.0552	0.002	0.0552						0.5231	0.0295	0.002	0.0295						0.5231	0.0688						0.5231	0.0511
					0.5514	0.0201	0.0025	0.0202						0.5514	0.0434	0.0027	0.0434						0.5514	0.0556	0.002	0.0556						0.5241	0.0298	0.002	0.0298						0.5241	0.0695						0.5241	0.0517
					0.5524	0.0202	0.0025	0.0204						0.5524	0.0438	0.0027	0.0438						0.5524	0.056	0.002	0.056						0.525	0.0301	0.002	0.0301						0.525	0.07						0.525	0.0523
					0.5533	0.0204	0.0025	0.0206						0.5533	0.0442	0.0027	0.0442						0.5533	0.0563	0.002	0.0563						0.5251	0.0302	0.002	0.0302						0.5251	0.0701						0.5251	0.0523
					0.5543	0.0206	0.0025	0.0208						0.5543	0.0447	0.0027	0.0447						0.5543	0.0567	0.002	0.0567						0.5261	0.0305	0.002	0.0305						0.5261	0.0708						0.5261	0.053
					0.555	0.0208	0.0025	0.0209						0.555	0.045	0.0027	0.045						0.555	0.057	0.002	0.057						0.5272	0.0308	0.002	0.0308						0.5272	0.0714						0.5272	0.0536
					0.5553	0.0208	0.0025	0.021						0.5553	0.0451	0.0027	0.0451						0.5553	0.0571	0.002	0.0571						0.5282	0.0311	0.002	0.0312						0.5282	0.072						0.5282	0.0542
					0.5562	0.021	0.0025	0.0212						0.5562	0.0455	0.0027	0.0455						0.5562	0.0575	0.002	0.0575						0.5292	0.0315	0.002	0.0315						0.5292	0.0727						0.5292	0.0548
					0.5572	0.0212	0.0026	0.0214						0.5572	0.0459	0.0027	0.0459						0.5572	0.0579	0.002	0.0579						0.5302	0.0318	0.002	0.0318						0.5302	0.0733						0.5302	0.0554
					0.5582	0.0214	0.0026	0.0216						0.5582	0.0463	0.0027	0.0463						0.5582	0.0583	0.002	0.0583						0.5312	0.0322	0.002	0.0322						0.5312	0.0739						0.5312	0.056
					0.5591	0.0216	0.0026	0.0218						0.5591	0.0468	0.0027	0.0468						0.5591	0.0586	0.002	0.0586						0.5323	0.0325	0.002	0.0325						0.5323	0.0746						0.5323	0.0566
					0.5601	0.0218	0.0026	0.022						0.5601	0.0472	0.0027	0.0472						0.5601	0.059	0.002	0.059						0.5333	0.0328	0.002	0.0328						0.5333	0.0752						0.5333	0.0573
					0.561	0.022	0.0026	0.0222						0.561	0.0476	0.0027	0.0476						0.561	0.0594	0.002	0.0594						0.5343	0.0332	0.002	0.0332						0.5343	0.0758						0.5343	0.0579
					0.562	0.0222	0.0026	0.0224						0.562	0.0481	0.0027	0.0481						0.562	0.0598	0.002	0.0598						0.5353	0.0335	0.002	0.0335						0.5353	0.0764						0.5353	0.0585
					0.563	0.0224	0.0026	0.0226						0.563	0.0485	0.0027	0.0485						0.563	0.0601	0.002	0.0601						0.5364	0.0339	0.002	0.0339						0.5364	0.0771						0.5364	0.0591
					0.5639	0.0226	0.0026	0.0228						0.5639	0.0489	0.0027	0.0489						0.5639	0.0605	0.002	0.0605						0.5374	0.0342	0.002	0.0342						0.5374	0.0777						0.5374	0.0598
					0.5649	0.0228	0.0026	0.023						0.5649	0.0493	0.0027	0.0493						0.5649	0.0609	0.002	0.0609						0.5384	0.0346	0.002	0.0346						0.5384	0.0783						0.5384	0.0604
					0.5658	0.023	0.0026	0.0232						0.5658	0.0498	0.0027	0.0498						0.5658	0.0613	0.002	0.0613						0.5394	0.0349	0.002	0.0349						0.5394	0.0789						0.5394	0.061
					0.5668	0.0232	0.0027	0.0234						0.5668	0.0502	0.0027	0.0502						0.5668	0.0616	0.002	0.0616						0.5404	0.0353	0.002	0.0353						0.5404	0.0795						0.5404	0.0617
					0.5678	0.0234	0.0027	0.0236						0.5678	0.0506	0.0027	0.0506						0.5678	0.062	0.002	0.062						0.5415	0.0356	0.002	0.0356						0.5415	0.0802						0.5415	0.0623
					0.5687	0.0236	0.0027	0.0239						0.5687	0.0511	0.0027	0.0511						0.5687	0.0624	0.002	0.0624						0.5425	0.036	0.002	0.036						0.5425	0.0808						0.5425	0.0629
					0.5697	0.0238	0.0027	0.0241						0.5697	0.0515	0.0027	0.0515						0.5697	0.0627	0.002	0.0627						0.5435	0.0363	0.002	0.0363						0.5435	0.0814						0.5435	0.0636
					0.5706	0.024	0.0027	0.0243						0.5706	0.0519	0.0027	0.0519						0.5706	0.0631	0.002	0.0631						0.5445	0.0367	0.002	0.0367						0.5445	0.082						0.5445	0.0642
					0.5716	0.0242	0.0027	0.0245						0.5716	0.0524	0.0027	0.0524						0.5716	0.0635	0.002	0.0635						0.5455	0.037	0.002	0.0371						0.5455	0.0826						0.5455	0.0648
					0.5726	0.0244	0.0028	0.0247						0.5726	0.0528	0.0027	0.0528						0.5726	0.0638	0.002	0.0638						0.5466	0.0374	0.002	0.0374						0.5466	0.0832						0.5466	0.0655
					0.5735	0.0246	0.0028	0.0249						0.5735	0.0532	0.0027	0.0532						0.5735	0.0642	0.002	0.0642						0.5476	0.0377	0.002	0.0378						0.5476	0.0837						0.5476	0.0661
					0.5745	0.0248	0.0028	0.0252						0.5745	0.0537	0.0027	0.0537						0.5745	0.0645	0.002	0.0645						0.5486	0.0381	0.002	0.0381						0.5486	0.0843						0.5486	0.0667
					0.5755	0.025	0.0028	0.0254						0.5755	0.0541	0.0027	0.0541						0.5755	0.0649	0.002	0.0649						0.5496	0.0385	0.002	0.0385						0.5496	0.0849						0.5496	0.0674
					0.5764	0.0252	0.0028	0.0256						0.5764	0.0546	0.0027	0.0546						0.5764	0.0652	0.002	0.0652						0.5506	0.0388	0.002	0.0389						0.5506	0.0855						0.5506	0.068
					0.5774	0.0254	0.0029	0.0258						0.5774	0.055	0.0027	0.055						0.5774	0.0656	0.002	0.0656						0.5517	0.0392	0.002	0.0392						0.5517	0.0861						0.5517	0.0687
					0.5783	0.0256	0.0029	0.0261						0.5783	0.0554	0.0027	0.0554						0.5783	0.0659	0.002	0.066						0.5527	0.0396	0.002	0.0396						0.5527	0.0866						0.5527	0.0693
					0.5793	0.0258	0.0029	0.0263						0.5793	0.0559	0.0027	0.0559						0.5793	0.0663	0.002	0.0663						0.5537	0.0399	0.002	0.04						0.5537	0.0872						0.5537	0.0699
					0.5803	0.026	0.0029	0.0265						0.5803	0.0563	0.0027	0.0563						0.5803	0.0666	0.002	0.0666						0.5547	0.0403	0.002	0.0403						0.5547	0.0878						0.5547	0.0706
					0.5812	0.0262	0.0029	0.0267						0.5812	0.0567	0.0027	0.0567						0.5812	0.067	0.002	0.067						0.555	0.0404	0.002	0.0404						0.555	0.0879						0.555	0.0707
					0.5822	0.0264	0.003	0.027						0.5822	0.0572	0.0027	0.0572						0.5822	0.0673	0.002	0.0673						0.5558	0.0406	0.002	0.0407						0.5558	0.0883						0.5558	0.0712
					0.5831	0.0266	0.003	0.0272						0.5831	0.0576	0.0027	0.0576						0.5831	0.0677	0.002	0.0677						0.5568	0.041	0.002	0.041						0.5568	0.0889						0.5568	0.0718
					0.5841	0.0268	0.003	0.0274						0.5841	0.058	0.0027	0.058						0.5841	0.068	0.002	0.068						0.5578	0.0414	0.002	0.0414						0.5578	0.0894						0.5578	0.0725
					0.585	0.027	0.0031	0.0277						0.585	0.0584	0.0027	0.0584						0.585	0.0683	0.002	0.0683						0.5588	0.0417	0.002	0.0418						0.5588	0.09						0.5588	0.0731
					0.5851	0.027	0.0031	0.0277						0.5851	0.0585	0.0027	0.0585						0.5851	0.0683	0.002	0.0683						0.5598	0.0421	0.002	0.0422						0.5598	0.0905						0.5598	0.0737
					0.586	0.0272	0.0031	0.0279						0.586	0.0589	0.0027	0.0589						0.586	0.0687	0.002	0.0687						0.5609	0.0425	0.002	0.0425						0.5609	0.091						0.5609	0.0743
					0.587	0.0274	0.0031	0.0281						0.587	0.0593	0.0027	0.0593						0.587	0.069	0.002	0.069						0.5619	0.0428	0.002	0.0429						0.5619	0.0915						0.5619	0.075
					0.5879	0.0276	0.0032	0.0284						0.5879	0.0598	0.0027	0.0598						0.5879	0.0693	0.002	0.0693						0.5629	0.0432	0.002	0.0433						0.5629	0.0921						0.5629	0.0756
					0.5889	0.0278	0.0032	0.0286						0.5889	0.0602	0.0027	0.0602						0.5889	0.0696	0.002	0.0697						0.5639	0.0436	0.002	0.0436						0.5639	0.0926						0.5639	0.0762
					0.5899	0.028	0.0032	0.0289						0.5899	0.0606	0.0027	0.0606						0.5899	0.07	0.002	0.07						0.5649	0.0439	0.002	0.044						0.5649	0.0931						0.5649	0.0768
					0.5908	0.0282	0.0033	0.0291						0.5908	0.0611	0.0027	0.0611						0.5908	0.0703	0.002	0.0703						0.566	0.0443	0.0021	0.0444						0.566	0.0936						0.566	0.0774
					0.5918	0.0284	0.0033	0.0293						0.5918	0.0615	0.0027	0.0615						0.5918	0.0706	0.002	0.0706						0.567	0.0447	0.0021	0.0447						0.567	0.0941						0.567	0.0781
					0.5927	0.0286	0.0033	0.0296						0.5927	0.0619	0.0027	0.0619						0.5927	0.0709	0.002	0.0709						0.568	0.045	0.0021	0.0451						0.568	0.0946						0.568	0.0787
					0.5937	0.0288	0.0034	0.0298						0.5937	0.0624	0.0027	0.0624						0.5937	0.0712	0.002	0.0712						0.569	0.0454	0.0021	0.0455						0.569	0.095						0.569	0.0793
					0.5947	0.029	0.0034	0.0301						0.5947	0.0628	0.0027	0.0628						0.5947	0.0715	0.002	0.0716						0.57	0.0458	0.0021	0.0459						0.57	0.0955						0.57	0.0799
					0.5956	0.0292	0.0035	0.0303						0.5956	0.0632	0.0027	0.0632						0.5956	0.0718	0.002	0.0719						0.5711	0.0461	0.0021	0.0462						0.5711	0.096						0.5711	0.0805
					0.5966	0.0294	0.0035	0.0306						0.5966	0.0636	0.0027	0.0636						0.5966	0.0721	0.002	0.0722						0.5721	0.0465	0.0021	0.0466						0.5721	0.0964						0.5721	0.0811
					0.5976	0.0296	0.0036	0.0308						0.5976	0.064	0.0027	0.064						0.5976	0.0724	0.002	0.0725						0.5731	0.0469	0.0021	0.047						0.5731	0.0969						0.5731	0.0817
					0.5985	0.0298	0.0036	0.0311						0.5985	0.0645	0.0027	0.0645						0.5985	0.0727	0.002	0.0728						0.5741	0.0472	0.0021	0.0473						0.5741	0.0973						0.5741	0.0823
					0.5995	0.03	0.0037	0.0313						0.5995	0.0649	0.0027	0.0649						0.5995	0.073	0.002	0.0731						0.5752	0.0476	0.0021	0.0477						0.5752	0.0977						0.5752	0.0829
					0.6004	0.0302	0.0037	0.0316						0.6004	0.0653	0.0027	0.0653						0.6004	0.0733	0.002	0.0733						0.5762	0.048	0.0021	0.0481						0.5762	0.0982						0.5762	0.0835
					0.6014	0.0304	0.0038	0.0318						0.6014	0.0657	0.0027	0.0657						0.6014	0.0736	0.002	0.0736						0.5772	0.0483	0.0021	0.0485						0.5772	0.0986						0.5772	0.084
					0.6024	0.0306	0.0038	0.0321						0.6024	0.0661	0.0027	0.0661						0.6024	0.0739	0.002	0.0739						0.5782	0.0487	0.0021	0.0488						0.5782	0.099						0.5782	0.0846
					0.6033	0.0308	0.0039	0.0324						0.6033	0.0666	0.0027	0.0666						0.6033	0.0742	0.002	0.0742						0.5792	0.0491	0.0021	0.0492						0.5792	0.0994						0.5792	0.0852
					0.6043	0.031	0.004	0.0326						0.6043	0.067	0.0027	0.067						0.6043	0.0744	0.002	0.0745						0.5803	0.0494	0.0021	0.0496						0.5803	0.0998						0.5803	0.0858
					0.6052	0.0312	0.004	0.0329						0.6052	0.0674	0.0027	0.0674						0.6052	0.0747	0.002	0.0747						0.5813	0.0498	0.0021	0.0499						0.5813	0.1002						0.5813	0.0863
					0.6062	0.0314	0.0041	0.0331						0.6062	0.0678	0.0027	0.0678						0.6062	0.075	0.0021	0.075						0.5823	0.0501	0.0022	0.0503						0.5823	0.1006						0.5823	0.0869
					0.6072	0.0316	0.0042	0.0334						0.6072	0.0682	0.0027	0.0682						0.6072	0.0752	0.0021	0.0753						0.5833	0.0505	0.0022	0.0507						0.5833	0.1009						0.5833	0.0875
					0.6081	0.0318	0.0042	0.0337						0.6081	0.0686	0.0027	0.0686						0.6081	0.0755	0.0021	0.0756						0.5843	0.0509	0.0022	0.051						0.5843	0.1013						0.5843	0.088
					0.6091	0.032	0.0043	0.034						0.6091	0.069	0.0027	0.069						0.6091	0.0758	0.0021	0.0758						0.585	0.0511	0.0022	0.0513						0.585	0.1015						0.585	0.0884
					0.61	0.0322	0.0044	0.0342						0.61	0.0694	0.0027	0.0694						0.61	0.076	0.0021	0.0761						0.5854	0.0512	0.0022	0.0514						0.5854	0.1017						0.5854	0.0885
					0.611	0.0324	0.0045	0.0345						0.611	0.0698	0.0027	0.0698						0.611	0.0763	0.0021	0.0763						0.5864	0.0516	0.0022	0.0518						0.5864	0.102						0.5864	0.0891
					0.612	0.0326	0.0046	0.0348						0.612	0.0702	0.0027	0.0702						0.612	0.0765	0.0021	0.0766						0.5874	0.0519	0.0022	0.0521						0.5874	0.1023						0.5874	0.0896
					0.6129	0.0328	0.0046	0.0351						0.6129	0.0706	0.0027	0.0706						0.6129	0.0768	0.0021	0.0768						0.5884	0.0523	0.0022	0.0525						0.5884	0.1027						0.5884	0.0902
					0.6139	0.033	0.0047	0.0353						0.6139	0.071	0.0027	0.071						0.6139	0.077	0.0021	0.0771						0.5894	0.0526	0.0022	0.0529						0.5894	0.103						0.5894	0.0907
					0.6148	0.0332	0.0048	0.0356						0.6148	0.0713	0.0027	0.0713						0.6148	0.0772	0.0021	0.0773						0.5905	0.053	0.0022	0.0532						0.5905	0.1033						0.5905	0.0912
					0.615	0.0332	0.0048	0.0357						0.615	0.0714	0.0027	0.0714						0.615	0.0773	0.0021	0.0773						0.5915	0.0533	0.0022	0.0536						0.5915	0.1036						0.5915	0.0917
					0.6158	0.0334	0.0049	0.0359						0.6158	0.0717	0.0027	0.0717						0.6158	0.0775	0.0021	0.0775						0.5925	0.0537	0.0023	0.054						0.5925	0.1039						0.5925	0.0922
					0.6168	0.0336	0.005	0.0362						0.6168	0.0721	0.0027	0.0721						0.6168	0.0777	0.0021	0.0778						0.5935	0.054	0.0023	0.0543						0.5935	0.1042						0.5935	0.0927
					0.6177	0.0337	0.0051	0.0365						0.6177	0.0725	0.0027	0.0725						0.6177	0.0779	0.0021	0.078						0.5945	0.0544	0.0023	0.0547						0.5945	0.1044						0.5945	0.0932
					0.6187	0.0339	0.0052	0.0368						0.6187	0.0729	0.0027	0.0729						0.6187	0.0781	0.0021	0.0782						0.5956	0.0547	0.0023	0.055						0.5956	0.1047						0.5956	0.0937
					0.6197	0.0341	0.0053	0.0371						0.6197	0.0732	0.0027	0.0732						0.6197	0.0784	0.0021	0.0785						0.5966	0.0551	0.0023	0.0554						0.5966	0.1049						0.5966	0.0942
					0.6206	0.0343	0.0054	0.0374						0.6206	0.0736	0.0027	0.0736						0.6206	0.0786	0.0021	0.0787						0.5976	0.0554	0.0023	0.0558						0.5976	0.1052						0.5976	0.0947
					0.6216	0.0345	0.0056	0.0377						0.6216	0.074	0.0027	0.074						0.6216	0.0788	0.0021	0.0789						0.5986	0.0557	0.0024	0.0561						0.5986	0.1054						0.5986	0.0951
					0.6225	0.0347	0.0057	0.038						0.6225	0.0743	0.0027	0.0743						0.6225	0.079	0.0021	0.0791						0.5997	0.0561	0.0024	0.0565						0.5997	0.1056						0.5997	0.0956
					0.6235	0.0348	0.0058	0.0383						0.6235	0.0747	0.0027	0.0747						0.6235	0.0792	0.0021	0.0793						0.6007	0.0564	0.0024	0.0568						0.6007	0.1058						0.6007	0.096
					0.6245	0.035	0.0059	0.0386						0.6245	0.0751	0.0027	0.0751						0.6245	0.0794	0.0021	0.0795						0.6017	0.0567	0.0024	0.0572						0.6017	0.106						0.6017	0.0965
					0.6254	0.0352	0.0061	0.0389						0.6254	0.0754	0.0027	0.0754						0.6254	0.0796	0.0021	0.0797						0.6027	0.0571	0.0024	0.0575						0.6027	0.1062						0.6027	0.0969
					0.6264	0.0354	0.0062	0.0392						0.6264	0.0758	0.0027	0.0758						0.6264	0.0797	0.0022	0.0799						0.6037	0.0574	0.0025	0.0579						0.6037	0.1064						0.6037	0.0974
					0.6273	0.0356	0.0063	0.0395						0.6273	0.0761	0.0027	0.0761						0.6273	0.0799	0.0022	0.0801						0.6048	0.0577	0.0025	0.0582						0.6048	0.1066						0.6048	0.0978
					0.6283	0.0357	0.0065	0.0398						0.6283	0.0765	0.0027	0.0765						0.6283	0.0801	0.0022	0.0803						0.6058	0.0581	0.0025	0.0586						0.6058	0.1067						0.6058	0.0982
					0.6293	0.0359	0.0066	0.0401						0.6293	0.0768	0.0027	0.0768						0.6293	0.0803	0.0022	0.0805						0.6068	0.0584	0.0025	0.0589						0.6068	0.1069						0.6068	0.0986
					0.6302	0.0361	0.0068	0.0405						0.6302	0.0771	0.0027	0.0771						0.6302	0.0804	0.0022	0.0806						0.6078	0.0587	0.0026	0.0593						0.6078	0.107						0.6078	0.099
					0.6312	0.0362	0.0069	0.0408						0.6312	0.0775	0.0027	0.0775						0.6312	0.0806	0.0022	0.0808						0.6088	0.059	0.0026	0.0596						0.6088	0.1072						0.6088	0.0994
					0.6321	0.0364	0.0071	0.0411						0.6321	0.0778	0.0027	0.0778						0.6321	0.0808	0.0022	0.081						0.6099	0.0593	0.0026	0.0599						0.6099	0.1073						0.6099	0.0998
					0.6331	0.0366	0.0073	0.0415						0.6331	0.0781	0.0027	0.0781						0.6331	0.0809	0.0022	0.0811						0.6109	0.0596	0.0026	0.0603						0.6109	0.1074						0.6109	0.1002
					0.6341	0.0367	0.0074	0.0418						0.6341	0.0784	0.0027	0.0784						0.6341	0.0811	0.0022	0.0813						0.6119	0.0599	0.0027	0.0606						0.6119	0.1075						0.6119	0.1005
					0.635	0.0369	0.0076	0.0421						0.635	0.0788	0.0027	0.0788						0.635	0.0812	0.0023	0.0815						0.6129	0.0602	0.0027	0.061						0.6129	0.1076						0.6129	0.1009
					0.636	0.0371	0.0078	0.0425						0.636	0.0791	0.0027	0.0791						0.636	0.0814	0.0023	0.0816						0.6139	0.0605	0.0027	0.0613						0.6139	0.1077						0.6139	0.1012
					0.637	0.0372	0.008	0.0428						0.637	0.0794	0.0027	0.0794						0.637	0.0815	0.0023	0.0818						0.615	0.0608	0.0028	0.0616						0.615	0.1077						0.615	0.1016
					0.6379	0.0374	0.0082	0.0432						0.6379	0.0797	0.0027	0.0797						0.6379	0.0816	0.0023	0.0819						0.615	0.0609	0.0028	0.0616						0.615	0.1077						0.615	0.1016
					0.6389	0.0376	0.0084	0.0435						0.6389	0.08	0.0027	0.08						0.6389	0.0818	0.0023	0.0821						0.616	0.0611	0.0028	0.062						0.616	0.1078						0.616	0.1019
					0.6398	0.0377	0.0086	0.0439						0.6398	0.0803	0.0027	0.0803						0.6398	0.0819	0.0023	0.0822						0.617	0.0614	0.0028	0.0623						0.617	0.1078						0.617	0.1022
					0.6408	0.0379	0.0088	0.0443						0.6408	0.0806	0.0027	0.0806						0.6408	0.082	0.0023	0.0823						0.618	0.0617	0.0029	0.0626						0.618	0.1079						0.618	0.1025
					0.6418	0.038	0.009	0.0446						0.6418	0.0809	0.0027	0.0809						0.6418	0.0821	0.0024	0.0825						0.6191	0.062	0.0029	0.063						0.6191	0.1079						0.6191	0.1028
					0.6427	0.0382	0.0092	0.045						0.6427	0.0811	0.0027	0.0812						0.6427	0.0822	0.0024	0.0826						0.6201	0.0623	0.003	0.0633						0.6201	0.1079						0.6201	0.1031
					0.6437	0.0383	0.0094	0.0454						0.6437	0.0814	0.0027	0.0814						0.6437	0.0823	0.0024	0.0827						0.6211	0.0626	0.003	0.0636						0.6211	0.1079						0.6211	0.1034
					0.6446	0.0385	0.0097	0.0457						0.6446	0.0817	0.0027	0.0817						0.6446	0.0824	0.0024	0.0828						0.6221	0.0629	0.003	0.0639						0.6221	0.1079						0.6221	0.1037
					0.645	0.0385	0.0098	0.0459						0.645	0.0818	0.0027	0.0818						0.645	0.0825	0.0024	0.0829						0.6231	0.0631	0.0031	0.0643						0.6231	0.1079						0.6231	0.104
					0.6456	0.0386	0.0099	0.0461						0.6456	0.082	0.0027	0.082						0.6456	0.0825	0.0024	0.0829						0.6242	0.0634	0.0031	0.0646						0.6242	0.1078						0.6242	0.1042
					0.6466	0.0388	0.0101	0.0465						0.6466	0.0822	0.0027	0.0822						0.6466	0.0826	0.0025	0.0831						0.6252	0.0637	0.0032	0.0649						0.6252	0.1078						0.6252	0.1045
					0.6475	0.0389	0.0104	0.0469						0.6475	0.0825	0.0027	0.0825						0.6475	0.0827	0.0025	0.0832						0.6262	0.0639	0.0032	0.0652						0.6262	0.1077						0.6262	0.1047
					0.6485	0.039	0.0107	0.0473						0.6485	0.0828	0.0027	0.0828						0.6485	0.0828	0.0025	0.0833						0.6272	0.0642	0.0033	0.0655						0.6272	0.1077						0.6272	0.1049
					0.6494	0.0392	0.0109	0.0477						0.6494	0.083	0.0027	0.083						0.6494	0.0828	0.0025	0.0834						0.6282	0.0645	0.0034	0.0658						0.6282	0.1076						0.6282	0.1052
					0.6504	0.0393	0.0112	0.0481						0.6504	0.0833	0.0027	0.0833						0.6504	0.0829	0.0026	0.0835						0.6293	0.0647	0.0034	0.0661						0.6293	0.1075						0.6293	0.1054
					0.6514	0.0394	0.0115	0.0485						0.6514	0.0835	0.0027	0.0835						0.6514	0.083	0.0026	0.0836						0.6303	0.065	0.0035	0.0665						0.6303	0.1074						0.6303	0.1056
					0.6523	0.0396	0.0117	0.0489						0.6523	0.0837	0.0027	0.0838						0.6523	0.083	0.0026	0.0836						0.6313	0.0652	0.0035	0.0668						0.6313	0.1073						0.6313	0.1058
					0.6533	0.0397	0.012	0.0493						0.6533	0.084	0.0027	0.084						0.6533	0.0831	0.0027	0.0837						0.6323	0.0655	0.0036	0.0671						0.6323	0.1072						0.6323	0.1059
					0.6542	0.0398	0.0123	0.0498						0.6542	0.0842	0.0027	0.0842						0.6542	0.0831	0.0027	0.0838						0.6333	0.0657	0.0037	0.0674						0.6333	0.1071						0.6333	0.1061
					0.6552	0.04	0.0126	0.0502						0.6552	0.0844	0.0027	0.0844						0.6552	0.0832	0.0027	0.0839						0.6344	0.0659	0.0037	0.0677						0.6344	0.1069						0.6344	0.1063
					0.6562	0.0401	0.0129	0.0506						0.6562	0.0846	0.0027	0.0847						0.6562	0.0832	0.0028	0.084						0.6354	0.0662	0.0038	0.068						0.6354	0.1068						0.6354	0.1064
					0.6571	0.0402	0.0133	0.0511						0.6571	0.0848	0.0027	0.0849						0.6571	0.0832	0.0028	0.084						0.6364	0.0664	0.0039	0.0683						0.6364	0.1066						0.6364	0.1066
					0.6581	0.0403	0.0136	0.0515						0.6581	0.085	0.0027	0.0851						0.6581	0.0833	0.0028	0.0841						0.6374	0.0666	0.0039	0.0686						0.6374	0.1065						0.6374	0.1067
					0.6591	0.0404	0.0139	0.052						0.6591	0.0852	0.0027	0.0853						0.6591	0.0833	0.0029	0.0842						0.6385	0.0668	0.004	0.0689						0.6385	0.1063						0.6385	0.1068
					0.66	0.0406	0.0142	0.0524						0.66	0.0854	0.0027	0.0855						0.66	0.0833	0.0029	0.0842						0.6395	0.067	0.0041	0.0692						0.6395	0.1061						0.6395	0.1069
					0.661	0.0407	0.0146	0.0529						0.661	0.0856	0.0027	0.0857						0.661	0.0833	0.003	0.0843						0.6405	0.0673	0.0042	0.0695						0.6405	0.1059						0.6405	0.107
					0.6619	0.0408	0.0149	0.0533						0.6619	0.0858	0.0027	0.0859						0.6619	0.0833	0.003	0.0843						0.6415	0.0675	0.0043	0.0698						0.6415	0.1057						0.6415	0.1071
					0.6629	0.0409	0.0153	0.0538						0.6629	0.086	0.0027	0.086						0.6629	0.0833	0.0031	0.0844						0.6425	0.0677	0.0044	0.07						0.6425	0.1055						0.6425	0.1072
					0.6639	0.041	0.0157	0.0543						0.6639	0.0862	0.0028	0.0862						0.6639	0.0833	0.0031	0.0844						0.6436	0.0679	0.0045	0.0703						0.6436	0.1053						0.6436	0.1072
					0.6648	0.0411	0.0161	0.0548						0.6648	0.0863	0.0028	0.0864						0.6648	0.0833	0.0032	0.0845						0.6446	0.0681	0.0045	0.0706						0.6446	0.105						0.6446	0.1073
					0.6658	0.0412	0.0164	0.0552						0.6658	0.0865	0.0028	0.0866						0.6658	0.0833	0.0032	0.0845						0.645	0.0681	0.0046	0.0707						0.645	0.1049						0.645	0.1073
					0.6667	0.0413	0.0168	0.0557						0.6667	0.0867	0.0028	0.0867						0.6667	0.0833	0.0033	0.0846						0.6456	0.0682	0.0046	0.0709						0.6456	0.1048						0.6456	0.1073
					0.6677	0.0414	0.0172	0.0562						0.6677	0.0868	0.0028	0.0869						0.6677	0.0833	0.0033	0.0846						0.6466	0.0684	0.0047	0.0712						0.6466	0.1045						0.6466	0.1074
					0.6687	0.0415	0.0176	0.0567						0.6687	0.087	0.0028	0.087						0.6687	0.0833	0.0034	0.0846						0.6476	0.0686	0.0048	0.0715						0.6476	0.1043						0.6476	0.1074
					0.6696	0.0416	0.0181	0.0572						0.6696	0.0871	0.0028	0.0872						0.6696	0.0832	0.0034	0.0847						0.6487	0.0688	0.005	0.0718						0.6487	0.104						0.6487	0.1074
					0.6706	0.0417	0.0185	0.0578						0.6706	0.0872	0.0028	0.0873						0.6706	0.0832	0.0035	0.0847						0.6497	0.069	0.0051	0.072						0.6497	0.1037						0.6497	0.1074
					0.6715	0.0417	0.0189	0.0583						0.6715	0.0874	0.0028	0.0875						0.6715	0.0832	0.0036	0.0847						0.6507	0.0691	0.0052	0.0723						0.6507	0.1034						0.6507	0.1074
					0.6725	0.0418	0.0194	0.0588						0.6725	0.0875	0.0028	0.0876						0.6725	0.0831	0.0036	0.0847						0.6517	0.0693	0.0053	0.0726						0.6517	0.1031						0.6517	0.1074
					0.6735	0.0419	0.0198	0.0593						0.6735	0.0876	0.0028	0.0877						0.6735	0.0831	0.0037	0.0847						0.6527	0.0694	0.0054	0.0729						0.6527	0.1028						0.6527	0.1073
					0.6744	0.042	0.0203	0.0599						0.6744	0.0877	0.0028	0.0878						0.6744	0.083	0.0038	0.0848						0.6538	0.0696	0.0055	0.0731						0.6538	0.1025						0.6538	0.1073
					0.675	0.042	0.0205	0.0602						0.675	0.0878	0.0028	0.0879						0.675	0.083	0.0038	0.0848						0.6548	0.0697	0.0057	0.0734						0.6548	0.1021						0.6548	0.1072
					0.6754	0.0421	0.0207	0.0604						0.6754	0.0878	0.0028	0.088						0.6754	0.0829	0.0039	0.0848						0.6558	0.0699	0.0058	0.0737						0.6558	0.1018						0.6558	0.1072
					0.6764	0.0421	0.0212	0.061						0.6764	0.0879	0.0028	0.0881						0.6764	0.0829	0.0039	0.0848						0.6568	0.07	0.0059	0.074						0.6568	0.1014						0.6568	0.1071
					0.6773	0.0422	0.0217	0.0615						0.6773	0.088	0.0029	0.0882						0.6773	0.0828	0.004	0.0848						0.6579	0.0702	0.0061	0.0742						0.6579	0.1011						0.6579	0.107
					0.6783	0.0423	0.0222	0.0621						0.6783	0.0881	0.0029	0.0883						0.6783	0.0827	0.0041	0.0848						0.6589	0.0703	0.0062	0.0745						0.6589	0.1007						0.6589	0.1069
					0.6792	0.0423	0.0227	0.0626						0.6792	0.0882	0.0029	0.0884						0.6792	0.0826	0.0042	0.0848						0.6599	0.0704	0.0063	0.0748						0.6599	0.1003						0.6599	0.1068
					0.6802	0.0424	0.0232	0.0632						0.6802	0.0883	0.0029	0.0885						0.6802	0.0826	0.0043	0.0848						0.6609	0.0705	0.0065	0.075						0.6609	0.1						0.6609	0.1067
					0.6812	0.0425	0.0237	0.0638						0.6812	0.0883	0.0029	0.0885						0.6812	0.0825	0.0044	0.0848						0.6619	0.0706	0.0066	0.0753						0.6619	0.0996						0.6619	0.1066
					0.6821	0.0425	0.0242	0.0644						0.6821	0.0884	0.0029	0.0886						0.6821	0.0824	0.0045	0.0848						0.663	0.0708	0.0068	0.0756						0.663	0.0992						0.663	0.1065
					0.6831	0.0426	0.0248	0.065						0.6831	0.0885	0.0029	0.0887						0.6831	0.0823	0.0046	0.0848						0.664	0.0709	0.007	0.0758						0.664	0.0988						0.664	0.1063
					0.684	0.0426	0.0253	0.0655						0.684	0.0885	0.0029	0.0888						0.684	0.0822	0.0047	0.0848						0.665	0.071	0.0071	0.0761						0.665	0.0983						0.665	0.1062
					0.685	0.0427	0.0259	0.0661						0.685	0.0886	0.003	0.0888						0.685	0.0821	0.0048	0.0848						0.666	0.0711	0.0073	0.0764						0.666	0.0979						0.666	0.106
					0.686	0.0427	0.0264	0.0668						0.686	0.0886	0.003	0.0889						0.686	0.0819	0.0049	0.0848						0.667	0.0711	0.0075	0.0766						0.667	0.0975						0.667	0.1058
					0.6869	0.0428	0.027	0.0674						0.6869	0.0886	0.003	0.0889						0.6869	0.0818	0.005	0.0848						0.6681	0.0712	0.0076	0.0769						0.6681	0.097						0.6681	0.1056
					0.6879	0.0428	0.0276	0.068						0.6879	0.0887	0.003	0.089						0.6879	0.0817	0.0051	0.0848						0.6691	0.0713	0.0078	0.0771						0.6691	0.0966						0.6691	0.1054
					0.6888	0.0429	0.0281	0.0686						0.6888	0.0887	0.003	0.089						0.6888	0.0816	0.0052	0.0847						0.6701	0.0714	0.008	0.0774						0.6701	0.0961						0.6701	0.1052
					0.6898	0.0429	0.0287	0.0692						0.6898	0.0887	0.0031	0.0891						0.6898	0.0814	0.0053	0.0847						0.6711	0.0714	0.0082	0.0777						0.6711	0.0957						0.6711	0.105
					0.6908	0.0429	0.0293	0.0699						0.6908	0.0887	0.0031	0.0891						0.6908	0.0813	0.0054	0.0847						0.6721	0.0715	0.0084	0.0779						0.6721	0.0952						0.6721	0.1048
					0.6917	0.043	0.0299	0.0705						0.6917	0.0887	0.0031	0.0891						0.6917	0.0811	0.0056	0.0847						0.6732	0.0716	0.0086	0.0782						0.6732	0.0947						0.6732	0.1046
					0.6927	0.043	0.0305	0.0711						0.6927	0.0887	0.0031	0.0892						0.6927	0.081	0.0057	0.0847						0.6742	0.0716	0.0088	0.0784						0.6742	0.0943						0.6742	0.1043
					0.6936	0.043	0.0312	0.0718						0.6936	0.0887	0.0032	0.0892						0.6936	0.0808	0.0058	0.0847						0.675	0.0717	0.009	0.0786						0.675	0.0939						0.675	0.1041
					0.6946	0.043	0.0318	0.0724						0.6946	0.0887	0.0032	0.0892						0.6946	0.0807	0.006	0.0846						0.6752	0.0717	0.009	0.0787						0.6752	0.0938						0.6752	0.104
					0.6956	0.043	0.0324	0.0731						0.6956	0.0887	0.0032	0.0892						0.6956	0.0805	0.0061	0.0846						0.6762	0.0717	0.0092	0.0789						0.6762	0.0933						0.6762	0.1038
					0.6965	0.0431	0.0331	0.0738						0.6965	0.0887	0.0033	0.0892						0.6965	0.0804	0.0062	0.0846						0.6773	0.0717	0.0094	0.0792						0.6773	0.0928						0.6773	0.1035
					0.6975	0.0431	0.0337	0.0744						0.6975	0.0886	0.0033	0.0892						0.6975	0.0802	0.0064	0.0846						0.6783	0.0718	0.0097	0.0794						0.6783	0.0923						0.6783	0.1032
					0.6985	0.0431	0.0344	0.0751						0.6985	0.0886	0.0033	0.0892						0.6985	0.08	0.0065	0.0845						0.6793	0.0718	0.0099	0.0797						0.6793	0.0917						0.6793	0.1029
					0.6994	0.0431	0.0351	0.0758						0.6994	0.0885	0.0034	0.0892						0.6994	0.0798	0.0067	0.0845						0.6803	0.0718	0.0101	0.08						0.6803	0.0912						0.6803	0.1026
					0.7004	0.0431	0.0357	0.0765						0.7004	0.0885	0.0034	0.0892						0.7004	0.0797	0.0068	0.0845						0.6813	0.0718	0.0103	0.0802						0.6813	0.0907						0.6813	0.1023
					0.7013	0.0431	0.0364	0.0772						0.7013	0.0884	0.0034	0.0892						0.7013	0.0795	0.007	0.0845						0.6824	0.0719	0.0106	0.0805						0.6824	0.0902						0.6824	0.102
					0.7023	0.0431	0.0371	0.0778						0.7023	0.0884	0.0035	0.0892						0.7023	0.0793	0.0072	0.0844						0.6834	0.0719	0.0108	0.0807						0.6834	0.0896						0.6834	0.1017
					0.7033	0.0431	0.0378	0.0785						0.7033	0.0883	0.0035	0.0892						0.7033	0.0791	0.0073	0.0844						0.6844	0.0719	0.0111	0.081						0.6844	0.0891						0.6844	0.1013
					0.7042	0.0431	0.0385	0.0792						0.7042	0.0882	0.0036	0.0891						0.7042	0.0789	0.0075	0.0844						0.6854	0.0719	0.0113	0.0812						0.6854	0.0885						0.6854	0.101
					0.705	0.0431	0.0391	0.0798						0.705	0.0882	0.0036	0.0891						0.705	0.0787	0.0076	0.0843						0.6864	0.0718	0.0116	0.0815						0.6864	0.088						0.6864	0.1006
					0.7052	0.0431	0.0392	0.0799						0.7052	0.0882	0.0036	0.0891						0.7052	0.0787	0.0077	0.0843						0.6875	0.0718	0.0119	0.0817						0.6875	0.0874						0.6875	0.1003
					0.7061	0.0431	0.04	0.0807						0.7061	0.0881	0.0037	0.0891						0.7061	0.0785	0.0079	0.0843						0.6885	0.0718	0.0121	0.082						0.6885	0.0869						0.6885	0.0999
					0.7071	0.0431	0.0407	0.0814						0.7071	0.088	0.0037	0.089						0.7071	0.0782	0.008	0.0843						0.6895	0.0718	0.0124	0.0822						0.6895	0.0863						0.6895	0.0995
					0.7081	0.0431	0.0414	0.0821						0.7081	0.0879	0.0038	0.089						0.7081	0.078	0.0082	0.0842						0.6905	0.0718	0.0127	0.0825						0.6905	0.0857						0.6905	0.0991
					0.709	0.043	0.0421	0.0828						0.709	0.0878	0.0039	0.089						0.709	0.0778	0.0084	0.0842						0.6915	0.0717	0.013	0.0827						0.6915	0.0852						0.6915	0.0987
					0.71	0.043	0.0429	0.0835						0.71	0.0877	0.0039	0.0889						0.71	0.0776	0.0086	0.0842						0.6926	0.0717	0.0133	0.083						0.6926	0.0846						0.6926	0.0983
					0.7109	0.043	0.0436	0.0842						0.7109	0.0876	0.004	0.0889						0.7109	0.0773	0.0088	0.0841						0.6936	0.0716	0.0136	0.0832						0.6936	0.084						0.6936	0.0979
					0.7119	0.043	0.0444	0.085						0.7119	0.0875	0.0041	0.0888						0.7119	0.0771	0.009	0.0841						0.6946	0.0716	0.0139	0.0834						0.6946	0.0834						0.6946	0.0975
					0.7129	0.0429	0.0451	0.0857						0.7129	0.0873	0.0041	0.0888						0.7129	0.0769	0.0092	0.0841						0.6956	0.0715	0.0142	0.0837						0.6956	0.0828						0.6956	0.0971
					0.7138	0.0429	0.0459	0.0864						0.7138	0.0872	0.0042	0.0887						0.7138	0.0766	0.0094	0.084						0.6967	0.0715	0.0145	0.0839						0.6967	0.0822						0.6967	0.0966
					0.7148	0.0429	0.0467	0.0871						0.7148	0.0871	0.0043	0.0886						0.7148	0.0764	0.0096	0.084						0.6977	0.0714	0.0148	0.0842						0.6977	0.0816						0.6977	0.0962
					0.7158	0.0428	0.0474	0.0879						0.7158	0.0869	0.0044	0.0886						0.7158	0.0761	0.0098	0.084						0.6987	0.0713	0.0151	0.0844						0.6987	0.081						0.6987	0.0957
					0.7167	0.0428	0.0482	0.0886						0.7167	0.0868	0.0044	0.0885						0.7167	0.0759	0.01	0.0839						0.6997	0.0712	0.0154	0.0847						0.6997	0.0804						0.6997	0.0953
					0.7177	0.0427	0.049	0.0893						0.7177	0.0866	0.0045	0.0885						0.7177	0.0756	0.0103	0.0839						0.7007	0.0712	0.0157	0.0849						0.7007	0.0798						0.7007	0.0948
					0.7186	0.0427	0.0498	0.0901						0.7186	0.0865	0.0046	0.0884						0.7186	0.0754	0.0105	0.0838						0.7018	0.0711	0.0161	0.0852						0.7018	0.0792						0.7018	0.0943
					0.7196	0.0426	0.0505	0.0908						0.7196	0.0863	0.0047	0.0883						0.7196	0.0751	0.0107	0.0838						0.7028	0.071	0.0164	0.0854						0.7028	0.0786						0.7028	0.0938
					0.7206	0.0426	0.0513	0.0915						0.7206	0.0861	0.0048	0.0882						0.7206	0.0748	0.0109	0.0838						0.7038	0.0709	0.0167	0.0856						0.7038	0.0779						0.7038	0.0934
					0.7215	0.0425	0.0521	0.0923						0.7215	0.086	0.0049	0.0882						0.7215	0.0746	0.0112	0.0837						0.7048	0.0708	0.0171	0.0859						0.7048	0.0773						0.7048	0.0929
					0.7225	0.0425	0.0529	0.093						0.7225	0.0858	0.005	0.0881						0.7225	0.0743	0.0114	0.0837						0.705	0.0708	0.0172	0.0859						0.705	0.0772						0.705	0.0928
					0.7234	0.0424	0.0537	0.0938						0.7234	0.0856	0.0051	0.088						0.7234	0.074	0.0116	0.0836						0.7058	0.0707	0.0174	0.0861						0.7058	0.0767						0.7058	0.0924
					0.7244	0.0424	0.0545	0.0945						0.7244	0.0854	0.0052	0.0879						0.7244	0.0737	0.0119	0.0836						0.7069	0.0706	0.0178	0.0864						0.7069	0.0761						0.7069	0.0919
					0.7254	0.0423	0.0553	0.0952						0.7254	0.0852	0.0054	0.0879						0.7254	0.0735	0.0121	0.0836						0.7079	0.0704	0.0181	0.0866						0.7079	0.0754						0.7079	0.0914
					0.7263	0.0422	0.0561	0.096						0.7263	0.085	0.0055	0.0878						0.7263	0.0732	0.0124	0.0835						0.7089	0.0703	0.0185	0.0868						0.7089	0.0748						0.7089	0.0908
					0.7273	0.0422	0.0569	0.0967						0.7273	0.0848	0.0056	0.0877						0.7273	0.0729	0.0126	0.0835						0.7099	0.0702	0.0189	0.0871						0.7099	0.0742						0.7099	0.0903
					0.7282	0.0421	0.0577	0.0974						0.7282	0.0846	0.0057	0.0876						0.7282	0.0726	0.0128	0.0834						0.7109	0.0701	0.0192	0.0873						0.7109	0.0736						0.7109	0.0898
					0.7292	0.042	0.0585	0.0982						0.7292	0.0844	0.0059	0.0875						0.7292	0.0723	0.0131	0.0834						0.712	0.0699	0.0196	0.0876						0.712	0.0729						0.712	0.0893
					0.7302	0.0419	0.0593	0.0989						0.7302	0.0841	0.006	0.0874						0.7302	0.072	0.0133	0.0833						0.713	0.0698	0.02	0.0878						0.713	0.0723						0.713	0.0887
					0.7311	0.0419	0.0601	0.0996						0.7311	0.0839	0.0061	0.0874						0.7311	0.0717	0.0136	0.0833						0.714	0.0696	0.0204	0.088						0.714	0.0716						0.714	0.0882
					0.7321	0.0418	0.0609	0.1003						0.7321	0.0837	0.0063	0.0873						0.7321	0.0714	0.0139	0.0832						0.715	0.0695	0.0208	0.0882						0.715	0.071						0.715	0.0876
					0.733	0.0417	0.0617	0.101						0.733	0.0834	0.0064	0.0872						0.733	0.0711	0.0141	0.0832						0.7161	0.0693	0.0211	0.0885						0.7161	0.0704						0.7161	0.0871
					0.734	0.0416	0.0625	0.1018						0.734	0.0832	0.0066	0.0871						0.734	0.0708	0.0144	0.0831						0.7171	0.0692	0.0215	0.0887						0.7171	0.0697						0.7171	0.0865
					0.735	0.0415	0.0633	0.1025						0.735	0.0829	0.0068	0.087						0.735	0.0704	0.0146	0.0831						0.7181	0.069	0.0219	0.0889						0.7181	0.0691						0.7181	0.0859
					0.735	0.0415	0.0634	0.1025						0.735	0.0829	0.0068	0.087						0.735	0.0704	0.0146	0.0831						0.7191	0.0688	0.0223	0.0892						0.7191	0.0685						0.7191	0.0854
					0.7359	0.0414	0.0641	0.1032						0.7359	0.0827	0.0069	0.0869						0.7359	0.0701	0.0149	0.083						0.7201	0.0686	0.0227	0.0894						0.7201	0.0678						0.7201	0.0848
					0.7369	0.0413	0.0649	0.1039						0.7369	0.0824	0.0071	0.0868						0.7369	0.0698	0.0152	0.0829						0.7212	0.0685	0.0231	0.0896						0.7212	0.0672						0.7212	0.0842
					0.7379	0.0412	0.0657	0.1046						0.7379	0.0822	0.0073	0.0868						0.7379	0.0695	0.0154	0.0829						0.7222	0.0683	0.0235	0.0898						0.7222	0.0665						0.7222	0.0836
					0.7388	0.0411	0.0665	0.1053						0.7388	0.0819	0.0075	0.0867						0.7388	0.0692	0.0157	0.0828						0.7232	0.0681	0.0239	0.09						0.7232	0.0659						0.7232	0.0831
					0.7398	0.041	0.0673	0.1059						0.7398	0.0816	0.0076	0.0866						0.7398	0.0688	0.0159	0.0828						0.7242	0.0679	0.0243	0.0903						0.7242	0.0652						0.7242	0.0825
					0.7407	0.0409	0.0681	0.1066						0.7407	0.0814	0.0078	0.0865						0.7407	0.0685	0.0162	0.0827						0.7252	0.0677	0.0247	0.0905						0.7252	0.0646						0.7252	0.0819
					0.7417	0.0408	0.0689	0.1073						0.7417	0.0811	0.008	0.0864						0.7417	0.0682	0.0165	0.0826						0.7263	0.0675	0.0252	0.0907						0.7263	0.064						0.7263	0.0813
					0.7427	0.0407	0.0696	0.108						0.7427	0.0808	0.0082	0.0863						0.7427	0.0678	0.0167	0.0826						0.7273	0.0673	0.0256	0.0909						0.7273	0.0633						0.7273	0.0807
					0.7436	0.0406	0.0704	0.1086						0.7436	0.0805	0.0084	0.0862						0.7436	0.0675	0.017	0.0825						0.7283	0.0671	0.026	0.0911						0.7283	0.0627						0.7283	0.0801
					0.7446	0.0405	0.0712	0.1093						0.7446	0.0802	0.0086	0.0861						0.7446	0.0671	0.0173	0.0824						0.7293	0.0669	0.0264	0.0913						0.7293	0.0621						0.7293	0.0795
					0.7455	0.0404	0.0719	0.1099						0.7455	0.0799	0.0088	0.0861						0.7455	0.0668	0.0175	0.0823						0.7303	0.0667	0.0268	0.0915						0.7303	0.0614						0.7303	0.0789
					0.7465	0.0402	0.0727	0.1105						0.7465	0.0796	0.0091	0.086						0.7465	0.0665	0.0178	0.0822						0.7314	0.0664	0.0272	0.0917						0.7314	0.0608						0.7314	0.0783
					0.7475	0.0401	0.0734	0.1112						0.7475	0.0793	0.0093	0.0859						0.7475	0.0661	0.0181	0.0822						0.7324	0.0662	0.0277	0.0919						0.7324	0.0601						0.7324	0.0776
					0.7484	0.04	0.0742	0.1118						0.7484	0.079	0.0095	0.0858						0.7484	0.0658	0.0183	0.0821						0.7334	0.066	0.0281	0.0921						0.7334	0.0595						0.7334	0.077
					0.7494	0.0399	0.0749	0.1124						0.7494	0.0787	0.0097	0.0857						0.7494	0.0654	0.0186	0.082						0.7344	0.0657	0.0285	0.0923						0.7344	0.0589						0.7344	0.0764
					0.7503	0.0397	0.0756	0.113						0.7503	0.0784	0.01	0.0856						0.7503	0.0651	0.0188	0.0819						0.735	0.0656	0.0287	0.0924						0.735	0.0585						0.735	0.0761
					0.7513	0.0396	0.0763	0.1136						0.7513	0.078	0.0102	0.0856						0.7513	0.0647	0.0191	0.0818						0.7355	0.0655	0.0289	0.0924						0.7355	0.0582						0.7355	0.0758
					0.7523	0.0395	0.0771	0.1142						0.7523	0.0777	0.0105	0.0855						0.7523	0.0643	0.0193	0.0817						0.7365	0.0653	0.0293	0.0926						0.7365	0.0576						0.7365	0.0752
					0.7532	0.0394	0.0778	0.1147						0.7532	0.0774	0.0107	0.0854						0.7532	0.064	0.0196	0.0816						0.7375	0.065	0.0298	0.0928						0.7375	0.057						0.7375	0.0745
					0.7542	0.0392	0.0785	0.1153						0.7542	0.077	0.011	0.0853						0.7542	0.0636	0.0198	0.0815						0.7385	0.0648	0.0302	0.093						0.7385	0.0564						0.7385	0.0739
					0.7552	0.0391	0.0791	0.1158						0.7552	0.0767	0.0112	0.0852						0.7552	0.0633	0.0201	0.0813						0.7395	0.0645	0.0306	0.0931						0.7395	0.0557						0.7395	0.0733
					0.7561	0.0389	0.0798	0.1164						0.7561	0.0764	0.0115	0.0852						0.7561	0.0629	0.0203	0.0812						0.7406	0.0643	0.031	0.0933						0.7406	0.0551						0.7406	0.0727
					0.7571	0.0388	0.0805	0.1169						0.7571	0.076	0.0118	0.0851						0.7571	0.0625	0.0206	0.0811						0.7416	0.064	0.0314	0.0934						0.7416	0.0545						0.7416	0.072
					0.758	0.0387	0.0811	0.1174						0.758	0.0757	0.012	0.085						0.758	0.0622	0.0208	0.081						0.7426	0.0637	0.0319	0.0936						0.7426	0.0539						0.7426	0.0714
					0.759	0.0385	0.0818	0.1179						0.759	0.0753	0.0123	0.0849						0.759	0.0618	0.0211	0.0808						0.7436	0.0635	0.0323	0.0937						0.7436	0.0533						0.7436	0.0708
					0.76	0.0384	0.0824	0.1184						0.76	0.075	0.0126	0.0848						0.76	0.0614	0.0213	0.0807						0.7446	0.0632	0.0327	0.0939						0.7446	0.0527						0.7446	0.0701
					0.7609	0.0382	0.083	0.1189						0.7609	0.0746	0.0128	0.0848						0.7609	0.0611	0.0215	0.0806						0.7457	0.0629	0.0331	0.094						0.7457	0.0521						0.7457	0.0695
					0.7619	0.0381	0.0836	0.1193						0.7619	0.0743	0.0131	0.0847						0.7619	0.0607	0.0217	0.0804						0.7467	0.0626	0.0335	0.0942						0.7467	0.0514						0.7467	0.0689
					0.7628	0.0379	0.0842	0.1198						0.7628	0.0739	0.0134	0.0846						0.7628	0.0603	0.022	0.0803						0.7477	0.0624	0.0339	0.0943						0.7477	0.0508						0.7477	0.0682
					0.7638	0.0378	0.0848	0.1202						0.7638	0.0735	0.0137	0.0845						0.7638	0.0599	0.0222	0.0801						0.7487	0.0621	0.0343	0.0944						0.7487	0.0502						0.7487	0.0676
					0.7648	0.0376	0.0854	0.1206						0.7648	0.0731	0.014	0.0844						0.7648	0.0596	0.0224	0.0799						0.7497	0.0618	0.0347	0.0945						0.7497	0.0496						0.7497	0.0669
					0.765	0.0376	0.0855	0.1207						0.765	0.0731	0.0141	0.0844						0.765	0.0595	0.0224	0.0799						0.7508	0.0615	0.0351	0.0946						0.7508	0.049						0.7508	0.0663
					0.7657	0.0374	0.086	0.121						0.7657	0.0728	0.0143	0.0844						0.7657	0.0592	0.0226	0.0798						0.7518	0.0612	0.0355	0.0947						0.7518	0.0485						0.7518	0.0657
					0.7667	0.0373	0.0865	0.1214						0.7667	0.0724	0.0146	0.0843						0.7667	0.0588	0.0228	0.0796						0.7528	0.0609	0.0359	0.0948						0.7528	0.0479						0.7528	0.065
					0.7676	0.0371	0.087	0.1218						0.7676	0.072	0.0149	0.0842						0.7676	0.0584	0.023	0.0794						0.7538	0.0606	0.0363	0.0949						0.7538	0.0473						0.7538	0.0644
					0.7686	0.037	0.0876	0.1222						0.7686	0.0716	0.0152	0.0841						0.7686	0.0581	0.0232	0.0792						0.7548	0.0603	0.0367	0.095						0.7548	0.0467						0.7548	0.0638
					0.7696	0.0368	0.0881	0.1225						0.7696	0.0713	0.0155	0.084						0.7696	0.0577	0.0234	0.079						0.7559	0.06	0.0371	0.0951						0.7559	0.0461						0.7559	0.0631
					0.7705	0.0366	0.0886	0.1228						0.7705	0.0709	0.0158	0.0839						0.7705	0.0573	0.0235	0.0788						0.7569	0.0597	0.0374	0.0951						0.7569	0.0455						0.7569	0.0625
					0.7715	0.0365	0.089	0.1231						0.7715	0.0705	0.0161	0.0839						0.7715	0.0569	0.0237	0.0786						0.7579	0.0594	0.0378	0.0952						0.7579	0.045						0.7579	0.0619
					0.7724	0.0363	0.0895	0.1234						0.7724	0.0701	0.0164	0.0838						0.7724	0.0565	0.0239	0.0784						0.7589	0.0591	0.0382	0.0952						0.7589	0.0444						0.7589	0.0612
					0.7734	0.0361	0.09	0.1237						0.7734	0.0697	0.0167	0.0837						0.7734	0.0561	0.024	0.0782						0.76	0.0588	0.0385	0.0953						0.76	0.0438						0.76	0.0606
					0.7744	0.036	0.0904	0.124						0.7744	0.0693	0.017	0.0836						0.7744	0.0558	0.0242	0.078						0.761	0.0584	0.0389	0.0953						0.761	0.0433						0.761	0.06
					0.7753	0.0358	0.0908	0.1242						0.7753	0.0689	0.0173	0.0835						0.7753	0.0554	0.0244	0.0777						0.762	0.0581	0.0392	0.0954						0.762	0.0427						0.762	0.0593
					0.7763	0.0356	0.0912	0.1244						0.7763	0.0685	0.0176	0.0834						0.7763	0.055	0.0245	0.0775						0.763	0.0578	0.0396	0.0954						0.763	0.0422						0.763	0.0587
					0.7773	0.0354	0.0916	0.1246						0.7773	0.0681	0.0179	0.0833						0.7773	0.0546	0.0246	0.0772						0.764	0.0575	0.0399	0.0954						0.764	0.0416						0.764	0.0581
					0.7782	0.0353	0.092	0.1248						0.7782	0.0677	0.0182	0.0832						0.7782	0.0542	0.0248	0.077						0.765	0.0572	0.0402	0.0954						0.765	0.0411						0.765	0.0575
					0.7792	0.0351	0.0923	0.125						0.7792	0.0673	0.0185	0.0831						0.7792	0.0538	0.0249	0.0767						0.7651	0.0571	0.0402	0.0954						0.7651	0.0411						0.7651	0.0575
					0.7801	0.0349	0.0926	0.1252						0.7801	0.0669	0.0188	0.083						0.7801	0.0534	0.025	0.0764						0.7661	0.0568	0.0406	0.0954						0.7661	0.0405						0.7661	0.0568
					0.7811	0.0347	0.093	0.1253						0.7811	0.0665	0.0191	0.0828						0.7811	0.0531	0.0251	0.0762						0.7671	0.0565	0.0409	0.0954						0.7671	0.04						0.7671	0.0562
					0.7821	0.0345	0.0933	0.1254						0.7821	0.066	0.0194	0.0827						0.7821	0.0527	0.0252	0.0759						0.7681	0.0561	0.0412	0.0954						0.7681	0.0394						0.7681	0.0556
					0.783	0.0344	0.0935	0.1255						0.783	0.0656	0.0197	0.0826						0.783	0.0523	0.0253	0.0756						0.7691	0.0558	0.0415	0.0953						0.7691	0.0389						0.7691	0.055
					0.784	0.0342	0.0938	0.1256						0.784	0.0652	0.0199	0.0825						0.784	0.0519	0.0254	0.0753						0.7702	0.0555	0.0418	0.0953						0.7702	0.0384						0.7702	0.0544
					0.7849	0.034	0.094	0.1257						0.7849	0.0648	0.0202	0.0823						0.7849	0.0515	0.0255	0.075						0.7712	0.0551	0.0421	0.0952						0.7712	0.0379						0.7712	0.0538
					0.7859	0.0338	0.0943	0.1257						0.7859	0.0644	0.0205	0.0822						0.7859	0.0511	0.0255	0.0747						0.7722	0.0548	0.0424	0.0952						0.7722	0.0374						0.7722	0.0531
					0.7869	0.0336	0.0945	0.1257						0.7869	0.0639	0.0208	0.082						0.7869	0.0507	0.0256	0.0743						0.7732	0.0544	0.0426	0.0951						0.7732	0.0368						0.7732	0.0525
					0.7878	0.0334	0.0947	0.1257						0.7878	0.0635	0.0211	0.0819						0.7878	0.0503	0.0257	0.074						0.7742	0.0541	0.0429	0.095						0.7742	0.0363						0.7742	0.0519
					0.7888	0.0332	0.0949	0.1257						0.7888	0.0631	0.0213	0.0817						0.7888	0.05	0.0257	0.0737						0.7753	0.0538	0.0432	0.0949						0.7753	0.0358						0.7753	0.0513
					0.7897	0.033	0.095	0.1257						0.7897	0.0627	0.0216	0.0816						0.7897	0.0496	0.0258	0.0733						0.7763	0.0534	0.0434	0.0948						0.7763	0.0353						0.7763	0.0507
					0.7907	0.0329	0.0951	0.1256						0.7907	0.0622	0.0218	0.0814						0.7907	0.0492	0.0258	0.073						0.7773	0.0531	0.0437	0.0947						0.7773	0.0348						0.7773	0.0501
					0.7917	0.0327	0.0953	0.1255						0.7917	0.0618	0.0221	0.0812						0.7917	0.0488	0.0258	0.0726						0.7783	0.0527	0.0439	0.0946						0.7783	0.0343						0.7783	0.0495
					0.7926	0.0325	0.0954	0.1255						0.7926	0.0614	0.0223	0.081						0.7926	0.0484	0.0258	0.0722						0.7794	0.0524	0.0441	0.0945						0.7794	0.0339						0.7794	0.0489
					0.7936	0.0323	0.0954	0.1253						0.7936	0.061	0.0226	0.0808						0.7936	0.048	0.0258	0.0718						0.7804	0.052	0.0443	0.0943						0.7804	0.0334						0.7804	0.0484
					0.7945	0.0321	0.0955	0.1252						0.7945	0.0605	0.0228	0.0806						0.7945	0.0476	0.0258	0.0715						0.7814	0.0516	0.0445	0.0942						0.7814	0.0329						0.7814	0.0478
					0.795	0.032	0.0955	0.1251						0.795	0.0603	0.0229	0.0806						0.795	0.0475	0.0258	0.0713						0.7824	0.0513	0.0447	0.094						0.7824	0.0324						0.7824	0.0472
					0.7955	0.0319	0.0955	0.1251						0.7955	0.0601	0.023	0.0804						0.7955	0.0472	0.0258	0.0711						0.7834	0.0509	0.0449	0.0939						0.7834	0.032						0.7834	0.0466
					0.7965	0.0317	0.0956	0.1249						0.7965	0.0597	0.0233	0.0802						0.7965	0.0469	0.0258	0.0707						0.7845	0.0506	0.0451	0.0937						0.7845	0.0315						0.7845	0.046
					0.7974	0.0315	0.0956	0.1247						0.7974	0.0592	0.0235	0.08						0.7974	0.0465	0.0258	0.0703						0.7855	0.0502	0.0452	0.0935						0.7855	0.031						0.7855	0.0455
					0.7984	0.0313	0.0956	0.1245						0.7984	0.0588	0.0237	0.0798						0.7984	0.0461	0.0258	0.0698						0.7865	0.0499	0.0454	0.0933						0.7865	0.0306						0.7865	0.0449
					0.7994	0.0311	0.0955	0.1243						0.7994	0.0584	0.0239	0.0795						0.7994	0.0457	0.0257	0.0694						0.7875	0.0495	0.0456	0.0931						0.7875	0.0301						0.7875	0.0443
					0.8003	0.0309	0.0955	0.124						0.8003	0.0579	0.0241	0.0793						0.8003	0.0453	0.0257	0.069						0.7885	0.0491	0.0457	0.0928						0.7885	0.0297						0.7885	0.0438
					0.8013	0.0307	0.0954	0.1237						0.8013	0.0575	0.0242	0.079						0.8013	0.0449	0.0256	0.0686						0.7896	0.0488	0.0458	0.0926						0.7896	0.0293						0.7896	0.0432
					0.8022	0.0305	0.0953	0.1235						0.8022	0.0571	0.0244	0.0788						0.8022	0.0446	0.0256	0.0681						0.7906	0.0484	0.0459	0.0923						0.7906	0.0288						0.7906	0.0426
					0.8032	0.0303	0.0952	0.1231						0.8032	0.0566	0.0246	0.0785						0.8032	0.0442	0.0255	0.0677						0.7916	0.048	0.046	0.0921						0.7916	0.0284						0.7916	0.0421
					0.8042	0.0301	0.0951	0.1228						0.8042	0.0562	0.0247	0.0782						0.8042	0.0438	0.0254	0.0672						0.7926	0.0477	0.0461	0.0918						0.7926	0.028						0.7926	0.0416
					0.8051	0.0299	0.095	0.1225						0.8051	0.0558	0.0249	0.0779						0.8051	0.0434	0.0253	0.0667						0.7936	0.0473	0.0462	0.0915						0.7936	0.0275						0.7936	0.041
					0.8061	0.0297	0.0948	0.1221						0.8061	0.0553	0.025	0.0776						0.8061	0.043	0.0252	0.0663						0.7947	0.0469	0.0463	0.0912						0.7947	0.0271						0.7947	0.0405
					0.807	0.0295	0.0946	0.1217						0.807	0.0549	0.0251	0.0773						0.807	0.0427	0.0251	0.0658						0.795	0.0468	0.0463	0.0911						0.795	0.027						0.795	0.0403
					0.808	0.0293	0.0944	0.1213						0.808	0.0545	0.0252	0.077						0.808	0.0423	0.025	0.0653						0.7957	0.0466	0.0463	0.0909						0.7957	0.0267						0.7957	0.0399
					0.809	0.0291	0.0942	0.1209						0.809	0.054	0.0254	0.0767						0.809	0.0419	0.0249	0.0648						0.7967	0.0462	0.0464	0.0906						0.7967	0.0263						0.7967	0.0394
					0.8099	0.0289	0.094	0.1205						0.8099	0.0536	0.0254	0.0763						0.8099	0.0415	0.0248	0.0643						0.7977	0.0458	0.0464	0.0903						0.7977	0.0259						0.7977	0.0389
					0.8109	0.0287	0.0937	0.12						0.8109	0.0531	0.0255	0.076						0.8109	0.0412	0.0247	0.0638						0.7988	0.0455	0.0465	0.09						0.7988	0.0255						0.7988	0.0384
					0.8118	0.0285	0.0934	0.1195						0.8118	0.0527	0.0256	0.0756						0.8118	0.0408	0.0245	0.0633						0.7998	0.0451	0.0465	0.0896						0.7998	0.0251						0.7998	0.0378
					0.8128	0.0283	0.0931	0.1191						0.8128	0.0523	0.0257	0.0753						0.8128	0.0404	0.0244	0.0628						0.8008	0.0447	0.0465	0.0893						0.8008	0.0247						0.8008	0.0373
					0.8138	0.0281	0.0928	0.1185						0.8138	0.0518	0.0257	0.0749						0.8138	0.0401	0.0242	0.0623						0.8018	0.0444	0.0465	0.0889						0.8018	0.0243						0.8018	0.0368
					0.8147	0.0279	0.0925	0.118						0.8147	0.0514	0.0258	0.0745						0.8147	0.0397	0.0241	0.0618						0.8028	0.044	0.0465	0.0885						0.8028	0.024						0.8028	0.0363
					0.8157	0.0277	0.0922	0.1175						0.8157	0.051	0.0258	0.0741						0.8157	0.0393	0.0239	0.0612						0.8039	0.0436	0.0465	0.0881						0.8039	0.0236						0.8039	0.0358
					0.8167	0.0275	0.0918	0.1169						0.8167	0.0505	0.0258	0.0737						0.8167	0.039	0.0237	0.0607						0.8049	0.0433	0.0464	0.0877						0.8049	0.0232						0.8049	0.0353
					0.8176	0.0273	0.0915	0.1163						0.8176	0.0501	0.0258	0.0733						0.8176	0.0386	0.0236	0.0602						0.8059	0.0429	0.0464	0.0873						0.8059	0.0229						0.8059	0.0348
					0.8186	0.0271	0.0911	0.1157						0.8186	0.0497	0.0258	0.0728						0.8186	0.0382	0.0234	0.0596						0.8069	0.0425	0.0463	0.0869						0.8069	0.0225						0.8069	0.0343
					0.8195	0.0269	0.0907	0.1151						0.8195	0.0492	0.0258	0.0724						0.8195	0.0379	0.0232	0.0591						0.8079	0.0422	0.0463	0.0865						0.8079	0.0222						0.8079	0.0338
					0.8205	0.0267	0.0902	0.1145						0.8205	0.0488	0.0258	0.0719						0.8205	0.0375	0.023	0.0585						0.809	0.0418	0.0462	0.086						0.809	0.0218						0.809	0.0334
					0.8215	0.0265	0.0898	0.1139						0.8215	0.0484	0.0258	0.0715						0.8215	0.0372	0.0228	0.058						0.81	0.0414	0.0461	0.0856						0.81	0.0215						0.81	0.0329
					0.8224	0.0263	0.0893	0.1132						0.8224	0.048	0.0257	0.071						0.8224	0.0368	0.0226	0.0574						0.811	0.0411	0.046	0.0851						0.811	0.0211						0.811	0.0324
					0.8234	0.026	0.0889	0.1125						0.8234	0.0475	0.0257	0.0705						0.8234	0.0364	0.0224	0.0568						0.812	0.0407	0.0459	0.0846						0.812	0.0208						0.812	0.032
					0.8243	0.0258	0.0884	0.1119						0.8243	0.0471	0.0256	0.07						0.8243	0.0361	0.0222	0.0563						0.813	0.0404	0.0458	0.0841						0.813	0.0205						0.813	0.0315
					0.825	0.0257	0.0881	0.1114						0.825	0.0468	0.0256	0.0697						0.825	0.0358	0.0221	0.0559						0.8141	0.04	0.0456	0.0836						0.8141	0.0201						0.8141	0.031
					0.8253	0.0256	0.0879	0.1112						0.8253	0.0467	0.0256	0.0695						0.8253	0.0357	0.022	0.0557						0.8151	0.0396	0.0455	0.0831						0.8151	0.0198						0.8151	0.0306
					0.8263	0.0254	0.0874	0.1104						0.8263	0.0462	0.0255	0.069						0.8263	0.0354	0.0218	0.0551						0.8161	0.0393	0.0453	0.0826						0.8161	0.0195						0.8161	0.0301
					0.8272	0.0252	0.0869	0.1097						0.8272	0.0458	0.0254	0.0685						0.8272	0.035	0.0216	0.0546						0.8171	0.0389	0.0452	0.0821						0.8171	0.0192						0.8171	0.0297
					0.8282	0.025	0.0863	0.109						0.8282	0.0454	0.0253	0.068						0.8282	0.0347	0.0213	0.054						0.8182	0.0385	0.045	0.0816						0.8182	0.0189						0.8182	0.0293
					0.8291	0.0248	0.0858	0.1082						0.8291	0.045	0.0252	0.0674						0.8291	0.0343	0.0211	0.0534						0.8192	0.0382	0.0448	0.081						0.8192	0.0186						0.8192	0.0288
					0.8301	0.0246	0.0852	0.1075						0.8301	0.0446	0.025	0.0669						0.8301	0.034	0.0209	0.0528						0.8202	0.0378	0.0447	0.0805						0.8202	0.0183						0.8202	0.0284
					0.8311	0.0244	0.0846	0.1067						0.8311	0.0441	0.0249	0.0664						0.8311	0.0337	0.0206	0.0523						0.8212	0.0375	0.0445	0.0799						0.8212	0.018						0.8212	0.028
					0.832	0.0242	0.084	0.1059						0.832	0.0437	0.0248	0.0658						0.832	0.0333	0.0204	0.0517						0.8222	0.0371	0.0442	0.0794						0.8222	0.0177						0.8222	0.0276
					0.833	0.024	0.0834	0.1051						0.833	0.0433	0.0246	0.0652						0.833	0.033	0.0201	0.0511						0.8233	0.0367	0.044	0.0788						0.8233	0.0174						0.8233	0.0272
					0.8339	0.0238	0.0828	0.1043						0.8339	0.0429	0.0245	0.0646						0.8339	0.0326	0.0199	0.0505						0.8243	0.0364	0.0438	0.0782						0.8243	0.0171						0.8243	0.0267
					0.8349	0.0236	0.0822	0.1034						0.8349	0.0425	0.0243	0.0641						0.8349	0.0323	0.0196	0.0499						0.825	0.0361	0.0436	0.0778						0.825	0.0169						0.825	0.0265
					0.8359	0.0234	0.0816	0.1026						0.8359	0.0421	0.0241	0.0635						0.8359	0.032	0.0194	0.0493						0.8253	0.036	0.0436	0.0776						0.8253	0.0168						0.8253	0.0263
					0.8368	0.0232	0.0809	0.1018						0.8368	0.0416	0.0239	0.0629						0.8368	0.0316	0.0191	0.0488						0.8263	0.0357	0.0433	0.077						0.8263	0.0166						0.8263	0.0259
					0.8378	0.023	0.0802	0.1009						0.8378	0.0412	0.0237	0.0623						0.8378	0.0313	0.0189	0.0482						0.8273	0.0353	0.0431	0.0764						0.8273	0.0163						0.8273	0.0255
					0.8388	0.0228	0.0796	0.1						0.8388	0.0408	0.0235	0.0617						0.8388	0.031	0.0186	0.0476						0.8284	0.035	0.0428	0.0758						0.8284	0.016						0.8284	0.0252
					0.8397	0.0226	0.0789	0.0992						0.8397	0.0404	0.0233	0.061						0.8397	0.0306	0.0184	0.047						0.8294	0.0346	0.0425	0.0752						0.8294	0.0158						0.8294	0.0248
					0.8407	0.0224	0.0782	0.0983						0.8407	0.04	0.0231	0.0604						0.8407	0.0303	0.0181	0.0464						0.8304	0.0343	0.0423	0.0746						0.8304	0.0155						0.8304	0.0244
					0.8416	0.0222	0.0775	0.0974						0.8416	0.0396	0.0229	0.0598						0.8416	0.03	0.0178	0.0458						0.8314	0.0339	0.042	0.0739						0.8314	0.0153						0.8314	0.024
					0.8426	0.022	0.0768	0.0965						0.8426	0.0392	0.0226	0.0592						0.8426	0.0297	0.0176	0.0452						0.8324	0.0336	0.0417	0.0733						0.8324	0.015						0.8324	0.0236
					0.8436	0.0218	0.0761	0.0956						0.8436	0.0388	0.0224	0.0585						0.8436	0.0294	0.0173	0.0447						0.8335	0.0332	0.0414	0.0727						0.8335	0.0148						0.8335	0.0233
					0.8445	0.0217	0.0754	0.0946						0.8445	0.0384	0.0222	0.0579						0.8445	0.029	0.0171	0.0441						0.8345	0.0329	0.0411	0.072						0.8345	0.0145						0.8345	0.0229
					0.8455	0.0215	0.0746	0.0937						0.8455	0.038	0.0219	0.0572						0.8455	0.0287	0.0168	0.0435						0.8355	0.0326	0.0408	0.0713						0.8355	0.0143						0.8355	0.0226
					0.8464	0.0213	0.0739	0.0928						0.8464	0.0376	0.0217	0.0566						0.8464	0.0284	0.0165	0.0429						0.8365	0.0322	0.0404	0.0707						0.8365	0.0141						0.8365	0.0222
					0.8474	0.0211	0.0732	0.0919						0.8474	0.0372	0.0214	0.0559						0.8474	0.0281	0.0163	0.0424						0.8376	0.0319	0.0401	0.07						0.8376	0.0138						0.8376	0.0219
					0.8484	0.0209	0.0724	0.0909						0.8484	0.0369	0.0211	0.0553						0.8484	0.0278	0.016	0.0418						0.8386	0.0315	0.0398	0.0694						0.8386	0.0136						0.8386	0.0215
					0.8493	0.0207	0.0717	0.09						0.8493	0.0365	0.0209	0.0546						0.8493	0.0275	0.0157	0.0412						0.8396	0.0312	0.0394	0.0687						0.8396	0.0134						0.8396	0.0212
					0.8503	0.0205	0.0709	0.089						0.8503	0.0361	0.0206	0.054						0.8503	0.0272	0.0155	0.0406						0.8406	0.0309	0.0391	0.068						0.8406	0.0132						0.8406	0.0208
					0.8512	0.0203	0.0701	0.0881						0.8512	0.0357	0.0203	0.0533						0.8512	0.0269	0.0152	0.0401						0.8416	0.0305	0.0387	0.0673						0.8416	0.0129						0.8416	0.0205
					0.8522	0.0201	0.0694	0.0871						0.8522	0.0353	0.02	0.0527						0.8522	0.0266	0.0149	0.0395						0.8427	0.0302	0.0384	0.0666						0.8427	0.0127						0.8427	0.0202
					0.8532	0.0199	0.0686	0.0861						0.8532	0.0349	0.0197	0.052						0.8532	0.0263	0.0147	0.039						0.8437	0.0299	0.038	0.0659						0.8437	0.0125						0.8437	0.0199
					0.8541	0.0197	0.0678	0.0852						0.8541	0.0346	0.0195	0.0513						0.8541	0.026	0.0144	0.0384						0.8447	0.0296	0.0377	0.0652						0.8447	0.0123						0.8447	0.0196
					0.855	0.0196	0.0671	0.0843						0.855	0.0342	0.0192	0.0507						0.855	0.0257	0.0142	0.0379						0.8457	0.0292	0.0373	0.0645						0.8457	0.0121						0.8457	0.0192
					0.8551	0.0196	0.067	0.0842						0.8551	0.0342	0.0192	0.0507						0.8551	0.0257	0.0142	0.0379						0.8467	0.0289	0.0369	0.0638						0.8467	0.0119						0.8467	0.0189
					0.8561	0.0194	0.0662	0.0832						0.8561	0.0338	0.0189	0.05						0.8561	0.0254	0.0139	0.0373						0.8478	0.0286	0.0365	0.0631						0.8478	0.0117						0.8478	0.0186
					0.857	0.0192	0.0654	0.0822						0.857	0.0334	0.0186	0.0493						0.857	0.0251	0.0136	0.0368						0.8488	0.0283	0.0361	0.0624						0.8488	0.0116						0.8488	0.0183
					0.858	0.019	0.0647	0.0813						0.858	0.0331	0.0183	0.0487						0.858	0.0248	0.0134	0.0362						0.8498	0.028	0.0358	0.0617						0.8498	0.0114						0.8498	0.018
					0.8589	0.0188	0.0639	0.0803						0.8589	0.0327	0.018	0.048						0.8589	0.0245	0.0131	0.0357						0.8508	0.0276	0.0354	0.061						0.8508	0.0112						0.8508	0.0178
					0.8599	0.0186	0.0631	0.0793						0.8599	0.0324	0.0177	0.0473						0.8599	0.0243	0.0129	0.0351						0.8518	0.0273	0.035	0.0603						0.8518	0.011						0.8518	0.0175
					0.8609	0.0185	0.0623	0.0783						0.8609	0.032	0.0174	0.0467						0.8609	0.024	0.0126	0.0346						0.8529	0.027	0.0346	0.0596						0.8529	0.0108						0.8529	0.0172
					0.8618	0.0183	0.0615	0.0773						0.8618	0.0316	0.0171	0.046						0.8618	0.0237	0.0124	0.0341						0.8539	0.0267	0.0342	0.0589						0.8539	0.0107						0.8539	0.0169
					0.8628	0.0181	0.0607	0.0764						0.8628	0.0313	0.0168	0.0454						0.8628	0.0234	0.0122	0.0336						0.8549	0.0264	0.0338	0.0582						0.8549	0.0105						0.8549	0.0166
					0.8637	0.0179	0.0598	0.0754						0.8637	0.0309	0.0165	0.0447						0.8637	0.0232	0.0119	0.0331						0.855	0.0264	0.0337	0.0581						0.855	0.0105						0.855	0.0166
					0.8647	0.0177	0.059	0.0744						0.8647	0.0306	0.0162	0.044						0.8647	0.0229	0.0117	0.0325						0.8559	0.0261	0.0334	0.0575						0.8559	0.0103						0.8559	0.0164
					0.8657	0.0176	0.0582	0.0734						0.8657	0.0302	0.0159	0.0434						0.8657	0.0226	0.0114	0.032						0.857	0.0258	0.0329	0.0567						0.857	0.0102						0.857	0.0161
					0.8666	0.0174	0.0574	0.0724						0.8666	0.0299	0.0156	0.0427						0.8666	0.0223	0.0112	0.0315						0.858	0.0255	0.0325	0.056						0.858	0.01						0.858	0.0159
					0.8676	0.0172	0.0566	0.0715						0.8676	0.0295	0.0153	0.0421						0.8676	0.0221	0.011	0.031						0.859	0.0252	0.0321	0.0553						0.859	0.0098						0.859	0.0156
					0.8685	0.017	0.0558	0.0705						0.8685	0.0292	0.015	0.0415						0.8685	0.0218	0.0107	0.0306						0.86	0.0249	0.0317	0.0546						0.86	0.0097						0.86	0.0153
					0.8695	0.0169	0.055	0.0695						0.8695	0.0289	0.0147	0.0408						0.8695	0.0216	0.0105	0.0301						0.861	0.0246	0.0313	0.0539						0.861	0.0095						0.861	0.0151
					0.8705	0.0167	0.0542	0.0685						0.8705	0.0285	0.0144	0.0402						0.8705	0.0213	0.0103	0.0296						0.8621	0.0243	0.0309	0.0532						0.8621	0.0094						0.8621	0.0149
					0.8714	0.0165	0.0534	0.0676						0.8714	0.0282	0.0141	0.0396						0.8714	0.021	0.0101	0.0291						0.8631	0.024	0.0304	0.0525						0.8631	0.0093						0.8631	0.0146
					0.8724	0.0164	0.0526	0.0666						0.8724	0.0279	0.0138	0.039						0.8724	0.0208	0.0099	0.0286						0.8641	0.0237	0.03	0.0518						0.8641	0.0091						0.8641	0.0144
					0.8733	0.0162	0.0518	0.0657						0.8733	0.0275	0.0135	0.0383						0.8733	0.0205	0.0097	0.0282						0.8651	0.0234	0.0296	0.0511						0.8651	0.009						0.8651	0.0141
					0.8743	0.016	0.0511	0.0647						0.8743	0.0272	0.0132	0.0377						0.8743	0.0203	0.0094	0.0277						0.8661	0.0232	0.0292	0.0504						0.8661	0.0088						0.8661	0.0139
					0.8753	0.0159	0.0503	0.0637						0.8753	0.0269	0.0129	0.0371						0.8753	0.02	0.0092	0.0273						0.8672	0.0229	0.0288	0.0496						0.8672	0.0087						0.8672	0.0137
					0.8762	0.0157	0.0495	0.0628						0.8762	0.0266	0.0126	0.0365						0.8762	0.0198	0.009	0.0268						0.8682	0.0226	0.0283	0.0489						0.8682	0.0086						0.8682	0.0135
					0.8772	0.0155	0.0487	0.0619						0.8772	0.0262	0.0124	0.0359						0.8772	0.0196	0.0088	0.0264						0.8692	0.0223	0.0279	0.0482						0.8692	0.0084						0.8692	0.0133
					0.8782	0.0154	0.0479	0.0609						0.8782	0.0259	0.0121	0.0353						0.8782	0.0193	0.0086	0.0259						0.8702	0.022	0.0275	0.0476						0.8702	0.0083						0.8702	0.013
					0.8791	0.0152	0.0472	0.06						0.8791	0.0256	0.0118	0.0347						0.8791	0.0191	0.0084	0.0255						0.8712	0.0218	0.0271	0.0469						0.8712	0.0082						0.8712	0.0128
					0.8801	0.015	0.0464	0.0591						0.8801	0.0253	0.0116	0.0342						0.8801	0.0188	0.0083	0.0251						0.8723	0.0215	0.0267	0.0462						0.8723	0.0081						0.8723	0.0126
					0.881	0.0149	0.0456	0.0581						0.881	0.025	0.0113	0.0336						0.881	0.0186	0.0081	0.0247						0.8733	0.0212	0.0262	0.0455						0.8733	0.008						0.8733	0.0124
					0.882	0.0147	0.0449	0.0572						0.882	0.0247	0.011	0.033						0.882	0.0184	0.0079	0.0243						0.8743	0.021	0.0258	0.0448						0.8743	0.0078						0.8743	0.0122
					0.883	0.0146	0.0441	0.0563						0.883	0.0244	0.0108	0.0325						0.883	0.0181	0.0077	0.0238						0.8753	0.0207	0.0254	0.0441						0.8753	0.0077						0.8753	0.012
					0.8839	0.0144	0.0434	0.0554						0.8839	0.0241	0.0105	0.0319						0.8839	0.0179	0.0075	0.0234						0.8764	0.0204	0.025	0.0434						0.8764	0.0076						0.8764	0.0118
					0.8849	0.0143	0.0426	0.0545						0.8849	0.0238	0.0103	0.0314						0.8849	0.0177	0.0074	0.023						0.8774	0.0202	0.0246	0.0428						0.8774	0.0075						0.8774	0.0117
					0.885	0.0142	0.0425	0.0544						0.885	0.0238	0.0103	0.0313						0.885	0.0177	0.0073	0.023						0.8784	0.0199	0.0242	0.0421						0.8784	0.0074						0.8784	0.0115
					0.8858	0.0141	0.0419	0.0536						0.8858	0.0235	0.01	0.0309						0.8858	0.0175	0.0072	0.0227						0.8794	0.0197	0.0238	0.0414						0.8794	0.0073						0.8794	0.0113
					0.8868	0.014	0.0411	0.0527						0.8868	0.0232	0.0098	0.0303						0.8868	0.0172	0.007	0.0223						0.8804	0.0194	0.0234	0.0408						0.8804	0.0072						0.8804	0.0111
					0.8878	0.0138	0.0404	0.0518						0.8878	0.0229	0.0096	0.0298						0.8878	0.017	0.0069	0.0219						0.8815	0.0192	0.023	0.0401						0.8815	0.0071						0.8815	0.0109
					0.8887	0.0137	0.0397	0.051						0.8887	0.0226	0.0093	0.0293						0.8887	0.0168	0.0067	0.0215						0.8825	0.0189	0.0226	0.0395						0.8825	0.007						0.8825	0.0108
					0.8897	0.0135	0.039	0.0501						0.8897	0.0223	0.0091	0.0288						0.8897	0.0166	0.0066	0.0212						0.8835	0.0187	0.0222	0.0388						0.8835	0.0069						0.8835	0.0106
					0.8906	0.0134	0.0383	0.0493						0.8906	0.0221	0.0089	0.0283						0.8906	0.0164	0.0064	0.0208						0.8845	0.0184	0.0218	0.0382						0.8845	0.0068						0.8845	0.0104
					0.8916	0.0132	0.0376	0.0484						0.8916	0.0218	0.0087	0.0278						0.8916	0.0162	0.0063	0.0204						0.885	0.0183	0.0216	0.0379						0.885	0.0068						0.885	0.0104
					0.8926	0.0131	0.0369	0.0476						0.8926	0.0215	0.0085	0.0273						0.8926	0.016	0.0061	0.0201						0.8855	0.0182	0.0214	0.0376						0.8855	0.0067						0.8855	0.0103
					0.8935	0.0129	0.0362	0.0467						0.8935	0.0212	0.0083	0.0268						0.8935	0.0158	0.006	0.0197						0.8866	0.0179	0.021	0.037						0.8866	0.0066						0.8866	0.0101
					0.8945	0.0128	0.0355	0.0459						0.8945	0.021	0.0081	0.0264						0.8945	0.0156	0.0058	0.0194						0.8876	0.0177	0.0206	0.0363						0.8876	0.0066						0.8876	0.01
					0.8955	0.0126	0.0348	0.0451						0.8955	0.0207	0.0079	0.0259						0.8955	0.0154	0.0057	0.0191						0.8886	0.0175	0.0202	0.0357						0.8886	0.0065						0.8886	0.0098
					0.8964	0.0125	0.0342	0.0443						0.8964	0.0204	0.0077	0.0254						0.8964	0.0152	0.0056	0.0187						0.8896	0.0172	0.0199	0.0351						0.8896	0.0064						0.8896	0.0097
					0.8974	0.0124	0.0335	0.0435						0.8974	0.0202	0.0075	0.025						0.8974	0.015	0.0055	0.0184						0.8906	0.017	0.0195	0.0345						0.8906	0.0063						0.8906	0.0095
					0.8983	0.0122	0.0329	0.0427						0.8983	0.0199	0.0073	0.0245						0.8983	0.0148	0.0053	0.0181						0.8917	0.0168	0.0191	0.0339						0.8917	0.0062						0.8917	0.0094
					0.8993	0.0121	0.0322	0.0419						0.8993	0.0197	0.0071	0.0241						0.8993	0.0146	0.0052	0.0178						0.8927	0.0166	0.0187	0.0333						0.8927	0.0062						0.8927	0.0092
					0.9003	0.012	0.0316	0.0412						0.9003	0.0194	0.007	0.0237						0.9003	0.0144	0.0051	0.0175						0.8937	0.0163	0.0184	0.0327						0.8937	0.0061						0.8937	0.0091
					0.9012	0.0118	0.031	0.0404						0.9012	0.0192	0.0068	0.0233						0.9012	0.0142	0.005	0.0172						0.8947	0.0161	0.018	0.0321						0.8947	0.006						0.8947	0.009
					0.9022	0.0117	0.0303	0.0396						0.9022	0.0189	0.0066	0.0229						0.9022	0.014	0.0049	0.0169						0.8958	0.0159	0.0177	0.0316						0.8958	0.0059						0.8958	0.0088
					0.9031	0.0116	0.0297	0.0389						0.9031	0.0187	0.0065	0.0225						0.9031	0.0138	0.0048	0.0166						0.8968	0.0157	0.0173	0.031						0.8968	0.0059						0.8968	0.0087
					0.9041	0.0114	0.0291	0.0382						0.9041	0.0184	0.0063	0.0221						0.9041	0.0137	0.0047	0.0163						0.8978	0.0155	0.017	0.0304						0.8978	0.0058						0.8978	0.0086
					0.9051	0.0113	0.0285	0.0374						0.9051	0.0182	0.0062	0.0217						0.9051	0.0135	0.0046	0.016						0.8988	0.0153	0.0166	0.0299						0.8988	0.0057						0.8988	0.0084
					0.906	0.0112	0.0279	0.0367						0.906	0.0179	0.006	0.0213						0.906	0.0133	0.0045	0.0158						0.8998	0.015	0.0163	0.0293						0.8998	0.0057						0.8998	0.0083
					0.907	0.011	0.0273	0.036						0.907	0.0177	0.0059	0.0209						0.907	0.0131	0.0044	0.0155						0.9009	0.0148	0.016	0.0288						0.9009	0.0056						0.9009	0.0082
					0.9079	0.0109	0.0268	0.0353						0.9079	0.0175	0.0058	0.0205						0.9079	0.0129	0.0043	0.0152						0.9019	0.0146	0.0156	0.0283						0.9019	0.0055						0.9019	0.0081
					0.9089	0.0108	0.0262	0.0346						0.9089	0.0172	0.0056	0.0202						0.9089	0.0128	0.0042	0.015						0.9029	0.0144	0.0153	0.0277						0.9029	0.0055						0.9029	0.008
					0.9099	0.0107	0.0257	0.0339						0.9099	0.017	0.0055	0.0198						0.9099	0.0126	0.0041	0.0147						0.9039	0.0142	0.015	0.0272						0.9039	0.0054						0.9039	0.0079
					0.9108	0.0106	0.0251	0.0333						0.9108	0.0168	0.0054	0.0195						0.9108	0.0124	0.004	0.0145						0.9049	0.014	0.0147	0.0267						0.9049	0.0054						0.9049	0.0077
					0.9118	0.0104	0.0246	0.0326						0.9118	0.0166	0.0053	0.0191						0.9118	0.0123	0.0039	0.0142						0.906	0.0138	0.0144	0.0262						0.906	0.0053						0.906	0.0076
					0.9127	0.0103	0.024	0.032						0.9127	0.0163	0.0052	0.0188						0.9127	0.0121	0.0039	0.014						0.907	0.0137	0.014	0.0257						0.907	0.0053						0.907	0.0075
					0.9137	0.0102	0.0235	0.0313						0.9137	0.0161	0.005	0.0185						0.9137	0.012	0.0038	0.0137						0.908	0.0135	0.0137	0.0252						0.908	0.0052						0.908	0.0074
					0.9147	0.0101	0.023	0.0307						0.9147	0.0159	0.0049	0.0182						0.9147	0.0118	0.0037	0.0135						0.909	0.0133	0.0134	0.0247						0.909	0.0052						0.909	0.0073
					0.915	0.01	0.0228	0.0305						0.915	0.0158	0.0049	0.018						0.915	0.0117	0.0037	0.0134						0.91	0.0131	0.0132	0.0243						0.91	0.0051						0.91	0.0072
					0.9156	0.01	0.0225	0.0301						0.9156	0.0157	0.0048	0.0178						0.9156	0.0116	0.0037	0.0133						0.9111	0.0129	0.0129	0.0238						0.9111	0.005						0.9111	0.0071
					0.9166	0.0098	0.022	0.0295						0.9166	0.0155	0.0047	0.0175						0.9166	0.0115	0.0036	0.0131						0.9121	0.0127	0.0126	0.0233						0.9121	0.005						0.9121	0.007
					0.9176	0.0097	0.0215	0.0289						0.9176	0.0153	0.0046	0.0172						0.9176	0.0113	0.0035	0.0128						0.9131	0.0125	0.0123	0.0229						0.9131	0.005						0.9131	0.007
					0.9185	0.0096	0.021	0.0283						0.9185	0.0151	0.0046	0.0169						0.9185	0.0112	0.0035	0.0126						0.9141	0.0124	0.012	0.0224						0.9141	0.0049						0.9141	0.0069
					0.9195	0.0095	0.0206	0.0277						0.9195	0.0149	0.0045	0.0166						0.9195	0.011	0.0034	0.0124						0.915	0.0122	0.0118	0.022						0.915	0.0049						0.915	0.0068
					0.9204	0.0094	0.0201	0.0271						0.9204	0.0147	0.0044	0.0164						0.9204	0.0109	0.0033	0.0122						0.9152	0.0122	0.0118	0.022						0.9152	0.0049						0.9152	0.0068
					0.9214	0.0093	0.0196	0.0266						0.9214	0.0145	0.0043	0.0161						0.9214	0.0107	0.0033	0.012						0.9162	0.012	0.0115	0.0215						0.9162	0.0048						0.9162	0.0067
					0.9224	0.0092	0.0192	0.026						0.9224	0.0143	0.0042	0.0158						0.9224	0.0106	0.0032	0.0118						0.9172	0.0119	0.0112	0.0211						0.9172	0.0048						0.9172	0.0066
					0.9233	0.0091	0.0188	0.0255						0.9233	0.0141	0.0041	0.0155						0.9233	0.0104	0.0032	0.0116						0.9182	0.0117	0.011	0.0207						0.9182	0.0047						0.9182	0.0065
					0.9243	0.009	0.0183	0.0249						0.9243	0.0139	0.0041	0.0153						0.9243	0.0103	0.0031	0.0114						0.9192	0.0115	0.0107	0.0203						0.9192	0.0047						0.9192	0.0064
					0.9252	0.0089	0.0179	0.0244						0.9252	0.0137	0.004	0.015						0.9252	0.0102	0.0031	0.0112						0.9203	0.0114	0.0105	0.0199						0.9203	0.0047						0.9203	0.0064
					0.9262	0.0088	0.0175	0.0239						0.9262	0.0135	0.0039	0.0148						0.9262	0.01	0.003	0.011						0.9213	0.0112	0.0103	0.0195						0.9213	0.0046						0.9213	0.0063
					0.9272	0.0087	0.0171	0.0234						0.9272	0.0133	0.0039	0.0145						0.9272	0.0099	0.003	0.0109						0.9223	0.011	0.01	0.0191						0.9223	0.0046						0.9223	0.0062
					0.9281	0.0086	0.0167	0.0229						0.9281	0.0132	0.0038	0.0143						0.9281	0.0098	0.0029	0.0107						0.9233	0.0109	0.0098	0.0187						0.9233	0.0045						0.9233	0.0061
					0.9291	0.0085	0.0163	0.0224						0.9291	0.013	0.0038	0.014						0.9291	0.0096	0.0029	0.0105						0.9243	0.0107	0.0096	0.0183						0.9243	0.0045						0.9243	0.0061
					0.93	0.0084	0.0159	0.0219						0.93	0.0128	0.0037	0.0138						0.93	0.0095	0.0028	0.0103						0.9254	0.0106	0.0094	0.0179						0.9254	0.0045						0.9254	0.006
					0.931	0.0083	0.0155	0.0214						0.931	0.0126	0.0036	0.0136						0.931	0.0094	0.0028	0.0102						0.9264	0.0104	0.0091	0.0176						0.9264	0.0044						0.9264	0.0059
					0.932	0.0082	0.0152	0.021						0.932	0.0125	0.0036	0.0134						0.932	0.0092	0.0028	0.01						0.9274	0.0103	0.0089	0.0172						0.9274	0.0044						0.9274	0.0059
					0.9329	0.0081	0.0148	0.0205						0.9329	0.0123	0.0035	0.0131						0.9329	0.0091	0.0027	0.0098						0.9284	0.0101	0.0087	0.0169						0.9284	0.0044						0.9284	0.0058
					0.9339	0.008	0.0145	0.0201						0.9339	0.0121	0.0035	0.0129						0.9339	0.009	0.0027	0.0097						0.9294	0.01	0.0085	0.0165						0.9294	0.0043						0.9294	0.0057
					0.9348	0.0079	0.0141	0.0197						0.9348	0.012	0.0035	0.0127						0.9348	0.0089	0.0027	0.0095						0.9305	0.0098	0.0083	0.0162						0.9305	0.0043						0.9305	0.0057
					0.9358	0.0078	0.0138	0.0192						0.9358	0.0118	0.0034	0.0125						0.9358	0.0088	0.0026	0.0094						0.9315	0.0097	0.0081	0.0158						0.9315	0.0043						0.9315	0.0056
					0.9368	0.0077	0.0135	0.0188						0.9368	0.0116	0.0034	0.0123						0.9368	0.0086	0.0026	0.0092						0.9325	0.0095	0.0079	0.0155						0.9325	0.0043						0.9325	0.0056
					0.9377	0.0076	0.0131	0.0184						0.9377	0.0115	0.0033	0.0121						0.9377	0.0085	0.0026	0.0091						0.9335	0.0094	0.0078	0.0152						0.9335	0.0042						0.9335	0.0055
					0.9387	0.0076	0.0128	0.018						0.9387	0.0113	0.0033	0.0119						0.9387	0.0084	0.0025	0.009						0.9345	0.0093	0.0076	0.0149						0.9345	0.0042						0.9345	0.0054
					0.9397	0.0075	0.0125	0.0176						0.9397	0.0112	0.0033	0.0117						0.9397	0.0083	0.0025	0.0088						0.9356	0.0091	0.0074	0.0146						0.9356	0.0042						0.9356	0.0054
					0.9406	0.0074	0.0122	0.0172						0.9406	0.011	0.0032	0.0116						0.9406	0.0082	0.0025	0.0087						0.9366	0.009	0.0072	0.0143						0.9366	0.0042						0.9366	0.0053
					0.9416	0.0073	0.0119	0.0168						0.9416	0.0109	0.0032	0.0114						0.9416	0.0081	0.0025	0.0085						0.9376	0.0089	0.0071	0.014						0.9376	0.0041						0.9376	0.0053
					0.9425	0.0072	0.0116	0.0165						0.9425	0.0107	0.0032	0.0112						0.9425	0.008	0.0025	0.0084						0.9386	0.0088	0.0069	0.0137						0.9386	0.0041						0.9386	0.0052
					0.9435	0.0071	0.0114	0.0161						0.9435	0.0106	0.0031	0.011						0.9435	0.0079	0.0024	0.0083						0.9397	0.0086	0.0067	0.0134						0.9397	0.0041						0.9397	0.0052
					0.9445	0.0071	0.0111	0.0158						0.9445	0.0104	0.0031	0.0109						0.9445	0.0078	0.0024	0.0082						0.9407	0.0085	0.0066	0.0131						0.9407	0.0041						0.9407	0.0051
					0.945	0.007	0.0109	0.0156						0.945	0.0104	0.0031	0.0108						0.945	0.0077	0.0024	0.0081						0.9417	0.0084	0.0064	0.0128						0.9417	0.004						0.9417	0.0051
					0.9454	0.007	0.0108	0.0154						0.9454	0.0103	0.0031	0.0107						0.9454	0.0077	0.0024	0.008						0.9427	0.0083	0.0063	0.0126						0.9427	0.004						0.9427	0.005
					0.9464	0.0069	0.0106	0.0151						0.9464	0.0102	0.0031	0.0105						0.9464	0.0076	0.0024	0.0079						0.9437	0.0081	0.0061	0.0123						0.9437	0.004						0.9437	0.005
					0.9473	0.0068	0.0103	0.0147						0.9473	0.01	0.003	0.0104						0.9473	0.0075	0.0023	0.0078						0.9448	0.008	0.006	0.012						0.9448	0.004						0.9448	0.005
					0.9483	0.0067	0.0101	0.0144						0.9483	0.0099	0.003	0.0102						0.9483	0.0074	0.0023	0.0077						0.945	0.008	0.006	0.012						0.945	0.004						0.945	0.0049
					0.9493	0.0067	0.0098	0.0141						0.9493	0.0097	0.003	0.0101						0.9493	0.0073	0.0023	0.0076						0.9458	0.0079	0.0059	0.0118						0.9458	0.004						0.9458	0.0049
					0.9502	0.0066	0.0096	0.0138						0.9502	0.0096	0.003	0.0099						0.9502	0.0072	0.0023	0.0075						0.9468	0.0078	0.0057	0.0116						0.9468	0.0039						0.9468	0.0049
					0.9512	0.0065	0.0094	0.0135						0.9512	0.0095	0.003	0.0098						0.9512	0.0071	0.0023	0.0073						0.9478	0.0077	0.0056	0.0113						0.9478	0.0039						0.9478	0.0048
					0.9521	0.0064	0.0091	0.0132						0.9521	0.0094	0.0029	0.0096						0.9521	0.007	0.0023	0.0072						0.9488	0.0076	0.0055	0.0111						0.9488	0.0039						0.9488	0.0048
					0.9531	0.0064	0.0089	0.0129						0.9531	0.0092	0.0029	0.0095						0.9531	0.0069	0.0023	0.0071						0.9499	0.0075	0.0054	0.0108						0.9499	0.0039						0.9499	0.0048
					0.9541	0.0063	0.0087	0.0126						0.9541	0.0091	0.0029	0.0093						0.9541	0.0068	0.0022	0.007						0.9509	0.0074	0.0052	0.0106						0.9509	0.0039						0.9509	0.0047
					0.955	0.0062	0.0085	0.0124						0.955	0.009	0.0029	0.0092						0.955	0.0067	0.0022	0.0069						0.9519	0.0073	0.0051	0.0104						0.9519	0.0039						0.9519	0.0047
					0.956	0.0062	0.0083	0.0121						0.956	0.0089	0.0029	0.0091						0.956	0.0066	0.0022	0.0068						0.9529	0.0072	0.005	0.0102						0.9529	0.0038						0.9529	0.0046
					0.957	0.0061	0.0081	0.0118						0.957	0.0088	0.0029	0.0089						0.957	0.0065	0.0022	0.0067						0.9539	0.0071	0.0049	0.01						0.9539	0.0038						0.9539	0.0046
					0.9579	0.006	0.0079	0.0116						0.9579	0.0086	0.0029	0.0088						0.9579	0.0064	0.0022	0.0066						0.955	0.007	0.0048	0.0098						0.955	0.0038						0.955	0.0046
					0.9589	0.006	0.0077	0.0113						0.9589	0.0085	0.0029	0.0087						0.9589	0.0064	0.0022	0.0065						0.956	0.0069	0.0047	0.0096						0.956	0.0038						0.956	0.0045
					0.9598	0.0059	0.0076	0.0111						0.9598	0.0084	0.0028	0.0086						0.9598	0.0063	0.0022	0.0064						0.957	0.0068	0.0046	0.0094						0.957	0.0038						0.957	0.0045
					0.9608	0.0058	0.0074	0.0108						0.9608	0.0083	0.0028	0.0084						0.9608	0.0062	0.0022	0.0064						0.958	0.0067	0.0045	0.0092						0.958	0.0038						0.958	0.0045
					0.9618	0.0058	0.0072	0.0106						0.9618	0.0082	0.0028	0.0083						0.9618	0.0061	0.0022	0.0063						0.9591	0.0066	0.0044	0.009						0.9591	0.0038						0.9591	0.0044
					0.9627	0.0057	0.007	0.0104						0.9627	0.0081	0.0028	0.0082						0.9627	0.006	0.0021	0.0062						0.9601	0.0065	0.0043	0.0088						0.9601	0.0037						0.9601	0.0044
					0.9637	0.0057	0.0069	0.0102						0.9637	0.008	0.0028	0.0081						0.9637	0.006	0.0021	0.0061						0.9611	0.0064	0.0042	0.0086						0.9611	0.0037						0.9611	0.0044
					0.9646	0.0056	0.0067	0.0099						0.9646	0.0079	0.0028	0.008						0.9646	0.0059	0.0021	0.006						0.9621	0.0063	0.0042	0.0085						0.9621	0.0037						0.9621	0.0044
					0.9656	0.0055	0.0066	0.0097						0.9656	0.0078	0.0028	0.0079						0.9656	0.0058	0.0021	0.0059						0.9631	0.0062	0.0041	0.0083						0.9631	0.0037						0.9631	0.0043
					0.9666	0.0055	0.0064	0.0095						0.9666	0.0077	0.0028	0.0078						0.9666	0.0057	0.0021	0.0058						0.9642	0.0061	0.004	0.0081						0.9642	0.0037						0.9642	0.0043
					0.9675	0.0054	0.0063	0.0093						0.9675	0.0076	0.0028	0.0077						0.9675	0.0057	0.0021	0.0058						0.9652	0.006	0.0039	0.008						0.9652	0.0037						0.9652	0.0043
					0.9685	0.0054	0.0062	0.0091						0.9685	0.0075	0.0028	0.0076						0.9685	0.0056	0.0021	0.0057						0.9662	0.006	0.0038	0.0078						0.9662	0.0037						0.9662	0.0043
					0.9694	0.0053	0.006	0.0089						0.9694	0.0074	0.0028	0.0075						0.9694	0.0055	0.0021	0.0056						0.9672	0.0059	0.0038	0.0077						0.9672	0.0037						0.9672	0.0042
					0.9704	0.0052	0.0059	0.0088						0.9704	0.0073	0.0028	0.0074						0.9704	0.0055	0.0021	0.0055						0.9682	0.0058	0.0037	0.0075						0.9682	0.0036						0.9682	0.0042
					0.9714	0.0052	0.0058	0.0086						0.9714	0.0072	0.0028	0.0073						0.9714	0.0054	0.0021	0.0055						0.9693	0.0057	0.0036	0.0074						0.9693	0.0036						0.9693	0.0042
					0.9723	0.0051	0.0056	0.0084						0.9723	0.0071	0.0028	0.0072						0.9723	0.0053	0.0021	0.0054						0.9703	0.0056	0.0036	0.0072						0.9703	0.0036						0.9703	0.0042
					0.9733	0.0051	0.0055	0.0082						0.9733	0.007	0.0027	0.0071						0.9733	0.0053	0.0021	0.0053						0.9713	0.0056	0.0035	0.0071						0.9713	0.0036						0.9713	0.0041
					0.9742	0.005	0.0054	0.0081						0.9742	0.0069	0.0027	0.007						0.9742	0.0052	0.0021	0.0053						0.9723	0.0055	0.0034	0.007						0.9723	0.0036						0.9723	0.0041
					0.975	0.005	0.0053	0.0079						0.975	0.0069	0.0027	0.0069						0.975	0.0051	0.0021	0.0052						0.9733	0.0054	0.0034	0.0068						0.9733	0.0036						0.9733	0.0041
					0.9752	0.005	0.0053	0.0079						0.9752	0.0068	0.0027	0.0069						0.9752	0.0051	0.0021	0.0052						0.9744	0.0053	0.0033	0.0067						0.9744	0.0036						0.9744	0.0041
					0.9762	0.0049	0.0052	0.0077						0.9762	0.0068	0.0027	0.0068						0.9762	0.0051	0.0021	0.0051						0.975	0.0053	0.0033	0.0066						0.975	0.0036						0.975	0.0041
					0.9771	0.0049	0.0051	0.0076						0.9771	0.0067	0.0027	0.0067						0.9771	0.005	0.0021	0.0051						0.9754	0.0053	0.0033	0.0066						0.9754	0.0036						0.9754	0.0041
					0.9781	0.0048	0.005	0.0074						0.9781	0.0066	0.0027	0.0066						0.9781	0.0049	0.0021	0.005						0.9764	0.0052	0.0032	0.0064						0.9764	0.0036						0.9764	0.0041
					0.9791	0.0048	0.0049	0.0073						0.9791	0.0065	0.0027	0.0065						0.9791	0.0049	0.0021	0.0049						0.9774	0.0051	0.0032	0.0063						0.9774	0.0036						0.9774	0.004
					0.98	0.0047	0.0048	0.0072						0.98	0.0064	0.0027	0.0065						0.98	0.0048	0.0021	0.0049						0.9785	0.0051	0.0031	0.0062						0.9785	0.0036						0.9785	0.004
					0.981	0.0047	0.0047	0.007						0.981	0.0064	0.0027	0.0064						0.981	0.0048	0.0021	0.0048						0.9795	0.005	0.0031	0.0061						0.9795	0.0036						0.9795	0.004
					0.9819	0.0047	0.0046	0.0069						0.9819	0.0063	0.0027	0.0063						0.9819	0.0047	0.0021	0.0048						0.9805	0.0049	0.003	0.006						0.9805	0.0036						0.9805	0.004
					0.9829	0.0046	0.0045	0.0068						0.9829	0.0062	0.0027	0.0062						0.9829	0.0047	0.002	0.0047						0.9815	0.0049	0.003	0.0059						0.9815	0.0035						0.9815	0.004
					0.9839	0.0046	0.0044	0.0066						0.9839	0.0061	0.0027	0.0062						0.9839	0.0046	0.002	0.0046						0.9825	0.0048	0.0029	0.0058						0.9825	0.0035						0.9825	0.004
					0.9848	0.0045	0.0044	0.0065						0.9848	0.0061	0.0027	0.0061						0.9848	0.0046	0.002	0.0046						0.9836	0.0047	0.0029	0.0057						0.9836	0.0035						0.9836	0.0039
					0.9858	0.0045	0.0043	0.0064						0.9858	0.006	0.0027	0.006						0.9858	0.0045	0.002	0.0045						0.9846	0.0047	0.0029	0.0056						0.9846	0.0035						0.9846	0.0039
					0.9867	0.0044	0.0042	0.0063						0.9867	0.0059	0.0027	0.0059						0.9867	0.0045	0.002	0.0045						0.9856	0.0046	0.0028	0.0055						0.9856	0.0035						0.9856	0.0039
					0.9877	0.0044	0.0041	0.0062						0.9877	0.0059	0.0027	0.0059						0.9877	0.0044	0.002	0.0044						0.9866	0.0046	0.0028	0.0054						0.9866	0.0035						0.9866	0.0039
					0.9887	0.0044	0.0041	0.006						0.9887	0.0058	0.0027	0.0058						0.9887	0.0044	0.002	0.0044						0.9876	0.0045	0.0028	0.0053						0.9876	0.0035						0.9876	0.0039
					0.9896	0.0043	0.004	0.0059						0.9896	0.0057	0.0027	0.0057						0.9896	0.0043	0.002	0.0043						0.9887	0.0045	0.0027	0.0052						0.9887	0.0035						0.9887	0.0039
					0.9906	0.0043	0.0039	0.0058						0.9906	0.0057	0.0027	0.0057						0.9906	0.0043	0.002	0.0043						0.9897	0.0044	0.0027	0.0051						0.9897	0.0035						0.9897	0.0039
					0.9915	0.0042	0.0039	0.0057						0.9915	0.0056	0.0027	0.0056						0.9915	0.0042	0.002	0.0042						0.9907	0.0043	0.0027	0.005						0.9907	0.0035						0.9907	0.0038
					0.9925	0.0042	0.0038	0.0056						0.9925	0.0055	0.0027	0.0055						0.9925	0.0042	0.002	0.0042						0.9917	0.0043	0.0026	0.0049						0.9917	0.0035						0.9917	0.0038
					0.9935	0.0042	0.0038	0.0055						0.9935	0.0055	0.0027	0.0055						0.9935	0.0041	0.002	0.0041						0.9927	0.0042	0.0026	0.0049						0.9927	0.0035						0.9927	0.0038
					0.9944	0.0041	0.0037	0.0055						0.9944	0.0054	0.0027	0.0054						0.9944	0.0041	0.002	0.0041						0.9938	0.0042	0.0026	0.0048						0.9938	0.0035						0.9938	0.0038
					0.9954	0.0041	0.0037	0.0054						0.9954	0.0053	0.0027	0.0054						0.9954	0.004	0.002	0.004						0.9948	0.0041	0.0025	0.0047						0.9948	0.0035						0.9948	0.0038
					0.9964	0.0041	0.0036	0.0053						0.9964	0.0053	0.0027	0.0053						0.9964	0.004	0.002	0.004						0.9958	0.0041	0.0025	0.0046						0.9958	0.0035						0.9958	0.0038
					0.9973	0.004	0.0036	0.0052						0.9973	0.0052	0.0027	0.0052						0.9973	0.0039	0.002	0.004						0.9968	0.004	0.0025	0.0046						0.9968	0.0035						0.9968	0.0038
					0.9983	0.004	0.0035	0.0051						0.9983	0.0052	0.0027	0.0052						0.9983	0.0039	0.002	0.0039						0.9979	0.004	0.0025	0.0045						0.9979	0.0035						0.9979	0.0038
					0.9992	0.004	0.0035	0.005						0.9992	0.0051	0.0027	0.0051						0.9992	0.0039	0.002	0.0039						0.9989	0.004	0.0025	0.0044						0.9989	0.0035						0.9989	0.0038
					1.0002	0.0039	0.0034	0.0049						1.0002	0.0051	0.0027	0.0051						1.0002	0.0038	0.002	0.0038						0.9999	0.0039	0.0024	0.0044						0.9999	0.0035						0.9999	0.0038
					1.0012	0.0039	0.0034	0.0049						1.0012	0.005	0.0027	0.005						1.0012	0.0038	0.002	0.0038						1.0009	0.0039	0.0024	0.0043						1.0009	0.0035						1.0009	0.0037
					1.0021	0.0039	0.0033	0.0048						1.0021	0.005	0.0027	0.005						1.0021	0.0037	0.002	0.0038						1.0019	0.0038	0.0024	0.0042						1.0019	0.0035						1.0019	0.0037
					1.0031	0.0038	0.0033	0.0047						1.0031	0.0049	0.0027	0.0049						1.0031	0.0037	0.002	0.0037						1.003	0.0038	0.0024	0.0042						1.003	0.0034						1.003	0.0037
					1.004	0.0038	0.0032	0.0047						1.004	0.0049	0.0027	0.0049						1.004	0.0037	0.002	0.0037						1.004	0.0037	0.0024	0.0041						1.004	0.0034						1.004	0.0037
					1.005	0.0038	0.0032	0.0046						1.005	0.0048	0.0027	0.0048						1.005	0.0036	0.002	0.0036						1.005	0.0037	0.0023	0.004						1.005	0.0034						1.005	0.0037
