# Supplementary material for: Ligand efficacy modulates conformational dynamics of the µ-opioid receptor
Source: Nature. 2024 Apr 10;629(8011):474–80. doi: 10.1038/s41586-024-07295-2 (PMC11078757; doi:10.1038/s41586-024-07295-2)
Supplement: Supplementary file 7 — Source Data Fig. 4 [file 41586_2024_7295_MOESM7_ESM.xlsx]

## Sheet: Fig4a
	Naloxone + Gi										TRV130 + Gi										PZM21 + Gi										MP + Gi										DAMGO + Gi							BU72 + Gi
	Measure				Fit						Measure				Fit						Measure				Fit						Measure				Fit						Measure				Fit			Measure
	FRET	Count	Standard Deviation		FRET	Fit Peak 1	Fit Peak 2	Fit Peak 3	Cumulative Fit Peak		FRET	Count	Standard Deviation		FRET	Fit Peak 1	Fit Peak 2	Fit Peak 3	Cumulative Fit Peak		FRET	Count	Standard Deviation		FRET	Fit Peak 1	Fit Peak 2	Fit Peak 3	Cumulative Fit Peak		FRET	Count	Standard Deviation		FRET	Fit Peak 1	Fit Peak 2	Fit Peak 3	Cumulative Fit Peak		FRET	Count	Standard Deviation		FRET	Fit Peak 1		FRET	Count
	-0.195	0	0		-0.195	5.2065e-05	1.219e-10	4.8228e-33	5.2065e-05		-0.135	2.0201e-05	3.4989e-05		-0.135	7.8192e-06	4.1087e-10	1.7283e-30	7.8196e-06		-0.195	1.9179e-05	3.3219e-05		-0.195	3.0018e-06	7.5025e-15	1.7184e-25	3.0018e-06		-0.195	4.7972e-05	4.1545e-05		-0.195	1.2374e-06	9.6563e-11	1.3819e-29	1.2375e-06		-0.195	1.5916e-05	2.7568e-05		-0.195	0.0037		-0.195	1.1691e-05
	-0.165	4.2138e-05	7.2985e-05		-0.171	9.074e-05	4.1571e-10	1.1602e-31	9.0741e-05		-0.105	2.0201e-05	3.4989e-05		-0.105	2.6615e-05	2.398e-09	8.7412e-29	2.6617e-05		-0.165	1.9179e-05	3.3219e-05		-0.165	9.251e-06	1.0709e-13	3.8053e-24	9.251e-06		-0.165	2.3986e-05	4.1545e-05		-0.165	5.167e-06	5.6871e-10	4.9814e-28	5.1676e-06		-0.165	1.5917e-05	2.7569e-05		-0.1936	0.0037		-0.165	2.3382e-05
	-0.135	8.4275e-05	3.6494e-05		-0.1696	9.3664e-05	4.4625e-10	1.3957e-31	9.3665e-05		-0.075	4.0402e-05	6.9978e-05		-0.0999	3.2447e-05	3.2148e-09	1.6904e-28	3.245e-05		-0.135	5.7537e-05	5.7537e-05		-0.1385	2.3254e-05	1.0081e-12	5.4161e-23	2.3254e-05		-0.135	7.1958e-05	7.1958e-05		-0.14	1.5434e-05	2.3466e-09	9.1743e-27	1.5436e-05		-0.135	6.3666e-05	7.2937e-05		-0.1922	0.0037		-0.135	2.3383e-05
	-0.105	2.1069e-05	3.6493e-05		-0.1682	9.6672e-05	4.7896e-10	1.6787e-31	9.6673e-05		-0.045	0.00024241	0.00010497		-0.0985	3.4165e-05	3.4712e-09	2.0096e-28	3.4168e-05		-0.105	1.9179e-05	3.3219e-05		-0.1371	2.4381e-05	1.1331e-12	6.228e-23	2.4381e-05		-0.105	7.1958e-05	0		-0.1385	1.6372e-05	2.5374e-09	1.0788e-26	1.6374e-05		-0.105	0.00015916	7.2937e-05		-0.1908	0.0037		-0.105	3.5073e-05
	-0.075	2.1068e-05	3.649e-05		-0.1668	9.9766e-05	5.1399e-10	2.0185e-31	9.9767e-05		-0.015	0.00032321	9.2572e-05		-0.0972	3.5965e-05	3.7473e-09	2.3885e-28	3.5969e-05		-0.075	5.7537e-05	9.9658e-05		-0.1357	2.5557e-05	1.2733e-12	7.16e-23	2.5557e-05		-0.075	0.00014392	0		-0.1371	1.7361e-05	2.7432e-09	1.2683e-26	1.7364e-05		-0.075	0.00017508	5.5142e-05		-0.1894	0.0037		-0.075	8.1838e-05
	-0.045	0.00021069	7.2981e-05		-0.1654	0.00010295	5.515e-10	2.4266e-31	0.00010295		0.015	0.00082823	0.00017494		-0.0958	3.7851e-05	4.0446e-09	2.8381e-28	3.7855e-05		-0.045	0.00015343	6.6438e-05		-0.135	2.6177e-05	1.3513e-12	7.6879e-23	2.6177e-05		-0.045	0.00023986	4.1545e-05		-0.1357	1.8406e-05	2.9652e-09	1.4907e-26	1.8409e-05		-0.045	0.00022283	0.00012017		-0.1879	0.0037		-0.045	8.1837e-05
	-0.015	0.00054779	0.00022199		-0.165	0.00010378	5.615e-10	2.5432e-31	0.00010378		0.045	0.0031	0.00061902		-0.0945	3.9827e-05	4.3648e-09	3.3715e-28	3.9831e-05		-0.015	0.00032605	0.00011977		-0.1343	2.6785e-05	1.4305e-12	8.2299e-23	2.6785e-05		-0.015	0.00047972	0.00010992		-0.135	1.8961e-05	3.0852e-09	1.6187e-26	1.8964e-05		-0.015	0.00036608	9.9394e-05		-0.1865	0.0037		-0.015	0.00029228
	0.015	0.0011	0.00036494		-0.1639	0.00010622	5.9167e-10	2.9163e-31	0.00010622		0.075	0.005	0.00021283		-0.0931	4.1896e-05	4.7095e-09	4.0043e-28	4.1901e-05		0.015	0.00063291	9.9658e-05		-0.1329	2.8067e-05	1.6066e-12	9.4577e-23	2.8067e-05		0.015	0.00093545	0.00019038		-0.1343	1.9507e-05	3.2046e-09	1.7516e-26	1.9511e-05		0.015	0.00082766	7.2933e-05		-0.1851	0.0037		0.015	0.00074823
	0.045	0.0036	0.0003811		-0.1625	0.00010958	6.3468e-10	3.5041e-31	0.00010959		0.105	0.0058	9.2572e-05		-0.0918	4.4063e-05	5.0805e-09	4.7545e-28	4.4068e-05		0.045	0.0026	0.00045669		-0.1315	2.9404e-05	1.8039e-12	1.0866e-22	2.9404e-05		0.045	0.0035	0.00046263		-0.1329	2.0669e-05	3.4626e-09	2.0578e-26	2.0673e-05		0.045	0.002	0.00018081		-0.1837	0.0037		0.045	0.0022
	0.075	0.0062	0.00061366		-0.1611	0.00011304	6.8071e-10	4.2092e-31	0.00011304		0.135	0.0066	0.00043841		-0.0904	4.6331e-05	5.4797e-09	5.644e-28	4.6336e-05		0.075	0.0051	0.00054887		-0.1301	3.0799e-05	2.0248e-12	1.2483e-22	3.0799e-05		0.075	0.0056	0.00010992		-0.1315	2.1894e-05	3.7407e-09	2.417e-26	2.1897e-05		0.075	0.0046	0.00022048		-0.1823	0.0037		0.075	0.004
	0.105	0.0075	0.00025523		-0.1597	0.0001166	7.2997e-10	5.055e-31	0.0001166		0.165	0.009	0.00048102		-0.0891	4.8704e-05	5.9093e-09	6.6983e-28	4.871e-05		0.105	0.0051	8.789e-05		-0.1287	3.2255e-05	2.2722e-12	1.4336e-22	3.2255e-05		0.105	0.0065	0.00035979		-0.1301	2.3184e-05	4.0405e-09	2.8382e-26	2.3188e-05		0.105	0.005	0.00043751		-0.1809	0.0037		0.105	0.0042
	0.135	0.0071	0.00029207		-0.1583	0.00012025	7.8269e-10	6.0693e-31	0.00012025		0.195	0.0108	0.00066479		-0.0877	5.1186e-05	6.3714e-09	7.9476e-28	5.1193e-05		0.135	0.0056	0.00036991		-0.1273	3.3773e-05	2.5492e-12	1.6462e-22	3.3773e-05		0.135	0.0062	0.00025271		-0.1287	2.4544e-05	4.3634e-09	3.3321e-26	2.4548e-05		0.135	0.006	0.00029824		-0.1795	0.0037		0.135	0.0049
	0.165	0.0084	0.0011		-0.1569	0.00012401	8.391e-10	7.2853e-31	0.00012401		0.225	0.0117	0.0012		-0.0864	5.3783e-05	6.8684e-09	9.4275e-28	5.379e-05		0.165	0.0079	0.00088578		-0.1258	3.5355e-05	2.8591e-12	1.8898e-22	3.5355e-05		0.165	0.0072	0.001		-0.1273	2.5975e-05	4.7113e-09	3.911e-26	2.598e-05		0.165	0.0081	0.00025259		-0.1781	0.0037		0.165	0.0058
	0.195	0.0086	0.00077681		-0.1555	0.00012787	8.9944e-10	8.7426e-31	0.00012787		0.255	0.0136	0.0012		-0.085	5.6499e-05	7.4028e-09	1.118e-27	5.6506e-05		0.195	0.0086	0.00046507		-0.1244	3.7005e-05	3.2058e-12	2.1691e-22	3.7005e-05		0.195	0.0078	0.00032975		-0.1258	2.7483e-05	5.0861e-09	4.5894e-26	2.7488e-05		0.195	0.0104	0.00019908		-0.1767	0.0037		0.195	0.0076
	0.225	0.0107	0.0001313		-0.1541	0.00013183	9.6399e-10	1.0489e-30	0.00013184		0.285	0.0142	0.00082502		-0.0836	5.9337e-05	7.9775e-09	1.3256e-27	5.9345e-05		0.225	0.0099	0.00020206		-0.123	3.8725e-05	3.5936e-12	2.4892e-22	3.8725e-05		0.225	0.0086	0.0011		-0.1244	2.9069e-05	5.4896e-09	5.3843e-26	2.9075e-05		0.225	0.0127	0.00019263		-0.1752	0.0037		0.225	0.0085
	0.255	0.011	0.00019303		-0.1527	0.00013591	1.033e-09	1.2581e-30	0.00013591		0.315	0.0161	0.0014		-0.0823	6.2304e-05	8.5952e-09	1.5713e-27	6.2312e-05		0.255	0.0131	0.0004082		-0.1216	4.0516e-05	4.0272e-12	2.8559e-22	4.0516e-05		0.255	0.0099	0.00057716		-0.123	3.0739e-05	5.9241e-09	6.3153e-26	3.0745e-05		0.255	0.0146	0.00016802		-0.1738	0.0037		0.255	0.0113
	0.285	0.0132	0.0012		-0.1512	0.00014009	1.1068e-09	1.5087e-30	0.00014009		0.345	0.0219	0.0014		-0.0809	6.5404e-05	9.259e-09	1.862e-27	6.5413e-05		0.285	0.0165	0.00015223		-0.1202	4.2383e-05	4.5119e-12	3.276e-22	4.2383e-05		0.285	0.0124	0.00062317		-0.1216	3.2495e-05	6.3918e-09	7.4057e-26	3.2501e-05		0.285	0.0206	0.0012		-0.1724	0.0037		0.285	0.014
	0.315	0.0115	0.00057037		-0.1498	0.00014439	1.1858e-09	1.8087e-30	0.00014439		0.375	0.0279	0.00089683		-0.0796	6.8642e-05	9.9724e-09	2.2061e-27	6.8652e-05		0.315	0.0218	0.00075093		-0.1188	4.4327e-05	5.0535e-12	3.7571e-22	4.4327e-05		0.315	0.0176	0.00062732		-0.1202	3.4341e-05	6.8952e-09	8.6823e-26	3.4348e-05		0.315	0.0284	0.00085005		-0.171	0.0037		0.315	0.0216
	0.345	0.0138	0.0016		-0.1484	0.00014881	1.2701e-09	2.1678e-30	0.00014881		0.405	0.0364	0.0023		-0.0782	7.2023e-05	1.0739e-08	2.613e-27	7.2034e-05		0.345	0.0328	0.0012		-0.1174	4.6352e-05	5.6586e-12	4.308e-22	4.6352e-05		0.345	0.0241	0.0021		-0.1188	3.6282e-05	7.4369e-09	1.0177e-25	3.629e-05		0.345	0.043	0.00045973		-0.1696	0.0037		0.345	0.0318
	0.375	0.0146	0.000574		-0.147	0.00015334	1.3603e-09	2.5975e-30	0.00015334		0.435	0.0461	0.00059789		-0.0769	7.5554e-05	1.1562e-08	3.0943e-27	7.5565e-05		0.375	0.0454	0.0025		-0.116	4.846e-05	6.3345e-12	4.9387e-22	4.846e-05		0.375	0.0326	0.0016		-0.1174	3.8322e-05	8.0196e-09	1.1926e-25	3.833e-05		0.375	0.0638	0.00076809		-0.1682	0.0037		0.375	0.0495
	0.405	0.016	0.00042098		-0.1456	0.00015799	1.4567e-09	3.1118e-30	0.00015799		0.465	0.0503	0.0011		-0.0755	7.9239e-05	1.2446e-08	3.6634e-27	7.9251e-05		0.405	0.0632	0.0011		-0.1145	5.0654e-05	7.0891e-12	5.6605e-22	5.0654e-05		0.405	0.0386	0.0022		-0.116	4.0465e-05	8.6465e-09	1.3972e-25	4.0474e-05		0.405	0.0902	0.0025		-0.1668	0.0037		0.405	0.072
	0.435	0.0175	0.0012		-0.1442	0.00016277	1.5596e-09	3.7268e-30	0.00016277		0.495	0.0502	0.0012		-0.075	8.0757e-05	1.2818e-08	3.919e-27	8.077e-05		0.435	0.0753	0.002		-0.1131	5.2938e-05	7.9314e-12	6.4865e-22	5.2938e-05		0.435	0.0475	0.0013		-0.1145	4.2715e-05	9.3207e-09	1.6365e-25	4.2725e-05		0.435	0.1113	0.0024		-0.1654	0.0037		0.435	0.0991
	0.465	0.0184	0.00055167		-0.1428	0.00016768	1.6696e-09	4.4624e-30	0.00016768		0.525	0.0446	0.0024		-0.0742	8.3084e-05	1.3396e-08	4.336e-27	8.3097e-05		0.465	0.0836	0.0023		-0.1117	5.5314e-05	8.8714e-12	7.4316e-22	5.5314e-05		0.465	0.0503	0.0017		-0.1131	4.5078e-05	1.0046e-08	1.9164e-25	4.5088e-05		0.465	0.1185	0.0021		-0.165	0.0037		0.465	0.1143
	0.495	0.0203	0.0016		-0.1414	0.00017271	1.7871e-09	5.3418e-30	0.00017271		0.555	0.0362	0.0012		-0.0728	8.7096e-05	1.4415e-08	5.1308e-27	8.711e-05		0.495	0.0758	0.0025		-0.1103	5.7786e-05	9.9201e-12	8.5126e-22	5.7786e-05		0.495	0.0475	0.00054486		-0.1117	4.7558e-05	1.0825e-08	2.2437e-25	4.7569e-05		0.495	0.112	0.0016		-0.1639	0.0037		0.495	0.1188
	0.525	0.0189	0.0012		-0.14	0.00017788	1.9127e-09	6.3929e-30	0.00017788		0.585	0.027	0.00052249		-0.0715	9.128e-05	1.5509e-08	6.0699e-27	9.1295e-05		0.525	0.0613	0.00032035		-0.1089	6.0357e-05	1.109e-11	9.7489e-22	6.0357e-05		0.525	0.042	0.001		-0.1103	5.016e-05	1.1663e-08	2.6263e-25	5.0172e-05		0.525	0.0933	0.00052854		-0.1625	0.0037		0.525	0.1027
	0.555	0.0177	0.0012		-0.1385	0.00018318	2.0467e-09	7.6489e-30	0.00018318		0.615	0.0221	0.0019		-0.0701	9.5643e-05	1.6683e-08	7.1791e-27	9.5659e-05		0.555	0.0454	0.0012		-0.1075	6.303e-05	1.2394e-11	1.1162e-21	6.303e-05		0.555	0.0307	0.00025271		-0.1089	5.2889e-05	1.2563e-08	3.0733e-25	5.2902e-05		0.555	0.0686	0.0017		-0.1611	0.0037		0.555	0.0777
	0.585	0.0161	0.00057292		-0.1371	0.00018861	2.1898e-09	9.1494e-30	0.00018862		0.645	0.0187	0.00045887		-0.0688	0.00010019	1.7943e-08	8.4889e-27	0.00010021		0.585	0.0323	0.0003831		-0.1061	6.5809e-05	1.3848e-11	1.2778e-21	6.5809e-05		0.585	0.0241	0.00091115		-0.1075	5.5751e-05	1.353e-08	3.5957e-25	5.5764e-05		0.585	0.0445	0.0018		-0.1597	0.0037		0.585	0.0554
	0.615	0.0161	0.00098072		-0.1357	0.00019419	2.3426e-09	1.0942e-29	0.0001942		0.675	0.0201	0.0012		-0.0674	0.00010493	1.9294e-08	1.0035e-26	0.00010495		0.615	0.0228	0.0013		-0.105	6.8012e-05	1.5073e-11	1.4171e-21	6.8012e-05		0.615	0.0203	0.00088813		-0.1061	5.8751e-05	1.4569e-08	4.2059e-25	5.8765e-05		0.615	0.0303	0.00060517		-0.1583	0.0037		0.615	0.0394
	0.645	0.0158	0.0011		-0.135	0.0001971	2.4245e-09	1.1987e-29	0.0001971		0.705	0.0213	0.0018		-0.0661	0.00010987	2.0744e-08	1.186e-26	0.00010989		0.645	0.018	0.0014		-0.1047	6.8698e-05	1.5468e-11	1.4625e-21	6.8698e-05		0.645	0.0189	0.00029958		-0.105	6.1145e-05	1.5417e-08	4.7417e-25	6.116e-05		0.645	0.0211	0.00048992		-0.1569	0.0037		0.645	0.0274
	0.675	0.0173	0.0009732		-0.1343	0.00019992	2.5057e-09	1.3082e-29	0.00019992		0.735	0.0253	0.0008599		-0.0647	0.00011501	2.2298e-08	1.4014e-26	0.00011504		0.675	0.0198	0.00083048		-0.1033	7.17e-05	1.7273e-11	1.6736e-21	7.17e-05		0.675	0.0198	0.0012		-0.1047	6.1894e-05	1.5685e-08	4.9185e-25	6.191e-05		0.675	0.0155	0.00051545		-0.1555	0.0037		0.675	0.0206
	0.705	0.0203	0.0011		-0.1329	0.00020579	2.6797e-09	1.5636e-29	0.00020579		0.765	0.0368	0.0021		-0.0634	0.00012037	2.3965e-08	1.6555e-26	0.00012039		0.705	0.0214	0.0013		-0.1018	7.482e-05	1.9283e-11	1.9147e-21	7.482e-05		0.705	0.0239	0.0014		-0.1033	6.5187e-05	1.6883e-08	5.7505e-25	6.5204e-05		0.705	0.0131	0.00014594		-0.1541	0.0037		0.705	0.0166
	0.735	0.0282	0.0017		-0.1315	0.00021181	2.8655e-09	1.8685e-29	0.00021181		0.795	0.0512	0.0017		-0.062	0.00012595	2.5751e-08	1.9551e-26	0.00012597		0.735	0.0256	0.00061523		-0.1004	7.806e-05	2.1521e-11	2.1901e-21	7.806e-05		0.735	0.0316	0.0024		-0.1018	6.8635e-05	1.817e-08	6.7217e-25	6.8654e-05		0.735	0.0104	0.0008382		-0.1527	0.0037		0.735	0.0135
	0.765	0.0371	0.0011		-0.1301	0.00021798	3.0636e-09	2.2323e-29	0.00021798		0.825	0.0642	0.0006298		-0.0607	0.00013175	2.7666e-08	2.3084e-26	0.00013178		0.765	0.0305	0.00048935		-0.099	8.1425e-05	2.4013e-11	2.5046e-21	8.1425e-05		0.765	0.0397	0.0013		-0.1004	7.2246e-05	1.9551e-08	7.8551e-25	7.2265e-05		0.765	0.0078	0.00034417		-0.1512	0.0037		0.765	0.0125
	0.795	0.055	0.003		-0.1287	0.00022431	3.275e-09	2.6662e-29	0.00022431		0.855	0.0724	0.0014		-0.0593	0.00013779	2.9718e-08	2.7249e-26	0.00013782		0.795	0.035	0.00078118		-0.0976	8.4919e-05	2.6785e-11	2.8637e-21	8.4919e-05		0.795	0.0485	0.00072436		-0.099	7.6024e-05	2.1033e-08	9.1776e-25	7.6045e-05		0.795	0.0073	0.001		-0.1498	0.0037		0.795	0.012
	0.825	0.0761	0.0009995		-0.1273	0.0002308	3.5005e-09	3.1837e-29	0.0002308		0.885	0.0687	0.0015		-0.058	0.00014407	3.1917e-08	3.2158e-26	0.00014411		0.825	0.0421	0.00029526		-0.0962	8.8547e-05	2.987e-11	3.2736e-21	8.8547e-05		0.825	0.0634	0.001		-0.0976	7.9977e-05	2.2624e-08	1.072e-24	8e-05		0.825	0.0058	0.00043324		-0.1484	0.0037		0.825	0.0119
	0.855	0.0942	0.0045		-0.1258	0.00023745	3.741e-09	3.8007e-29	0.00023745		0.915	0.0506	0.0015		-0.0566	0.00015061	3.4272e-08	3.7942e-26	0.00015064		0.855	0.0458	0.0019		-0.0948	9.2311e-05	3.3301e-11	3.7414e-21	9.2311e-05		0.855	0.0678	0.0036		-0.0962	8.4112e-05	2.433e-08	1.2519e-24	8.4136e-05		0.855	0.0049	0.00035845		-0.147	0.0037		0.855	0.0106
	0.885	0.0962	0.0041		-0.1244	0.00024426	3.9974e-09	4.5361e-29	0.00024426		0.945	0.0353	0.0015		-0.0553	0.0001574	3.6794e-08	4.4755e-26	0.00015744		0.885	0.0405	0.00081438		-0.0934	9.6218e-05	3.7116e-11	4.2752e-21	9.6218e-05		0.885	0.0683	0.0011		-0.0948	8.8435e-05	2.616e-08	1.4617e-24	8.8461e-05		0.885	0.0044	0.0003606		-0.1456	0.0037		0.885	0.0083
	0.915	0.0811	0.0014		-0.123	0.00025124	4.2708e-09	5.4125e-29	0.00025125		0.975	0.0262	0.0018		-0.0539	0.00016447	3.9495e-08	5.2778e-26	0.00016451		0.915	0.0305	0.0015		-0.092	0.00010027	4.1356e-11	4.8842e-21	0.00010027		0.915	0.0567	0.0015		-0.0934	9.2954e-05	2.8123e-08	1.7062e-24	9.2982e-05		0.915	0.0042	0.00021879		-0.1442	0.0037		0.915	0.006
	0.945	0.0607	0.00082513		-0.1216	0.0002584	4.5623e-09	6.4567e-29	0.0002584		1.005	0.0184	0.00075287		-0.0526	0.00017181	4.2386e-08	6.2224e-26	0.00017185		0.945	0.0188	0.002		-0.0906	0.00010448	4.6069e-11	5.5787e-21	0.00010448		0.945	0.0399	0.0034		-0.092	9.7675e-05	3.0228e-08	1.9912e-24	9.7706e-05		0.945	0.0041	0.00018073		-0.1428	0.0037		0.945	0.0043
	0.975	0.0453	0.0016		-0.1202	0.00026573	4.8729e-09	7.7003e-29	0.00026574		1.035	0.0102	0.00051779		-0.0512	0.00017943	4.5481e-08	7.3344e-26	0.00017948		0.975	0.0131	0.0005027		-0.0891	0.00010884	5.1304e-11	6.3708e-21	0.00010884		0.975	0.0253	0.00043374		-0.0906	0.00010261	3.2484e-08	2.3232e-24	0.00010264		0.975	0.0035	0.00039753		-0.1414	0.0037		0.975	0.003
	1.005	0.0345	0.0014		-0.1188	0.00027324	5.204e-09	9.1812e-29	0.00027325		1.065	0.0071	0.00049358		-0.0499	0.00018735	4.8794e-08	8.6429e-26	0.0001874		1.005	0.0083	0.00059887		-0.0877	0.00011336	5.7119e-11	7.2738e-21	0.00011336		1.005	0.0181	0.00031366		-0.0891	0.00010776	3.4903e-08	2.7099e-24	0.00010779		1.005	0.0025	0.00019884		-0.14	0.0037		1.005	0.0021
	1.035	0.0234	0.00031129		-0.1174	0.00028093	5.5567e-09	1.0944e-28	0.00028094		1.095	0.0049	0.0008228		-0.0485	0.00019558	5.2338e-08	1.0182e-25	0.00019563		1.035	0.0051	0.00027191		-0.0863	0.00011804	6.3575e-11	8.3032e-21	0.00011804		1.035	0.0112	0.0015		-0.0877	0.00011313	3.7494e-08	3.1603e-24	0.00011317		1.035	0.0018	0.00019099		-0.1385	0.0037		1.035	0.0014
	1.065	0.0176	0.00078071		-0.116	0.00028881	5.9325e-09	1.3042e-28	0.00028882		1.125	0.0031	0.00073476		-0.0472	0.00020411	5.613e-08	1.1993e-25	0.00020417		1.065	0.0032	0.00019932		-0.0849	0.0001229	7.0742e-11	9.4763e-21	0.0001229		1.065	0.0072	0.00051051		-0.0863	0.00011875	4.0271e-08	3.6848e-24	0.00011879		1.065	0.0011	0.0003605		-0.1371	0.0037		1.065	0.00099375
	1.095	0.0129	0.00037081		-0.1145	0.00029688	6.3328e-09	1.5539e-28	0.00029689		1.155	0.0033	0.00062197		-0.0458	0.00021297	6.0185e-08	1.4122e-25	0.00021303		1.095	0.0026	0.0005114		-0.0835	0.00012793	7.8695e-11	1.0813e-20	0.00012793		1.095	0.0055	0.000612		-0.0849	0.0001246	4.3245e-08	4.2953e-24	0.00012464		1.095	0.00077991	7.2922e-05		-0.1357	0.0037		1.095	0.00094698
	1.125	0.0101	0.00047881		-0.1131	0.00030514	6.7592e-09	1.8509e-28	0.00030515		1.185	0.0023	0.00021283		-0.045	0.00021845	6.2753e-08	1.5576e-25	0.00021851		1.125	0.0016	0.00026575		-0.0821	0.00013314	8.7518e-11	1.2336e-20	0.00013314		1.125	0.004	0.00047186		-0.0835	0.0001307	4.6431e-08	5.0057e-24	0.00013075		1.125	0.00077991	0.00028782		-0.135	0.0037		1.125	0.00071316
	1.155	0.0082	0.00041452		-0.1117	0.0003136	7.2132e-09	2.2041e-28	0.0003136		1.215	0	0		-0.0445	0.00022217	6.4523e-08	1.6626e-25	0.00022223		1.155	0.0016	0.00040413		-0.0807	0.00013854	9.7305e-11	1.407e-20	0.00013854		1.155	0.0031	0.00032975		-0.0821	0.00013707	4.9842e-08	5.8324e-24	0.00013712		1.155	0.00066849	0.00012635		-0.1343	0.0037		1.155	0.00067808
	1.185	0.007	0.00016715		-0.1103	0.00032225	7.6966e-09	2.6241e-28	0.00032226						-0.0431	0.0002317	6.916e-08	1.9568e-25	0.00023177		1.185	0.0012	0.00034682		-0.0793	0.00014413	1.0816e-10	1.6045e-20	0.00014413		1.185	0.0024	0.00023131		-0.0807	0.0001437	5.3494e-08	6.794e-24	0.00014375		1.185	0.00038199	0.00012633		-0.1329	0.0037		1.185	0.00046764
	1.215	0	0		-0.1089	0.00033111	8.2113e-09	3.1233e-28	0.00033112						-0.0418	0.00024159	7.4118e-08	2.3025e-25	0.00024167		1.215	0	0		-0.0779	0.00014992	1.2018e-10	1.8293e-20	0.00014992		1.215	0	0		-0.0793	0.00015061	5.7404e-08	7.9123e-24	0.00015067		1.215	0	0		-0.1315	0.0037		1.215	0
					-0.1075	0.00034018	8.7591e-09	3.7166e-28	0.00034019						-0.0404	0.00025184	7.9416e-08	2.7087e-25	0.00025192						-0.0764	0.00015591	1.3351e-10	2.0852e-20	0.00015591						-0.0779	0.00015781	6.1588e-08	9.2126e-24	0.00015787						-0.1301	0.0037
					-0.1061	0.00034946	9.3421e-09	4.4214e-28	0.00034947						-0.0391	0.00026247	8.5079e-08	3.1857e-25	0.00026255						-0.075	0.00016211	1.4828e-10	2.3764e-20	0.00016211						-0.0764	0.00016531	6.6064e-08	1.0724e-23	0.00016537						-0.1287	0.0037
					-0.105	0.00035671	9.8139e-09	5.0496e-28	0.00035672						-0.0377	0.00027348	9.1129e-08	3.7458e-25	0.00027357						-0.075	0.00016224	1.4861e-10	2.3831e-20	0.00016225						-0.075	0.00017311	7.0854e-08	1.2481e-23	0.00017318						-0.1273	0.0037
					-0.1047	0.00035895	9.9625e-09	5.2586e-28	0.00035896						-0.0364	0.00028489	9.7592e-08	4.4033e-25	0.00028498						-0.0736	0.00016853	1.6464e-10	2.7078e-20	0.00016853						-0.075	0.00017328	7.0959e-08	1.2521e-23	0.00017335						-0.1258	0.0037
					-0.1033	0.00036866	1.0623e-08	6.2528e-28	0.00036867						-0.035	0.0002967	1.0449e-07	5.1749e-25	0.0002968						-0.0722	0.00017516	1.8275e-10	3.0847e-20	0.00017516						-0.0736	0.00018123	7.5976e-08	1.4522e-23	0.0001813						-0.1244	0.0037
					-0.1018	0.0003786	1.1325e-08	7.4332e-28	0.00037861						-0.0336	0.00030893	1.1186e-07	6.0803e-25	0.00030904						-0.0708	0.00018202	2.0279e-10	3.5134e-20	0.00018202						-0.0722	0.00018967	8.1454e-08	1.6893e-23	0.00018975						-0.123	0.0037
					-0.1004	0.00038876	1.2072e-08	8.8341e-28	0.00038877						-0.0323	0.00032159	1.1973e-07	7.1423e-25	0.00032171						-0.0694	0.00018912	2.2498e-10	4.0008e-20	0.00018912						-0.0708	0.00019845	8.7312e-08	1.9646e-23	0.00019854						-0.1216	0.0037
					-0.099	0.00039915	1.2866e-08	1.0496e-27	0.00039916						-0.0309	0.00033469	1.2813e-07	8.3878e-25	0.00033482						-0.068	0.00019645	2.4952e-10	4.555e-20	0.00019645						-0.0694	0.00020758	9.3573e-08	2.2843e-23	0.00020767						-0.1202	0.0037
					-0.0976	0.00040977	1.3711e-08	1.2468e-27	0.00040979						-0.0296	0.00034824	1.371e-07	9.8481e-25	0.00034838						-0.0666	0.00020403	2.7666e-10	5.1848e-20	0.00020403						-0.068	0.00021707	1.0027e-07	2.6555e-23	0.00021717						-0.1188	0.0037
					-0.0962	0.00042063	1.4609e-08	1.4807e-27	0.00042065						-0.0282	0.00036226	1.4666e-07	1.156e-24	0.00036241						-0.0652	0.00021186	3.0668e-10	5.9006e-20	0.00021186						-0.0666	0.00022692	1.0742e-07	3.0862e-23	0.00022703						-0.1174	0.0037
					-0.0948	0.00043174	1.5563e-08	1.7581e-27	0.00043175						-0.0269	0.00037676	1.5687e-07	1.3566e-24	0.00037691						-0.0637	0.00021996	3.3986e-10	6.7137e-20	0.00021996						-0.0652	0.00023715	1.1506e-07	3.5859e-23	0.00023727						-0.116	0.0037
					-0.0934	0.00044309	1.6578e-08	2.0868e-27	0.0004431						-0.0255	0.00039174	1.6776e-07	1.5916e-24	0.00039191						-0.0623	0.00022831	3.7652e-10	7.6374e-20	0.00022831						-0.0637	0.00024778	1.2322e-07	4.1657e-23	0.0002479						-0.1145	0.0037
					-0.092	0.00045469	1.7656e-08	2.4764e-27	0.0004547						-0.0242	0.00040722	1.7936e-07	1.8668e-24	0.0004074						-0.0609	0.00023694	4.1702e-10	8.6865e-20	0.00023695						-0.0623	0.00025881	1.3194e-07	4.838e-23	0.00025894						-0.1131	0.0037
					-0.0906	0.00046654	1.8801e-08	2.938e-27	0.00046656						-0.0228	0.00042322	1.9174e-07	2.1891e-24	0.00042341						-0.0595	0.00024585	4.6176e-10	9.8775e-20	0.00024586						-0.0609	0.00027025	1.4124e-07	5.6176e-23	0.00027039						-0.1117	0.0037
					-0.0891	0.00047865	2.0018e-08	3.4848e-27	0.00047867						-0.0215	0.00043974	2.0494e-07	2.5665e-24	0.00043994						-0.0581	0.00025505	5.1116e-10	1.123e-19	0.00025505						-0.0595	0.00028211	1.5118e-07	6.5212e-23	0.00028226						-0.1103	0.0037
					-0.0877	0.00049102	2.1311e-08	4.1323e-27	0.00049104						-0.0201	0.0004568	2.19e-07	3.0081e-24	0.00045702						-0.0567	0.00026454	5.6568e-10	1.2764e-19	0.00026454						-0.0581	0.00029441	1.6179e-07	7.5685e-23	0.00029458						-0.1089	0.0037
					-0.0863	0.00050366	2.2684e-08	4.899e-27	0.00050368						-0.0188	0.00047441	2.3399e-07	3.5249e-24	0.00047465						-0.0553	0.00027434	6.2585e-10	1.4506e-19	0.00027434						-0.0567	0.00030717	1.731e-07	8.782e-23	0.00030734						-0.1075	0.0037
					-0.0849	0.00051657	2.4142e-08	5.8064e-27	0.00051659						-0.0174	0.00049259	2.4996e-07	4.1295e-24	0.00049284						-0.0539	0.00028444	6.9224e-10	1.6481e-19	0.00028444						-0.0553	0.00032038	1.8518e-07	1.0188e-22	0.00032056						-0.1061	0.0037
					-0.0835	0.00052975	2.569e-08	6.8801e-27	0.00052978						-0.0161	0.00051134	2.6697e-07	4.8366e-24	0.00051161						-0.0524	0.00029486	7.6545e-10	1.8722e-19	0.00029486						-0.0539	0.00033406	1.9806e-07	1.1816e-22	0.00033426						-0.105	0.0037
					-0.0821	0.00054321	2.7334e-08	8.1504e-27	0.00054324						-0.015	0.00052677	2.8138e-07	5.4875e-24	0.00052705						-0.051	0.0003056	8.4618e-10	2.1264e-19	0.0003056						-0.0524	0.00034823	2.1181e-07	1.3701e-22	0.00034844						-0.1047	0.0037
					-0.0807	0.00055696	2.9078e-08	9.6529e-27	0.00055699						-0.0147	0.00053069	2.8509e-07	5.6634e-24	0.00053097						-0.0496	0.00031667	9.3516e-10	2.4145e-19	0.00031667						-0.051	0.0003629	2.2646e-07	1.5883e-22	0.00036312						-0.1033	0.0037
					-0.0793	0.00057099	3.093e-08	1.1429e-26	0.00057102						-0.0134	0.00055063	3.0439e-07	6.6298e-24	0.00055094						-0.0482	0.00032808	1.0332e-09	2.7411e-19	0.00032808						-0.0496	0.00037807	2.4208e-07	1.8408e-22	0.00037831						-0.1018	0.0037
					-0.0779	0.00058531	3.2894e-08	1.353e-26	0.00058534						-0.012	0.0005712	3.2493e-07	7.7593e-24	0.00057152						-0.0468	0.00033984	1.1413e-09	3.1113e-19	0.00033984						-0.0482	0.00039377	2.5874e-07	2.133e-22	0.00039403						-0.1004	0.0037
					-0.0764	0.00059993	3.4978e-08	1.6012e-26	0.00059996						-0.0107	0.00059239	3.468e-07	9.0791e-24	0.00059274						-0.0454	0.00035195	1.2602e-09	3.5307e-19	0.00035196						-0.0468	0.00041	2.7649e-07	2.4711e-22	0.00041028						-0.099	0.0037
					-0.075	0.00061484	3.7189e-08	1.8945e-26	0.00061488						-0.0093	0.00061423	3.7007e-07	1.0621e-23	0.0006146						-0.045	0.00035537	1.2952e-09	3.6563e-19	0.00035537						-0.0454	0.00042678	2.954e-07	2.862e-22	0.00042707						-0.0976	0.0037
					-0.075	0.00061517	3.7238e-08	1.9012e-26	0.0006152						-0.008	0.00063672	3.9483e-07	1.2421e-23	0.00063712						-0.044	0.00036443	1.3912e-09	4.0059e-19	0.00036443						-0.045	0.00043152	3.0085e-07	2.9805e-22	0.00043182						-0.0962	0.0037
					-0.0736	0.00063006	3.9535e-08	2.2409e-26	0.0006301						-0.0066	0.00065989	4.2118e-07	1.4523e-23	0.00066031						-0.0426	0.00037728	1.5355e-09	4.5441e-19	0.00037728						-0.044	0.00044412	3.1555e-07	3.314e-22	0.00044443						-0.0948	0.0037
					-0.0722	0.00064559	4.2022e-08	2.65e-26	0.00064563						-0.0053	0.00068373	4.492e-07	1.6976e-23	0.00068418						-0.0412	0.00039051	1.6941e-09	5.1536e-19	0.00039051						-0.0426	0.00046203	3.3701e-07	3.8365e-22	0.00046237						-0.0934	0.0037
					-0.0708	0.00066143	4.4659e-08	3.1331e-26	0.00066148						-0.0039	0.00070828	4.79e-07	1.9839e-23	0.00070876						-0.0397	0.00040412	1.8687e-09	5.8436e-19	0.00040412						-0.0412	0.00048052	3.5987e-07	4.4404e-22	0.00048088						-0.092	0.0037
					-0.0694	0.00067759	4.7454e-08	3.7033e-26	0.00067764						-0.0026	0.00073353	5.1069e-07	2.318e-23	0.00073404						-0.0383	0.00041813	2.0607e-09	6.6247e-19	0.00041813						-0.0397	0.00049962	3.8421e-07	5.1382e-22	0.0005						-0.0906	0.0037
					-0.068	0.00069406	5.0418e-08	4.3761e-26	0.00069411						-0.0012	0.00075951	5.4438e-07	2.7076e-23	0.00076005						-0.0369	0.00043255	2.2719e-09	7.5087e-19	0.00043255						-0.0383	0.00051932	4.1011e-07	5.9443e-22	0.00051973						-0.0891	0.0037
					-0.0666	0.00071087	5.3559e-08	5.17e-26	0.00071092						0.00013514	0.00078622	5.8019e-07	3.1619e-23	0.0007868						-0.0355	0.00044737	2.5039e-09	8.5088e-19	0.00044738						-0.0369	0.00053965	4.3769e-07	6.8752e-22	0.00054008						-0.0877	0.0037
					-0.0652	0.000728	5.6887e-08	6.1063e-26	0.00072805						0.0015	0.00081368	6.1824e-07	3.6915e-23	0.0008143						-0.0341	0.00046262	2.7589e-09	9.6403e-19	0.00046262						-0.0355	0.00056061	4.6704e-07	7.9501e-22	0.00056107						-0.0863	0.0037
					-0.0637	0.00074546	6.0414e-08	7.2104e-26	0.00074552						0.0028	0.00084191	6.5867e-07	4.3088e-23	0.00084257						-0.0327	0.0004783	3.0391e-09	1.092e-18	0.0004783						-0.0341	0.00058222	4.9826e-07	9.1909e-22	0.00058271						-0.0849	0.0037
					-0.0623	0.00076326	6.415e-08	8.512e-26	0.00076332						0.0042	0.00087091	7.0162e-07	5.0282e-23	0.00087161						-0.0313	0.00049441	3.3468e-09	1.2367e-18	0.00049441						-0.0327	0.00060449	5.3147e-07	1.0623e-21	0.00060502						-0.0835	0.0037
					-0.0609	0.0007814	6.8108e-08	1.0046e-25	0.00078147						0.0055	0.0009007	7.4724e-07	5.8661e-23	0.00090145						-0.0299	0.00051097	3.6846e-09	1.4003e-18	0.00051098						-0.0313	0.00062743	5.668e-07	1.2275e-21	0.00062799						-0.0821	0.0037
					-0.0595	0.00079989	7.2299e-08	1.1854e-25	0.00079996						0.0069	0.0009313	7.9568e-07	6.8421e-23	0.00093209						-0.0285	0.00052799	4.0555e-09	1.5852e-18	0.00052799						-0.0299	0.00065105	6.0436e-07	1.4182e-21	0.00065166						-0.0807	0.0037
					-0.0581	0.00081873	7.6737e-08	1.3983e-25	0.0008188						0.0082	0.0009627	8.471e-07	7.9784e-23	0.00096355						-0.027	0.00054547	4.4624e-09	1.7942e-18	0.00054547						-0.0285	0.00067537	6.4429e-07	1.638e-21	0.00067602						-0.0793	0.0037
					-0.0567	0.00083792	8.1436e-08	1.6491e-25	0.000838						0.0096	0.00099494	9.017e-07	9.3012e-23	0.00099584						-0.0256	0.00056342	4.9089e-09	2.0303e-18	0.00056342						-0.027	0.0007004	6.8674e-07	1.8915e-21	0.00070109						-0.0779	0.0037
					-0.0553	0.00085747	8.6411e-08	1.9444e-25	0.00085756						0.0109	0.001	9.5964e-07	1.0841e-22	0.001						-0.0242	0.00058185	5.3985e-09	2.297e-18	0.00058186						-0.0256	0.00072615	7.3185e-07	2.1837e-21	0.00072689						-0.0764	0.0037
					-0.0539	0.00087738	9.1676e-08	2.2919e-25	0.00087747						0.0123	0.0011	1.0211e-06	1.2632e-22	0.0011						-0.0228	0.00060077	5.9353e-09	2.5982e-18	0.00060078						-0.0242	0.00075263	7.7978e-07	2.5205e-21	0.00075341						-0.075	0.0037
					-0.0524	0.00089766	9.7248e-08	2.701e-25	0.00089776						0.0136	0.0011	1.0863e-06	1.4715e-22	0.0011						-0.0214	0.00062019	6.5238e-09	2.9383e-18	0.0006202						-0.0228	0.00077986	8.307e-07	2.9085e-21	0.00078069						-0.075	0.0037
					-0.051	0.00091831	1.0314e-07	3.1822e-25	0.00091841						0.015	0.0011	1.1555e-06	1.7138e-22	0.0011						-0.02	0.00064012	7.1686e-09	3.3223e-18	0.00064013						-0.0214	0.00080784	8.8479e-07	3.3555e-21	0.00080872						-0.0736	0.0037
					-0.0496	0.00093934	1.0938e-07	3.7483e-25	0.00093945						0.015	0.0011	1.1555e-06	1.7138e-22	0.0011						-0.0186	0.00066056	7.875e-09	3.7556e-18	0.00066057						-0.02	0.00083658	9.4222e-07	3.8703e-21	0.00083752						-0.0722	0.0037
					-0.0482	0.00096074	1.1598e-07	4.4139e-25	0.00096086						0.0164	0.0012	1.2289e-06	1.9955e-22	0.0012						-0.0172	0.00068153	8.6487e-09	4.2447e-18	0.00068154						-0.0186	0.00086609	1.0032e-06	4.4631e-21	0.0008671						-0.0708	0.0037
					-0.0468	0.00098253	1.2296e-07	5.1965e-25	0.00098265						0.0177	0.0012	1.3067e-06	2.323e-22	0.0012						-0.0158	0.00070303	9.4958e-09	4.7964e-18	0.00070304						-0.0172	0.0008964	1.0679e-06	5.1455e-21	0.00089746						-0.0694	0.0037
					-0.0454	0.001	1.3034e-07	6.1163e-25	0.001						0.0191	0.0012	1.3892e-06	2.7035e-22	0.0012						-0.015	0.00071468	9.9785e-09	5.1181e-18	0.00071469						-0.0158	0.00092749	1.1366e-06	5.9309e-21	0.00092863						-0.068	0.0037
					-0.045	0.001	1.3245e-07	6.398e-25	0.001						0.0204	0.0013	1.4766e-06	3.1456e-22	0.0013						-0.0143	0.00072507	1.0423e-08	5.4188e-18	0.00072508						-0.015	0.00094436	1.1749e-06	6.3958e-21	0.00094554						-0.0666	0.0037
					-0.044	0.001	1.3814e-07	7.1971e-25	0.001						0.0218	0.0013	1.5692e-06	3.6591e-22	0.0013						-0.0129	0.00074766	1.1438e-08	6.1207e-18	0.00074767						-0.0143	0.00095939	1.2095e-06	6.8346e-21	0.0009606						-0.0652	0.0037
					-0.0426	0.0011	1.4639e-07	8.4668e-25	0.0011						0.0231	0.0014	1.6674e-06	4.2553e-22	0.0014						-0.0115	0.0007708	1.2548e-08	6.9121e-18	0.00077082						-0.0129	0.00099211	1.2869e-06	7.8742e-21	0.0009934						-0.0637	0.0037
					-0.0412	0.0011	1.5511e-07	9.9581e-25	0.0011						0.0245	0.0014	1.7714e-06	4.9475e-22	0.0014						-0.0101	0.00079452	1.3761e-08	7.8042e-18	0.00079453						-0.0115	0.001	1.3689e-06	9.0698e-21	0.001						-0.0623	0.0037
					-0.0397	0.0011	1.6433e-07	1.1709e-24	0.0011						0.0258	0.0015	1.8815e-06	5.7509e-22	0.0015						-0.0087	0.00081881	1.5089e-08	8.8097e-18	0.00081882						-0.0101	0.0011	1.4559e-06	1.0445e-20	0.0011						-0.0609	0.0037
					-0.0383	0.0011	1.7407e-07	1.3764e-24	0.0011						0.0272	0.0015	1.9981e-06	6.6831e-22	0.0015						-0.0073	0.00084368	1.6539e-08	9.9427e-18	0.0008437						-0.0087	0.0011	1.5482e-06	1.2025e-20	0.0011						-0.0595	0.0037
					-0.0369	0.0011	1.8436e-07	1.6177e-24	0.0011						0.0285	0.0015	2.1216e-06	7.7645e-22	0.0015						-0.0059	0.00086914	1.8125e-08	1.1219e-17	0.00086916						-0.0073	0.0011	1.646e-06	1.3841e-20	0.0011						-0.0581	0.0037
					-0.0355	0.0012	1.9523e-07	1.9007e-24	0.0012						0.0299	0.0016	2.2523e-06	9.0187e-22	0.0016						-0.0045	0.0008952	1.9856e-08	1.2657e-17	0.00089522						-0.0059	0.0012	1.7497e-06	1.5928e-20	0.0012						-0.0567	0.0037
					-0.0341	0.0012	2.0671e-07	2.2327e-24	0.0012						0.0312	0.0016	2.3906e-06	1.0473e-21	0.0016						-0.003	0.00092187	2.1748e-08	1.4276e-17	0.0009219						-0.0045	0.0012	1.8595e-06	1.8326e-20	0.0012						-0.0553	0.0037
					-0.0327	0.0012	2.1883e-07	2.622e-24	0.0012						0.0326	0.0017	2.537e-06	1.2159e-21	0.0017						-0.0016	0.00094916	2.3813e-08	1.6099e-17	0.00094918						-0.003	0.0012	1.9759e-06	2.1079e-20	0.0012						-0.0539	0.0037
					-0.0313	0.0012	2.3164e-07	3.0784e-24	0.0012						0.0339	0.0017	2.6918e-06	1.4112e-21	0.0017						-0.00022523	0.00097707	2.6067e-08	1.8151e-17	0.00097709						-0.0016	0.0013	2.0992e-06	2.4241e-20	0.0013						-0.0524	0.0037
					-0.0299	0.0013	2.4515e-07	3.6134e-24	0.0013						0.0353	0.0018	2.8556e-06	1.6376e-21	0.0018						0.0012	0.001	2.8526e-08	2.0461e-17	0.001						-0.00022523	0.0013	2.2298e-06	2.787e-20	0.0013						-0.051	0.0037
					-0.0285	0.0013	2.5942e-07	4.2404e-24	0.0013						0.0366	0.0018	3.0288e-06	1.8998e-21	0.0018						0.0026	0.001	3.1209e-08	2.3059e-17	0.001						0.0012	0.0014	2.3681e-06	3.2036e-20	0.0014						-0.0496	0.0037
					-0.027	0.0013	2.7448e-07	4.9748e-24	0.0013						0.038	0.0019	3.212e-06	2.2034e-21	0.0019						0.004	0.0011	3.4135e-08	2.5983e-17	0.0011						0.0026	0.0014	2.5144e-06	3.6815e-20	0.0014						-0.0482	0.0037
					-0.0256	0.0014	2.9037e-07	5.8351e-24	0.0014						0.0393	0.0019	3.4056e-06	2.555e-21	0.0019						0.0054	0.0011	3.7325e-08	2.9271e-17	0.0011						0.004	0.0015	2.6694e-06	4.2298e-20	0.0015						-0.0468	0.0037
					-0.0242	0.0014	3.0714e-07	6.8423e-24	0.0014						0.0407	0.002	3.6103e-06	2.9619e-21	0.002						0.0068	0.0011	4.0802e-08	3.2968e-17	0.0011						0.0054	0.0015	2.8334e-06	4.8587e-20	0.0015						-0.0454	0.0037
					-0.0228	0.0014	3.2483e-07	8.0215e-24	0.0014						0.042	0.002	3.8265e-06	3.4327e-21	0.002						0.0082	0.0012	4.4591e-08	3.7125e-17	0.0012						0.0068	0.0015	3.0069e-06	5.5797e-20	0.0015						-0.045	0.0037
					-0.0214	0.0014	3.435e-07	9.4015e-24	0.0014						0.0434	0.0021	4.055e-06	3.9775e-21	0.0021						0.0097	0.0012	4.8718e-08	4.1798e-17	0.0012						0.0082	0.0016	3.1905e-06	6.4063e-20	0.0016						-0.044	0.0037
					-0.02	0.0015	3.6318e-07	1.1016e-23	0.0015						0.0447	0.0022	4.2964e-06	4.6075e-21	0.0022						0.0111	0.0012	5.3213e-08	4.7049e-17	0.0012						0.0097	0.0016	3.3846e-06	7.3537e-20	0.0016						-0.0426	0.0037
					-0.0186	0.0015	3.8393e-07	1.2905e-23	0.0015						0.045	0.0022	4.3463e-06	4.7449e-21	0.0022						0.0125	0.0013	5.8107e-08	5.295e-17	0.0013						0.0111	0.0017	3.5899e-06	8.4392e-20	0.0017						-0.0412	0.0037
					-0.0172	0.0015	4.0581e-07	1.5114e-23	0.0015						0.0461	0.0022	4.5513e-06	5.3361e-21	0.0022						0.0139	0.0013	6.3434e-08	5.9578e-17	0.0013						0.0125	0.0017	3.807e-06	9.6828e-20	0.0017						-0.0397	0.0037
					-0.0158	0.0016	4.2888e-07	1.7697e-23	0.0016						0.0474	0.0023	4.8205e-06	6.1784e-21	0.0023						0.015	0.0013	6.7955e-08	6.5365e-17	0.0013						0.0139	0.0018	4.0365e-06	1.1107e-19	0.0018						-0.0383	0.0037
					-0.015	0.0016	4.4165e-07	1.9244e-23	0.0016						0.0488	0.0023	5.1047e-06	7.1518e-21	0.0023						0.0153	0.0013	6.9229e-08	6.7022e-17	0.0013						0.015	0.0018	4.2263e-06	1.2372e-19	0.0018						-0.0369	0.0037
					-0.0143	0.0016	4.5319e-07	2.0715e-23	0.0016						0.0501	0.0024	5.4047e-06	8.2767e-21	0.0024						0.0167	0.0014	7.5534e-08	7.5381e-17	0.0014						0.0153	0.0018	4.279e-06	1.2738e-19	0.0018						-0.0355	0.0037
					-0.0129	0.0016	4.7882e-07	2.4243e-23	0.0016						0.0515	0.0025	5.7213e-06	9.5761e-21	0.0025						0.0181	0.0014	8.2391e-08	8.4766e-17	0.0014						0.0167	0.0019	4.5353e-06	1.4605e-19	0.0019						-0.0341	0.0037
					-0.0115	0.0017	5.0581e-07	2.8364e-23	0.0017						0.0528	0.0025	6.0554e-06	1.1077e-20	0.0025						0.0195	0.0014	8.9845e-08	9.5299e-17	0.0014						0.0181	0.0019	4.806e-06	1.6741e-19	0.0019						-0.0327	0.0037
					-0.0101	0.0017	5.3426e-07	3.3178e-23	0.0017						0.0542	0.0026	6.4078e-06	1.2809e-20	0.0026						0.0209	0.0015	9.7947e-08	1.0712e-16	0.0015						0.0195	0.002	5.092e-06	1.9186e-19	0.002						-0.0313	0.0037
					-0.0087	0.0017	5.6423e-07	3.8799e-23	0.0017						0.0555	0.0027	6.7795e-06	1.481e-20	0.0027						0.0224	0.0015	1.0675e-07	1.2038e-16	0.0015						0.0209	0.002	5.394e-06	2.1983e-19	0.002						-0.0299	0.0037
					-0.0073	0.0018	5.9579e-07	4.5361e-23	0.0018						0.0569	0.0027	7.1716e-06	1.7118e-20	0.0027						0.0238	0.0016	1.1631e-07	1.3526e-16	0.0016						0.0224	0.0021	5.7129e-06	2.5182e-19	0.0021						-0.0285	0.0037
					-0.0059	0.0018	6.2902e-07	5.302e-23	0.0018						0.0582	0.0028	7.5849e-06	1.9781e-20	0.0028						0.0252	0.0016	1.267e-07	1.5194e-16	0.0016						0.0238	0.0021	6.0495e-06	2.8839e-19	0.0022						-0.027	0.0037
					-0.0045	0.0018	6.6402e-07	6.1957e-23	0.0018						0.0596	0.0029	8.0206e-06	2.2853e-20	0.0029						0.0266	0.0016	1.3797e-07	1.7065e-16	0.0016						0.0252	0.0022	6.4049e-06	3.302e-19	0.0022						-0.0256	0.0037
					-0.003	0.0019	7.0086e-07	7.2382e-23	0.0019						0.0609	0.0029	8.4799e-06	2.6396e-20	0.0029						0.028	0.0017	1.5021e-07	1.9162e-16	0.0017						0.0266	0.0023	6.7798e-06	3.7799e-19	0.0023						-0.0242	0.0037
					-0.0016	0.0019	7.3964e-07	8.454e-23	0.0019						0.0623	0.003	8.9639e-06	3.048e-20	0.003						0.0294	0.0017	1.6349e-07	2.1513e-16	0.0017						0.028	0.0023	7.1754e-06	4.3259e-19	0.0023						-0.0228	0.0037
					-0.00022523	0.0019	7.8045e-07	9.8715e-23	0.0019						0.0636	0.0031	9.4737e-06	3.5187e-20	0.0031						0.0308	0.0018	1.7789e-07	2.4147e-16	0.0018						0.0294	0.0024	7.5927e-06	4.9497e-19	0.0024						-0.0214	0.0037
					0.0012	0.002	8.234e-07	1.1524e-22	0.002						0.065	0.0031	1.0011e-05	4.0612e-20	0.0032						0.0322	0.0018	1.9351e-07	2.7098e-16	0.0018						0.0308	0.0024	8.0328e-06	5.6621e-19	0.0024						-0.02	0.0037
					0.0026	0.002	8.6859e-07	1.345e-22	0.002						0.0664	0.0032	1.0577e-05	4.6862e-20	0.0032						0.0336	0.0019	2.1044e-07	3.0404e-16	0.0019						0.0322	0.0025	8.4969e-06	6.4756e-19	0.0025						-0.0186	0.0037
					0.004	0.0021	9.1612e-07	1.5693e-22	0.0021						0.0677	0.0033	1.1172e-05	5.406e-20	0.0033						0.0351	0.0019	2.2879e-07	3.4106e-16	0.0019						0.0336	0.0026	8.9861e-06	7.4042e-19	0.0026						-0.0172	0.0037
					0.0054	0.0021	9.6612e-07	1.8306e-22	0.0021						0.0691	0.0034	1.1799e-05	6.2349e-20	0.0034						0.0365	0.0019	2.4868e-07	3.825e-16	0.0019						0.0351	0.0026	9.5018e-06	8.4641e-19	0.0026						-0.0158	0.0037
					0.0068	0.0021	1.0187e-06	2.1349e-22	0.0021						0.0704	0.0034	1.2459e-05	7.1891e-20	0.0035						0.0379	0.002	2.7021e-07	4.289e-16	0.002						0.0365	0.0027	1.0045e-05	9.6735e-19	0.0027						-0.015	0.0037
					0.0082	0.0022	1.074e-06	2.4892e-22	0.0022						0.0718	0.0035	1.3154e-05	8.2873e-20	0.0035						0.0393	0.002	2.9354e-07	4.8083e-16	0.002						0.0379	0.0027	1.0618e-05	1.1053e-18	0.0028						-0.0143	0.0037
					0.0097	0.0022	1.1321e-06	2.9015e-22	0.0022						0.0731	0.0036	1.3885e-05	9.5509e-20	0.0036						0.0407	0.0021	3.1879e-07	5.3894e-16	0.0021						0.0393	0.0028	1.1221e-05	1.2627e-18	0.0028						-0.0129	0.0037
					0.0111	0.0022	1.1932e-06	3.3813e-22	0.0022						0.0745	0.0037	1.4654e-05	1.1004e-19	0.0037						0.0421	0.0021	3.4611e-07	6.0394e-16	0.0021						0.0407	0.0029	1.1856e-05	1.4421e-18	0.0029						-0.0115	0.0037
					0.0125	0.0023	1.2575e-06	3.9395e-22	0.0023						0.075	0.0037	1.4972e-05	1.1645e-19	0.0037						0.0435	0.0022	3.7568e-07	6.7665e-16	0.0022						0.0421	0.0029	1.2525e-05	1.6466e-18	0.0029						-0.0101	0.0037
					0.0139	0.0023	1.3249e-06	4.5886e-22	0.0023						0.0758	0.0038	1.5462e-05	1.2676e-19	0.0038						0.0449	0.0022	4.0766e-07	7.5796e-16	0.0022						0.0435	0.003	1.323e-05	1.8797e-18	0.003						-0.0087	0.0037
					0.015	0.0024	1.3805e-06	5.1731e-22	0.0024						0.0772	0.0038	1.6313e-05	1.4598e-19	0.0039						0.045	0.0022	4.0908e-07	7.6163e-16	0.0022						0.0449	0.0031	1.3971e-05	2.1453e-18	0.0031						-0.0073	0.0037
					0.0153	0.0024	1.3959e-06	5.3434e-22	0.0024						0.0785	0.0039	1.7207e-05	1.6808e-19	0.0039						0.0464	0.0023	4.4225e-07	8.4887e-16	0.0023						0.045	0.0031	1.4004e-05	2.1574e-18	0.0031						-0.0059	0.0037
					0.0167	0.0024	1.4704e-06	6.2208e-22	0.0024						0.0799	0.004	1.8147e-05	1.9347e-19	0.004						0.0478	0.0023	4.7963e-07	9.5049e-16	0.0023						0.0464	0.0031	1.4751e-05	2.4479e-18	0.0031						-0.0045	0.0037
					0.0181	0.0025	1.5486e-06	7.2404e-22	0.0025						0.0812	0.0041	1.9135e-05	2.2264e-19	0.0041						0.0492	0.0024	5.2004e-07	1.0641e-15	0.0024						0.0478	0.0032	1.5572e-05	2.7926e-18	0.0032						-0.003	0.0037
					0.0195	0.0025	1.6308e-06	8.4252e-22	0.0025						0.0826	0.0042	2.0173e-05	2.5615e-19	0.0042						0.0506	0.0024	5.6369e-07	1.1909e-15	0.0024						0.0492	0.0033	1.6436e-05	3.185e-18	0.0033						-0.0016	0.0037
					0.0209	0.0025	1.7171e-06	9.8013e-22	0.0025						0.0839	0.0043	2.1263e-05	2.9463e-19	0.0043						0.052	0.0025	6.1084e-07	1.3327e-15	0.0025						0.0506	0.0033	1.7345e-05	3.6317e-18	0.0034						-0.00022523	0.0037
					0.0224	0.0026	1.8077e-06	1.1399e-21	0.0026						0.0853	0.0043	2.2409e-05	3.3881e-19	0.0044						0.0534	0.0026	6.6176e-07	1.491e-15	0.0026						0.052	0.0034	1.83e-05	4.1401e-18	0.0034						0.0012	0.0037
					0.0238	0.0026	1.9028e-06	1.3255e-21	0.0026						0.0866	0.0044	2.3612e-05	3.8951e-19	0.0044						0.0548	0.0026	7.1672e-07	1.6678e-15	0.0026						0.0534	0.0035	1.9304e-05	4.7187e-18	0.0035						0.0026	0.0037
					0.0252	0.0027	2.0027e-06	1.5408e-21	0.0027						0.088	0.0045	2.4875e-05	4.477e-19	0.0045						0.0562	0.0027	7.7604e-07	1.8652e-15	0.0027						0.0548	0.0035	2.036e-05	5.3768e-18	0.0036						0.004	0.0037
					0.0266	0.0027	2.1074e-06	1.7907e-21	0.0027						0.0893	0.0046	2.6201e-05	5.1445e-19	0.0046						0.0576	0.0027	8.4004e-07	2.0855e-15	0.0027						0.0562	0.0036	2.147e-05	6.1253e-18	0.0036						0.0054	0.0037
					0.028	0.0028	2.2174e-06	2.0806e-21	0.0028						0.0907	0.0047	2.7593e-05	5.9101e-19	0.0047						0.0591	0.0028	9.0906e-07	2.3314e-15	0.0028						0.0576	0.0037	2.2636e-05	6.9764e-18	0.0037						0.0068	0.0037
					0.0294	0.0028	2.3327e-06	2.4168e-21	0.0028						0.092	0.0048	2.9053e-05	6.788e-19	0.0048						0.0605	0.0028	9.8349e-07	2.6057e-15	0.0028						0.0591	0.0038	2.3861e-05	7.944e-18	0.0038						0.0082	0.0037
					0.0308	0.0029	2.4537e-06	2.8067e-21	0.0029						0.0934	0.0049	3.0586e-05	7.7944e-19	0.0049						0.0619	0.0029	1.0637e-06	2.9117e-15	0.0029						0.0605	0.0038	2.5148e-05	9.0437e-18	0.0039						0.0097	0.0037
					0.0322	0.0029	2.5806e-06	3.2586e-21	0.0029						0.0947	0.005	3.2193e-05	8.9477e-19	0.005						0.0633	0.003	1.1502e-06	3.253e-15	0.003						0.0619	0.0039	2.65e-05	1.0293e-17	0.0039						0.0111	0.0037
					0.0336	0.003	2.7136e-06	3.7824e-21	0.003						0.0961	0.005	3.3879e-05	1.0269e-18	0.0051						0.0647	0.003	1.2433e-06	3.6335e-15	0.003						0.0633	0.004	2.7919e-05	1.1713e-17	0.004						0.0125	0.0037
					0.0351	0.003	2.8532e-06	4.3892e-21	0.003						0.0974	0.0051	3.5647e-05	1.1783e-18	0.0052						0.0661	0.0031	1.3437e-06	4.0578e-15	0.0031						0.0647	0.004	2.9408e-05	1.3325e-17	0.0041						0.0139	0.0037
					0.0365	0.0031	2.9994e-06	5.0922e-21	0.0031						0.0988	0.0052	3.75e-05	1.3517e-18	0.0053						0.0675	0.0031	1.4517e-06	4.5306e-15	0.0031						0.0661	0.0041	3.0972e-05	1.5156e-17	0.0041						0.015	0.0037
					0.0379	0.0031	3.1527e-06	5.9063e-21	0.0031						0.1001	0.0053	3.9443e-05	1.5502e-18	0.0054						0.0689	0.0032	1.568e-06	5.0576e-15	0.0032						0.0675	0.0042	3.2613e-05	1.7234e-17	0.0042						0.0153	0.0037
					0.0393	0.0032	3.3134e-06	6.8488e-21	0.0032						0.1015	0.0054	4.1479e-05	1.7774e-18	0.0054						0.0703	0.0033	1.6931e-06	5.6446e-15	0.0033						0.0689	0.0043	3.4334e-05	1.9592e-17	0.0043						0.0167	0.0037
					0.0407	0.0032	3.4818e-06	7.9397e-21	0.0032						0.1028	0.0055	4.3613e-05	2.0374e-18	0.0055						0.0718	0.0033	1.8278e-06	6.2986e-15	0.0033						0.0746	0.0045	4.21e-05	3.2653e-17	0.0046						0.0181	0.0037
					0.0421	0.0033	3.6582e-06	9.2022e-21	0.0033						0.1042	0.0056	4.5847e-05	2.3349e-18	0.0056						0.0732	0.0034	1.9726e-06	7.0269e-15	0.0034						0.075	0.0046	4.274e-05	3.3914e-17	0.0046						0.0195	0.0037
					0.0435	0.0033	3.843e-06	1.0663e-20	0.0033						0.105	0.0056	4.7239e-05	2.5336e-18	0.0057						0.0746	0.0035	2.1282e-06	7.8377e-15	0.0035						0.076	0.0046	4.4282e-05	3.7079e-17	0.0047						0.0209	0.0037
					0.0449	0.0034	4.0365e-06	1.2352e-20	0.0034						0.1055	0.0057	4.8188e-05	2.6752e-18	0.0057						0.075	0.0035	2.1768e-06	8.0966e-15	0.0035						0.0774	0.0047	4.6569e-05	4.2096e-17	0.0047						0.0224	0.0037
					0.045	0.0034	4.0449e-06	1.2429e-20	0.0034						0.1069	0.0058	5.064e-05	3.0643e-18	0.0058						0.076	0.0035	2.2956e-06	8.7404e-15	0.0035						0.0788	0.0047	4.8964e-05	4.778e-17	0.0048						0.0238	0.0037
					0.0464	0.0034	4.2392e-06	1.4305e-20	0.0034						0.1082	0.0059	5.3206e-05	3.5092e-18	0.0059						0.0774	0.0036	2.4754e-06	9.7451e-15	0.0036						0.0802	0.0048	5.1474e-05	5.422e-17	0.0049						0.0252	0.0037
					0.0478	0.0035	4.4514e-06	1.6564e-20	0.0035						0.1096	0.006	5.5893e-05	4.0176e-18	0.006						0.0788	0.0037	2.6686e-06	1.0863e-14	0.0037						0.0816	0.0049	5.4102e-05	6.1513e-17	0.0049						0.0266	0.0037
					0.0492	0.0035	4.6736e-06	1.9173e-20	0.0035						0.1109	0.0061	5.8705e-05	4.5986e-18	0.0061						0.0802	0.0037	2.8761e-06	1.2107e-14	0.0037						0.083	0.005	5.6854e-05	6.9771e-17	0.005						0.028	0.0037
					0.0506	0.0036	4.9061e-06	2.2189e-20	0.0036						0.1123	0.0061	6.1647e-05	5.2623e-18	0.0062						0.0816	0.0038	3.0989e-06	1.349e-14	0.0038						0.0845	0.005	5.9735e-05	7.912e-17	0.0051						0.0294	0.0037
					0.052	0.0036	5.1495e-06	2.5672e-20	0.0036						0.1191	0.0066	7.8514e-05	1.0288e-17	0.0067						0.083	0.0039	3.338e-06	1.5029e-14	0.0039						0.0859	0.0051	6.2751e-05	8.9701e-17	0.0052						0.0308	0.0037
					0.0534	0.0037	5.4042e-06	2.9695e-20	0.0037						0.1204	0.0067	8.2361e-05	1.1756e-17	0.0068						0.0845	0.0039	3.5945e-06	1.6739e-14	0.0039						0.0873	0.0052	6.5907e-05	1.0167e-16	0.0052						0.0322	0.0037
					0.0548	0.0037	5.6707e-06	3.434e-20	0.0037						0.1218	0.0068	8.6381e-05	1.343e-17	0.0069						0.0859	0.004	3.8698e-06	1.864e-14	0.004						0.0887	0.0052	6.9209e-05	1.1522e-16	0.0053						0.0336	0.0037
					0.0562	0.0038	5.9495e-06	3.9701e-20	0.0038						0.1231	0.0069	9.0581e-05	1.5338e-17	0.007						0.0873	0.0041	4.165e-06	2.0754e-14	0.0041						0.0901	0.0053	7.2664e-05	1.3054e-16	0.0054						0.0351	0.0037
					0.0576	0.0038	6.2411e-06	4.5888e-20	0.0038						0.1245	0.007	9.4968e-05	1.7513e-17	0.0071						0.0887	0.0041	4.4814e-06	2.3101e-14	0.0041						0.0915	0.0054	7.6277e-05	1.4786e-16	0.0054						0.0365	0.0037
					0.0591	0.0039	6.546e-06	5.3026e-20	0.0039						0.1258	0.0071	9.9551e-05	1.9992e-17	0.0072						0.0901	0.0042	4.8206e-06	2.571e-14	0.0042						0.0929	0.0054	8.0055e-05	1.6744e-16	0.0055						0.0379	0.0037
					0.0605	0.004	6.8649e-06	6.1259e-20	0.004						0.1272	0.0072	0.00010434	2.2816e-17	0.0073						0.0915	0.0043	5.1841e-06	2.8607e-14	0.0043						0.0943	0.0055	8.4005e-05	1.8957e-16	0.0056						0.0393	0.0037
					0.0619	0.004	7.1982e-06	7.0753e-20	0.004						0.1285	0.0072	0.00010933	2.6033e-17	0.0074						0.0929	0.0044	5.5734e-06	3.1824e-14	0.0044						0.0958	0.0056	8.8134e-05	2.1458e-16	0.0056						0.0407	0.0037
					0.0633	0.0041	7.5467e-06	8.1698e-20	0.0041						0.1299	0.0073	0.00011454	2.9696e-17	0.0074						0.0943	0.0044	5.9904e-06	3.5396e-14	0.0044						0.0972	0.0056	9.2449e-05	2.4283e-16	0.0057						0.0421	0.0037
					0.0647	0.0041	7.9109e-06	9.4313e-20	0.0041						0.1312	0.0074	0.00011999	3.3866e-17	0.0075						0.0958	0.0045	6.4367e-06	3.936e-14	0.0045						0.0986	0.0057	9.6957e-05	2.7473e-16	0.0058						0.0435	0.0037
					0.0661	0.0042	8.2915e-06	1.0885e-19	0.0042						0.1326	0.0075	0.00012566	3.8612e-17	0.0076						0.0972	0.0046	6.9145e-06	4.376e-14	0.0046						0.1	0.0057	0.00010167	3.1076e-16	0.0058						0.0449	0.0037
					0.0675	0.0042	8.6892e-06	1.2559e-19	0.0042						0.1339	0.0076	0.00013159	4.4012e-17	0.0077						0.0986	0.0046	7.4257e-06	4.8642e-14	0.0047						0.1014	0.0058	0.00010659	3.5143e-16	0.0059						0.045	0.0037
					0.0689	0.0043	9.1046e-06	1.4488e-19	0.0043						0.135	0.0077	0.00013651	4.8863e-17	0.0078						0.1	0.0047	7.9725e-06	5.4057e-14	0.0047						0.1028	0.0059	0.00011172	3.9733e-16	0.006						0.0464	0.0037
					0.0703	0.0044	9.5385e-06	1.6708e-19	0.0044						0.1353	0.0077	0.00013776	5.0156e-17	0.0078						0.1014	0.0048	8.5572e-06	6.0063e-14	0.0048						0.1042	0.0059	0.00011709	4.4912e-16	0.006						0.0478	0.0037
					0.0718	0.0044	9.9917e-06	1.9264e-19	0.0044						0.1366	0.0078	0.0001442	5.7143e-17	0.0079						0.1028	0.0049	9.1823e-06	6.6722e-14	0.0049						0.105	0.0059	0.00012015	4.8057e-16	0.0061						0.0492	0.0037
					0.0732	0.0045	1.0465e-05	2.2205e-19	0.0045						0.138	0.0079	0.00015092	6.5088e-17	0.008						0.1042	0.0049	9.8504e-06	7.4105e-14	0.0049						0.1056	0.006	0.00012269	5.0755e-16	0.0061						0.0506	0.0037
					0.0746	0.0045	1.0959e-05	2.5589e-19	0.0045						0.1393	0.0079	0.00015792	7.4118e-17	0.0081						0.105	0.005	1.0239e-05	7.8528e-14	0.005						0.107	0.006	0.00012853	5.7345e-16	0.0062						0.052	0.0037
					0.075	0.0045	1.111e-05	2.6692e-19	0.0046						0.1407	0.008	0.00016521	8.4382e-17	0.0082						0.1056	0.005	1.0564e-05	8.2288e-14	0.005						0.1085	0.0061	0.00013462	6.4775e-16	0.0062						0.0534	0.0037
					0.076	0.0046	1.1475e-05	2.9481e-19	0.0046						0.142	0.0081	0.00017282	9.6043e-17	0.0083						0.107	0.0051	1.1327e-05	9.1357e-14	0.0051						0.1099	0.0061	0.00014098	7.3152e-16	0.0063						0.0548	0.0037
					0.0774	0.0047	1.2013e-05	3.3957e-19	0.0047						0.1434	0.0082	0.00018073	1.0929e-16	0.0084						0.1085	0.0052	1.2141e-05	1.014e-13	0.0052						0.1113	0.0062	0.00014762	8.2593e-16	0.0063						0.0562	0.0037
					0.0788	0.0047	1.2575e-05	3.9103e-19	0.0047						0.1447	0.0083	0.00018898	1.2433e-16	0.0084						0.1099	0.0052	1.301e-05	1.1253e-13	0.0052						0.1127	0.0062	0.00015454	9.3231e-16	0.0064						0.0576	0.0037
					0.0802	0.0048	1.3161e-05	4.5018e-19	0.0048						0.1461	0.0083	0.00019757	1.4141e-16	0.0085						0.1113	0.0053	1.3937e-05	1.2486e-13	0.0053						0.1141	0.0063	0.00016175	1.0521e-15	0.0064						0.0591	0.0037
					0.0816	0.0048	1.3772e-05	5.1814e-19	0.0048						0.1474	0.0084	0.00020651	1.6079e-16	0.0086						0.1127	0.0054	1.4927e-05	1.3851e-13	0.0054						0.1155	0.0063	0.00016927	1.1871e-15	0.0065						0.0605	0.0038
					0.083	0.0049	1.441e-05	5.9621e-19	0.0049						0.1488	0.0085	0.00021582	1.8279e-16	0.0087						0.1197	0.0058	2.0948e-05	2.3195e-13	0.0058						0.1169	0.0064	0.0001771	1.3391e-15	0.0066						0.0619	0.0038
					0.0845	0.005	1.5076e-05	6.8588e-19	0.005						0.1501	0.0086	0.00022551	2.0775e-16	0.0088						0.1212	0.0058	2.2399e-05	2.5699e-13	0.0058						0.1183	0.0064	0.00018527	1.5102e-15	0.0066						0.0633	0.0038
					0.0859	0.005	1.5769e-05	7.8883e-19	0.005						0.1515	0.0086	0.00023559	2.3605e-16	0.0089						0.1226	0.0059	2.3943e-05	2.8467e-13	0.0059						0.1197	0.0065	0.00019377	1.7027e-15	0.0067						0.0647	0.0038
					0.0873	0.0051	1.6492e-05	9.0701e-19	0.0051						0.1528	0.0087	0.00024608	2.6815e-16	0.009						0.124	0.006	2.5587e-05	3.1527e-13	0.006						0.1212	0.0065	0.00020263	1.9194e-15	0.0067						0.0661	0.0038
					0.0887	0.0051	1.7246e-05	1.0426e-18	0.0052						0.1542	0.0088	0.00025699	3.0453e-16	0.009						0.1254	0.006	2.7337e-05	3.4909e-13	0.0061						0.1226	0.0065	0.00021186	2.1631e-15	0.0068						0.0675	0.0038
					0.0901	0.0052	1.8032e-05	1.1983e-18	0.0052						0.1555	0.0088	0.00026834	3.4577e-16	0.0091						0.1268	0.0061	2.9198e-05	3.8646e-13	0.0061						0.124	0.0066	0.00022146	2.4372e-15	0.0068						0.0689	0.0038
					0.0915	0.0053	1.8851e-05	1.3768e-18	0.0053						0.1569	0.0089	0.00028013	3.9249e-16	0.0092						0.1282	0.0062	3.1177e-05	4.2775e-13	0.0062						0.1254	0.0066	0.00023146	2.7455e-15	0.0069						0.0703	0.0038
					0.0929	0.0053	1.9704e-05	1.5815e-18	0.0054						0.1582	0.009	0.0002924	4.4543e-16	0.0093						0.1296	0.0063	3.3282e-05	4.7334e-13	0.0063						0.1268	0.0067	0.00024187	3.092e-15	0.0069						0.0718	0.0038
					0.0943	0.0054	2.0593e-05	1.8161e-18	0.0054						0.1596	0.009	0.00030514	5.0537e-16	0.0093						0.131	0.0063	3.5519e-05	5.237e-13	0.0064						0.1282	0.0067	0.0002527	3.4814e-15	0.0069						0.0732	0.0038
					0.0958	0.0055	2.152e-05	2.0851e-18	0.0055						0.1609	0.0091	0.00031838	5.7325e-16	0.0094						0.1324	0.0064	3.7895e-05	5.7929e-13	0.0064						0.1296	0.0067	0.00026396	3.919e-15	0.007						0.0746	0.0038
					0.0972	0.0055	2.2484e-05	2.3933e-18	0.0055						0.1623	0.0092	0.00033214	6.5008e-16	0.0095						0.1339	0.0065	4.042e-05	6.4065e-13	0.0065						0.131	0.0068	0.00027568	4.4106e-15	0.007						0.075	0.0038
					0.0986	0.0056	2.3488e-05	2.7465e-18	0.0056						0.1636	0.0092	0.00034644	7.3702e-16	0.0096						0.135	0.0065	4.2575e-05	6.9488e-13	0.0066						0.1324	0.0068	0.00028787	4.9626e-15	0.0071						0.076	0.0038
					0.1	0.0056	2.4534e-05	3.1509e-18	0.0057						0.165	0.0093	0.00036128	8.354e-16	0.0096						0.1353	0.0065	4.3101e-05	7.0837e-13	0.0066						0.1339	0.0068	0.00030054	5.5826e-15	0.0071						0.0774	0.0038
					0.1014	0.0057	2.5622e-05	3.614e-18	0.0057						0.165	0.0093	0.00036128	8.354e-16	0.0096						0.1367	0.0066	4.5948e-05	7.8309e-13	0.0067						0.135	0.0068	0.00031114	6.1389e-15	0.0071						0.0788	0.0038
					0.1028	0.0058	2.6756e-05	4.1441e-18	0.0058						0.1664	0.0093	0.00037669	9.4667e-16	0.0097						0.1381	0.0067	4.8969e-05	8.6551e-13	0.0067						0.1353	0.0068	0.0003137	6.2785e-15	0.0071						0.0802	0.0038
					0.1042	0.0058	2.7935e-05	4.7507e-18	0.0059						0.1677	0.0094	0.00039269	1.0725e-15	0.0098						0.1395	0.0068	5.2174e-05	9.5641e-13	0.0068						0.1367	0.0069	0.00032739	7.0595e-15	0.0072						0.0816	0.0038
					0.105	0.0059	2.8607e-05	5.1232e-18	0.0059						0.1691	0.0094	0.00040929	1.2148e-15	0.0098						0.1409	0.0068	5.5575e-05	1.0566e-12	0.0069						0.1381	0.0069	0.00034161	7.9359e-15	0.0072						0.083	0.0038
					0.1056	0.0059	2.9162e-05	5.4449e-18	0.0059						0.1704	0.0095	0.00042653	1.3755e-15	0.0099						0.1423	0.0069	5.918e-05	1.1672e-12	0.007						0.1395	0.0069	0.00035639	8.919e-15	0.0072						0.0845	0.0038
					0.107	0.006	3.0438e-05	6.2389e-18	0.006						0.1718	0.0095	0.0004444	1.5572e-15	0.01						0.1437	0.007	6.3003e-05	1.289e-12	0.007						0.1409	0.0069	0.00037174	1.0022e-14	0.0073						0.0859	0.0038
					0.1085	0.006	3.1766e-05	7.1469e-18	0.0061						0.1731	0.0096	0.00046295	1.7625e-15	0.01						0.1452	0.007	6.7054e-05	1.4232e-12	0.0071						0.1423	0.0069	0.00038767	1.1258e-14	0.0073						0.0873	0.0038
					0.1296	0.007	5.9246e-05	5.3252e-17	0.007						0.1745	0.0096	0.00048218	1.9943e-15	0.0101						0.1466	0.0071	7.1345e-05	1.5711e-12	0.0072						0.1437	0.0069	0.00040422	1.2644e-14	0.0073						0.0887	0.0038
					0.131	0.0071	6.1689e-05	6.076e-17	0.0071						0.1758	0.0097	0.00050212	2.2561e-15	0.0102						0.148	0.0072	7.5891e-05	1.7339e-12	0.0072						0.1452	0.0069	0.0004214	1.4197e-14	0.0074						0.0901	0.0038
					0.1324	0.0071	6.4224e-05	6.931e-17	0.0072						0.1772	0.0097	0.0005228	2.5516e-15	0.0102						0.1494	0.0072	8.0705e-05	1.9133e-12	0.0073						0.1466	0.007	0.00043922	1.5938e-14	0.0074						0.0915	0.0038
					0.1339	0.0072	6.6853e-05	7.9043e-17	0.0072						0.1785	0.0097	0.00054422	2.8851e-15	0.0103						0.1508	0.0073	8.58e-05	2.1109e-12	0.0074						0.148	0.007	0.00045772	1.7888e-14	0.0074						0.0929	0.0038
					0.135	0.0072	6.905e-05	8.7887e-17	0.0073						0.1799	0.0098	0.00056643	3.2614e-15	0.0103						0.1522	0.0073	9.1192e-05	2.3283e-12	0.0074						0.1494	0.007	0.00047691	2.0071e-14	0.0074						0.0943	0.0038
					0.1353	0.0072	6.958e-05	9.0121e-17	0.0073						0.1812	0.0098	0.00058943	3.6859e-15	0.0104						0.1536	0.0074	9.6897e-05	2.5676e-12	0.0075						0.1508	0.007	0.00049681	2.2516e-14	0.0075						0.0958	0.0038
					0.1367	0.0073	7.2407e-05	1.0273e-16	0.0074						0.1826	0.0098	0.00061326	4.1646e-15	0.0104						0.155	0.0075	0.00010293	2.831e-12	0.0076						0.1522	0.007	0.00051745	2.5254e-14	0.0075						0.0972	0.0038
					0.1381	0.0074	7.5339e-05	1.1706e-16	0.0074						0.1839	0.0099	0.00063794	4.7043e-15	0.0105						0.1564	0.0075	0.00010931	3.1207e-12	0.0076						0.1536	0.007	0.00053885	2.8317e-14	0.0075						0.0986	0.0038
					0.1395	0.0074	7.8379e-05	1.3337e-16	0.0075						0.1853	0.0099	0.0006635	5.3127e-15	0.0106						0.1579	0.0076	0.00011605	3.4394e-12	0.0077						0.155	0.007	0.00056103	3.1745e-14	0.0075						0.1	0.0038
					0.1409	0.0075	8.1529e-05	1.5191e-16	0.0076						0.1866	0.0099	0.00068996	5.9982e-15	0.0106						0.1593	0.0076	0.00012318	3.7898e-12	0.0078						0.1564	0.007	0.00058402	3.5579e-14	0.0075						0.1014	0.0038
					0.1423	0.0075	8.4794e-05	1.7298e-16	0.0076						0.188	0.0099	0.00071734	6.7706e-15	0.0107						0.1607	0.0077	0.0001307	4.1751e-12	0.0078						0.1579	0.0069	0.00060784	3.9868e-14	0.0076						0.1028	0.0038
					0.1437	0.0076	8.8177e-05	1.9693e-16	0.0077						0.1893	0.01	0.00074567	7.6406e-15	0.0107						0.1621	0.0078	0.00013865	4.5987e-12	0.0079						0.1593	0.0069	0.00063252	4.4663e-14	0.0076						0.1042	0.0038
					0.1452	0.0077	9.1682e-05	2.2414e-16	0.0078						0.1907	0.01	0.00077499	8.6203e-15	0.0107						0.1635	0.0078	0.00014705	5.0642e-12	0.008						0.1607	0.0069	0.00065808	5.0023e-14	0.0076						0.105	0.0038
					0.1466	0.0077	9.5313e-05	2.5505e-16	0.0078						0.192	0.01	0.00080532	9.7232e-15	0.0108						0.1649	0.0079	0.0001559	5.5756e-12	0.008						0.1621	0.0069	0.00068455	5.6014e-14	0.0076						0.1056	0.0038
					0.148	0.0078	9.9073e-05	2.9014e-16	0.0079						0.1934	0.01	0.00083668	1.0965e-14	0.0108						0.165	0.0079	0.00015648	5.6099e-12	0.008						0.1635	0.0069	0.00071195	6.2708e-14	0.0076						0.107	0.0038
					0.1494	0.0078	0.00010297	3.2998e-16	0.0079						0.1947	0.01	0.00086912	1.2361e-14	0.0109						0.1663	0.0079	0.00016525	6.1375e-12	0.0081						0.1649	0.0069	0.00074032	7.0186e-14	0.0076						0.1085	0.0038
					0.1508	0.0079	0.000107	3.752e-16	0.008						0.195	0.01	0.00087573	1.2661e-14	0.0109						0.1677	0.008	0.00017511	6.7547e-12	0.0081						0.165	0.0069	0.00074216	7.0692e-14	0.0076						0.1099	0.0038
					0.1522	0.008	0.00011117	4.2651e-16	0.0081						0.1961	0.01	0.00090264	1.3933e-14	0.0109						0.1691	0.008	0.0001855	7.4323e-12	0.0082						0.1663	0.0069	0.00076967	7.8537e-14	0.0076						0.1113	0.0038
					0.1536	0.008	0.00011549	4.8471e-16	0.0081						0.1974	0.01	0.0009373	1.57e-14	0.011						0.1706	0.0081	0.00019646	8.1763e-12	0.0083						0.1677	0.0068	0.00080005	8.7863e-14	0.0076						0.1127	0.0038
					0.155	0.0081	0.00011996	5.5073e-16	0.0082						0.1988	0.01	0.00097311	1.7687e-14	0.011						0.172	0.0081	0.00020801	8.993e-12	0.0083						0.1691	0.0068	0.00083147	9.8272e-14	0.0076						0.1141	0.0038
					0.1564	0.0081	0.00012459	6.2557e-16	0.0083						0.2001	0.01	0.001	1.992e-14	0.011						0.1734	0.0082	0.00022018	9.8892e-12	0.0084						0.1706	0.0068	0.00086396	1.0989e-13	0.0077						0.1155	0.0038
					0.1579	0.0082	0.00012937	7.1041e-16	0.0083						0.2015	0.01	0.001	2.2431e-14	0.0111						0.1748	0.0082	0.000233	1.0873e-11	0.0084						0.172	0.0068	0.00089757	1.2285e-13	0.0077						0.1169	0.0038
					0.1593	0.0082	0.00013432	8.0656e-16	0.0084						0.2028	0.01	0.0011	2.5251e-14	0.0111						0.1762	0.0083	0.0002465	1.1951e-11	0.0085						0.1734	0.0067	0.00093231	1.3731e-13	0.0077						0.1183	0.0038
					0.1607	0.0083	0.00013944	9.1549e-16	0.0084						0.2042	0.01	0.0011	2.8419e-14	0.0111						0.1776	0.0083	0.0002607	1.3134e-11	0.0086						0.1748	0.0067	0.00096822	1.5344e-13	0.0077						0.1197	0.0038
					0.1621	0.0084	0.00014474	1.0389e-15	0.0085						0.2055	0.01	0.0012	3.1977e-14	0.0112						0.179	0.0083	0.00027565	1.4431e-11	0.0086						0.1762	0.0067	0.001	1.7142e-13	0.0077						0.1212	0.0038
					0.1635	0.0084	0.00015021	1.1786e-15	0.0086						0.2069	0.01	0.0012	3.5971e-14	0.0112						0.1804	0.0084	0.00029138	1.5854e-11	0.0087						0.1776	0.0066	0.001	1.9147e-13	0.0077						0.1226	0.0038
					0.1649	0.0085	0.00015587	1.3368e-15	0.0086						0.2082	0.01	0.0013	4.0455e-14	0.0112						0.1818	0.0084	0.00030792	1.7412e-11	0.0087						0.179	0.0066	0.0011	2.1381e-13	0.0077						0.124	0.0038
					0.165	0.0085	0.00015624	1.3475e-15	0.0086						0.2096	0.01	0.0013	4.5486e-14	0.0113						0.1833	0.0085	0.00032532	1.912e-11	0.0088						0.1804	0.0066	0.0011	2.387e-13	0.0077						0.1254	0.0038
					0.1663	0.0085	0.00016172	1.5158e-15	0.0087						0.2109	0.0099	0.0014	5.113e-14	0.0113						0.1847	0.0085	0.0003436	2.0992e-11	0.0088						0.1818	0.0065	0.0012	2.6643e-13	0.0077						0.1268	0.0038
					0.1677	0.0086	0.00016776	1.7184e-15	0.0087						0.2123	0.0099	0.0014	5.7461e-14	0.0113						0.1861	0.0085	0.0003628	2.3042e-11	0.0089						0.1833	0.0065	0.0012	2.9732e-13	0.0077						0.1282	0.0038
					0.1691	0.0086	0.000174	1.9475e-15	0.0088						0.2136	0.0099	0.0015	6.4559e-14	0.0114						0.1875	0.0086	0.00038298	2.5286e-11	0.0089						0.1847	0.0064	0.0013	3.317e-13	0.0077						0.1296	0.0038
					0.1706	0.0087	0.00018046	2.2067e-15	0.0089						0.215	0.0099	0.0015	7.2517e-14	0.0114						0.1889	0.0086	0.00040417	2.7744e-11	0.009						0.1889	0.0063	0.0014	4.5998e-13	0.0077						0.131	0.0038
					0.172	0.0087	0.00018712	2.4998e-15	0.0089						0.2164	0.0099	0.0016	8.1436e-14	0.0114						0.1903	0.0086	0.00042642	3.0435e-11	0.009						0.1903	0.0063	0.0014	5.1271e-13	0.0077						0.1324	0.0038
					0.1734	0.0088	0.000194	2.8311e-15	0.009						0.2177	0.0098	0.0016	9.1429e-14	0.0114						0.1917	0.0087	0.00044976	3.338e-11	0.0091						0.1917	0.0062	0.0015	5.7135e-13	0.0077						0.1339	0.0038
					0.1748	0.0088	0.00020111	3.2054e-15	0.009						0.2191	0.0098	0.0017	1.0262e-13	0.0115						0.1931	0.0087	0.00047426	3.6602e-11	0.0092						0.1931	0.0062	0.0016	6.3656e-13	0.0077						0.135	0.0038
					0.1762	0.0089	0.00020844	3.6284e-15	0.0091						0.2204	0.0098	0.0017	1.1516e-13	0.0115						0.1945	0.0087	0.00049995	4.0128e-11	0.0092						0.1945	0.0061	0.0016	7.0904e-13	0.0077						0.1353	0.0038
					0.1776	0.0089	0.00021602	4.1062e-15	0.0091						0.2218	0.0097	0.0018	1.292e-13	0.0115						0.195	0.0087	0.00050841	4.1321e-11	0.0092						0.195	0.0061	0.0016	7.3383e-13	0.0077						0.1367	0.0038
					0.179	0.009	0.00022383	4.6457e-15	0.0092						0.2231	0.0097	0.0019	1.4491e-13	0.0115						0.196	0.0087	0.00052689	4.3984e-11	0.0093						0.196	0.0061	0.0017	7.8959e-13	0.0077						0.1381	0.0038
					0.1804	0.009	0.0002319	5.2548e-15	0.0093						0.2245	0.0096	0.0019	1.6249e-13	0.0116						0.1974	0.0087	0.00055514	4.82e-11	0.0093						0.1974	0.006	0.0017	8.7909e-13	0.0077						0.1395	0.0038
					0.1818	0.0091	0.00024022	5.9423e-15	0.0093						0.225	0.0096	0.0019	1.701e-13	0.0116						0.1988	0.0088	0.00058473	5.281e-11	0.0094						0.1988	0.0059	0.0018	9.7851e-13	0.0077						0.1409	0.0039
					0.1833	0.0091	0.00024881	6.7181e-15	0.0094						0.2258	0.0096	0.002	1.8217e-13	0.0116						0.2002	0.0088	0.00061574	5.785e-11	0.0094						0.2002	0.0059	0.0019	1.0889e-12	0.0077						0.1423	0.0039
					0.1847	0.0092	0.00025767	7.5933e-15	0.0094						0.2299	0.0095	0.0022	2.5629e-13	0.0117						0.2016	0.0088	0.00064821	6.3357e-11	0.0095						0.2016	0.0058	0.0019	1.2115e-12	0.0077						0.1437	0.0039
					0.1861	0.0092	0.0002668	8.5803e-15	0.0095						0.2312	0.0094	0.0023	2.8704e-13	0.0117						0.203	0.0088	0.00068221	6.9375e-11	0.0095						0.203	0.0058	0.002	1.3476e-12	0.0078						0.1452	0.0039
					0.1875	0.0092	0.00027621	9.6932e-15	0.0095						0.2326	0.0094	0.0023	3.2139e-13	0.0117						0.2058	0.0088	0.00075503	8.3128e-11	0.0096						0.2044	0.0057	0.0021	1.4987e-12	0.0078						0.1466	0.0039
					0.1889	0.0093	0.00028592	1.0948e-14	0.0096						0.2339	0.0093	0.0024	3.5978e-13	0.0117						0.2073	0.0089	0.00079398	9.0968e-11	0.0097						0.2058	0.0056	0.0021	1.6662e-12	0.0078						0.148	0.0039
					0.1903	0.0093	0.00029593	1.2362e-14	0.0096						0.2353	0.0093	0.0025	4.0264e-13	0.0118						0.2087	0.0089	0.00083472	9.9527e-11	0.0097						0.2073	0.0056	0.0022	1.8521e-12	0.0078						0.1494	0.0039
					0.1917	0.0094	0.00030624	1.3955e-14	0.0097						0.2366	0.0092	0.0026	4.5051e-13	0.0118						0.2101	0.0089	0.0008773	1.0887e-10	0.0098						0.2087	0.0055	0.0023	2.0583e-12	0.0078						0.1508	0.0039
					0.1931	0.0094	0.00031687	1.5749e-14	0.0097						0.238	0.0091	0.0027	5.0394e-13	0.0118						0.2115	0.0089	0.0009218	1.1907e-10	0.0098						0.2101	0.0055	0.0023	2.2869e-12	0.0078						0.1522	0.0039
					0.1945	0.0094	0.00032782	1.777e-14	0.0098						0.2393	0.0091	0.0028	5.6357e-13	0.0118						0.2129	0.0089	0.0009683	1.3019e-10	0.0099						0.2115	0.0054	0.0024	2.5402e-12	0.0078						0.1536	0.0039
					0.195	0.0095	0.00033139	1.8467e-14	0.0098						0.2407	0.009	0.0028	6.3011e-13	0.0119						0.2143	0.0089	0.001	1.4232e-10	0.0099						0.2129	0.0053	0.0025	2.8211e-12	0.0078						0.155	0.0039
					0.196	0.0095	0.0003391	2.0045e-14	0.0098						0.242	0.0089	0.0029	7.0432e-13	0.0119						0.2157	0.0089	0.0011	1.5556e-10	0.01						0.2143	0.0053	0.0026	3.1322e-12	0.0079						0.1564	0.004
					0.1974	0.0095	0.00035072	2.2605e-14	0.0099						0.2434	0.0089	0.003	7.8709e-13	0.0119						0.2171	0.0089	0.0011	1.6998e-10	0.01						0.2157	0.0052	0.0027	3.4768e-12	0.0079						0.1579	0.004
					0.1988	0.0096	0.00036268	2.5487e-14	0.0099						0.2447	0.0088	0.0031	8.7936e-13	0.0119						0.2185	0.0089	0.0012	1.8571e-10	0.0101						0.2171	0.0051	0.0028	3.8585e-12	0.0079						0.1593	0.004
					0.2002	0.0096	0.000375	2.8728e-14	0.01						0.2461	0.0087	0.0032	9.8222e-13	0.012						0.22	0.0089	0.0012	2.0286e-10	0.0101						0.2185	0.0051	0.0029	4.2811e-12	0.0079						0.1607	0.004
					0.2016	0.0096	0.00038768	3.2374e-14	0.01						0.2474	0.0087	0.0033	1.0968e-12	0.012						0.2214	0.0089	0.0013	2.2154e-10	0.0102						0.22	0.005	0.0029	4.7489e-12	0.0079						0.1621	0.004
					0.203	0.0097	0.00040074	3.6473e-14	0.0101						0.2488	0.0086	0.0034	1.2245e-12	0.012						0.2228	0.0089	0.0014	2.4189e-10	0.0102						0.2214	0.0049	0.003	5.2666e-12	0.008						0.1635	0.004
					0.2044	0.0097	0.00041417	4.1081e-14	0.0101						0.2501	0.0085	0.0035	1.3667e-12	0.0121						0.2242	0.0089	0.0014	2.6406e-10	0.0103						0.2228	0.0049	0.0031	5.8394e-12	0.008						0.1649	0.004
					0.2058	0.0097	0.00042799	4.626e-14	0.0102						0.2515	0.0085	0.0037	1.5251e-12	0.0121						0.225	0.0088	0.0015	2.7768e-10	0.0103						0.2242	0.0048	0.0032	6.473e-12	0.008						0.165	0.004
					0.2073	0.0098	0.00044221	5.2079e-14	0.0102						0.2528	0.0084	0.0038	1.7014e-12	0.0121						0.2256	0.0088	0.0015	2.8821e-10	0.0103						0.225	0.0047	0.0033	6.867e-12	0.008						0.1663	0.0041
					0.2087	0.0098	0.00045684	5.8615e-14	0.0102						0.2542	0.0083	0.0039	1.8976e-12	0.0122						0.227	0.0088	0.0016	3.1449e-10	0.0104						0.2256	0.0047	0.0033	7.1738e-12	0.0081						0.1677	0.0041
					0.2101	0.0098	0.00047188	6.5955e-14	0.0103						0.255	0.0083	0.004	2.0258e-12	0.0122						0.2284	0.0088	0.0016	3.4311e-10	0.0104						0.227	0.0046	0.0034	7.9485e-12	0.0081						0.1691	0.0041
					0.2115	0.0098	0.00048735	7.4196e-14	0.0103						0.2555	0.0082	0.004	2.116e-12	0.0122						0.2298	0.0088	0.0017	3.7425e-10	0.0105						0.2284	0.0046	0.0036	8.8049e-12	0.0081						0.1706	0.0041
					0.2129	0.0099	0.00050325	8.3445e-14	0.0104						0.2569	0.0081	0.0041	2.3588e-12	0.0123						0.2312	0.0088	0.0018	4.0813e-10	0.0106						0.2298	0.0045	0.0037	9.7513e-12	0.0082						0.172	0.0041
					0.2143	0.0099	0.0005196	9.3825e-14	0.0104						0.2582	0.0081	0.0042	2.6289e-12	0.0123						0.2327	0.0088	0.0019	4.4499e-10	0.0106						0.2312	0.0044	0.0038	1.0797e-11	0.0082						0.1734	0.0041
					0.2157	0.0099	0.00053641	1.0547e-13	0.0105						0.2596	0.008	0.0044	2.9293e-12	0.0124						0.2341	0.0087	0.002	4.8509e-10	0.0107						0.2327	0.0044	0.0039	1.1952e-11	0.0083						0.1748	0.0042
					0.2171	0.01	0.00055367	1.1853e-13	0.0105						0.2609	0.0079	0.0045	3.2631e-12	0.0124						0.2355	0.0087	0.0021	5.2869e-10	0.0108						0.2341	0.0043	0.004	1.3228e-11	0.0083						0.1762	0.0042
					0.2185	0.01	0.00057142	1.3317e-13	0.0105						0.2623	0.0078	0.0046	3.6341e-12	0.0125						0.2369	0.0087	0.0021	5.7609e-10	0.0108						0.2355	0.0042	0.0041	1.4636e-11	0.0084						0.1776	0.0042
					0.22	0.01	0.00058964	1.4959e-13	0.0106						0.2636	0.0077	0.0048	4.0463e-12	0.0125						0.2383	0.0087	0.0022	6.2761e-10	0.0109						0.2369	0.0041	0.0043	1.6191e-11	0.0084						0.179	0.0042
					0.2214	0.01	0.00060836	1.6799e-13	0.0106						0.265	0.0076	0.0049	4.5041e-12	0.0126						0.2397	0.0086	0.0023	6.836e-10	0.011						0.2383	0.0041	0.0044	1.7906e-11	0.0085						0.1804	0.0043
					0.2228	0.01	0.00062759	1.886e-13	0.0107						0.2664	0.0076	0.0051	5.0125e-12	0.0126						0.2411	0.0086	0.0024	7.4444e-10	0.0111						0.2397	0.004	0.0045	1.9799e-11	0.0085						0.1818	0.0043
					0.2242	0.0101	0.00064733	2.1169e-13	0.0107						0.2677	0.0075	0.0052	5.5769e-12	0.0127						0.2425	0.0086	0.0026	8.1052e-10	0.0111						0.2411	0.0039	0.0047	2.1887e-11	0.0086						0.1833	0.0043
					0.225	0.0101	0.0006589	2.2619e-13	0.0107						0.2691	0.0074	0.0053	6.2033e-12	0.0127						0.2439	0.0086	0.0027	8.8229e-10	0.0112						0.2425	0.0039	0.0048	2.419e-11	0.0087						0.1847	0.0044
					0.2256	0.0101	0.00066759	2.3755e-13	0.0107						0.2704	0.0073	0.0055	6.8985e-12	0.0128						0.2454	0.0085	0.0028	9.6023e-10	0.0113						0.2439	0.0038	0.0049	2.6728e-11	0.0087						0.1861	0.0044
					0.227	0.0101	0.00068839	2.665e-13	0.0108						0.2718	0.0072	0.0057	7.6696e-12	0.0129						0.2468	0.0085	0.0029	1.0448e-09	0.0114						0.2454	0.0037	0.0051	2.9526e-11	0.0088						0.1875	0.0044
					0.2284	0.0101	0.00070974	2.989e-13	0.0108						0.2731	0.0071	0.0058	8.5249e-12	0.0129						0.2482	0.0084	0.003	1.1367e-09	0.0115						0.2468	0.0036	0.0052	3.261e-11	0.0089						0.1889	0.0045
					0.2298	0.0101	0.00073164	3.3516e-13	0.0109						0.2745	0.007	0.006	9.4733e-12	0.013						0.2496	0.0084	0.0032	1.2363e-09	0.0116						0.2482	0.0036	0.0054	3.6008e-11	0.009						0.1903	0.0045
					0.2312	0.0101	0.00075412	3.7573e-13	0.0109						0.2758	0.0069	0.0061	1.0525e-11	0.0131						0.251	0.0084	0.0033	1.3444e-09	0.0117						0.2496	0.0035	0.0055	3.975e-11	0.009						0.1917	0.0045
					0.2327	0.0102	0.00077717	4.211e-13	0.0109						0.2772	0.0068	0.0063	1.169e-11	0.0132						0.2524	0.0083	0.0034	1.4617e-09	0.0118						0.251	0.0034	0.0057	4.3872e-11	0.0091						0.1931	0.0046
					0.2341	0.0102	0.00080081	4.7184e-13	0.011						0.2785	0.0068	0.0065	1.298e-11	0.0132						0.2538	0.0083	0.0036	1.5889e-09	0.0119						0.2524	0.0034	0.0058	4.8409e-11	0.0092						0.1945	0.0046
					0.2355	0.0102	0.00082505	5.2855e-13	0.011						0.2799	0.0067	0.0067	1.441e-11	0.0133						0.255	0.0083	0.0037	1.7025e-09	0.012						0.2538	0.0033	0.006	5.3404e-11	0.0093						0.195	0.0046
					0.2369	0.0102	0.00084991	5.9194e-13	0.011						0.2812	0.0066	0.0068	1.5994e-11	0.0134						0.2552	0.0082	0.0037	1.7267e-09	0.012						0.255	0.0032	0.0062	5.7927e-11	0.0094						0.196	0.0047
					0.2383	0.0102	0.00087539	6.6276e-13	0.0111						0.2826	0.0065	0.007	1.7747e-11	0.0135						0.2567	0.0082	0.0039	1.8762e-09	0.0121						0.2552	0.0032	0.0062	5.89e-11	0.0094						0.1974	0.0047
					0.2397	0.0102	0.0009015	7.4187e-13	0.0111						0.2839	0.0064	0.0072	1.9687e-11	0.0136						0.2581	0.0082	0.004	2.0382e-09	0.0122						0.2567	0.0032	0.0064	6.4947e-11	0.0095						0.1988	0.0048
					0.2411	0.0102	0.00092826	8.3022e-13	0.0111						0.285	0.0063	0.0074	2.1388e-11	0.0137						0.2595	0.0081	0.0042	2.2138e-09	0.0123						0.2581	0.0031	0.0065	7.1598e-11	0.0096						0.2002	0.0048
					0.2425	0.0102	0.00095568	9.2886e-13	0.0112						0.2853	0.0063	0.0074	2.1835e-11	0.0137						0.2609	0.0081	0.0044	2.4039e-09	0.0124						0.2595	0.003	0.0067	7.8913e-11	0.0097						0.2016	0.0049
					0.2439	0.0102	0.00098377	1.039e-12	0.0112						0.2866	0.0062	0.0076	2.421e-11	0.0138						0.2623	0.008	0.0046	2.6099e-09	0.0126						0.2609	0.003	0.0069	8.6955e-11	0.0098						0.203	0.0049
					0.2454	0.0102	0.001	1.1618e-12	0.0112						0.288	0.0061	0.0078	2.6838e-11	0.0139						0.2637	0.008	0.0047	2.8329e-09	0.0127						0.2623	0.0029	0.0071	9.5794e-11	0.01						0.2044	0.005
					0.2468	0.0102	0.001	1.2989e-12	0.0113						0.2893	0.006	0.008	2.9743e-11	0.014						0.2651	0.0079	0.0049	3.0744e-09	0.0128						0.2637	0.0028	0.0073	1.0551e-10	0.0101						0.2058	0.0051
					0.2482	0.0102	0.0011	1.4518e-12	0.0113						0.2907	0.0059	0.0082	3.2955e-11	0.0141						0.2665	0.0079	0.0051	3.3358e-09	0.013						0.2651	0.0028	0.0075	1.1618e-10	0.0102						0.2073	0.0051
					0.2496	0.0102	0.0011	1.6222e-12	0.0113						0.292	0.0058	0.0084	3.6505e-11	0.0142						0.2679	0.0078	0.0053	3.6187e-09	0.0131						0.2665	0.0027	0.0076	1.279e-10	0.0104						0.2087	0.0052
					0.251	0.0102	0.0011	1.8123e-12	0.0114						0.2934	0.0057	0.0086	4.0427e-11	0.0144						0.2694	0.0077	0.0055	3.9248e-09	0.0133						0.2679	0.0026	0.0078	1.4077e-10	0.0105						0.2101	0.0053
					0.2524	0.0102	0.0012	2.024e-12	0.0114						0.2947	0.0056	0.0088	4.476e-11	0.0145						0.2708	0.0077	0.0058	4.2558e-09	0.0134						0.2694	0.0026	0.008	1.5491e-10	0.0106						0.2115	0.0053
					0.2538	0.0102	0.0012	2.26e-12	0.0114						0.2961	0.0056	0.0091	4.9545e-11	0.0146						0.2722	0.0076	0.006	4.6139e-09	0.0136						0.2708	0.0025	0.0083	1.7042e-10	0.0108						0.2129	0.0054
					0.255	0.0102	0.0012	2.4761e-12	0.0114						0.2974	0.0055	0.0093	5.4829e-11	0.0147						0.2736	0.0076	0.0062	5.0011e-09	0.0138						0.2722	0.0025	0.0085	1.8744e-10	0.0109						0.2143	0.0055
					0.2552	0.0102	0.0012	2.5229e-12	0.0114						0.2988	0.0054	0.0095	6.066e-11	0.0149						0.275	0.0075	0.0064	5.4197e-09	0.014						0.2736	0.0024	0.0087	2.0612e-10	0.0111						0.2157	0.0056
					0.2567	0.0102	0.0013	2.8156e-12	0.0115						0.3001	0.0053	0.0097	6.7096e-11	0.015						0.2764	0.0075	0.0067	5.8722e-09	0.0141						0.275	0.0023	0.0089	2.266e-10	0.0112						0.2171	0.0056
					0.2581	0.0102	0.0013	3.1415e-12	0.0115						0.3015	0.0052	0.01	7.4196e-11	0.0152						0.2778	0.0074	0.0069	6.3611e-09	0.0143						0.2764	0.0023	0.0091	2.4906e-10	0.0114						0.2185	0.0057
					0.2595	0.0102	0.0013	3.5043e-12	0.0115						0.3028	0.0051	0.0102	8.2028e-11	0.0153						0.2792	0.0073	0.0072	6.8893e-09	0.0145						0.2778	0.0022	0.0094	2.7369e-10	0.0116						0.22	0.0058
					0.2609	0.0102	0.0014	3.908e-12	0.0116						0.3042	0.005	0.0105	9.0664e-11	0.0155						0.2806	0.0073	0.0075	7.4599e-09	0.0147						0.2792	0.0022	0.0096	3.0068e-10	0.0118						0.2214	0.0059
					0.2623	0.0102	0.0014	4.3571e-12	0.0116						0.3055	0.0049	0.0107	1.0018e-10	0.0156						0.2821	0.0072	0.0077	8.076e-09	0.0149						0.2806	0.0021	0.0098	3.3026e-10	0.0119						0.2228	0.006
					0.2637	0.0102	0.0015	4.8567e-12	0.0116						0.3069	0.0048	0.011	1.1068e-10	0.0158						0.2835	0.0071	0.008	8.7413e-09	0.0151						0.2821	0.0021	0.0101	3.6266e-10	0.0121						0.2242	0.0061
					0.2651	0.0102	0.0015	5.4121e-12	0.0116						0.3082	0.0047	0.0112	1.2224e-10	0.016						0.2849	0.0071	0.0083	9.4595e-09	0.0154						0.2835	0.002	0.0103	3.9816e-10	0.0123						0.225	0.0062
					0.2665	0.0101	0.0015	6.0296e-12	0.0117						0.3096	0.0046	0.0115	1.3498e-10	0.0161						0.285	0.0071	0.0083	9.5232e-09	0.0154						0.2849	0.002	0.0105	4.3702e-10	0.0125						0.2256	0.0062
					0.2679	0.0101	0.0016	6.7159e-12	0.0117						0.3109	0.0046	0.0117	1.4901e-10	0.0163						0.2863	0.007	0.0086	1.0235e-08	0.0156						0.285	0.0019	0.0106	4.405e-10	0.0125						0.227	0.0064
					0.2694	0.0101	0.0016	7.4784e-12	0.0117						0.3123	0.0045	0.012	1.6445e-10	0.0165						0.2877	0.0069	0.0089	1.1071e-08	0.0158						0.2863	0.0019	0.0108	4.7957e-10	0.0127						0.2284	0.0065
					0.2708	0.0101	0.0017	8.3254e-12	0.0118						0.3136	0.0044	0.0123	1.8146e-10	0.0167						0.2891	0.0069	0.0092	1.1973e-08	0.0161						0.2877	0.0019	0.011	5.2614e-10	0.0129						0.2298	0.0066
					0.2722	0.0101	0.0017	9.266e-12	0.0118						0.315	0.0043	0.0126	2.0017e-10	0.0169						0.2905	0.0068	0.0095	1.2947e-08	0.0163						0.2891	0.0018	0.0113	5.7711e-10	0.0131						0.2312	0.0067
					0.2736	0.0101	0.0017	1.031e-11	0.0118						0.315	0.0043	0.0126	2.0017e-10	0.0169						0.2919	0.0067	0.0099	1.3996e-08	0.0166						0.2905	0.0018	0.0116	6.3286e-10	0.0133						0.2327	0.0069
					0.275	0.01	0.0018	1.147e-11	0.0118						0.3164	0.0042	0.0128	2.2075e-10	0.0171						0.2933	0.0067	0.0102	1.5128e-08	0.0169						0.2919	0.0017	0.0118	6.9384e-10	0.0135						0.2341	0.007
					0.2764	0.01	0.0018	1.2756e-11	0.0119						0.3177	0.0041	0.0131	2.434e-10	0.0173						0.2948	0.0066	0.0105	1.6347e-08	0.0171						0.2933	0.0017	0.0121	7.6052e-10	0.0138						0.2355	0.0071
					0.285	0.0099	0.0021	2.4227e-11	0.012						0.3191	0.004	0.0134	2.683e-10	0.0175						0.2962	0.0065	0.0109	1.7662e-08	0.0174						0.2948	0.0016	0.0124	8.3342e-10	0.014						0.2369	0.0073
					0.2905	0.0098	0.0024	3.6428e-11	0.0121						0.3204	0.004	0.0137	2.9568e-10	0.0177						0.2976	0.0065	0.0113	1.9078e-08	0.0177						0.2962	0.0016	0.0127	9.1309e-10	0.0142						0.2383	0.0074
					0.2919	0.0097	0.0024	4.0402e-11	0.0121						0.3218	0.0039	0.014	3.2577e-10	0.0179						0.299	0.0064	0.0116	2.0603e-08	0.018						0.2976	0.0015	0.0129	1.0002e-09	0.0144						0.2397	0.0076
					0.2933	0.0097	0.0025	4.48e-11	0.0122						0.3231	0.0038	0.0143	3.5884e-10	0.0181						0.3004	0.0063	0.012	2.2246e-08	0.0183						0.299	0.0015	0.0132	1.0953e-09	0.0147						0.2411	0.0078
					0.2948	0.0097	0.0025	4.9664e-11	0.0122						0.3245	0.0037	0.0146	3.9517e-10	0.0183						0.3018	0.0062	0.0124	2.4015e-08	0.0186						0.3004	0.0014	0.0135	1.1991e-09	0.0149						0.2425	0.0079
					0.2962	0.0096	0.0026	5.5042e-11	0.0122						0.3258	0.0036	0.0149	4.3507e-10	0.0185						0.3032	0.0062	0.0128	2.592e-08	0.019						0.3018	0.0014	0.0138	1.3126e-09	0.0152						0.2439	0.0081
					0.2976	0.0096	0.0027	6.0987e-11	0.0123						0.3272	0.0036	0.0152	4.7888e-10	0.0188						0.3046	0.0061	0.0132	2.797e-08	0.0193						0.3032	0.0013	0.0141	1.4364e-09	0.0154						0.2454	0.0083
					0.299	0.0096	0.0027	6.7558e-11	0.0123						0.3285	0.0035	0.0155	5.2697e-10	0.019						0.3061	0.006	0.0136	3.0176e-08	0.0197						0.3046	0.0013	0.0144	1.5716e-09	0.0157						0.2468	0.0085
					0.3004	0.0095	0.0028	7.4818e-11	0.0123						0.3299	0.0034	0.0158	5.7975e-10	0.0192						0.3075	0.006	0.0141	3.2549e-08	0.02						0.3061	0.0013	0.0147	1.719e-09	0.016						0.2482	0.0087
					0.3018	0.0095	0.0029	8.2838e-11	0.0123						0.3312	0.0033	0.0162	6.3766e-10	0.0195						0.3089	0.0059	0.0145	3.5102e-08	0.0204						0.3075	0.0012	0.015	1.8799e-09	0.0162						0.2496	0.0089
					0.3032	0.0094	0.0029	9.1695e-11	0.0124						0.3326	0.0033	0.0165	7.0118e-10	0.0197						0.3103	0.0058	0.0149	3.7848e-08	0.0207						0.3089	0.0012	0.0153	2.0554e-09	0.0165						0.251	0.0091
					0.3046	0.0094	0.003	1.0147e-10	0.0124						0.3339	0.0032	0.0168	7.7085e-10	0.02						0.3117	0.0057	0.0154	4.08e-08	0.0211						0.3103	0.0011	0.0156	2.2467e-09	0.0168						0.2524	0.0093
					0.3061	0.0094	0.0031	1.1227e-10	0.0124						0.3353	0.0031	0.0171	8.4722e-10	0.0202						0.3131	0.0057	0.0159	4.3973e-08	0.0215						0.3117	0.0011	0.0159	2.4553e-09	0.0171						0.2538	0.0095
					0.3075	0.0093	0.0031	1.2418e-10	0.0124						0.3366	0.003	0.0175	9.3094e-10	0.0205						0.3145	0.0056	0.0163	4.7383e-08	0.0219						0.3131	0.0011	0.0163	2.6826e-09	0.0173						0.255	0.0097
					0.3089	0.0093	0.0032	1.3732e-10	0.0125						0.338	0.003	0.0178	1.0227e-09	0.0208						0.315	0.0056	0.0165	4.8601e-08	0.0221						0.3145	0.001	0.0166	2.9303e-09	0.0176						0.2552	0.0097
					0.3103	0.0092	0.0033	1.5181e-10	0.0125						0.3393	0.0029	0.0182	1.1232e-09	0.021						0.3159	0.0055	0.0168	5.1048e-08	0.0223						0.315	0.001	0.0167	3.0196e-09	0.0177						0.2567	0.01
					0.3117	0.0092	0.0033	1.6779e-10	0.0125						0.3407	0.0028	0.0185	1.2333e-09	0.0213						0.3173	0.0054	0.0173	5.4984e-08	0.0228						0.3159	0.001	0.0169	3.2002e-09	0.0179						0.2581	0.0102
					0.3131	0.0092	0.0034	1.8541e-10	0.0126						0.342	0.0028	0.0188	1.3538e-09	0.0216						0.3188	0.0054	0.0178	5.9213e-08	0.0232						0.3173	0.00097432	0.0173	3.494e-09	0.0182						0.2595	0.0105
					0.3145	0.0091	0.0035	2.0482e-10	0.0126						0.3434	0.0027	0.0192	1.4858e-09	0.0219						0.3202	0.0053	0.0183	6.3753e-08	0.0236						0.3188	0.00094205	0.0176	3.814e-09	0.0185						0.2609	0.0107
					0.315	0.0091	0.0035	2.1187e-10	0.0126						0.3447	0.0026	0.0195	1.6302e-09	0.0222						0.3216	0.0052	0.0189	6.8628e-08	0.0241						0.3202	0.00091059	0.0179	4.1624e-09	0.0188						0.2623	0.011
					0.3159	0.0091	0.0036	2.2621e-10	0.0126						0.345	0.0026	0.0196	1.6607e-09	0.0222						0.323	0.0051	0.0194	7.3861e-08	0.0245						0.3216	0.00087992	0.0183	4.5415e-09	0.0192						0.2637	0.0113
					0.3173	0.009	0.0036	2.4978e-10	0.0127						0.3461	0.0026	0.0199	1.7882e-09	0.0225						0.3244	0.0051	0.0199	7.9476e-08	0.025						0.323	0.00085004	0.0186	4.954e-09	0.0195						0.2651	0.0116
					0.3188	0.009	0.0037	2.7573e-10	0.0127						0.3474	0.0025	0.0203	1.9611e-09	0.0228						0.3258	0.005	0.0205	8.5501e-08	0.0255						0.3244	0.00082095	0.019	5.4027e-09	0.0198						0.2665	0.0119
					0.3202	0.0089	0.0038	3.043e-10	0.0127						0.3488	0.0024	0.0206	2.1501e-09	0.0231						0.3272	0.0049	0.0211	9.1964e-08	0.026						0.3258	0.00079262	0.0193	5.8908e-09	0.0201						0.2679	0.0122
					0.3216	0.0089	0.0039	3.3574e-10	0.0128						0.3501	0.0024	0.021	2.3568e-09	0.0234						0.3286	0.0048	0.0216	9.8895e-08	0.0265						0.3272	0.00076505	0.0197	6.4214e-09	0.0204						0.2694	0.0125
					0.323	0.0088	0.004	3.7035e-10	0.0128						0.3515	0.0023	0.0214	2.5827e-09	0.0237						0.33	0.0048	0.0222	1.0633e-07	0.027						0.3286	0.00073823	0.02	6.9982e-09	0.0208						0.2708	0.0128
					0.3244	0.0088	0.004	4.0842e-10	0.0128						0.3528	0.0023	0.0217	2.8296e-09	0.024						0.3315	0.0047	0.0228	1.1429e-07	0.0275						0.33	0.00071215	0.0204	7.6251e-09	0.0211						0.2722	0.0132
					0.3258	0.0087	0.0041	4.5029e-10	0.0129						0.3542	0.0022	0.0221	3.0994e-09	0.0243						0.3329	0.0046	0.0234	1.2283e-07	0.028						0.3315	0.00068679	0.0207	8.3063e-09	0.0214						0.2736	0.0135
					0.3272	0.0087	0.0042	4.9633e-10	0.0129						0.3555	0.0021	0.0225	3.394e-09	0.0246						0.3343	0.0046	0.024	1.3199e-07	0.0286						0.3329	0.00066214	0.0211	9.0462e-09	0.0218						0.275	0.0138
					0.3286	0.0086	0.0043	5.4695e-10	0.0129						0.3569	0.0021	0.0228	3.7157e-09	0.0249						0.3357	0.0045	0.0246	1.4179e-07	0.0291						0.3343	0.0006382	0.0215	9.8498e-09	0.0221						0.2764	0.0142
					0.33	0.0086	0.0044	6.0257e-10	0.013						0.3582	0.002	0.0232	4.0669e-09	0.0252						0.3371	0.0044	0.0253	1.5229e-07	0.0297						0.3357	0.00061494	0.0218	1.0722e-08	0.0225						0.2778	0.0146
					0.3315	0.0085	0.0045	6.6369e-10	0.013						0.3596	0.002	0.0236	4.4503e-09	0.0256						0.3385	0.0043	0.0259	1.6354e-07	0.0302						0.3371	0.00059237	0.0222	1.1669e-08	0.0228						0.2792	0.015
					0.3329	0.0085	0.0046	7.3082e-10	0.013						0.3609	0.0019	0.024	4.8685e-09	0.0259						0.3399	0.0043	0.0265	1.7558e-07	0.0308						0.3385	0.00057046	0.0226	1.2697e-08	0.0232						0.2806	0.0154
					0.3343	0.0084	0.0047	8.0454e-10	0.0131						0.3623	0.0019	0.0244	5.3248e-09	0.0262						0.3413	0.0042	0.0272	1.8846e-07	0.0314						0.3399	0.0005492	0.023	1.3812e-08	0.0235						0.2821	0.0158
					0.3357	0.0083	0.0048	8.8548e-10	0.0131						0.3636	0.0018	0.0248	5.8224e-09	0.0266						0.3427	0.0041	0.0279	2.0226e-07	0.032						0.3413	0.00052858	0.0233	1.5022e-08	0.0239						0.2835	0.0162
					0.3371	0.0083	0.0049	9.7433e-10	0.0131						0.365	0.0018	0.0252	6.365e-09	0.0269						0.3442	0.0041	0.0285	2.1702e-07	0.0326						0.3427	0.00050859	0.0237	1.6334e-08	0.0242						0.2849	0.0166
					0.3385	0.0082	0.0049	1.0718e-09	0.0132						0.3664	0.0017	0.0255	6.9564e-09	0.0272						0.345	0.004	0.0289	2.263e-07	0.0329						0.3442	0.00048922	0.0241	1.7756e-08	0.0246						0.285	0.0166
					0.3399	0.0082	0.005	1.1788e-09	0.0132						0.3677	0.0017	0.0259	7.601e-09	0.0276						0.3456	0.004	0.0292	2.3281e-07	0.0332						0.345	0.00047797	0.0243	1.866e-08	0.0248						0.2863	0.017
					0.3413	0.0081	0.0051	1.2961e-09	0.0133						0.3691	0.0016	0.0263	8.3032e-09	0.0279						0.347	0.0039	0.0299	2.4969e-07	0.0338						0.3456	0.00047045	0.0245	1.9298e-08	0.025						0.2877	0.0175
					0.3427	0.0081	0.0052	1.4247e-09	0.0133						0.3704	0.0016	0.0267	9.068e-09	0.0283						0.3484	0.0038	0.0306	2.6775e-07	0.0344						0.347	0.00045228	0.0249	2.0969e-08	0.0253						0.2891	0.018
					0.3442	0.008	0.0053	1.5657e-09	0.0133						0.3718	0.0015	0.0271	9.9009e-09	0.0286						0.3498	0.0038	0.0313	2.8706e-07	0.0351						0.3484	0.00043468	0.0253	2.2779e-08	0.0257						0.2905	0.0184
					0.345	0.008	0.0054	1.656e-09	0.0134						0.3731	0.0015	0.0275	1.0808e-08	0.029						0.3512	0.0037	0.032	3.0769e-07	0.0357						0.3498	0.00041764	0.0257	2.474e-08	0.0261						0.2919	0.0189
					0.3456	0.008	0.0054	1.7202e-09	0.0134						0.3745	0.0014	0.0279	1.1795e-08	0.0293						0.3526	0.0036	0.0327	3.2974e-07	0.0364						0.3512	0.00040116	0.026	2.6863e-08	0.0264						0.2933	0.0194
					0.347	0.0079	0.0055	1.8895e-09	0.0134						0.375	0.0014	0.0281	1.2213e-08	0.0295						0.354	0.0036	0.0335	3.533e-07	0.037						0.3526	0.00038522	0.0264	2.9163e-08	0.0268						0.2948	0.0199
					0.3484	0.0078	0.0056	2.0749e-09	0.0135						0.3758	0.0014	0.0283	1.2869e-08	0.0297						0.3555	0.0035	0.0342	3.7846e-07	0.0377						0.354	0.0003698	0.0268	3.1651e-08	0.0272						0.2962	0.0204
					0.3498	0.0078	0.0057	2.278e-09	0.0135						0.3772	0.0013	0.0287	1.4037e-08	0.03						0.3569	0.0034	0.0349	4.0534e-07	0.0384						0.3555	0.00035491	0.0272	3.4344e-08	0.0276						0.2976	0.021
					0.3512	0.0077	0.0059	2.5004e-09	0.0136						0.3785	0.0013	0.0291	1.5307e-08	0.0304						0.3583	0.0034	0.0357	4.3404e-07	0.039						0.3569	0.00034051	0.0276	3.7258e-08	0.028						0.299	0.0215
					0.3526	0.0077	0.006	2.7437e-09	0.0136						0.3799	0.0013	0.0295	1.6689e-08	0.0308						0.3597	0.0033	0.0364	4.6467e-07	0.0397						0.3583	0.00032661	0.028	4.0409e-08	0.0283						0.3004	0.0221
					0.354	0.0076	0.0061	3.01e-09	0.0137						0.3812	0.0012	0.0299	1.8191e-08	0.0311						0.3611	0.0033	0.0372	4.9736e-07	0.0404						0.3597	0.00031318	0.0284	4.3817e-08	0.0287						0.3018	0.0226
					0.3555	0.0075	0.0062	3.3013e-09	0.0137						0.3826	0.0012	0.0303	1.9823e-08	0.0315						0.3625	0.0032	0.0379	5.3225e-07	0.0411						0.3611	0.00030022	0.0288	4.7502e-08	0.0291						0.3032	0.0232
					0.3569	0.0075	0.0063	3.6199e-09	0.0138						0.3839	0.0012	0.0307	2.1596e-08	0.0318						0.3639	0.0031	0.0387	5.6947e-07	0.0418						0.3625	0.00028771	0.0292	5.1484e-08	0.0295						0.3046	0.0238
					0.3583	0.0074	0.0064	3.9683e-09	0.0138						0.3853	0.0011	0.0311	2.3522e-08	0.0322						0.3653	0.0031	0.0395	6.0917e-07	0.0425						0.3639	0.00027565	0.0296	5.5788e-08	0.0299						0.3061	0.0244
					0.3597	0.0074	0.0065	4.3491e-09	0.0139						0.3866	0.0011	0.0315	2.5613e-08	0.0326						0.3667	0.003	0.0402	6.515e-07	0.0432						0.3653	0.00026401	0.03	6.0438e-08	0.0302						0.3075	0.025
					0.3611	0.0073	0.0066	4.7653e-09	0.0139						0.388	0.001	0.0319	2.7884e-08	0.0329						0.3682	0.0029	0.041	6.9663e-07	0.044						0.3682	0.00024199	0.0308	7.0882e-08	0.031						0.3089	0.0257
					0.3625	0.0072	0.0067	5.22e-09	0.014						0.3907	0.00098107	0.0327	3.3022e-08	0.0337						0.3696	0.0029	0.0418	7.4474e-07	0.0447						0.3696	0.00023158	0.0312	7.6737e-08	0.0314						0.3103	0.0263
					0.3639	0.0072	0.0068	5.7167e-09	0.014						0.392	0.00094919	0.0331	3.5924e-08	0.034						0.371	0.0028	0.0426	7.9601e-07	0.0454						0.371	0.00022155	0.0315	8.3056e-08	0.0318						0.3117	0.027
					0.3653	0.0071	0.007	6.259e-09	0.0141						0.3934	0.00091814	0.0335	3.907e-08	0.0344						0.3724	0.0028	0.0434	8.5063e-07	0.0461						0.3724	0.00021189	0.0319	8.9875e-08	0.0322						0.3131	0.0276
					0.3667	0.007	0.0071	6.8511e-09	0.0141						0.3947	0.00088789	0.0339	4.2482e-08	0.0347						0.3738	0.0027	0.0442	9.0882e-07	0.0469						0.3738	0.0002026	0.0323	9.7231e-08	0.0325						0.3145	0.0283
					0.3682	0.007	0.0072	7.4974e-09	0.0142						0.3961	0.00085843	0.0342	4.618e-08	0.0351						0.375	0.0027	0.0448	9.6131e-07	0.0475						0.375	0.00019497	0.0327	1.0395e-07	0.0329						0.315	0.0286
					0.3696	0.0069	0.0073	8.2026e-09	0.0142						0.3974	0.00082976	0.0346	5.0188e-08	0.0355						0.3752	0.0027	0.045	9.7079e-07	0.0476						0.3752	0.00019366	0.0327	1.0517e-07	0.0329						0.3159	0.029
					0.371	0.0069	0.0074	8.9719e-09	0.0143						0.3988	0.00080187	0.035	5.453e-08	0.0358						0.3766	0.0026	0.0458	1.0368e-06	0.0484						0.3766	0.00018506	0.0331	1.1372e-07	0.0333						0.3173	0.0297
					0.3724	0.0068	0.0075	9.8109e-09	0.0143						0.4001	0.00077472	0.0354	5.9234e-08	0.0362						0.378	0.0025	0.0466	1.107e-06	0.0491						0.378	0.0001768	0.0335	1.2294e-07	0.0337						0.3188	0.0305
					0.3738	0.0067	0.0077	1.0726e-08	0.0144						0.4015	0.00074833	0.0358	6.4328e-08	0.0365						0.3794	0.0025	0.0474	1.1818e-06	0.0498						0.3794	0.00016885	0.0339	1.3289e-07	0.034						0.3202	0.0312
					0.375	0.0067	0.0078	1.1569e-08	0.0144						0.4028	0.00072266	0.0362	6.9842e-08	0.0369						0.3809	0.0024	0.0482	1.2614e-06	0.0506						0.3809	0.00016122	0.0343	1.436e-07	0.0344						0.3216	0.0319
					0.3752	0.0067	0.0078	1.1723e-08	0.0144						0.4042	0.00069771	0.0366	7.5811e-08	0.0372						0.3823	0.0024	0.049	1.346e-06	0.0513						0.3823	0.00015388	0.0346	1.5514e-07	0.0348						0.323	0.0327
					0.3766	0.0066	0.0079	1.281e-08	0.0145						0.405	0.00068308	0.0368	7.9625e-08	0.0375						0.3851	0.0023	0.0506	1.5318e-06	0.0528						0.3837	0.00014684	0.035	1.6757e-07	0.0352						0.3244	0.0335
					0.378	0.0065	0.008	1.3994e-08	0.0146						0.4055	0.00067347	0.0369	8.227e-08	0.0376						0.3865	0.0022	0.0513	1.6336e-06	0.0536						0.3851	0.00014008	0.0354	1.8095e-07	0.0355						0.3258	0.0343
					0.3794	0.0065	0.0082	1.5283e-08	0.0146						0.4069	0.00064991	0.0373	8.9257e-08	0.0379						0.3879	0.0022	0.0521	1.7418e-06	0.0543						0.3865	0.00013359	0.0358	1.9536e-07	0.0359						0.3272	0.0351
					0.3809	0.0064	0.0083	1.6688e-08	0.0147						0.4082	0.00062704	0.0377	9.6814e-08	0.0383						0.3893	0.0021	0.0529	1.8568e-06	0.0551						0.3879	0.00012737	0.0361	2.1086e-07	0.0363						0.3286	0.0359
					0.3823	0.0063	0.0084	1.8216e-08	0.0147						0.4096	0.00060483	0.038	1.0499e-07	0.0386						0.3907	0.0021	0.0537	1.979e-06	0.0558						0.3893	0.0001214	0.0365	2.2754e-07	0.0366						0.33	0.0367
					0.3837	0.0063	0.0085	1.988e-08	0.0148						0.4109	0.00058327	0.0384	1.1382e-07	0.039						0.3921	0.002	0.0545	2.1088e-06	0.0565						0.3907	0.00011568	0.0369	2.4549e-07	0.037						0.3315	0.0375
					0.3851	0.0062	0.0087	2.1691e-08	0.0149						0.4123	0.00056234	0.0388	1.2336e-07	0.0393						0.3936	0.002	0.0553	2.2466e-06	0.0573						0.3921	0.0001102	0.0372	2.6479e-07	0.0374						0.3329	0.0384
					0.3865	0.0061	0.0088	2.366e-08	0.0149						0.4136	0.00054204	0.0391	1.3368e-07	0.0397						0.395	0.0019	0.0561	2.393e-06	0.058						0.3936	0.00010495	0.0376	2.8555e-07	0.0377						0.3343	0.0393
					0.3879	0.0061	0.0089	2.5802e-08	0.015						0.415	0.00052236	0.0395	1.4482e-07	0.04						0.3964	0.0019	0.0568	2.5484e-06	0.0587						0.395	9.9915e-05	0.038	3.0786e-07	0.0381						0.3357	0.0401
					0.3893	0.006	0.009	2.8131e-08	0.0151						0.4164	0.00050327	0.0398	1.5685e-07	0.0403						0.3978	0.0018	0.0576	2.7134e-06	0.0595						0.3964	9.5098e-05	0.0383	3.3183e-07	0.0384						0.3371	0.041
					0.3907	0.006	0.0092	3.0663e-08	0.0151						0.4177	0.00048476	0.0402	1.6984e-07	0.0406						0.3992	0.0018	0.0584	2.8884e-06	0.0602						0.3978	9.0487e-05	0.0387	3.576e-07	0.0388						0.3385	0.0419
					0.3921	0.0059	0.0093	3.3414e-08	0.0152						0.4191	0.00046683	0.0405	1.8386e-07	0.041						0.4006	0.0017	0.0591	3.0741e-06	0.0609						0.3992	8.6074e-05	0.039	3.8527e-07	0.0391						0.3399	0.0428
					0.3936	0.0058	0.0094	3.6402e-08	0.0152						0.4204	0.00044945	0.0408	1.9899e-07	0.0413						0.402	0.0017	0.0599	3.2711e-06	0.0616						0.4006	8.1854e-05	0.0393	4.1499e-07	0.0394						0.3413	0.0437
					0.395	0.0058	0.0095	3.9648e-08	0.0153						0.4218	0.00043262	0.0412	2.1531e-07	0.0416						0.4034	0.0017	0.0606	3.48e-06	0.0623						0.402	7.7818e-05	0.0397	4.469e-07	0.0398						0.3427	0.0447
					0.3964	0.0057	0.0097	4.3173e-08	0.0154						0.4231	0.00041632	0.0415	2.3291e-07	0.0419						0.4048	0.0016	0.0614	3.7015e-06	0.063						0.4034	7.3961e-05	0.04	4.8115e-07	0.0401						0.3442	0.0456
					0.3978	0.0056	0.0098	4.7e-08	0.0154						0.4245	0.00040055	0.0418	2.5189e-07	0.0422						0.405	0.0016	0.0614	3.7258e-06	0.0631						0.4048	7.0274e-05	0.0403	5.1791e-07	0.0404						0.345	0.0462
					0.3992	0.0056	0.0099	5.1153e-08	0.0155						0.4258	0.00038528	0.0421	2.7235e-07	0.0425						0.4063	0.0016	0.0621	3.9362e-06	0.0637						0.405	6.9891e-05	0.0404	5.2198e-07	0.0404						0.3456	0.0466
					0.4006	0.0055	0.0101	5.5659e-08	0.0156						0.4272	0.00037051	0.0424	2.944e-07	0.0428						0.4077	0.0015	0.0628	4.1851e-06	0.0644						0.4063	6.6752e-05	0.0407	5.5735e-07	0.0407						0.347	0.0475
					0.402	0.0054	0.0102	6.0547e-08	0.0157						0.4285	0.00035622	0.0427	3.1815e-07	0.0431						0.4091	0.0015	0.0635	4.4487e-06	0.065						0.4077	6.3388e-05	0.041	5.9966e-07	0.041						0.3484	0.0485
					0.4034	0.0054	0.0103	6.5848e-08	0.0157						0.4299	0.0003424	0.043	3.4374e-07	0.0434						0.4105	0.0015	0.0642	4.728e-06	0.0657						0.4091	6.0177e-05	0.0413	6.4503e-07	0.0414						0.3498	0.0495
					0.4048	0.0053	0.0105	7.1596e-08	0.0158						0.4312	0.00032904	0.0433	3.713e-07	0.0437						0.4119	0.0014	0.0649	5.0238e-06	0.0664						0.4105	5.7112e-05	0.0416	6.9367e-07	0.0417						0.3512	0.0505
					0.405	0.0053	0.0105	7.2235e-08	0.0158						0.4326	0.00031613	0.0436	4.0096e-07	0.0439						0.4133	0.0014	0.0656	5.337e-06	0.067						0.4119	5.4187e-05	0.0419	7.4581e-07	0.042						0.3526	0.0515
					0.4063	0.0053	0.0106	7.7825e-08	0.0159						0.4339	0.00030366	0.0439	4.329e-07	0.0442						0.4147	0.0014	0.0663	5.6687e-06	0.0676						0.4133	5.1398e-05	0.0422	8.0169e-07	0.0423						0.354	0.0525
					0.4077	0.0052	0.0107	8.4576e-08	0.0159						0.435	0.00029398	0.0441	4.6018e-07	0.0444						0.4161	0.0013	0.0669	6.0197e-06	0.0683						0.4147	4.8738e-05	0.0425	8.6155e-07	0.0425						0.3555	0.0535
					0.4091	0.0051	0.0109	9.1889e-08	0.016						0.4353	0.00029161	0.0442	4.6726e-07	0.0445						0.4176	0.0013	0.0676	6.3911e-06	0.0689						0.4161	4.6203e-05	0.0428	9.2567e-07	0.0428						0.3569	0.0546
					0.4105	0.0051	0.011	9.981e-08	0.0161						0.4366	0.00027997	0.0445	5.0422e-07	0.0447						0.419	0.0012	0.0682	6.7841e-06	0.0695						0.4176	4.3787e-05	0.0431	9.9433e-07	0.0431						0.3583	0.0556
					0.4119	0.005	0.0111	1.0839e-07	0.0161						0.438	0.00026873	0.0447	5.4398e-07	0.045						0.4204	0.0012	0.0688	7.1997e-06	0.0701						0.419	4.1485e-05	0.0433	1.0678e-06	0.0434						0.3597	0.0566
					0.4133	0.0049	0.0113	1.1767e-07	0.0162						0.4393	0.00025789	0.045	5.8672e-07	0.0452						0.4218	0.0012	0.0695	7.6393e-06	0.0706						0.4204	3.9294e-05	0.0436	1.1465e-06	0.0436						0.3611	0.0577
					0.4147	0.0049	0.0114	1.2772e-07	0.0163						0.4407	0.00024742	0.0452	6.3268e-07	0.0455						0.4232	0.0011	0.07	8.1041e-06	0.0712						0.4218	3.7207e-05	0.0439	1.2307e-06	0.0439						0.3625	0.0587
					0.4161	0.0048	0.0115	1.3859e-07	0.0163						0.442	0.00023733	0.0455	6.8206e-07	0.0457						0.4246	0.0011	0.0706	8.5954e-06	0.0718						0.4232	3.5221e-05	0.0441	1.3208e-06	0.0441						0.3639	0.0598
					0.4176	0.0048	0.0117	1.5035e-07	0.0164						0.4434	0.00022759	0.0457	7.3512e-07	0.046						0.426	0.0011	0.0712	9.1147e-06	0.0723						0.4246	3.3332e-05	0.0444	1.4171e-06	0.0444						0.3653	0.0609
					0.426	0.0044	0.0124	2.4382e-07	0.0168						0.4447	0.0002182	0.046	7.9211e-07	0.0462						0.4274	0.0011	0.0717	9.6633e-06	0.0728						0.426	3.1535e-05	0.0446	1.5202e-06	0.0446						0.3667	0.0619
					0.4274	0.0043	0.0126	2.6404e-07	0.0169						0.4461	0.00020915	0.0462	8.5331e-07	0.0464						0.4288	0.001	0.0723	1.0243e-05	0.0733						0.4274	2.9826e-05	0.0448	1.6303e-06	0.0449						0.3682	0.063
					0.4288	0.0043	0.0127	2.8588e-07	0.017						0.4474	0.00020043	0.0464	9.1902e-07	0.0466						0.4303	0.00099749	0.0728	1.0855e-05	0.0738						0.4288	2.8202e-05	0.0451	1.748e-06	0.0451						0.3696	0.0641
					0.4303	0.0042	0.0128	3.0944e-07	0.0171						0.4488	0.00019203	0.0466	9.8954e-07	0.0468						0.4317	0.00096913	0.0733	1.1502e-05	0.0743						0.4303	2.6658e-05	0.0453	1.8738e-06	0.0453						0.371	0.0652
					0.4317	0.0042	0.013	3.3487e-07	0.0171						0.4501	0.00018393	0.0468	1.0652e-06	0.047						0.4331	0.00094139	0.0738	1.2184e-05	0.0747						0.4317	2.5192e-05	0.0455	2.0082e-06	0.0455						0.3724	0.0663
					0.4331	0.0041	0.0131	3.6229e-07	0.0172						0.4515	0.00017614	0.047	1.1464e-06	0.0472						0.4345	0.00091428	0.0743	1.2904e-05	0.0752						0.4331	2.38e-05	0.0457	2.1517e-06	0.0457						0.3738	0.0674
					0.4345	0.0041	0.0132	3.9186e-07	0.0173						0.4528	0.00016864	0.0472	1.2335e-06	0.0474						0.435	0.00090463	0.0744	1.3175e-05	0.0753						0.4345	2.2478e-05	0.0459	2.305e-06	0.0459						0.375	0.0683
					0.435	0.004	0.0133	4.0312e-07	0.0173						0.4542	0.00016142	0.0474	1.3268e-06	0.0475						0.4359	0.00088779	0.0747	1.3664e-05	0.0756						0.435	2.2017e-05	0.046	2.3629e-06	0.046						0.3752	0.0685
					0.4359	0.004	0.0133	4.2374e-07	0.0173						0.4555	0.00015447	0.0475	1.4269e-06	0.0477						0.4373	0.00086189	0.0751	1.4466e-05	0.076						0.4359	2.1224e-05	0.0461	2.4686e-06	0.0461						0.3766	0.0696
					0.4373	0.0039	0.0135	4.581e-07	0.0174						0.4569	0.00014779	0.0477	1.5341e-06	0.0479						0.4387	0.0008366	0.0756	1.5312e-05	0.0764						0.4373	2.0034e-05	0.0463	2.6432e-06	0.0463						0.378	0.0707
					0.4387	0.0039	0.0136	4.9512e-07	0.0175						0.4582	0.00014136	0.0479	1.649e-06	0.048						0.4401	0.00081189	0.076	1.6204e-05	0.0768						0.4387	1.8905e-05	0.0464	2.8295e-06	0.0465						0.3794	0.0718
					0.4401	0.0038	0.0137	5.35e-07	0.0175						0.4596	0.00013518	0.048	1.7721e-06	0.0481						0.4415	0.00078776	0.0763	1.7145e-05	0.0771						0.4401	1.7834e-05	0.0466	3.0282e-06	0.0466						0.3809	0.0729
					0.4415	0.0038	0.0138	5.7795e-07	0.0176						0.4609	0.00012924	0.0481	1.9039e-06	0.0483						0.443	0.00076421	0.0767	1.8136e-05	0.0775						0.4415	1.682e-05	0.0468	3.2401e-06	0.0468						0.3823	0.074
					0.443	0.0037	0.014	6.2419e-07	0.0177						0.4623	0.00012354	0.0483	2.045e-06	0.0484						0.4444	0.00074122	0.077	1.9181e-05	0.0778						0.443	1.5858e-05	0.0469	3.4661e-06	0.0469						0.3837	0.075
					0.4444	0.0037	0.0141	6.7396e-07	0.0177						0.4636	0.00011806	0.0484	2.196e-06	0.0485						0.4458	0.00071879	0.0774	2.0282e-05	0.0781						0.4444	1.4948e-05	0.0471	3.707e-06	0.0471						0.3851	0.0761
					0.4458	0.0036	0.0142	7.2752e-07	0.0178						0.465	0.00011279	0.0485	2.3576e-06	0.0486						0.4472	0.0006969	0.0777	2.1442e-05	0.0784						0.4458	1.4085e-05	0.0472	3.9638e-06	0.0472						0.3865	0.0772
					0.4472	0.0036	0.0143	7.8514e-07	0.0179						0.465	0.00011279	0.0485	2.3576e-06	0.0486						0.4486	0.00067555	0.0779	2.2664e-05	0.0786						0.4472	1.3269e-05	0.0473	4.2373e-06	0.0474						0.3879	0.0783
					0.4486	0.0035	0.0144	8.4712e-07	0.0179						0.4664	0.00010774	0.0486	2.5305e-06	0.0487						0.45	0.00065474	0.0782	2.395e-05	0.0789						0.4486	1.2496e-05	0.0475	4.5287e-06	0.0475						0.3893	0.0794
					0.45	0.0035	0.0146	9.1376e-07	0.018						0.4677	0.00010288	0.0487	2.7153e-06	0.0488						0.4514	0.00063444	0.0784	2.5304e-05	0.0791						0.45	1.1765e-05	0.0476	4.839e-06	0.0476						0.3907	0.0805
					0.4514	0.0034	0.0147	9.854e-07	0.0181						0.4691	9.8226e-05	0.0488	2.913e-06	0.0489						0.4528	0.00061466	0.0787	2.673e-05	0.0793						0.4514	1.1074e-05	0.0477	5.1694e-06	0.0477						0.3921	0.0816
					0.4528	0.0033	0.0148	1.0624e-06	0.0181						0.4704	9.3758e-05	0.0489	3.1243e-06	0.049						0.4542	0.00059538	0.0789	2.823e-05	0.0795						0.4528	1.042e-05	0.0478	5.521e-06	0.0478						0.3936	0.0826
					0.4542	0.0033	0.0149	1.1451e-06	0.0182						0.4718	8.9472e-05	0.049	3.3501e-06	0.0491						0.4557	0.0005766	0.079	2.9808e-05	0.0797						0.4542	9.8018e-06	0.0478	5.8952e-06	0.0479						0.395	0.0837
					0.4557	0.0032	0.015	1.234e-06	0.0183						0.4731	8.5362e-05	0.049	3.5913e-06	0.0491						0.4571	0.0005583	0.0792	3.1467e-05	0.0798						0.4557	9.2178e-06	0.0479	6.2934e-06	0.0479						0.3964	0.0848
					0.4571	0.0032	0.0151	1.3294e-06	0.0183						0.4745	8.1422e-05	0.0491	3.849e-06	0.0492						0.4585	0.00054049	0.0793	3.3213e-05	0.0799						0.4571	8.6661e-06	0.048	6.7169e-06	0.048						0.3978	0.0858
					0.4585	0.0031	0.0152	1.4318e-06	0.0184						0.4758	7.7646e-05	0.0491	4.1242e-06	0.0492						0.4599	0.00052314	0.0794	3.5048e-05	0.08						0.4585	8.1451e-06	0.0481	7.1673e-06	0.0481						0.3992	0.0869
					0.4599	0.0031	0.0153	1.5418e-06	0.0184						0.4772	7.4028e-05	0.0492	4.4179e-06	0.0492						0.4613	0.00050625	0.0795	3.6977e-05	0.0801						0.4599	7.6533e-06	0.0481	7.6461e-06	0.0481						0.4006	0.0879
					0.4613	0.003	0.0154	1.6598e-06	0.0185						0.4785	7.0561e-05	0.0492	4.7314e-06	0.0493						0.4627	0.00048982	0.0796	3.9005e-05	0.0801						0.4613	7.1891e-06	0.0481	8.155e-06	0.0482						0.402	0.0889
					0.4627	0.003	0.0155	1.7863e-06	0.0185						0.4799	6.7242e-05	0.0492	5.0659e-06	0.0493						0.4641	0.00047383	0.0797	4.1135e-05	0.0802						0.4627	6.7511e-06	0.0482	8.6957e-06	0.0482						0.4034	0.0899
					0.4641	0.0029	0.0157	1.9221e-06	0.0186						0.4812	6.4064e-05	0.0492	5.4227e-06	0.0493						0.465	0.00046418	0.0797	4.2502e-05	0.0802						0.4641	6.3379e-06	0.0482	9.2703e-06	0.0482						0.4048	0.0909
					0.465	0.0029	0.0157	2.0107e-06	0.0186						0.4826	6.1021e-05	0.0492	5.8033e-06	0.0493						0.4655	0.00045827	0.0797	4.3372e-05	0.0802						0.465	6.0949e-06	0.0482	9.6424e-06	0.0482						0.405	0.091
					0.4655	0.0029	0.0158	2.0676e-06	0.0187						0.4839	5.811e-05	0.0492	6.209e-06	0.0493						0.467	0.00044314	0.0797	4.5723e-05	0.0802						0.4655	5.9484e-06	0.0482	9.8805e-06	0.0482						0.4063	0.0919
					0.467	0.0029	0.0159	2.2236e-06	0.0187						0.4853	5.5324e-05	0.0492	6.6415e-06	0.0493						0.4684	0.00042844	0.0797	4.819e-05	0.0802						0.467	5.5812e-06	0.0482	1.0528e-05	0.0482						0.4077	0.0929
					0.4684	0.0028	0.016	2.3908e-06	0.0188						0.4866	5.266e-05	0.0492	7.1023e-06	0.0492						0.4698	0.00041414	0.0796	5.0781e-05	0.0801						0.4684	5.2352e-06	0.0482	1.1216e-05	0.0482						0.4091	0.0939
					0.4698	0.0028	0.0161	2.5699e-06	0.0188						0.488	5.0113e-05	0.0492	7.5933e-06	0.0492						0.4712	0.00040024	0.0796	5.35e-05	0.08						0.4698	4.9092e-06	0.0482	1.1946e-05	0.0482						0.4105	0.0948
					0.4712	0.0027	0.0161	2.7618e-06	0.0189						0.4893	4.7677e-05	0.0491	8.1162e-06	0.0492						0.4726	0.00038673	0.0795	5.6353e-05	0.0799						0.4712	4.6022e-06	0.0482	1.2721e-05	0.0482						0.4119	0.0958
					0.4726	0.0027	0.0162	2.9672e-06	0.0189						0.4907	4.535e-05	0.0491	8.6731e-06	0.0491						0.474	0.00037361	0.0794	5.9346e-05	0.0798						0.4726	4.3132e-06	0.0482	1.3543e-05	0.0482						0.4133	0.0967
					0.474	0.0026	0.0163	3.1872e-06	0.019						0.492	4.3126e-05	0.049	9.2658e-06	0.0491						0.4754	0.00036087	0.0793	6.2486e-05	0.0797						0.474	4.0411e-06	0.0481	1.4414e-05	0.0481						0.4147	0.0976
					0.4754	0.0026	0.0164	3.4226e-06	0.019						0.4934	4.1001e-05	0.0489	9.8967e-06	0.049						0.4768	0.0003485	0.0791	6.5778e-05	0.0795						0.4754	3.7852e-06	0.0481	1.5338e-05	0.0481						0.4161	0.0985
					0.4768	0.0025	0.0165	3.6744e-06	0.0191						0.4947	3.8972e-05	0.0489	1.0568e-05	0.0489						0.4782	0.00033649	0.079	6.923e-05	0.0794						0.4768	3.5444e-06	0.048	1.6318e-05	0.048						0.4176	0.0994
					0.4782	0.0025	0.0166	3.9438e-06	0.0191						0.495	3.8578e-05	0.0488	1.0707e-05	0.0489						0.4797	0.00032483	0.0788	7.2848e-05	0.0792						0.4782	3.318e-06	0.048	1.7356e-05	0.048						0.419	0.1003
					0.4797	0.0024	0.0167	4.2319e-06	0.0191						0.4961	3.7035e-05	0.0488	1.1282e-05	0.0488						0.4811	0.00031351	0.0786	7.6639e-05	0.0789						0.4797	3.1052e-06	0.0479	1.8456e-05	0.0479						0.4204	0.1011
					0.4811	0.0024	0.0168	4.5399e-06	0.0192						0.4974	3.5186e-05	0.0487	1.2041e-05	0.0487						0.4825	0.00030253	0.0783	8.0611e-05	0.0787						0.4811	2.9052e-06	0.0478	1.9622e-05	0.0478						0.4218	0.1019
					0.4825	0.0024	0.0168	4.8691e-06	0.0192						0.4988	3.3421e-05	0.0486	1.2848e-05	0.0486						0.4839	0.00029188	0.0781	8.4773e-05	0.0785						0.4825	2.7173e-06	0.0477	2.0856e-05	0.0477						0.4232	0.1027
					0.4839	0.0023	0.0169	5.221e-06	0.0193						0.5001	3.1738e-05	0.0485	1.3706e-05	0.0485						0.4853	0.00028155	0.0778	8.913e-05	0.0782						0.4839	2.5408e-06	0.0476	2.2162e-05	0.0477						0.4246	0.1035
					0.4853	0.0023	0.017	5.5968e-06	0.0193						0.5015	3.0132e-05	0.0484	1.4618e-05	0.0484						0.4867	0.00027154	0.0775	9.3693e-05	0.0779						0.4853	2.3751e-06	0.0475	2.3545e-05	0.0475						0.426	0.1043
					0.4867	0.0022	0.0171	5.9982e-06	0.0193						0.5028	2.8601e-05	0.0482	1.5587e-05	0.0483						0.4881	0.00026183	0.0772	9.847e-05	0.0776						0.4867	2.2196e-06	0.0474	2.5009e-05	0.0474						0.4274	0.105
					0.4881	0.0022	0.0171	6.4268e-06	0.0194						0.5042	2.7141e-05	0.0481	1.6615e-05	0.0481						0.4895	0.00025243	0.0769	0.00010347	0.0772						0.4881	2.0737e-06	0.0473	2.6557e-05	0.0473						0.4288	0.1058
					0.4895	0.0022	0.0172	6.8843e-06	0.0194						0.5055	2.575e-05	0.048	1.7708e-05	0.048						0.4909	0.00024331	0.0765	0.0001087	0.0769						0.4895	1.9368e-06	0.0472	2.8195e-05	0.0472						0.4303	0.1065
					0.4909	0.0021	0.0173	7.3725e-06	0.0194						0.5069	2.4425e-05	0.0478	1.8867e-05	0.0478						0.4924	0.00023448	0.0762	0.00011417	0.0765						0.4909	1.8084e-06	0.047	2.9927e-05	0.0471						0.4317	0.1072
					0.4924	0.0021	0.0174	7.8934e-06	0.0194						0.5082	2.3162e-05	0.0476	2.0098e-05	0.0477						0.4938	0.00022593	0.0758	0.00011989	0.0761						0.4924	1.6881e-06	0.0469	3.1758e-05	0.0469						0.4331	0.1078
					0.4938	0.002	0.0174	8.449e-06	0.0195						0.5096	2.1959e-05	0.0475	2.1403e-05	0.0475						0.495	0.00021869	0.0754	0.0001251	0.0758						0.4938	1.5753e-06	0.0467	3.3693e-05	0.0468						0.4345	0.1085
					0.495	0.002	0.0175	8.9637e-06	0.0195						0.5109	2.0814e-05	0.0473	2.2788e-05	0.0473						0.4952	0.00021765	0.0754	0.00012588	0.0757						0.495	1.4827e-06	0.0466	3.5471e-05	0.0466						0.435	0.1087
					0.4952	0.002	0.0175	9.0415e-06	0.0195						0.5123	1.9725e-05	0.0471	2.4256e-05	0.0472						0.4966	0.00020963	0.0749	0.00013213	0.0753						0.4952	1.4696e-06	0.0466	3.5738e-05	0.0466						0.4359	0.1091
					0.4966	0.002	0.0175	9.673e-06	0.0195						0.5136	1.8687e-05	0.0469	2.5813e-05	0.047						0.498	0.00020187	0.0745	0.00013867	0.0748						0.4966	1.3706e-06	0.0464	3.7899e-05	0.0464						0.4373	0.1097
					0.498	0.0019	0.0176	1.0346e-05	0.0195						0.515	1.7701e-05	0.0467	2.7462e-05	0.0468						0.4994	0.00019436	0.074	0.00014551	0.0744						0.498	1.2779e-06	0.0462	4.0181e-05	0.0462						0.4387	0.1102
					0.4994	0.0019	0.0176	1.1063e-05	0.0196						0.5164	1.6762e-05	0.0465	2.921e-05	0.0466						0.5008	0.00018709	0.0735	0.00015265	0.0739						0.4994	1.1912e-06	0.046	4.259e-05	0.0461						0.4401	0.1108
					0.5008	0.0019	0.0177	1.1827e-05	0.0196						0.5177	1.587e-05	0.0463	3.1062e-05	0.0464						0.5022	0.00018006	0.073	0.0001601	0.0734						0.5008	1.11e-06	0.0458	4.5134e-05	0.0459						0.4415	0.1113
					0.5022	0.0018	0.0177	1.2641e-05	0.0196						0.5191	1.5021e-05	0.0461	3.3023e-05	0.0461						0.5036	0.00017326	0.0725	0.00016789	0.0729						0.5022	1.0341e-06	0.0456	4.7818e-05	0.0457						0.443	0.1118
					0.5036	0.0018	0.0178	1.3507e-05	0.0196						0.5204	1.4215e-05	0.0459	3.51e-05	0.0459						0.5051	0.00016669	0.072	0.00017602	0.0724						0.5036	9.6305e-07	0.0454	5.0651e-05	0.0455						0.4444	0.1123
					0.5051	0.0018	0.0178	1.4429e-05	0.0196						0.5218	1.3448e-05	0.0456	3.7297e-05	0.0457						0.5065	0.00016034	0.0715	0.0001845	0.0718						0.5051	8.9665e-07	0.0452	5.3639e-05	0.0453						0.4458	0.1127
					0.5065	0.0017	0.0179	1.5411e-05	0.0196						0.5231	1.272e-05	0.0454	3.9623e-05	0.0454						0.5079	0.0001542	0.0709	0.00019336	0.0713						0.5065	8.3459e-07	0.045	5.679e-05	0.045						0.4472	0.1131
					0.5079	0.0017	0.0179	1.6454e-05	0.0196						0.5245	1.2029e-05	0.0451	4.2083e-05	0.0452						0.5093	0.00014827	0.0703	0.0002026	0.0707						0.5079	7.766e-07	0.0447	6.0113e-05	0.0448						0.4486	0.1135
					0.5093	0.0017	0.018	1.7564e-05	0.0196						0.525	1.1762e-05	0.045	4.3107e-05	0.0451						0.5107	0.00014253	0.0697	0.00021224	0.0701						0.5093	7.2244e-07	0.0445	6.3615e-05	0.0446						0.45	0.1138
					0.5107	0.0016	0.018	1.8745e-05	0.0196						0.5258	1.1373e-05	0.0449	4.4686e-05	0.0449						0.5121	0.000137	0.0691	0.00022229	0.0695						0.5107	6.7186e-07	0.0443	6.7306e-05	0.0443						0.4514	0.1142
					0.5121	0.0016	0.018	1.9999e-05	0.0196						0.5272	1.075e-05	0.0446	4.7437e-05	0.0447						0.5135	0.00013165	0.0685	0.00023277	0.0689						0.5121	6.2464e-07	0.044	7.1195e-05	0.0441						0.4528	0.1145
					0.5135	0.0016	0.0181	2.1333e-05	0.0196						0.5285	1.0158e-05	0.0444	5.0346e-05	0.0444						0.5149	0.00012649	0.0679	0.00024369	0.0683						0.5135	5.8058e-07	0.0438	7.5291e-05	0.0438						0.4542	0.1148
					0.5149	0.0015	0.0181	2.2749e-05	0.0196						0.5299	9.5973e-06	0.0441	5.342e-05	0.0441						0.5164	0.00012151	0.0673	0.00025508	0.0676						0.5149	5.3947e-07	0.0435	7.9604e-05	0.0436						0.4557	0.115
					0.5164	0.0015	0.0181	2.4254e-05	0.0196						0.5312	9.0651e-06	0.0438	5.6667e-05	0.0439						0.5178	0.0001167	0.0666	0.00026694	0.067						0.5164	5.0112e-07	0.0432	8.4146e-05	0.0433						0.4571	0.1152
					0.5178	0.0015	0.0181	2.5852e-05	0.0196						0.5326	8.5605e-06	0.0435	6.0098e-05	0.0436						0.5192	0.00011206	0.0659	0.0002793	0.0663						0.5178	4.6537e-07	0.0429	8.8926e-05	0.043						0.4585	0.1154
					0.5192	0.0014	0.0181	2.7548e-05	0.0196						0.5339	8.082e-06	0.0432	6.372e-05	0.0433						0.5206	0.00010759	0.0653	0.00029217	0.0657						0.5192	4.3205e-07	0.0427	9.3956e-05	0.0428						0.4599	0.1156
					0.5206	0.0014	0.0182	2.9348e-05	0.0196						0.5353	7.6285e-06	0.0429	6.7545e-05	0.043						0.522	0.00010327	0.0646	0.00030557	0.065						0.5206	4.01e-07	0.0424	9.9248e-05	0.0425						0.4613	0.1157
					0.522	0.0014	0.0182	3.1258e-05	0.0196						0.5366	7.1988e-06	0.0426	7.1581e-05	0.0427						0.5234	9.9112e-05	0.0639	0.00031952	0.0643						0.522	3.7207e-07	0.0421	0.00010481	0.0422						0.4627	0.1158
					0.5234	0.0014	0.0182	3.3284e-05	0.0196						0.538	6.7917e-06	0.0423	7.584e-05	0.0424						0.5248	9.5101e-05	0.0632	0.00033404	0.0636						0.5234	3.4513e-07	0.0418	0.00011067	0.0419						0.4641	0.1159
					0.5248	0.0013	0.0182	3.5432e-05	0.0196						0.5393	6.4062e-06	0.042	8.0333e-05	0.0421						0.525	9.4599e-05	0.0631	0.00033594	0.0635						0.5248	3.2005e-07	0.0415	0.00011682	0.0416						0.465	0.1159
					0.525	0.0013	0.0182	3.5716e-05	0.0196						0.5407	6.0411e-06	0.0417	8.5072e-05	0.0418						0.5262	9.1234e-05	0.0625	0.00034915	0.0629						0.525	3.1697e-07	0.0414	0.00011763	0.0416						0.4655	0.1159
					0.5262	0.0013	0.0182	3.771e-05	0.0195						0.542	5.6955e-06	0.0414	9.0067e-05	0.0415						0.5276	8.7509e-05	0.0617	0.00036487	0.0622						0.5262	2.9671e-07	0.0412	0.00012328	0.0413						0.467	0.1159
					0.5276	0.0013	0.0182	4.0124e-05	0.0195						0.5434	5.3684e-06	0.041	9.5333e-05	0.0411						0.5291	8.3919e-05	0.061	0.00038122	0.0615						0.5276	2.7499e-07	0.0409	0.00013008	0.041						0.4684	0.1159
					0.5291	0.0012	0.0182	4.2683e-05	0.0195						0.5447	5.0589e-06	0.0407	0.00010088	0.0408						0.5305	8.0462e-05	0.0603	0.00039822	0.0607						0.5291	2.5479e-07	0.0405	0.00013722	0.0407						0.4698	0.1159
					0.5305	0.0012	0.0182	4.5393e-05	0.0195						0.5461	4.7662e-06	0.0404	0.00010673	0.0405						0.5319	7.7133e-05	0.0595	0.0004159	0.06						0.5305	2.36e-07	0.0402	0.00014471	0.0404						0.4712	0.1158
					0.5319	0.0012	0.0182	4.8263e-05	0.0194						0.5474	4.4893e-06	0.04	0.00011288	0.0401						0.5333	7.3927e-05	0.0588	0.00043427	0.0593						0.5319	2.1854e-07	0.0399	0.00015258	0.04						0.4726	0.1157
					0.5333	0.0012	0.0182	5.1301e-05	0.0194						0.5488	4.2276e-06	0.0397	0.00011937	0.0398						0.5347	7.0841e-05	0.058	0.00045336	0.0585						0.5333	2.0231e-07	0.0396	0.00016084	0.0397						0.474	0.1156
					0.5347	0.0011	0.0182	5.4518e-05	0.0194						0.5501	3.9801e-06	0.0393	0.00012619	0.0395						0.5361	6.7871e-05	0.0572	0.0004732	0.0578						0.5347	1.8723e-07	0.0392	0.00016951	0.0394						0.4754	0.1154
					0.5361	0.0011	0.0182	5.7922e-05	0.0194						0.5515	3.7463e-06	0.039	0.00013337	0.0391						0.5375	6.5014e-05	0.0565	0.0004938	0.057						0.5361	1.7323e-07	0.0389	0.00017861	0.0391						0.4768	0.1152
					0.5375	0.0011	0.0182	6.1523e-05	0.0193						0.5528	3.5254e-06	0.0386	0.00014093	0.0388						0.5389	6.2265e-05	0.0557	0.00051519	0.0563						0.5375	1.6023e-07	0.0385	0.00018815	0.0387						0.4782	0.115
					0.5389	0.0011	0.0181	6.5332e-05	0.0193						0.5542	3.3168e-06	0.0383	0.00014888	0.0384						0.5403	5.9621e-05	0.0549	0.00053741	0.0555						0.5389	1.4816e-07	0.0382	0.00019815	0.0384						0.4797	0.1148
					0.5403	0.001	0.0181	6.9359e-05	0.0192						0.555	3.1972e-06	0.038	0.00015384	0.0382						0.5418	5.7078e-05	0.0541	0.00056046	0.0547						0.5403	1.3696e-07	0.0378	0.00020864	0.038						0.4811	0.1145
					0.5418	0.001	0.0181	7.3616e-05	0.0192						0.5555	3.1197e-06	0.0379	0.00015724	0.038						0.5432	5.4633e-05	0.0533	0.00058439	0.054						0.5418	1.2657e-07	0.0375	0.00021963	0.0377						0.4825	0.1142
					0.5432	0.001	0.0181	7.8116e-05	0.0192						0.5569	2.9337e-06	0.0375	0.00016602	0.0377						0.5446	5.2284e-05	0.0525	0.00060921	0.0532						0.5432	1.1694e-07	0.0371	0.00023115	0.0373						0.4839	0.1139
					0.5446	0.00097914	0.0181	8.2869e-05	0.0191						0.5582	2.7582e-06	0.0372	0.00017526	0.0373						0.546	5.0026e-05	0.0517	0.00063496	0.0524						0.5446	1.0801e-07	0.0367	0.00024322	0.037						0.4853	0.1135
					0.546	0.00095741	0.018	8.789e-05	0.0191						0.5596	2.5925e-06	0.0368	0.00018496	0.037						0.5474	4.7856e-05	0.0509	0.00066167	0.0517						0.546	9.9732e-08	0.0364	0.00025586	0.0366						0.4867	0.1131
					0.5474	0.00093607	0.018	9.3192e-05	0.019						0.5609	2.4362e-06	0.0364	0.00019515	0.0366						0.5488	4.5772e-05	0.0501	0.00068935	0.0509						0.5474	9.2062e-08	0.036	0.00026909	0.0363						0.4881	0.1127
					0.5488	0.0009151	0.018	9.8789e-05	0.019						0.5623	2.2888e-06	0.036	0.00020586	0.0362						0.5502	4.377e-05	0.0493	0.00071805	0.0501						0.5488	8.4958e-08	0.0356	0.00028294	0.0359						0.4895	0.1123
					0.5502	0.00089451	0.0179	0.0001047	0.0189						0.5636	2.1499e-06	0.0356	0.00021709	0.0359						0.5516	4.1848e-05	0.0486	0.00074779	0.0493						0.5502	7.838e-08	0.0353	0.00029744	0.0356						0.4909	0.1118
					0.5516	0.00087429	0.0179	0.00011093	0.0189						0.565	2.0188e-06	0.0353	0.00022889	0.0355						0.553	4.0003e-05	0.0478	0.00077861	0.0486						0.5516	7.229e-08	0.0349	0.00031261	0.0352						0.4924	0.1113
					0.553	0.00085443	0.0178	0.0001175	0.0188						0.5664	1.8954e-06	0.0349	0.00024127	0.0351						0.5545	3.8232e-05	0.047	0.00081053	0.0478						0.553	6.6654e-08	0.0345	0.00032848	0.0348						0.4938	0.1108
					0.5545	0.00083494	0.0178	0.00012444	0.0188						0.5677	1.779e-06	0.0345	0.00025425	0.0347						0.555	3.7573e-05	0.0466	0.00082306	0.0475						0.5545	6.144e-08	0.0341	0.00034507	0.0345						0.495	0.1103
					0.555	0.00082756	0.0178	0.00012719	0.0187						0.5691	1.6695e-06	0.0341	0.00026787	0.0344						0.5559	3.6532e-05	0.0462	0.00084359	0.047						0.555	5.9549e-08	0.034	0.00035163	0.0343						0.4952	0.1103
					0.5559	0.0008158	0.0177	0.00013175	0.0187						0.5704	1.5663e-06	0.0337	0.00028214	0.034						0.5573	3.4902e-05	0.0454	0.00087782	0.0463						0.5559	5.6618e-08	0.0337	0.00036242	0.0341						0.4966	0.1097
					0.5573	0.00079701	0.0177	0.00013945	0.0186						0.5718	1.4691e-06	0.0333	0.00029711	0.0336						0.5587	3.3338e-05	0.0446	0.00091325	0.0455						0.5573	5.216e-08	0.0333	0.00038055	0.0337						0.498	0.1091
					0.5587	0.00077858	0.0176	0.00014757	0.0186						0.5731	1.3777e-06	0.0329	0.00031279	0.0332						0.5601	3.1838e-05	0.0438	0.00094992	0.0448						0.5587	4.8038e-08	0.033	0.0003995	0.0334						0.4994	0.1085
					0.5601	0.00076049	0.0176	0.00015612	0.0185						0.5745	1.2916e-06	0.0325	0.00032922	0.0329						0.5615	3.0399e-05	0.043	0.00098786	0.044						0.5601	4.423e-08	0.0326	0.0004193	0.033						0.5008	0.1079
					0.5615	0.00074274	0.0175	0.00016513	0.0184						0.5772	1.1345e-06	0.0317	0.00036445	0.0321						0.5629	2.9021e-05	0.0422	0.001	0.0432						0.5615	4.0712e-08	0.0322	0.00043997	0.0326						0.5022	0.1072
					0.5629	0.00072533	0.0175	0.00017462	0.0184						0.5785	1.0629e-06	0.0313	0.00038332	0.0317						0.5643	2.7699e-05	0.0414	0.0011	0.0425						0.5643	3.4464e-08	0.0314	0.0004841	0.0319						0.5036	0.1065
					0.5643	0.00070825	0.0174	0.0001846	0.0183						0.5799	9.9554e-07	0.0309	0.00040306	0.0313						0.5658	2.6433e-05	0.0406	0.0011	0.0418						0.5658	3.1695e-08	0.031	0.00050762	0.0315						0.5051	0.1058
					0.5658	0.0006915	0.0174	0.0001951	0.0182						0.5812	9.3226e-07	0.0305	0.00042371	0.031						0.5672	2.522e-05	0.0399	0.0012	0.041						0.5672	2.9141e-08	0.0306	0.00053217	0.0311						0.5065	0.1051
					0.5672	0.00067508	0.0173	0.00020615	0.0182						0.5826	8.728e-07	0.0301	0.00044531	0.0306						0.5686	2.4058e-05	0.0391	0.0012	0.0403						0.5686	2.6785e-08	0.0302	0.00055777	0.0308						0.5079	0.1043
					0.5686	0.00065897	0.0172	0.00021778	0.0181						0.5839	8.1695e-07	0.0297	0.0004679	0.0302						0.57	2.2945e-05	0.0383	0.0012	0.0396						0.57	2.4612e-08	0.0298	0.00058447	0.0304						0.5093	0.1036
					0.57	0.00064318	0.0171	0.00023	0.018						0.585	7.7471e-07	0.0294	0.00048671	0.0299						0.5714	2.1879e-05	0.0375	0.0013	0.0389						0.5714	2.2609e-08	0.0294	0.0006123	0.03						0.5107	0.1028
					0.5714	0.0006277	0.0171	0.00024284	0.0179						0.5853	7.6448e-07	0.0293	0.00049152	0.0298						0.5728	2.0859e-05	0.0368	0.0013	0.0381						0.5728	2.0763e-08	0.029	0.00064131	0.0297						0.5121	0.102
					0.5728	0.00061252	0.017	0.00025634	0.0179						0.5866	7.1523e-07	0.0289	0.0005162	0.0295						0.5742	1.9883e-05	0.036	0.0014	0.0374						0.5742	1.9062e-08	0.0286	0.00067155	0.0293						0.5135	0.1011
					0.5742	0.00059765	0.0169	0.00027053	0.0178						0.588	6.6899e-07	0.0285	0.00054199	0.0291						0.5756	1.8949e-05	0.0353	0.0014	0.0368						0.5756	1.7496e-08	0.0282	0.00070305	0.029						0.5149	0.1003
					0.5756	0.00058308	0.0168	0.00028542	0.0177						0.5893	6.2559e-07	0.0281	0.00056893	0.0287						0.577	1.8055e-05	0.0345	0.0015	0.0361						0.577	1.6054e-08	0.0279	0.00073585	0.0286						0.5164	0.0994
					0.577	0.00056881	0.0168	0.00030107	0.0176						0.5907	5.8487e-07	0.0277	0.00059706	0.0283						0.5785	1.7201e-05	0.0338	0.0016	0.0354						0.5785	1.4726e-08	0.0275	0.00077002	0.0282						0.5178	0.0985
					0.5785	0.00055482	0.0167	0.00031749	0.0176						0.592	5.4667e-07	0.0274	0.00062643	0.028						0.5799	1.6383e-05	0.0331	0.0016	0.0347						0.5799	1.3505e-08	0.0271	0.00080558	0.0279						0.5192	0.0977
					0.5799	0.00054112	0.0166	0.00033472	0.0175						0.5934	5.1085e-07	0.027	0.00065708	0.0276						0.5813	1.5602e-05	0.0324	0.0017	0.034						0.5813	1.2381e-08	0.0267	0.00084259	0.0275						0.5206	0.0967
					0.5813	0.0005277	0.0165	0.0003528	0.0174						0.5947	4.7727e-07	0.0266	0.00068906	0.0273						0.5827	1.4855e-05	0.0316	0.0017	0.0334						0.5827	1.1347e-08	0.0263	0.0008811	0.0272						0.522	0.0958
					0.5827	0.00051456	0.0164	0.00037177	0.0173						0.5961	4.4579e-07	0.0262	0.00072242	0.0269						0.5841	1.4141e-05	0.0309	0.0018	0.0328						0.5841	1.0397e-08	0.0259	0.00092115	0.0268						0.5234	0.0949
					0.5841	0.00050169	0.0163	0.00039166	0.0172						0.5974	4.1629e-07	0.0258	0.00075722	0.0265						0.585	1.3702e-05	0.0305	0.0018	0.0323						0.585	9.8311e-09	0.0256	0.00094755	0.0266						0.5248	0.0939
					0.585	0.00049362	0.0163	0.00040485	0.0172						0.5988	3.8865e-07	0.0254	0.00079349	0.0262						0.5855	1.3459e-05	0.0302	0.0019	0.0321						0.5855	9.5237e-09	0.0255	0.00096281	0.0265						0.525	0.0938
					0.5855	0.0004891	0.0162	0.0004125	0.0171						0.6001	3.6276e-07	0.025	0.0008313	0.0258						0.5869	1.2807e-05	0.0295	0.0019	0.0315						0.5869	8.7212e-09	0.0251	0.001	0.0261						0.5262	0.0929
					0.5869	0.00047676	0.0161	0.00043436	0.0171						0.6015	3.3852e-07	0.0246	0.0008707	0.0255						0.5883	1.2185e-05	0.0289	0.002	0.0309						0.5883	7.984e-09	0.0247	0.0011	0.0258						0.5276	0.092
					0.5883	0.00046469	0.0161	0.00045725	0.017						0.6028	3.1582e-07	0.0242	0.00091175	0.0251						0.5897	1.159e-05	0.0282	0.0021	0.0303						0.5897	7.307e-09	0.0243	0.0011	0.0254						0.5291	0.091
					0.5897	0.00045288	0.016	0.00048123	0.0169						0.6042	2.9458e-07	0.0238	0.00095449	0.0248						0.5912	1.1023e-05	0.0275	0.0021	0.0297						0.5912	6.6855e-09	0.024	0.0011	0.0251						0.5305	0.09
					0.5912	0.00044132	0.0159	0.00050635	0.0168						0.6055	2.747e-07	0.0235	0.00099899	0.0245						0.5926	1.0481e-05	0.0269	0.0022	0.0291						0.5926	6.1152e-09	0.0236	0.0012	0.0248						0.5319	0.089
					0.5926	0.00043001	0.0158	0.00053264	0.0167						0.6069	2.561e-07	0.0231	0.001	0.0241						0.594	9.9645e-06	0.0262	0.0023	0.0285						0.594	5.5919e-09	0.0232	0.0012	0.0245						0.5333	0.0879
					0.5968	0.00039753	0.0154	0.00061907	0.0165						0.6082	2.3871e-07	0.0227	0.0011	0.0238						0.5954	9.4713e-06	0.0256	0.0024	0.028						0.5954	5.1119e-09	0.0228	0.0013	0.0241						0.5347	0.0869
					0.5982	0.00038718	0.0153	0.00065056	0.0164						0.6096	2.2244e-07	0.0223	0.0011	0.0235						0.5968	9.0008e-06	0.0249	0.0025	0.0274						0.5968	4.6718e-09	0.0225	0.0014	0.0238						0.5361	0.0859
					0.5996	0.00037705	0.0152	0.0006835	0.0163						0.6109	2.0724e-07	0.0219	0.0012	0.0231						0.5982	8.5521e-06	0.0243	0.0025	0.0269						0.5982	4.2683e-09	0.0221	0.0014	0.0235						0.5375	0.0848
					0.601	0.00036715	0.0151	0.00071791	0.0162						0.6123	1.9303e-07	0.0216	0.0013	0.0228						0.5996	8.1242e-06	0.0237	0.0026	0.0263						0.5996	3.8986e-09	0.0217	0.0015	0.0232						0.5389	0.0837
					0.6024	0.00035747	0.015	0.00075388	0.0161						0.6136	1.7975e-07	0.0212	0.0013	0.0225						0.601	7.7162e-06	0.0231	0.0027	0.0258						0.601	3.5599e-09	0.0213	0.0015	0.0229						0.5403	0.0827
					0.6039	0.00034801	0.0149	0.00079145	0.016						0.615	1.6735e-07	0.0208	0.0014	0.0222						0.6024	7.3274e-06	0.0225	0.0028	0.0253						0.6024	3.2497e-09	0.021	0.0016	0.0226						0.5418	0.0816
					0.6053	0.00033877	0.0148	0.00083068	0.016						0.6164	1.5576e-07	0.0205	0.0014	0.0219						0.6039	6.9568e-06	0.0219	0.0029	0.0248						0.6039	2.9656e-09	0.0206	0.0017	0.0223						0.5432	0.0805
					0.6067	0.00032973	0.0147	0.00087165	0.0159						0.6177	1.4495e-07	0.0201	0.0015	0.0216						0.6053	6.6037e-06	0.0213	0.003	0.0243						0.6053	2.7056e-09	0.0202	0.0017	0.022						0.5446	0.0795
					0.6081	0.00032091	0.0146	0.0009144	0.0158						0.6191	1.3485e-07	0.0198	0.0016	0.0213						0.6067	6.2674e-06	0.0208	0.0031	0.0239						0.6067	2.4677e-09	0.0199	0.0018	0.0217						0.546	0.0784
					0.6095	0.00031228	0.0144	0.00095902	0.0157						0.6204	1.2543e-07	0.0194	0.0016	0.021						0.6081	5.947e-06	0.0202	0.0032	0.0234						0.6081	2.2501e-09	0.0195	0.0019	0.0214						0.5474	0.0773
					0.6109	0.00030385	0.0143	0.001	0.0156						0.6218	1.1664e-07	0.0191	0.0017	0.0207						0.6095	5.642e-06	0.0197	0.0033	0.023						0.6095	2.0511e-09	0.0192	0.002	0.0212						0.5488	0.0762
					0.6123	0.00029562	0.0142	0.0011	0.0155						0.6231	1.0844e-07	0.0187	0.0018	0.0205						0.6109	5.3516e-06	0.0191	0.0034	0.0226						0.6109	1.8692e-09	0.0188	0.0021	0.0209						0.5502	0.0751
					0.6137	0.00028759	0.0141	0.0011	0.0155						0.6245	1.0079e-07	0.0184	0.0018	0.0202						0.6123	5.0752e-06	0.0186	0.0035	0.0221						0.6123	1.7029e-09	0.0185	0.0021	0.0206						0.5516	0.074
					0.615	0.00028056	0.014	0.0012	0.0154						0.6258	9.3662e-08	0.018	0.0019	0.0199						0.6137	4.8122e-06	0.0181	0.0036	0.0217						0.6137	1.5509e-09	0.0181	0.0022	0.0204						0.553	0.0729
					0.6152	0.00027974	0.014	0.0012	0.0154						0.6272	8.7016e-08	0.0177	0.002	0.0197						0.615	4.5879e-06	0.0176	0.0038	0.0214						0.615	1.4263e-09	0.0178	0.0023	0.0201						0.5545	0.0718
					0.6166	0.00027207	0.0138	0.0012	0.0153						0.6285	8.0823e-08	0.0173	0.0021	0.0194						0.6152	4.5619e-06	0.0176	0.0038	0.0213						0.6152	1.4121e-09	0.0178	0.0023	0.0201						0.555	0.0714
					0.618	0.00026459	0.0137	0.0013	0.0152						0.6299	7.5054e-08	0.017	0.0022	0.0192						0.6166	4.3238e-06	0.0171	0.0039	0.021						0.6166	1.2854e-09	0.0175	0.0024	0.0199						0.5559	0.0707
					0.6194	0.00025729	0.0136	0.0013	0.0152						0.6312	6.968e-08	0.0167	0.0023	0.0189						0.618	4.0974e-06	0.0166	0.004	0.0206						0.618	1.1697e-09	0.0171	0.0025	0.0196						0.5573	0.0696
					0.6208	0.00025016	0.0135	0.0014	0.0151						0.6326	6.4675e-08	0.0163	0.0024	0.0187						0.6194	3.8821e-06	0.0161	0.0041	0.0202						0.6194	1.0641e-09	0.0168	0.0026	0.0194						0.5587	0.0685
					0.6222	0.0002432	0.0133	0.0015	0.015						0.6339	6.0016e-08	0.016	0.0025	0.0185						0.6208	3.6774e-06	0.0156	0.0043	0.0199						0.6208	9.6777e-10	0.0165	0.0027	0.0192						0.5601	0.0674
					0.6236	0.00023641	0.0132	0.0015	0.015						0.6353	5.568e-08	0.0157	0.0026	0.0183						0.6222	3.4829e-06	0.0152	0.0044	0.0196						0.6222	8.799e-10	0.0161	0.0028	0.019						0.5615	0.0663
					0.625	0.00022978	0.0131	0.0016	0.0149						0.6366	5.1645e-08	0.0154	0.0027	0.0181						0.6236	3.298e-06	0.0147	0.0045	0.0192						0.6236	7.9979e-10	0.0158	0.0029	0.0187						0.5629	0.0652
					0.6264	0.00022332	0.013	0.0017	0.0148						0.638	4.7891e-08	0.0151	0.0028	0.0179						0.625	3.1224e-06	0.0143	0.0047	0.0189						0.625	7.2676e-10	0.0155	0.003	0.0185						0.5643	0.0641
					0.6279	0.00021702	0.0128	0.0017	0.0148						0.6393	4.44e-08	0.0148	0.0029	0.0177						0.6264	2.9555e-06	0.0138	0.0048	0.0186						0.6264	6.6021e-10	0.0152	0.0031	0.0183						0.5658	0.0631
					0.6293	0.00021087	0.0127	0.0018	0.0147						0.6407	4.1153e-08	0.0145	0.003	0.0175						0.6279	2.797e-06	0.0134	0.005	0.0184						0.6279	5.9958e-10	0.0149	0.0033	0.0181						0.5672	0.062
					0.6307	0.00020487	0.0126	0.0019	0.0147						0.642	3.8136e-08	0.0142	0.0031	0.0173						0.6293	2.6466e-06	0.013	0.0051	0.0181						0.6293	5.4437e-10	0.0146	0.0034	0.018						0.5686	0.0609
					0.6321	0.00019903	0.0124	0.002	0.0146						0.6434	3.5331e-08	0.0139	0.0032	0.0171						0.6307	2.5037e-06	0.0126	0.0052	0.0178						0.6307	4.9409e-10	0.0143	0.0035	0.0178						0.57	0.0598
					0.6335	0.00019332	0.0123	0.0021	0.0146						0.6447	3.2725e-08	0.0136	0.0034	0.0169						0.6321	2.3681e-06	0.0122	0.0054	0.0176						0.6321	4.4834e-10	0.014	0.0036	0.0176						0.5714	0.0588
					0.6349	0.00018777	0.0122	0.0022	0.0145						0.645	3.2226e-08	0.0135	0.0034	0.0169						0.6335	2.2395e-06	0.0118	0.0056	0.0174						0.6335	4.067e-10	0.0137	0.0038	0.0175						0.5728	0.0577
					0.6363	0.00018235	0.012	0.0023	0.0145						0.6461	3.0304e-08	0.0133	0.0035	0.0168						0.6349	2.1174e-06	0.0114	0.0057	0.0172						0.6349	3.6882e-10	0.0134	0.0039	0.0173						0.5742	0.0567
					0.6377	0.00017707	0.0119	0.0024	0.0145						0.6474	2.8055e-08	0.013	0.0036	0.0166						0.6363	2.0016e-06	0.0111	0.0059	0.017						0.6363	3.3438e-10	0.0131	0.0041	0.0172						0.5756	0.0556
					0.6391	0.00017192	0.0118	0.0025	0.0144						0.6488	2.5967e-08	0.0127	0.0038	0.0165						0.6377	1.8918e-06	0.0107	0.0061	0.0168						0.6377	3.0307e-10	0.0128	0.0042	0.017						0.577	0.0546
					0.6406	0.00016691	0.0117	0.0026	0.0144						0.6501	2.403e-08	0.0124	0.0039	0.0164						0.6391	1.7876e-06	0.0104	0.0062	0.0166						0.6391	2.7461e-10	0.0125	0.0044	0.0169						0.5785	0.0536
					0.642	0.00016203	0.0115	0.0027	0.0144						0.6515	2.2231e-08	0.0122	0.0041	0.0162						0.6406	1.6889e-06	0.01	0.0064	0.0164						0.6406	2.4875e-10	0.0123	0.0045	0.0168						0.5799	0.0526
					0.6434	0.00015727	0.0114	0.0028	0.0143						0.6528	2.0562e-08	0.0119	0.0042	0.0161						0.642	1.5953e-06	0.0097	0.0066	0.0163						0.642	2.2526e-10	0.012	0.0047	0.0167						0.5813	0.0515
					0.6448	0.00015263	0.0113	0.0029	0.0143						0.6542	1.9015e-08	0.0116	0.0044	0.016						0.6434	1.5067e-06	0.0094	0.0068	0.0161						0.6434	2.0393e-10	0.0117	0.0048	0.0166						0.5827	0.0505
					0.645	0.00015195	0.0112	0.0029	0.0143						0.6555	1.7579e-08	0.0114	0.0045	0.0159						0.6448	1.4226e-06	0.009	0.007	0.016						0.6448	1.8457e-10	0.0115	0.005	0.0165						0.5841	0.0495
					0.6462	0.00014812	0.0111	0.003	0.0143						0.6569	1.6248e-08	0.0111	0.0047	0.0158						0.645	1.4105e-06	0.009	0.007	0.016						0.645	1.8184e-10	0.0114	0.005	0.0165						0.585	0.0489
					0.6476	0.00014372	0.011	0.0032	0.0143						0.6582	1.5015e-08	0.0109	0.0049	0.0157						0.6462	1.3431e-06	0.0087	0.0071	0.0159						0.6462	1.67e-10	0.0112	0.0052	0.0164						0.5855	0.0486
					0.649	0.00013944	0.0109	0.0033	0.0143						0.6596	1.3872e-08	0.0106	0.0051	0.0157						0.6476	1.2677e-06	0.0084	0.0073	0.0158						0.6476	1.5106e-10	0.0109	0.0054	0.0163						0.5869	0.0476
					0.6504	0.00013527	0.0107	0.0034	0.0143						0.6609	1.2812e-08	0.0104	0.0052	0.0156						0.649	1.1963e-06	0.0081	0.0075	0.0157						0.649	1.366e-10	0.0107	0.0056	0.0163						0.5883	0.0466
					0.6518	0.00013122	0.0106	0.0036	0.0143						0.6623	1.1831e-08	0.0101	0.0054	0.0156						0.6504	1.1288e-06	0.0079	0.0077	0.0156						0.6504	1.2349e-10	0.0104	0.0057	0.0162						0.5897	0.0457
					0.6533	0.00012727	0.0105	0.0037	0.0143						0.6636	1.0923e-08	0.0099	0.0056	0.0155						0.6518	1.0648e-06	0.0076	0.0079	0.0155						0.6518	1.116e-10	0.0102	0.0059	0.0161						0.5912	0.0447
					0.6547	0.00012342	0.0103	0.0039	0.0143						0.665	1.0082e-08	0.0097	0.0058	0.0155						0.6533	1.0043e-06	0.0073	0.0081	0.0155						0.6533	1.0083e-10	0.01	0.0061	0.0161						0.5926	0.0438
					0.6561	0.00011968	0.0102	0.004	0.0143						0.6664	9.3034e-09	0.0094	0.006	0.0154						0.6547	9.4704e-07	0.0071	0.0084	0.0154						0.6547	9.1079e-11	0.0097	0.0063	0.0161						0.594	0.0429
					0.6575	0.00011604	0.0101	0.0042	0.0144						0.6677	8.5831e-09	0.0092	0.0062	0.0154						0.6561	8.9288e-07	0.0068	0.0086	0.0154						0.6561	8.2243e-11	0.0095	0.0066	0.0161						0.5954	0.042
					0.6589	0.0001125	0.0099	0.0043	0.0144						0.6691	7.9167e-09	0.009	0.0065	0.0154						0.6575	8.4166e-07	0.0066	0.0088	0.0154						0.6575	7.4243e-11	0.0093	0.0068	0.016						0.5968	0.0411
					0.6603	0.00010906	0.0098	0.0045	0.0144						0.6704	7.3003e-09	0.0088	0.0067	0.0154						0.6589	7.9323e-07	0.0063	0.009	0.0153						0.6589	6.7003e-11	0.009	0.007	0.016						0.5982	0.0402
					0.6617	0.00010571	0.0097	0.0047	0.0145						0.6718	6.7303e-09	0.0085	0.0069	0.0154						0.6603	7.4744e-07	0.0061	0.0093	0.0153						0.6603	6.0451e-11	0.0088	0.0072	0.016						0.5996	0.0393
					0.6631	0.00010245	0.0096	0.0049	0.0145						0.6731	6.2034e-09	0.0083	0.0071	0.0155						0.6617	7.0416e-07	0.0059	0.0095	0.0153						0.6617	5.4524e-11	0.0086	0.0075	0.0161						0.601	0.0384
					0.6645	9.9283e-05	0.0094	0.0051	0.0146						0.6745	5.7164e-09	0.0081	0.0074	0.0155						0.6631	6.6327e-07	0.0056	0.0097	0.0154						0.6631	4.9164e-11	0.0084	0.0077	0.0161						0.6024	0.0376
					0.666	9.6203e-05	0.0093	0.0053	0.0146						0.675	5.5322e-09	0.008	0.0075	0.0155						0.6645	6.2463e-07	0.0054	0.01	0.0154						0.6645	4.4319e-11	0.0082	0.0079	0.0161						0.6039	0.0367
					0.6674	9.3208e-05	0.0092	0.0055	0.0147						0.6758	5.2665e-09	0.0079	0.0076	0.0155						0.666	5.8813e-07	0.0052	0.0102	0.0154						0.666	3.9939e-11	0.008	0.0082	0.0162						0.6053	0.0359
					0.6688	9.0297e-05	0.009	0.0057	0.0148						0.6772	4.8508e-09	0.0077	0.0079	0.0156						0.6674	5.5366e-07	0.005	0.0104	0.0155						0.6674	3.5982e-11	0.0078	0.0085	0.0162						0.6067	0.0351
					0.6702	8.7467e-05	0.0089	0.0059	0.0149						0.6785	4.4668e-09	0.0075	0.0081	0.0157						0.6688	5.2111e-07	0.0048	0.0107	0.0155						0.6688	3.2408e-11	0.0076	0.0087	0.0163						0.6081	0.0343
					0.6716	8.4717e-05	0.0088	0.0061	0.015						0.6799	4.1123e-09	0.0073	0.0084	0.0157						0.6702	4.9038e-07	0.0047	0.011	0.0156						0.6702	2.9181e-11	0.0074	0.009	0.0164						0.6095	0.0335
					0.673	8.2045e-05	0.0087	0.0063	0.0151						0.6812	3.7851e-09	0.0071	0.0087	0.0158						0.6716	4.6137e-07	0.0045	0.0112	0.0157						0.6716	2.6267e-11	0.0072	0.0093	0.0164						0.6109	0.0327
					0.6744	7.9448e-05	0.0085	0.0066	0.0152						0.6826	3.4831e-09	0.0069	0.009	0.0159						0.673	4.34e-07	0.0043	0.0115	0.0158						0.673	2.3637e-11	0.007	0.0095	0.0165						0.6123	0.032
					0.675	7.8419e-05	0.0085	0.0067	0.0152						0.6839	3.2044e-09	0.0068	0.0092	0.016						0.6744	4.0818e-07	0.0041	0.0117	0.0159						0.6744	2.1265e-11	0.0068	0.0098	0.0166						0.6137	0.0312
					0.6758	7.6925e-05	0.0084	0.0068	0.0153						0.6853	2.9474e-09	0.0066	0.0095	0.0161						0.675	3.9816e-07	0.0041	0.0119	0.0159						0.675	2.0373e-11	0.0067	0.01	0.0167						0.615	0.0306
					0.6773	7.4475e-05	0.0083	0.007	0.0154						0.6866	2.7103e-09	0.0064	0.0098	0.0162						0.6758	3.8382e-07	0.004	0.012	0.016						0.6758	1.9125e-11	0.0066	0.0101	0.0168						0.6152	0.0305
					0.6787	7.2095e-05	0.0082	0.0073	0.0155						0.688	2.4917e-09	0.0062	0.0101	0.0164						0.6773	3.6085e-07	0.0038	0.0123	0.0161						0.6773	1.7196e-11	0.0065	0.0104	0.0169						0.6166	0.0298
					0.6801	6.9783e-05	0.008	0.0076	0.0157						0.6893	2.2902e-09	0.0061	0.0105	0.0165						0.6787	3.3918e-07	0.0037	0.0126	0.0162						0.6787	1.5457e-11	0.0063	0.0107	0.017						0.618	0.0291
					0.6815	6.7539e-05	0.0079	0.0078	0.0158						0.6907	2.1045e-09	0.0059	0.0108	0.0167						0.6801	3.1876e-07	0.0035	0.0128	0.0164						0.6801	1.389e-11	0.0061	0.0111	0.0172						0.6194	0.0284
					0.6829	6.5359e-05	0.0078	0.0081	0.016						0.692	1.9335e-09	0.0058	0.0111	0.0169						0.6815	2.9951e-07	0.0034	0.0131	0.0165						0.6815	1.2478e-11	0.0059	0.0114	0.0173						0.6208	0.0277
					0.6843	6.3244e-05	0.0077	0.0084	0.0161						0.6934	1.7759e-09	0.0056	0.0114	0.017						0.6829	2.8137e-07	0.0032	0.0134	0.0166						0.6829	1.1206e-11	0.0058	0.0117	0.0175						0.6222	0.027
					0.6857	6.119e-05	0.0075	0.0087	0.0163						0.6947	1.6307e-09	0.0054	0.0118	0.0172						0.6843	2.6428e-07	0.0031	0.0137	0.0168						0.6843	1.0062e-11	0.0056	0.012	0.0177						0.6236	0.0263
					0.6871	5.9196e-05	0.0074	0.009	0.0165						0.6961	1.4971e-09	0.0053	0.0121	0.0174						0.6857	2.4818e-07	0.003	0.014	0.017						0.6857	9.0311e-12	0.0055	0.0124	0.0178						0.625	0.0257
					0.6885	5.7262e-05	0.0073	0.0093	0.0167						0.6974	1.3741e-09	0.0051	0.0125	0.0176						0.6871	2.3302e-07	0.0028	0.0143	0.0171						0.6871	8.1038e-12	0.0053	0.0127	0.018						0.6264	0.0251
					0.69	5.5384e-05	0.0072	0.0096	0.0169						0.6988	1.261e-09	0.005	0.0128	0.0178						0.6885	2.1874e-07	0.0027	0.0146	0.0173						0.6885	7.2697e-12	0.0052	0.0131	0.0182						0.6279	0.0244
					0.6914	5.3563e-05	0.0071	0.0099	0.0171						0.7001	1.1568e-09	0.0049	0.0132	0.0181						0.69	2.0529e-07	0.0026	0.0149	0.0175						0.69	6.5195e-12	0.005	0.0134	0.0185						0.6293	0.0238
					0.6928	5.1796e-05	0.007	0.0103	0.0173						0.7015	1.0611e-09	0.0047	0.0136	0.0183						0.6914	1.9264e-07	0.0025	0.0152	0.0177						0.6914	5.8451e-12	0.0049	0.0138	0.0187						0.6307	0.0232
					0.6942	5.0081e-05	0.0068	0.0106	0.0175						0.7028	9.73e-10	0.0046	0.014	0.0186						0.6928	1.8073e-07	0.0024	0.0155	0.0179						0.6928	5.239e-12	0.0047	0.0142	0.0189						0.6321	0.0227
					0.6956	4.8419e-05	0.0067	0.011	0.0177						0.7042	8.9203e-10	0.0045	0.0144	0.0188						0.6942	1.6953e-07	0.0023	0.0158	0.0181						0.6942	4.6943e-12	0.0046	0.0146	0.0192						0.6335	0.0221
					0.697	4.6806e-05	0.0066	0.0113	0.018						0.705	8.4662e-10	0.0044	0.0146	0.019						0.6956	1.5899e-07	0.0022	0.0162	0.0184						0.6956	4.2051e-12	0.0045	0.0149	0.0194						0.6349	0.0215
					0.6984	4.5243e-05	0.0065	0.0117	0.0182						0.7055	8.176e-10	0.0043	0.0148	0.0191						0.697	1.4908e-07	0.0021	0.0165	0.0186						0.697	3.7658e-12	0.0043	0.0153	0.0197						0.6363	0.021
					0.6998	4.3727e-05	0.0064	0.0121	0.0185						0.7069	7.4922e-10	0.0042	0.0152	0.0194						0.6984	1.3976e-07	0.002	0.0168	0.0188						0.6984	3.3714e-12	0.0042	0.0157	0.02						0.6377	0.0205
					0.7012	4.2257e-05	0.0063	0.0124	0.0188						0.7082	6.8639e-10	0.0041	0.0156	0.0197						0.6998	1.31e-07	0.0019	0.0171	0.019						0.6998	3.0175e-12	0.0041	0.0162	0.0202						0.6391	0.0199
					0.7027	4.0832e-05	0.0062	0.0128	0.0191						0.7096	6.2868e-10	0.004	0.016	0.02						0.7012	1.2276e-07	0.0018	0.0175	0.0193						0.7012	2.6999e-12	0.004	0.0166	0.0205						0.6406	0.0194
					0.7041	3.9452e-05	0.0061	0.0132	0.0193						0.7109	5.757e-10	0.0038	0.0164	0.0203						0.7027	1.1502e-07	0.0017	0.0178	0.0195						0.7027	2.4151e-12	0.0039	0.017	0.0208						0.642	0.0189
					0.705	3.8564e-05	0.006	0.0135	0.0195						0.7123	5.2705e-10	0.0037	0.0169	0.0206						0.7041	1.0775e-07	0.0017	0.0181	0.0198						0.7041	2.1597e-12	0.0037	0.0174	0.0212						0.6434	0.0184
					0.7055	3.8113e-05	0.006	0.0137	0.0197						0.7136	4.824e-10	0.0036	0.0173	0.0209						0.705	1.032e-07	0.0016	0.0184	0.02						0.705	2.0059e-12	0.0037	0.0177	0.0214						0.6448	0.018
					0.7069	3.6817e-05	0.0059	0.0141	0.02						0.715	4.4143e-10	0.0035	0.0178	0.0213						0.7055	1.0092e-07	0.0016	0.0185	0.0201						0.7055	1.9308e-12	0.0036	0.0179	0.0215						0.645	0.0179
					0.7083	3.556e-05	0.0057	0.0145	0.0203						0.7164	4.0385e-10	0.0034	0.0182	0.0216						0.7069	9.4502e-08	0.0015	0.0188	0.0203						0.7069	1.7256e-12	0.0035	0.0183	0.0218						0.6462	0.0175
					0.7097	3.4343e-05	0.0056	0.015	0.0206						0.7177	3.6938e-10	0.0033	0.0187	0.022						0.7083	8.8477e-08	0.0015	0.0192	0.0206						0.7083	1.5418e-12	0.0034	0.0187	0.0222						0.6476	0.0171
					0.7111	3.3164e-05	0.0055	0.0154	0.021						0.7191	3.3778e-10	0.0032	0.0192	0.0224						0.7097	8.2821e-08	0.0014	0.0195	0.0209						0.7097	1.3772e-12	0.0033	0.0192	0.0225						0.649	0.0166
					0.7125	3.2022e-05	0.0054	0.0159	0.0213						0.7204	3.088e-10	0.0031	0.0197	0.0228						0.7111	7.7511e-08	0.0013	0.0198	0.0212						0.7111	1.2298e-12	0.0032	0.0197	0.0229						0.6504	0.0162
					0.7139	3.0916e-05	0.0053	0.0163	0.0217						0.7218	2.8225e-10	0.003	0.0202	0.0232						0.7125	7.2528e-08	0.0013	0.0202	0.0215						0.7125	1.0978e-12	0.0031	0.0201	0.0232						0.6518	0.0158
					0.7154	2.9845e-05	0.0052	0.0168	0.0221						0.7231	2.5792e-10	0.0029	0.0206	0.0236						0.7139	6.7852e-08	0.0012	0.0205	0.0217						0.7139	9.7979e-13	0.003	0.0206	0.0236						0.6533	0.0154
					0.7168	2.8808e-05	0.0051	0.0173	0.0225						0.7245	2.3563e-10	0.0028	0.0212	0.024						0.7154	6.3466e-08	0.0011	0.0209	0.022						0.7154	8.7417e-13	0.0029	0.0211	0.024						0.6547	0.015
					0.7182	2.7804e-05	0.005	0.0178	0.0229						0.7258	2.1522e-10	0.0027	0.0217	0.0244						0.7168	5.9353e-08	0.0011	0.0213	0.0223						0.7168	7.7972e-13	0.0028	0.0216	0.0244						0.6561	0.0146
					0.7196	2.6832e-05	0.0049	0.0183	0.0233						0.7272	1.9653e-10	0.0026	0.0222	0.0248						0.7182	5.5495e-08	0.001	0.0216	0.0226						0.7182	6.9527e-13	0.0027	0.0221	0.0248						0.6575	0.0142
					0.721	2.5891e-05	0.0049	0.0188	0.0237						0.7285	1.7942e-10	0.0026	0.0227	0.0253						0.7196	5.1878e-08	0.00099197	0.022	0.023						0.7196	6.198e-13	0.0026	0.0226	0.0252						0.6589	0.0139
					0.7224	2.4981e-05	0.0048	0.0194	0.0242						0.7299	1.6376e-10	0.0025	0.0232	0.0257						0.721	4.8488e-08	0.00094446	0.0223	0.0233						0.721	5.5235e-13	0.0026	0.0231	0.0256						0.6603	0.0135
					0.7238	2.41e-05	0.0047	0.0199	0.0246						0.7312	1.4943e-10	0.0024	0.0238	0.0262						0.7224	4.5311e-08	0.00089898	0.0227	0.0236						0.7224	4.9211e-13	0.0025	0.0236	0.0261						0.6617	0.0132
					0.7252	2.3248e-05	0.0046	0.0205	0.0251						0.7326	1.3633e-10	0.0023	0.0243	0.0266						0.7238	4.2334e-08	0.00085546	0.023	0.0239						0.7238	4.3831e-13	0.0024	0.0241	0.0265						0.6631	0.0128
					0.7267	2.2423e-05	0.0045	0.021	0.0255						0.7339	1.2435e-10	0.0022	0.0249	0.0271						0.7252	3.9545e-08	0.00081383	0.0234	0.0242						0.7252	3.9028e-13	0.0023	0.0246	0.027						0.6645	0.0125
					0.7281	2.1626e-05	0.0044	0.0216	0.026						0.735	1.155e-10	0.0022	0.0253	0.0275						0.7267	3.6933e-08	0.00077401	0.0238	0.0245						0.7267	3.4741e-13	0.0022	0.0252	0.0274						0.666	0.0122
					0.7295	2.0854e-05	0.0043	0.0222	0.0265						0.7353	1.1339e-10	0.0022	0.0254	0.0276						0.7281	3.4487e-08	0.00073593	0.0241	0.0249						0.7281	3.0917e-13	0.0022	0.0257	0.0279						0.6674	0.0119
					0.7309	2.0108e-05	0.0042	0.0228	0.027						0.7366	1.0337e-10	0.0021	0.026	0.0281						0.7295	3.2197e-08	0.00069954	0.0245	0.0252						0.7295	2.7505e-13	0.0021	0.0262	0.0283						0.6688	0.0116
					0.7323	1.9387e-05	0.0041	0.0234	0.0275						0.738	9.422e-11	0.002	0.0265	0.0286						0.7309	3.0053e-08	0.00066477	0.0249	0.0255						0.7309	2.4463e-13	0.002	0.0268	0.0288						0.6702	0.0113
					0.7337	1.8689e-05	0.004	0.024	0.028						0.7393	8.5857e-11	0.002	0.0271	0.0291						0.7323	2.8047e-08	0.00063155	0.0252	0.0259						0.7323	2.1752e-13	0.002	0.0273	0.0293						0.6716	0.011
					0.735	1.8071e-05	0.004	0.0245	0.0285						0.7407	7.8218e-11	0.0019	0.0277	0.0296						0.7337	2.6169e-08	0.00059983	0.0256	0.0262						0.7337	1.9335e-13	0.0019	0.0279	0.0298						0.673	0.0108
					0.7351	1.8015e-05	0.004	0.0246	0.0286						0.742	7.1243e-11	0.0018	0.0283	0.0301						0.735	2.4558e-08	0.00057207	0.0259	0.0265						0.735	1.7356e-13	0.0018	0.0284	0.0302						0.6744	0.0105
					0.7365	1.7363e-05	0.0039	0.0252	0.0291						0.7434	6.4874e-11	0.0018	0.0289	0.0306						0.7351	2.4413e-08	0.00056955	0.026	0.0265						0.7351	1.7182e-13	0.0018	0.0285	0.0303						0.675	0.0104
					0.7379	1.6733e-05	0.0038	0.0259	0.0297						0.7447	5.9061e-11	0.0017	0.0295	0.0312						0.7365	2.277e-08	0.00054065	0.0263	0.0269						0.7365	1.5264e-13	0.0018	0.029	0.0308						0.6758	0.0102
					0.7394	1.6124e-05	0.0037	0.0265	0.0302						0.7461	5.3756e-11	0.0016	0.0301	0.0317						0.7379	2.1234e-08	0.00051307	0.0267	0.0272						0.7379	1.3557e-13	0.0017	0.0296	0.0313						0.6773	0.01
					0.7408	1.5535e-05	0.0036	0.0272	0.0308						0.7474	4.8917e-11	0.0016	0.0307	0.0323						0.7394	1.9798e-08	0.00048677	0.0271	0.0275						0.7394	1.2037e-13	0.0016	0.0302	0.0318						0.6787	0.0098
					0.7422	1.4967e-05	0.0036	0.0278	0.0314						0.7488	4.4502e-11	0.0015	0.0313	0.0328						0.7408	1.8455e-08	0.00046169	0.0274	0.0279						0.7408	1.0684e-13	0.0016	0.0307	0.0323						0.6801	0.0095
					0.7436	1.4417e-05	0.0035	0.0285	0.032						0.7501	4.0477e-11	0.0015	0.0319	0.0334						0.7422	1.72e-08	0.00043778	0.0278	0.0282						0.7422	9.4806e-14	0.0015	0.0313	0.0329						0.6815	0.0093
					0.745	1.3887e-05	0.0034	0.0292	0.0326						0.7515	3.6807e-11	0.0014	0.0325	0.0339						0.745	1.4933e-08	0.00039329	0.0285	0.0289						0.7436	8.4104e-14	0.0015	0.0319	0.0334						0.6829	0.0091
					0.7464	1.3374e-05	0.0033	0.0299	0.0332						0.7528	3.3462e-11	0.0014	0.0331	0.0345						0.7464	1.3909e-08	0.00037262	0.0289	0.0292						0.745	7.4589e-14	0.0014	0.0325	0.0339						0.6843	0.0089
					0.7478	1.2879e-05	0.0033	0.0306	0.0339						0.7542	3.0414e-11	0.0013	0.0338	0.0351						0.7478	1.2954e-08	0.00035294	0.0292	0.0296						0.7464	6.6131e-14	0.0014	0.0331	0.0345						0.6857	0.0087
					0.7492	1.2401e-05	0.0032	0.0313	0.0345						0.7555	2.7637e-11	0.0013	0.0344	0.0357						0.7492	1.2062e-08	0.00033421	0.0296	0.0299						0.7478	5.8616e-14	0.0013	0.0337	0.035						0.6871	0.0085
					0.7506	1.1939e-05	0.0031	0.032	0.0352						0.7569	2.5108e-11	0.0012	0.035	0.0363						0.7506	1.1229e-08	0.00031639	0.0299	0.0303						0.7492	5.194e-14	0.0013	0.0343	0.0356						0.6885	0.0083
					0.7521	1.1494e-05	0.0031	0.0328	0.0358						0.7582	2.2805e-11	0.0012	0.0356	0.0368						0.7521	1.0451e-08	0.00029943	0.0303	0.0306						0.7506	4.6011e-14	0.0012	0.0349	0.0361						0.69	0.0081
					0.7535	1.1064e-05	0.003	0.0335	0.0365						0.7596	2.0708e-11	0.0012	0.0363	0.0374						0.7535	9.7261e-09	0.0002833	0.0307	0.0309						0.7521	4.0747e-14	0.0012	0.0355	0.0367						0.6914	0.0079
					0.7549	1.0649e-05	0.0029	0.0342	0.0372						0.7609	1.88e-11	0.0011	0.0369	0.038						0.7549	9.0494e-09	0.00026798	0.031	0.0313						0.7535	3.6075e-14	0.0012	0.0361	0.0372						0.6928	0.0078
					0.7563	1.0248e-05	0.0029	0.035	0.0379						0.7623	1.7064e-11	0.0011	0.0376	0.0386						0.7563	8.4182e-09	0.00025341	0.0314	0.0316						0.7549	3.193e-14	0.0011	0.0367	0.0378						0.6942	0.0076
					0.7577	9.8612e-06	0.0028	0.0358	0.0386						0.7636	1.5484e-11	0.001	0.0382	0.0392						0.7577	7.8295e-09	0.00023956	0.0317	0.0319						0.7563	2.8253e-14	0.0011	0.0373	0.0384						0.6956	0.0074
					0.7591	9.4881e-06	0.0027	0.0365	0.0393						0.765	1.4047e-11	0.00099515	0.0388	0.0398						0.7591	7.2806e-09	0.00022642	0.032	0.0323						0.7577	2.4992e-14	0.001	0.0379	0.0389						0.697	0.0073
					0.7605	9.1282e-06	0.0027	0.0373	0.04						0.765	1.4047e-11	0.00099515	0.0388	0.0398						0.7605	6.769e-09	0.00021393	0.0324	0.0326						0.7591	2.2101e-14	0.00099091	0.0385	0.0395						0.6984	0.0071
					0.7619	8.7809e-06	0.0026	0.0381	0.0407						0.7664	1.2741e-11	0.00095863	0.0395	0.0405						0.7619	6.292e-09	0.00020208	0.0327	0.0329						0.7605	1.9539e-14	0.00095427	0.0391	0.0401						0.6998	0.007
					0.7633	8.446e-06	0.0025	0.0389	0.0414						0.7677	1.1553e-11	0.00092329	0.0401	0.0411						0.7633	5.8476e-09	0.00019083	0.033	0.0332						0.7619	1.7269e-14	0.00091881	0.0397	0.0407						0.7012	0.0069
					0.7648	8.123e-06	0.0025	0.0397	0.0422						0.7691	1.0474e-11	0.00088909	0.0408	0.0417						0.7648	5.4336e-09	0.00018016	0.0334	0.0336						0.7633	1.5258e-14	0.00088451	0.0404	0.0412						0.7027	0.0067
					0.765	8.0692e-06	0.0025	0.0398	0.0423						0.7704	9.4935e-12	0.000856	0.0414	0.0423						0.765	5.366e-09	0.0001784	0.0334	0.0336						0.7648	1.3478e-14	0.00085133	0.041	0.0418						0.7041	0.0066
					0.7662	7.8115e-06	0.0024	0.0405	0.0429						0.7718	8.6026e-12	0.000824	0.0421	0.0429						0.7662	5.0479e-09	0.00017004	0.0337	0.0339						0.765	1.3196e-14	0.00084579	0.0411	0.0419						0.705	0.0065
					0.7676	7.5111e-06	0.0024	0.0413	0.0437						0.7731	7.7935e-12	0.00079306	0.0427	0.0435						0.7676	4.6887e-09	0.00016045	0.034	0.0342						0.7662	1.1902e-14	0.00081925	0.0416	0.0424						0.7055	0.0065
					0.769	7.2215e-06	0.0023	0.0421	0.0444						0.7758	6.392e-12	0.00073422	0.044	0.0448						0.769	4.3542e-09	0.00015135	0.0343	0.0345						0.7676	1.0507e-14	0.00078824	0.0422	0.043						0.7069	0.0064
					0.7704	6.9424e-06	0.0022	0.0429	0.0452						0.7772	5.7868e-12	0.00070626	0.0447	0.0454						0.7704	4.0429e-09	0.00014273	0.0347	0.0348						0.769	9.2733e-15	0.00075826	0.0428	0.0436						0.7083	0.0062
					0.7718	6.6733e-06	0.0022	0.0438	0.046						0.7785	5.2376e-12	0.00067925	0.0453	0.046						0.7718	3.7531e-09	0.00013457	0.035	0.0351						0.7704	8.1819e-15	0.00072929	0.0434	0.0441						0.7097	0.0061
					0.7732	6.414e-06	0.0021	0.0446	0.0467						0.7799	4.7395e-12	0.00065316	0.0459	0.0466						0.7732	3.4834e-09	0.00012683	0.0353	0.0354						0.7718	7.2169e-15	0.0007013	0.044	0.0447						0.7111	0.006
					0.7746	6.1641e-06	0.0021	0.0454	0.0475						0.7812	4.2877e-12	0.00062796	0.0466	0.0472						0.7746	3.2324e-09	0.00011951	0.0356	0.0357						0.7732	6.3639e-15	0.00067426	0.0446	0.0453						0.7125	0.0059
					0.7761	5.9232e-06	0.002	0.0463	0.0483						0.7826	3.8781e-12	0.00060362	0.0472	0.0478						0.7761	2.999e-09	0.00011259	0.0359	0.036						0.7746	5.6101e-15	0.00064814	0.0452	0.0459						0.7139	0.0058
					0.7775	5.6912e-06	0.002	0.0471	0.0491						0.7839	3.5068e-12	0.00058013	0.0478	0.0484						0.7775	2.7819e-09	0.00010603	0.0362	0.0363						0.7761	4.9442e-15	0.00062292	0.0458	0.0465						0.7154	0.0057
					0.7789	5.4677e-06	0.0019	0.048	0.0499						0.7853	3.1704e-12	0.00055744	0.0485	0.049						0.7789	2.5801e-09	9.9828e-05	0.0365	0.0366						0.7775	4.3561e-15	0.00059858	0.0464	0.047						0.7168	0.0057
					0.7803	5.2524e-06	0.0019	0.0488	0.0507						0.7866	2.8655e-12	0.00053555	0.0491	0.0496						0.7803	2.3924e-09	9.3963e-05	0.0367	0.0368						0.7789	3.8368e-15	0.00057508	0.047	0.0476						0.7182	0.0056
					0.7817	5.0451e-06	0.0018	0.0497	0.0515						0.788	2.5893e-12	0.00051443	0.0497	0.0502						0.7817	2.218e-09	8.8419e-05	0.037	0.0371						0.7803	3.3785e-15	0.00055241	0.0476	0.0482						0.7196	0.0055
					0.7831	4.8454e-06	0.0018	0.0505	0.0523						0.7893	2.3393e-12	0.00049405	0.0503	0.0508						0.7831	2.0559e-09	8.318e-05	0.0373	0.0374						0.7817	2.9741e-15	0.00053053	0.0482	0.0488						0.721	0.0054
					0.7845	4.6531e-06	0.0017	0.0514	0.0531						0.7907	2.1128e-12	0.0004744	0.0509	0.0514						0.7845	1.9053e-09	7.8229e-05	0.0375	0.0376						0.7831	2.6173e-15	0.00050942	0.0488	0.0493						0.7224	0.0053
					0.7859	4.468e-06	0.0017	0.0522	0.0539						0.792	1.9079e-12	0.00045544	0.0516	0.052						0.7859	1.7653e-09	7.3553e-05	0.0378	0.0379						0.7845	2.3027e-15	0.00048907	0.0494	0.0499						0.7238	0.0053
					0.7873	4.2898e-06	0.0017	0.0531	0.0547						0.7934	1.7224e-12	0.00043717	0.0522	0.0526						0.7873	1.6354e-09	6.9138e-05	0.0381	0.0381						0.7859	2.0253e-15	0.00046944	0.05	0.0504						0.7252	0.0052
					0.7888	4.1182e-06	0.0016	0.0539	0.0556						0.7947	1.5546e-12	0.00041955	0.0528	0.0532						0.7888	1.5147e-09	6.4969e-05	0.0383	0.0384						0.7873	1.7808e-15	0.00045052	0.0505	0.051						0.7267	0.0051
					0.7902	3.9531e-06	0.0016	0.0548	0.0564						0.795	1.523e-12	0.0004161	0.0529	0.0533						0.7902	1.4027e-09	6.1036e-05	0.0385	0.0386						0.7888	1.5654e-15	0.00043229	0.0511	0.0515						0.7281	0.0051
					0.7916	3.7942e-06	0.0015	0.0557	0.0572						0.7961	1.4028e-12	0.00040257	0.0533	0.0537						0.7916	1.2987e-09	5.7325e-05	0.0388	0.0388						0.7902	1.3756e-15	0.00041471	0.0517	0.0521						0.7295	0.005
					0.793	3.6413e-06	0.0015	0.0565	0.058						0.7974	1.2656e-12	0.00038621	0.0539	0.0543						0.793	1.2022e-09	5.3825e-05	0.039	0.0391						0.7916	1.2085e-15	0.00039778	0.0522	0.0526						0.7309	0.0049
					0.7944	3.4942e-06	0.0015	0.0574	0.0588						0.7988	1.1415e-12	0.00037045	0.0545	0.0549						0.7944	1.1126e-09	5.0525e-05	0.0392	0.0393						0.793	1.0614e-15	0.00038147	0.0528	0.0532						0.7323	0.0049
					0.795	3.4333e-06	0.0014	0.0577	0.0592						0.8001	1.0293e-12	0.00035527	0.0551	0.0554						0.795	1.0765e-09	4.9179e-05	0.0393	0.0394						0.7944	9.3198e-16	0.00036576	0.0533	0.0537						0.7337	0.0048
					0.7958	3.3527e-06	0.0014	0.0582	0.0597						0.8015	9.2794e-13	0.00034065	0.0556	0.056						0.7958	1.0296e-09	4.7414e-05	0.0394	0.0395						0.795	8.8172e-16	0.00035926	0.0536	0.0539						0.735	0.0048
					0.7972	3.2165e-06	0.0014	0.0591	0.0605						0.8028	8.3636e-13	0.00032657	0.0562	0.0565						0.7972	9.5253e-10	4.4483e-05	0.0397	0.0397						0.7958	8.1807e-16	0.00035064	0.0539	0.0542						0.7351	0.0048
					0.7986	3.0856e-06	0.0013	0.06	0.0613						0.8042	7.5365e-13	0.00031302	0.0567	0.057						0.7986	8.8108e-10	4.1721e-05	0.0399	0.0399						0.7972	7.1788e-16	0.00033608	0.0544	0.0547						0.7365	0.0047
					0.8	2.9597e-06	0.0013	0.0608	0.0621						0.8055	6.7896e-13	0.00029998	0.0573	0.0576						0.8	8.1483e-10	3.912e-05	0.04	0.0401						0.7986	6.2978e-16	0.00032206	0.0549	0.0552						0.7379	0.0047
					0.8015	2.8386e-06	0.0013	0.0616	0.0629						0.8069	6.1153e-13	0.00028743	0.0578	0.0581						0.8015	7.5342e-10	3.6672e-05	0.0402	0.0403						0.8	5.5233e-16	0.00030858	0.0554	0.0557						0.7394	0.0046
					0.8029	2.7222e-06	0.0012	0.0625	0.0637						0.8082	5.5066e-13	0.00027536	0.0583	0.0586						0.8029	6.9651e-10	3.4367e-05	0.0404	0.0404						0.8015	4.8427e-16	0.0002956	0.0559	0.0562						0.7408	0.0046
					0.8043	2.6102e-06	0.0012	0.0633	0.0645						0.8096	4.9574e-13	0.00026374	0.0588	0.0591						0.8043	6.4378e-10	3.2198e-05	0.0406	0.0406						0.8029	4.2447e-16	0.00028312	0.0564	0.0567						0.7422	0.0045
					0.8057	2.5026e-06	0.0012	0.0642	0.0653						0.8109	4.462e-13	0.00025257	0.0593	0.0596						0.8057	5.9493e-10	3.0158e-05	0.0408	0.0408						0.8043	3.7196e-16	0.00027112	0.0569	0.0572						0.7436	0.0045
					0.8071	2.3992e-06	0.0011	0.065	0.0661						0.8123	4.0151e-13	0.00024183	0.0598	0.06						0.8071	5.4968e-10	2.824e-05	0.0409	0.0409						0.8057	3.2584e-16	0.00025958	0.0574	0.0577						0.745	0.0045
					0.8085	2.2998e-06	0.0011	0.0658	0.0669						0.8136	3.6121e-13	0.00023151	0.0603	0.0605						0.8085	5.0777e-10	2.6436e-05	0.0411	0.0411						0.8071	2.8536e-16	0.00024848	0.0579	0.0581						0.7464	0.0044
					0.8099	2.2043e-06	0.0011	0.0666	0.0677						0.815	3.2488e-13	0.00022159	0.0607	0.0609						0.8099	4.6898e-10	2.4741e-05	0.0412	0.0412						0.8085	2.4984e-16	0.00023782	0.0583	0.0586						0.7478	0.0044
					0.8113	2.1126e-06	0.001	0.0674	0.0685						0.8164	2.9214e-13	0.00021205	0.0612	0.0614						0.8113	4.3306e-10	2.3148e-05	0.0413	0.0414						0.8099	2.1868e-16	0.00022757	0.0588	0.059						0.7492	0.0044
					0.8127	2.0244e-06	0.001	0.0682	0.0693						0.8177	2.6263e-13	0.00020289	0.0616	0.0618						0.8127	3.9982e-10	2.1652e-05	0.0415	0.0415						0.8113	1.9135e-16	0.00021772	0.0592	0.0594						0.7506	0.0043
					0.8142	1.9397e-06	0.00098386	0.069	0.07						0.8191	2.3605e-13	0.00019409	0.062	0.0622						0.8142	3.6906e-10	2.0247e-05	0.0416	0.0416						0.8127	1.6739e-16	0.00020826	0.0597	0.0599						0.7521	0.0043
					0.8156	1.8584e-06	0.00095577	0.0698	0.0708						0.8204	2.1212e-13	0.00018564	0.0625	0.0626						0.8156	3.406e-10	1.8928e-05	0.0417	0.0417						0.8142	1.4638e-16	0.00019918	0.0601	0.0603						0.7535	0.0043
					0.817	1.7802e-06	0.00092835	0.0706	0.0715						0.8218	1.9056e-13	0.00017753	0.0629	0.063						0.817	3.1428e-10	1.769e-05	0.0418	0.0418						0.8156	1.2798e-16	0.00019046	0.0605	0.0607						0.7549	0.0042
					0.8184	1.7052e-06	0.00090158	0.0714	0.0723						0.8231	1.7115e-13	0.00016974	0.0633	0.0634						0.8184	2.8994e-10	1.6528e-05	0.0419	0.0419						0.817	1.1186e-16	0.00018209	0.0609	0.0611						0.7563	0.0042
					0.8198	1.6332e-06	0.00087547	0.0721	0.073						0.8245	1.5369e-13	0.00016226	0.0636	0.0638						0.8198	2.6743e-10	1.5439e-05	0.042	0.042						0.8184	9.7736e-17	0.00017405	0.0613	0.0614						0.7577	0.0042
					0.8212	1.564e-06	0.00084999	0.0729	0.0737						0.825	1.472e-13	0.00015935	0.0638	0.0639						0.8212	2.4662e-10	1.4417e-05	0.042	0.042						0.8198	8.5375e-17	0.00016634	0.0617	0.0618						0.7591	0.0042
					0.8226	1.4976e-06	0.00082513	0.0736	0.0745						0.8258	1.3797e-13	0.00015508	0.064	0.0642						0.8226	2.2739e-10	1.3459e-05	0.0421	0.0421						0.8212	7.4555e-17	0.00015894	0.062	0.0622						0.7605	0.0042
					0.824	1.4339e-06	0.00080088	0.0744	0.0752						0.8272	1.2384e-13	0.0001482	0.0644	0.0645						0.824	2.0962e-10	1.2562e-05	0.0422	0.0422						0.8226	6.5088e-17	0.00015184	0.0624	0.0625						0.7619	0.0041
					0.825	1.392e-06	0.00078472	0.0749	0.0756						0.8285	1.1112e-13	0.00014159	0.0647	0.0648						0.825	1.983e-10	1.1984e-05	0.0422	0.0422						0.824	5.6807e-17	0.00014503	0.0627	0.0629						0.7633	0.0041
					0.8255	1.3728e-06	0.00077724	0.0751	0.0759						0.8299	9.9691e-14	0.00013526	0.065	0.0651						0.8255	1.932e-10	1.1721e-05	0.0422	0.0422						0.825	5.1772e-17	0.00014056	0.0629	0.0631						0.7648	0.0041
					0.8269	1.3141e-06	0.00075419	0.0758	0.0765						0.8312	8.9414e-14	0.00012918	0.0653	0.0654						0.8269	1.7804e-10	1.0934e-05	0.0423	0.0423						0.8255	4.9565e-17	0.00013851	0.063	0.0632						0.765	0.0041
					0.8283	1.2577e-06	0.00073171	0.0765	0.0772						0.8326	8.0178e-14	0.00012336	0.0656	0.0657						0.8283	1.6403e-10	1.0196e-05	0.0423	0.0423						0.8269	4.3235e-17	0.00013225	0.0633	0.0635						0.7662	0.0041
					0.8297	1.2037e-06	0.00070981	0.0772	0.0779						0.8339	7.1879e-14	0.00011778	0.0659	0.066						0.8297	1.511e-10	9.506e-06	0.0423	0.0423						0.8283	3.7702e-17	0.00012625	0.0636	0.0638						0.7676	0.0041
					0.8311	1.1519e-06	0.00068846	0.0778	0.0785						0.8353	6.4424e-14	0.00011243	0.0662	0.0663						0.8311	1.3916e-10	8.8601e-06	0.0423	0.0423						0.8297	3.2867e-17	0.0001205	0.0639	0.0641						0.769	0.004
					0.8325	1.1022e-06	0.00066765	0.0785	0.0792						0.8366	5.7729e-14	0.00010731	0.0664	0.0665						0.8325	1.2814e-10	8.2557e-06	0.0423	0.0423						0.8311	2.8645e-17	0.000115	0.0642	0.0643						0.7704	0.004
					0.8339	1.0545e-06	0.00064739	0.0791	0.0798						0.838	5.1718e-14	0.0001024	0.0666	0.0667						0.8339	1.1797e-10	7.6906e-06	0.0423	0.0423						0.8325	2.4957e-17	0.00010972	0.0645	0.0646						0.7718	0.004
					0.8353	1.0087e-06	0.00062765	0.0797	0.0804						0.8393	4.6321e-14	9.7692e-05	0.0669	0.067						0.8353	1.0858e-10	7.1621e-06	0.0423	0.0423						0.8339	2.1738e-17	0.00010467	0.0647	0.0648						0.7732	0.004
					0.8367	9.6489e-07	0.00060842	0.0804	0.081						0.8407	4.1479e-14	9.3189e-05	0.0671	0.0672						0.8367	9.9926e-11	6.6681e-06	0.0423	0.0423						0.8353	1.8929e-17	9.9831e-05	0.0649	0.065						0.7746	0.004
					0.8382	9.2285e-07	0.0005897	0.081	0.0815						0.842	3.7133e-14	8.8878e-05	0.0672	0.0673						0.8382	9.1943e-11	6.2065e-06	0.0423	0.0423						0.8367	1.6479e-17	9.5199e-05	0.0652	0.0653						0.7761	0.004
					0.8396	8.8255e-07	0.00057147	0.0815	0.0821						0.8434	3.3236e-14	8.475e-05	0.0674	0.0675						0.8396	8.4581e-11	5.7753e-06	0.0422	0.0423						0.8382	1.4341e-17	9.0766e-05	0.0654	0.0655						0.7775	0.004
					0.841	8.4391e-07	0.00055373	0.0821	0.0826						0.8447	2.974e-14	8.08e-05	0.0676	0.0677						0.841	7.7794e-11	5.3726e-06	0.0422	0.0422						0.8396	1.2477e-17	8.6523e-05	0.0656	0.0656						0.7789	0.0039
					0.8424	8.0688e-07	0.00053646	0.0826	0.0832						0.8461	2.6606e-14	7.7021e-05	0.0677	0.0678						0.8424	7.1539e-11	4.9966e-06	0.0422	0.0422						0.841	1.0852e-17	8.2464e-05	0.0657	0.0658						0.7803	0.0039
					0.8438	7.7139e-07	0.00051965	0.0832	0.0837						0.8474	2.3796e-14	7.3405e-05	0.0678	0.0679						0.8438	6.5774e-11	4.6456e-06	0.0421	0.0421						0.8424	9.4364e-18	7.8581e-05	0.0659	0.066						0.7817	0.0039
					0.8452	7.3739e-07	0.0005033	0.0837	0.0842						0.8488	2.1279e-14	6.9946e-05	0.0679	0.068						0.8452	6.0462e-11	4.3182e-06	0.042	0.042						0.8438	8.2029e-18	7.4868e-05	0.066	0.0661						0.7831	0.0039
					0.8466	7.0481e-07	0.0004874	0.0842	0.0847						0.8501	1.9023e-14	6.6639e-05	0.068	0.0681						0.8466	5.5568e-11	4.0127e-06	0.0419	0.0419						0.8452	7.1286e-18	7.1316e-05	0.0662	0.0662						0.7845	0.0039
					0.848	6.7359e-07	0.00047193	0.0846	0.0851						0.8515	1.7002e-14	6.3476e-05	0.0681	0.0682						0.848	5.1061e-11	3.7278e-06	0.0419	0.0419						0.8466	6.1932e-18	6.7921e-05	0.0663	0.0664						0.7859	0.0039
					0.8494	6.4369e-07	0.00045688	0.0851	0.0856						0.8528	1.5193e-14	6.0453e-05	0.0682	0.0682						0.8494	4.6911e-11	3.4621e-06	0.0418	0.0418						0.848	5.3791e-18	6.4676e-05	0.0664	0.0665						0.7873	0.0039
					0.8509	6.1505e-07	0.00044226	0.0855	0.086						0.8542	1.3573e-14	5.7564e-05	0.0682	0.0683						0.8509	4.309e-11	3.2146e-06	0.0417	0.0417						0.8494	4.6706e-18	6.1574e-05	0.0665	0.0665						0.7888	0.0039
					0.8523	5.8762e-07	0.00042803	0.086	0.0864						0.855	1.2683e-14	5.5892e-05	0.0682	0.0683						0.8523	3.9572e-11	2.9839e-06	0.0415	0.0416						0.8509	4.0543e-18	5.8611e-05	0.0665	0.0666						0.7902	0.0039
					0.8537	5.6136e-07	0.00041421	0.0864	0.0868						0.8555	1.2123e-14	5.4803e-05	0.0682	0.0683						0.8537	3.6335e-11	2.769e-06	0.0414	0.0414						0.8523	3.5183e-18	5.578e-05	0.0666	0.0667						0.7916	0.0039
					0.855	5.3778e-07	0.00040162	0.0867	0.0871						0.8569	1.0825e-14	5.2165e-05	0.0682	0.0683						0.855	3.3539e-11	2.5812e-06	0.0413	0.0413						0.8537	3.0522e-18	5.3076e-05	0.0666	0.0667						0.793	0.0039
					0.8551	5.3621e-07	0.00040078	0.0867	0.0871						0.8582	9.6638e-15	4.9645e-05	0.0682	0.0683						0.8551	3.3357e-11	2.5689e-06	0.0413	0.0413						0.855	2.6714e-18	5.0656e-05	0.0667	0.0667						0.7944	0.0038
					0.8565	5.1214e-07	0.00038772	0.0871	0.0875						0.8596	8.6253e-15	4.7238e-05	0.0682	0.0682						0.8565	3.0616e-11	2.3826e-06	0.0412	0.0412						0.8551	2.6472e-18	5.0494e-05	0.0667	0.0667						0.795	0.0038
					0.8579	4.8909e-07	0.00037504	0.0874	0.0878						0.8609	7.6965e-15	4.494e-05	0.0681	0.0682						0.8579	2.8096e-11	2.2092e-06	0.041	0.041						0.8565	2.2953e-18	4.8029e-05	0.0667	0.0667						0.7958	0.0038
					0.8593	4.6703e-07	0.00036272	0.0878	0.0881						0.8623	6.8662e-15	4.2747e-05	0.0681	0.0681						0.8593	2.5778e-11	2.0479e-06	0.0409	0.0409						0.8579	1.9895e-18	4.5676e-05	0.0667	0.0667						0.7972	0.0038
					0.8607	4.4592e-07	0.00035076	0.0881	0.0884						0.8636	6.124e-15	4.0653e-05	0.068	0.068						0.8607	2.3647e-11	1.8978e-06	0.0407	0.0407						0.8593	1.724e-18	4.3431e-05	0.0666	0.0667						0.7986	0.0038
					0.8621	4.2571e-07	0.00033914	0.0883	0.0887						0.865	5.4608e-15	3.8654e-05	0.0679	0.068						0.8621	2.1688e-11	1.7583e-06	0.0406	0.0406						0.8607	1.4935e-18	4.1288e-05	0.0666	0.0667						0.8	0.0038
					0.8636	4.0638e-07	0.00032786	0.0886	0.0889						0.8664	4.8683e-15	3.6748e-05	0.0678	0.0678						0.8636	1.9888e-11	1.6285e-06	0.0404	0.0404						0.8621	1.2935e-18	3.9244e-05	0.0666	0.0666						0.8015	0.0038
					0.865	3.8789e-07	0.00031691	0.0888	0.0891						0.8677	4.339e-15	3.4929e-05	0.0677	0.0677						0.865	1.8233e-11	1.5079e-06	0.0402	0.0402						0.8636	1.1199e-18	3.7294e-05	0.0665	0.0665						0.8029	0.0038
					0.8664	3.7019e-07	0.00030628	0.089	0.0893						0.8691	3.8664e-15	3.3195e-05	0.0675	0.0676						0.8664	1.6713e-11	1.3959e-06	0.04	0.04						0.865	9.6936e-19	3.5435e-05	0.0664	0.0664						0.8043	0.0038
					0.8678	3.5327e-07	0.00029596	0.0892	0.0895						0.8704	3.4445e-15	3.154e-05	0.0674	0.0674						0.8678	1.5317e-11	1.2919e-06	0.0398	0.0398						0.8664	8.388e-19	3.3662e-05	0.0663	0.0663						0.8057	0.0038
					0.8692	3.3708e-07	0.00028595	0.0894	0.0897						0.8718	3.0679e-15	2.9963e-05	0.0672	0.0672						0.8692	1.4035e-11	1.1952e-06	0.0396	0.0396						0.8678	7.2562e-19	3.1972e-05	0.0662	0.0662						0.8071	0.0038
					0.8706	3.2161e-07	0.00027624	0.0896	0.0898						0.8731	2.7318e-15	2.846e-05	0.067	0.067						0.8706	1.2858e-11	1.1055e-06	0.0394	0.0394						0.8692	6.2753e-19	3.0361e-05	0.0661	0.0661						0.8085	0.0038
					0.872	3.068e-07	0.00026683	0.0897	0.0899						0.8745	2.432e-15	2.7027e-05	0.0668	0.0668						0.872	1.1777e-11	1.0223e-06	0.0392	0.0392						0.8706	5.4254e-19	2.8827e-05	0.0659	0.066						0.8099	0.0038
					0.8734	2.9265e-07	0.00025769	0.0898	0.09						0.8758	2.1645e-15	2.5662e-05	0.0666	0.0666						0.8734	1.0785e-11	9.4504e-07	0.039	0.039						0.872	4.6893e-19	2.7365e-05	0.0658	0.0658						0.8113	0.0038
					0.8748	2.7913e-07	0.00024884	0.0899	0.0901						0.8772	1.9261e-15	2.4362e-05	0.0663	0.0664						0.8748	9.8746e-12	8.734e-07	0.0387	0.0387						0.8734	4.052e-19	2.5972e-05	0.0656	0.0656						0.8127	0.0038
					0.8763	2.6619e-07	0.00024025	0.0899	0.0902						0.8785	1.7135e-15	2.3123e-05	0.0661	0.0661						0.8763	9.0395e-12	8.0697e-07	0.0385	0.0385						0.8748	3.5002e-19	2.4646e-05	0.0654	0.0654						0.8142	0.0038
					0.8777	2.5384e-07	0.00023193	0.09	0.0902						0.8799	1.524e-15	2.1943e-05	0.0658	0.0658						0.8777	8.2734e-12	7.4539e-07	0.0383	0.0383						0.8763	3.0227e-19	2.3383e-05	0.0652	0.0652						0.8156	0.0038
					0.8791	2.4202e-07	0.00022386	0.09	0.0902						0.8812	1.3552e-15	2.082e-05	0.0655	0.0656						0.8791	7.5708e-12	6.8832e-07	0.038	0.038						0.8777	2.6096e-19	2.2181e-05	0.065	0.065						0.817	0.0038
					0.8805	2.3074e-07	0.00021604	0.09	0.0902						0.8826	1.2047e-15	1.9751e-05	0.0652	0.0653						0.8805	6.9266e-12	6.3545e-07	0.0378	0.0378						0.8791	2.2523e-19	2.1037e-05	0.0648	0.0648						0.8184	0.0038
					0.8819	2.1995e-07	0.00020847	0.0899	0.0901						0.8839	1.0708e-15	1.8733e-05	0.0649	0.0649						0.8819	6.336e-12	5.8647e-07	0.0375	0.0375						0.8805	1.9434e-19	1.9948e-05	0.0645	0.0645						0.8198	0.0038
					0.8833	2.0965e-07	0.00020113	0.0899	0.0901						0.885	9.7423e-16	1.7955e-05	0.0647	0.0647						0.8833	5.7946e-12	5.4113e-07	0.0372	0.0372						0.8819	1.6764e-19	1.8912e-05	0.0643	0.0643						0.8212	0.0038
					0.8847	1.9981e-07	0.00019402	0.0898	0.09						0.8853	9.5147e-16	1.7765e-05	0.0646	0.0646						0.8847	5.2985e-12	4.9915e-07	0.037	0.037						0.8833	1.4456e-19	1.7927e-05	0.064	0.064						0.8226	0.0038
					0.885	1.9798e-07	0.00019269	0.0898	0.09						0.8866	8.4527e-16	1.6844e-05	0.0643	0.0643						0.885	5.2084e-12	4.9148e-07	0.0369	0.0369						0.8847	1.2463e-19	1.699e-05	0.0637	0.0637						0.824	0.0038
					0.8861	1.9041e-07	0.00018714	0.0897	0.0899						0.888	7.5075e-16	1.5967e-05	0.0639	0.0639						0.8861	4.844e-12	4.6031e-07	0.0367	0.0367						0.885	1.2113e-19	1.6816e-05	0.0637	0.0637						0.825	0.0038
					0.8876	1.8144e-07	0.00018048	0.0896	0.0898						0.8893	6.6664e-16	1.5134e-05	0.0635	0.0636						0.8876	4.4276e-12	4.2437e-07	0.0364	0.0364						0.8861	1.0741e-19	1.6099e-05	0.0634	0.0634						0.8255	0.0038
					0.889	1.7287e-07	0.00017402	0.0895	0.0896						0.8907	5.9181e-16	1.4341e-05	0.0632	0.0632						0.889	4.0463e-12	3.9113e-07	0.0361	0.0361						0.8876	9.2547e-20	1.5252e-05	0.0631	0.0631						0.8269	0.0038
					0.8904	1.6468e-07	0.00016778	0.0893	0.0895						0.892	5.2527e-16	1.3588e-05	0.0628	0.0628						0.8904	3.6971e-12	3.6039e-07	0.0358	0.0358						0.889	7.9716e-20	1.4446e-05	0.0628	0.0628						0.8283	0.0038
					0.8918	1.5687e-07	0.00016174	0.0891	0.0893						0.8934	4.6609e-16	1.2872e-05	0.0624	0.0624						0.8918	3.3774e-12	3.3198e-07	0.0355	0.0355						0.8904	6.8645e-20	1.3681e-05	0.0625	0.0625						0.8297	0.0038
					0.8932	1.4941e-07	0.00015589	0.0889	0.0891						0.8947	4.1349e-16	1.2191e-05	0.0619	0.0619						0.8932	3.0847e-12	3.0573e-07	0.0352	0.0352						0.8918	5.9095e-20	1.2954e-05	0.0621	0.0621						0.8311	0.0038
					0.8946	1.4229e-07	0.00015023	0.0887	0.0888						0.8961	3.6674e-16	1.1544e-05	0.0615	0.0615						0.8946	2.8169e-12	2.8148e-07	0.0349	0.0349						0.8932	5.0858e-20	1.2264e-05	0.0617	0.0618						0.8325	0.0038
					0.896	1.3549e-07	0.00014475	0.0884	0.0886						0.8974	3.252e-16	1.093e-05	0.0611	0.0611						0.896	2.5719e-12	2.5907e-07	0.0346	0.0346						0.8946	4.3757e-20	1.1608e-05	0.0614	0.0614						0.8339	0.0038
					0.8974	1.2901e-07	0.00013946	0.0881	0.0883						0.8988	2.8829e-16	1.0347e-05	0.0606	0.0606						0.8974	2.3477e-12	2.3839e-07	0.0343	0.0343						0.896	3.7637e-20	1.0985e-05	0.061	0.061						0.8353	0.0038
					0.8988	1.2282e-07	0.00013434	0.0879	0.088						0.9001	2.5552e-16	9.7925e-06	0.0601	0.0601						0.8988	2.1426e-12	2.193e-07	0.034	0.034						0.8974	3.2364e-20	1.0394e-05	0.0606	0.0606						0.8367	0.0038
					0.9003	1.1692e-07	0.00012939	0.0875	0.0877						0.9015	2.2641e-16	9.2664e-06	0.0597	0.0597						0.9003	1.9551e-12	2.0168e-07	0.0336	0.0336						0.8988	2.7821e-20	9.8328e-06	0.0602	0.0602						0.8382	0.0038
					0.9017	1.1129e-07	0.0001246	0.0872	0.0873						0.9028	2.0058e-16	8.7671e-06	0.0592	0.0592						0.9017	1.7837e-12	1.8543e-07	0.0333	0.0333						0.9003	2.3909e-20	9.3002e-06	0.0598	0.0598						0.8396	0.0038
					0.9031	1.0592e-07	0.00011998	0.0869	0.087						0.9042	1.7765e-16	8.2932e-06	0.0587	0.0587						0.9031	1.627e-12	1.7044e-07	0.033	0.033						0.9017	2.0542e-20	8.7948e-06	0.0593	0.0593						0.841	0.0038
					0.9045	1.008e-07	0.00011551	0.0865	0.0866						0.9055	1.5731e-16	7.8435e-06	0.0582	0.0582						0.9045	1.4838e-12	1.5662e-07	0.0326	0.0326						0.9031	1.7643e-20	8.3154e-06	0.0589	0.0589						0.8424	0.0038
					0.9059	9.5912e-08	0.00011119	0.0861	0.0862						0.9069	1.3926e-16	7.4168e-06	0.0576	0.0577						0.9059	1.3529e-12	1.4388e-07	0.0323	0.0323						0.9045	1.515e-20	7.8607e-06	0.0584	0.0585						0.8438	0.0038
					0.9073	9.1254e-08	0.00010701	0.0857	0.0858						0.9082	1.2326e-16	7.0121e-06	0.0571	0.0571						0.9073	1.2333e-12	1.3214e-07	0.032	0.032						0.9059	1.3005e-20	7.4295e-06	0.058	0.058						0.8452	0.0038
					0.9087	8.6813e-08	0.00010298	0.0852	0.0853						0.9096	1.0907e-16	6.6284e-06	0.0566	0.0566						0.9087	1.1241e-12	1.2132e-07	0.0316	0.0316						0.9073	1.116e-20	7.0207e-06	0.0575	0.0575						0.8466	0.0038
					0.9101	8.2579e-08	9.9085e-05	0.0848	0.0849						0.9109	9.6487e-17	6.2645e-06	0.056	0.056						0.9101	1.0244e-12	1.1136e-07	0.0313	0.0313						0.9087	9.5745e-21	6.6332e-06	0.057	0.057						0.848	0.0038
					0.9115	7.8543e-08	9.5324e-05	0.0843	0.0844						0.9123	8.5339e-17	5.9195e-06	0.0555	0.0555						0.9115	9.3335e-13	1.0219e-07	0.0309	0.0309						0.9101	8.2118e-21	6.2659e-06	0.0565	0.0566						0.8494	0.0038
					0.913	7.4697e-08	9.1693e-05	0.0838	0.0839						0.9136	7.5461e-17	5.5925e-06	0.0549	0.0549						0.913	8.5023e-13	9.3753e-08	0.0306	0.0306						0.9115	7.0411e-21	5.9179e-06	0.0561	0.0561						0.8509	0.0038
					0.9144	7.1031e-08	8.8188e-05	0.0833	0.0834						0.915	6.671e-17	5.2827e-06	0.0543	0.0544						0.9144	7.7436e-13	8.5986e-08	0.0302	0.0302						0.913	6.0355e-21	5.5882e-06	0.0555	0.0556						0.8523	0.0038
					0.915	6.945e-08	8.6661e-05	0.0831	0.0832						0.915	6.671e-17	5.2827e-06	0.0543	0.0544						0.915	7.4264e-13	8.272e-08	0.0301	0.0301						0.9144	5.1721e-21	5.2759e-06	0.055	0.055						0.8537	0.0038
					0.9158	6.7538e-08	8.4805e-05	0.0828	0.0829						0.9164	5.8961e-17	4.9891e-06	0.0538	0.0538						0.9158	7.0513e-13	7.8841e-08	0.0299	0.0299						0.915	4.8269e-21	5.1417e-06	0.0548	0.0548						0.855	0.0038
					0.9172	6.421e-08	8.1539e-05	0.0823	0.0823						0.9177	5.21e-17	4.711e-06	0.0532	0.0532						0.9172	6.4196e-13	7.227e-08	0.0295	0.0295						0.9158	4.4309e-21	4.9801e-06	0.0545	0.0545						0.8551	0.0038
					0.9186	6.104e-08	7.8389e-05	0.0817	0.0818						0.9191	4.6026e-17	4.4476e-06	0.0526	0.0526						0.9186	5.8435e-13	6.6229e-08	0.0292	0.0292						0.9172	3.7948e-21	4.7001e-06	0.054	0.054						0.8565	0.0038
					0.92	5.8019e-08	7.5349e-05	0.0811	0.0812						0.9204	4.0651e-17	4.1982e-06	0.052	0.052						0.92	5.318e-13	6.0676e-08	0.0288	0.0288						0.9186	3.2491e-21	4.435e-06	0.0535	0.0535						0.8579	0.0038
					0.9214	5.5143e-08	7.2416e-05	0.0805	0.0806						0.9218	3.5896e-17	3.962e-06	0.0514	0.0514						0.9214	4.8389e-13	5.5573e-08	0.0284	0.0284						0.92	2.7811e-21	4.1841e-06	0.0529	0.0529						0.8593	0.0038
					0.9228	5.2403e-08	6.9588e-05	0.0799	0.08						0.9231	3.1689e-17	3.7385e-06	0.0508	0.0508						0.9228	4.4021e-13	5.0886e-08	0.0281	0.0281						0.9214	2.3799e-21	3.9467e-06	0.0524	0.0524						0.8607	0.0038
					0.9242	4.9794e-08	6.6861e-05	0.0793	0.0794						0.9245	2.7969e-17	3.527e-06	0.0502	0.0502						0.9242	4.004e-13	4.6581e-08	0.0277	0.0277						0.9228	2.0359e-21	3.7221e-06	0.0518	0.0518						0.8621	0.0038
					0.9257	4.731e-08	6.4232e-05	0.0787	0.0788						0.9258	2.4679e-17	3.3268e-06	0.0496	0.0496						0.9257	3.6412e-13	4.2629e-08	0.0274	0.0274						0.9242	1.7412e-21	3.5096e-06	0.0512	0.0512						0.8636	0.0038
					0.9271	4.4945e-08	6.1697e-05	0.078	0.0781						0.9272	2.1772e-17	3.1375e-06	0.0489	0.0489						0.9271	3.3106e-13	3.9001e-08	0.027	0.027						0.9257	1.4887e-21	3.3086e-06	0.0507	0.0507						0.865	0.0038
					0.9285	4.2694e-08	5.9253e-05	0.0774	0.0774						0.9285	1.9202e-17	2.9583e-06	0.0483	0.0483						0.9285	3.0095e-13	3.5673e-08	0.0266	0.0266						0.9271	1.2724e-21	3.1186e-06	0.0501	0.0501						0.8664	0.0038
					0.9299	4.0551e-08	5.6898e-05	0.0767	0.0768						0.9299	1.6932e-17	2.789e-06	0.0477	0.0477						0.9299	2.7353e-13	3.2619e-08	0.0263	0.0263						0.9285	1.0873e-21	2.939e-06	0.0495	0.0495						0.8678	0.0038
					0.9313	3.8512e-08	5.4629e-05	0.076	0.0761						0.9312	1.4927e-17	2.6288e-06	0.0471	0.0471						0.9313	2.4856e-13	2.9819e-08	0.0259	0.0259						0.9299	9.288e-22	2.7692e-06	0.049	0.049						0.8692	0.0038
					0.9327	3.6571e-08	5.2443e-05	0.0753	0.0754						0.9326	1.3156e-17	2.4774e-06	0.0464	0.0464						0.9327	2.2582e-13	2.7252e-08	0.0255	0.0255						0.9313	7.932e-22	2.6087e-06	0.0484	0.0484						0.8706	0.0038
					0.9341	3.4725e-08	5.0338e-05	0.0746	0.0746						0.9339	1.1593e-17	2.3343e-06	0.0458	0.0458						0.9341	2.0513e-13	2.4899e-08	0.0252	0.0252						0.9327	6.772e-22	2.4571e-06	0.0478	0.0478						0.872	0.0038
					0.9355	3.2968e-08	4.831e-05	0.0739	0.0739						0.9353	1.0213e-17	2.1991e-06	0.0451	0.0451						0.9355	1.8629e-13	2.2743e-08	0.0248	0.0248						0.9341	5.78e-22	2.3139e-06	0.0472	0.0472						0.8734	0.0038
					0.937	3.1296e-08	4.6357e-05	0.0731	0.0732						0.9366	8.9949e-18	2.0713e-06	0.0445	0.0445						0.937	1.6916e-13	2.0768e-08	0.0244	0.0244						0.9355	4.9319e-22	2.1787e-06	0.0466	0.0466						0.8748	0.0037
					0.9384	2.9706e-08	4.4476e-05	0.0724	0.0724						0.938	7.9204e-18	1.9506e-06	0.0439	0.0439						0.9384	1.5357e-13	1.8959e-08	0.0241	0.0241						0.937	4.2071e-22	2.0509e-06	0.046	0.046						0.8763	0.0037
					0.9398	2.8194e-08	4.2666e-05	0.0716	0.0717						0.9393	6.9727e-18	1.8367e-06	0.0432	0.0432						0.9398	1.3939e-13	1.7303e-08	0.0237	0.0237						0.9384	3.5877e-22	1.9303e-06	0.0454	0.0454						0.8777	0.0037
					0.9412	2.6756e-08	4.0924e-05	0.0709	0.0709						0.9407	6.1369e-18	1.729e-06	0.0426	0.0426						0.9412	1.265e-13	1.5787e-08	0.0233	0.0233						0.9398	3.0587e-22	1.8165e-06	0.0448	0.0448						0.8791	0.0037
					0.9426	2.5389e-08	3.9247e-05	0.0701	0.0701						0.942	5.4001e-18	1.6274e-06	0.0419	0.0419						0.9426	1.1478e-13	1.4401e-08	0.023	0.023						0.9412	2.6069e-22	1.7091e-06	0.0442	0.0442						0.8805	0.0037
					0.944	2.4089e-08	3.7633e-05	0.0693	0.0693						0.9447	4.1782e-18	1.441e-06	0.0406	0.0406						0.944	1.0412e-13	1.3132e-08	0.0226	0.0226						0.9426	2.2212e-22	1.6077e-06	0.0436	0.0436						0.8819	0.0037
					0.945	2.3215e-08	3.6537e-05	0.0687	0.0688						0.945	4.0722e-18	1.4235e-06	0.0405	0.0405						0.945	9.7224e-14	1.2307e-08	0.0224	0.0224						0.944	1.892e-22	1.5121e-06	0.043	0.043						0.8833	0.0037
					0.9454	2.2853e-08	3.6081e-05	0.0685	0.0685						0.9461	3.674e-18	1.3556e-06	0.04	0.04						0.9454	9.4436e-14	1.1972e-08	0.0223	0.0223						0.945	1.6902e-22	1.4482e-06	0.0425	0.0425						0.8847	0.0037
					0.9468	2.1678e-08	3.4587e-05	0.0677	0.0677						0.9474	3.2298e-18	1.275e-06	0.0393	0.0393						0.9468	8.5636e-14	1.0912e-08	0.0219	0.0219						0.9454	1.6112e-22	1.4219e-06	0.0423	0.0423						0.885	0.0037
					0.9482	2.0562e-08	3.3151e-05	0.0669	0.0669						0.9488	2.8387e-18	1.199e-06	0.0387	0.0387						0.9482	7.7642e-14	9.9422e-09	0.0215	0.0215						0.9468	1.3716e-22	1.3368e-06	0.0417	0.0417						0.8861	0.0037
					0.9497	1.9501e-08	3.177e-05	0.0661	0.0661						0.9501	2.4944e-18	1.1273e-06	0.038	0.038						0.9497	7.038e-14	9.0565e-09	0.0212	0.0212						0.9482	1.1674e-22	1.2566e-06	0.0411	0.0411						0.8876	0.0037
					0.9511	1.8492e-08	3.0442e-05	0.0653	0.0653						0.9515	2.1913e-18	1.0598e-06	0.0374	0.0374						0.9511	6.3786e-14	8.2475e-09	0.0208	0.0208						0.9511	8.4485e-23	1.1097e-06	0.0399	0.0399						0.889	0.0037
					0.9525	1.7534e-08	2.9165e-05	0.0644	0.0645						0.9528	1.9246e-18	9.9607e-07	0.0368	0.0368						0.9525	5.7798e-14	7.5087e-09	0.0205	0.0205						0.9525	7.1841e-23	1.0426e-06	0.0393	0.0393						0.8904	0.0037
					0.9539	1.6624e-08	2.7938e-05	0.0636	0.0636						0.9542	1.69e-18	9.3603e-07	0.0361	0.0361						0.9539	5.2363e-14	6.8342e-09	0.0201	0.0201						0.9539	6.1073e-23	9.7931e-07	0.0387	0.0387						0.8918	0.0037
					0.9553	1.5759e-08	2.6759e-05	0.0628	0.0628						0.9555	1.4836e-18	8.7945e-07	0.0355	0.0355						0.9553	4.743e-14	6.2186e-09	0.0198	0.0198						0.9553	5.1903e-23	9.1972e-07	0.0381	0.0381						0.8932	0.0037
					0.9567	1.4938e-08	2.5626e-05	0.0619	0.0619						0.9569	1.3021e-18	8.2615e-07	0.0348	0.0348						0.9567	4.2953e-14	5.6569e-09	0.0194	0.0194						0.9567	4.4098e-23	8.6359e-07	0.0375	0.0375						0.8946	0.0037
					0.9581	1.4158e-08	2.4537e-05	0.0611	0.0611						0.9582	1.1426e-18	7.7594e-07	0.0342	0.0342						0.9581	3.8892e-14	5.1445e-09	0.0191	0.0191						0.9581	3.7456e-23	8.1075e-07	0.0368	0.0368						0.896	0.0037
					0.9595	1.3417e-08	2.3491e-05	0.0602	0.0602						0.9596	1.0023e-18	7.2864e-07	0.0336	0.0336						0.9595	3.5208e-14	4.6773e-09	0.0187	0.0187						0.9595	3.1805e-23	7.61e-07	0.0362	0.0362						0.8974	0.0037
					0.9609	1.2714e-08	2.2487e-05	0.0594	0.0594						0.9609	8.7912e-19	6.8411e-07	0.033	0.033						0.9609	3.1867e-14	4.2513e-09	0.0184	0.0184						0.9609	2.6999e-23	7.1417e-07	0.0356	0.0356						0.8988	0.0037
					0.9624	1.2046e-08	2.1522e-05	0.0585	0.0585						0.9623	7.7086e-19	6.4219e-07	0.0323	0.0323						0.9624	2.8837e-14	3.8631e-09	0.0181	0.0181						0.9624	2.2912e-23	6.701e-07	0.035	0.035						0.9003	0.0037
					0.9638	1.1412e-08	2.0596e-05	0.0577	0.0577						0.9636	6.7578e-19	6.0273e-07	0.0317	0.0317						0.9638	2.6091e-14	3.5093e-09	0.0177	0.0177						0.9638	1.9439e-23	6.2864e-07	0.0344	0.0344						0.9017	0.0037
					0.9652	1.081e-08	1.9707e-05	0.0568	0.0568						0.965	5.9229e-19	5.6559e-07	0.0311	0.0311						0.9652	2.3602e-14	3.1871e-09	0.0174	0.0174						0.9652	1.6487e-23	5.8963e-07	0.0338	0.0338						0.9031	0.0037
					0.9666	1.0239e-08	1.8854e-05	0.0559	0.056						0.9664	5.1899e-19	5.3065e-07	0.0305	0.0305						0.9666	2.1346e-14	2.8937e-09	0.0171	0.0171						0.9666	1.398e-23	5.5295e-07	0.0332	0.0332						0.9045	0.0037
					0.968	9.6975e-09	1.8035e-05	0.0551	0.0551						0.9677	4.5466e-19	4.9777e-07	0.0299	0.0299						0.968	1.9302e-14	2.6266e-09	0.0167	0.0167						0.968	1.1851e-23	5.1845e-07	0.0326	0.0326						0.9059	0.0037
					0.9694	9.1833e-09	1.7249e-05	0.0542	0.0542						0.9691	3.9821e-19	4.6685e-07	0.0293	0.0293						0.9694	1.7451e-14	2.3835e-09	0.0164	0.0164						0.9694	1.0043e-23	4.8602e-07	0.032	0.032						0.9073	0.0037
					0.9708	8.6954e-09	1.6495e-05	0.0534	0.0534						0.9704	3.4868e-19	4.3777e-07	0.0287	0.0287						0.9708	1.5774e-14	2.1623e-09	0.0161	0.0161						0.9708	8.508e-24	4.5553e-07	0.0315	0.0315						0.9087	0.0037
					0.9722	8.2325e-09	1.5771e-05	0.0525	0.0525						0.9718	3.0525e-19	4.1043e-07	0.0281	0.0281						0.9722	1.4255e-14	1.9611e-09	0.0158	0.0158						0.9722	7.2058e-24	4.2688e-07	0.0309	0.0309						0.9101	0.0037
					0.9736	7.7935e-09	1.5078e-05	0.0516	0.0517						0.9731	2.6716e-19	3.8473e-07	0.0275	0.0275						0.9736	1.2881e-14	1.7781e-09	0.0155	0.0155						0.9736	6.1012e-24	3.9995e-07	0.0303	0.0303						0.9115	0.0037
					0.975	7.3943e-09	1.444e-05	0.0508	0.0508						0.9745	2.3377e-19	3.6058e-07	0.027	0.027						0.975	1.1687e-14	1.6185e-09	0.0152	0.0152						0.975	5.2013e-24	3.7571e-07	0.0298	0.0298						0.913	0.0037
					0.9751	7.3771e-09	1.4412e-05	0.0508	0.0508						0.975	2.216e-19	3.5133e-07	0.0267	0.0267						0.9751	1.1636e-14	1.6118e-09	0.0152	0.0152						0.9751	5.1645e-24	3.7466e-07	0.0297	0.0297						0.9144	0.0037
					0.9765	6.9822e-09	1.3774e-05	0.0499	0.0499						0.9758	2.0451e-19	3.3788e-07	0.0264	0.0264						0.9765	1.051e-14	1.4606e-09	0.0148	0.0148						0.9765	4.3703e-24	3.509e-07	0.0292	0.0292						0.915	0.0037
					0.9779	6.6077e-09	1.3163e-05	0.0491	0.0491						0.9772	1.7886e-19	3.1655e-07	0.0258	0.0258						0.9779	9.4913e-15	1.3232e-09	0.0145	0.0145						0.9779	3.6972e-24	3.2859e-07	0.0286	0.0286						0.9158	0.0037
					0.9793	6.2526e-09	1.2577e-05	0.0482	0.0482						0.9785	1.564e-19	2.9652e-07	0.0253	0.0253						0.9793	8.5696e-15	1.1985e-09	0.0142	0.0142						0.9793	3.1269e-24	3.0765e-07	0.028	0.028						0.9172	0.0037
					0.9807	5.916e-09	1.2015e-05	0.0474	0.0474						0.9799	1.3673e-19	2.777e-07	0.0247	0.0247						0.9807	7.7359e-15	1.0852e-09	0.0139	0.0139						0.9807	2.6438e-24	2.8798e-07	0.0275	0.0275						0.9186	0.0037
					0.9821	5.5969e-09	1.1476e-05	0.0465	0.0465						0.9812	1.195e-19	2.6003e-07	0.0242	0.0242						0.9821	6.982e-15	9.823e-10	0.0136	0.0136						0.9821	2.2346e-24	2.6952e-07	0.0269	0.0269						0.92	0.0037
					0.9835	5.2945e-09	1.0961e-05	0.0457	0.0457						0.9826	1.0442e-19	2.4345e-07	0.0236	0.0236						0.9835	6.3003e-15	8.8894e-10	0.0134	0.0134						0.9835	1.8883e-24	2.522e-07	0.0264	0.0264						0.9214	0.0037
					0.9849	5.0078e-09	1.0466e-05	0.0449	0.0449						0.9839	9.1219e-20	2.2788e-07	0.0231	0.0231						0.9849	5.6842e-15	8.0425e-10	0.0131	0.0131						0.9849	1.5952e-24	2.3595e-07	0.0258	0.0258						0.9228	0.0037
					0.9864	4.7362e-09	9.9932e-06	0.044	0.044						0.9853	7.967e-20	2.1327e-07	0.0226	0.0226						0.9864	5.1273e-15	7.2742e-10	0.0128	0.0128						0.9864	1.3472e-24	2.2071e-07	0.0253	0.0253						0.9242	0.0037
					0.9878	4.4788e-09	9.5399e-06	0.0432	0.0432						0.9866	6.9567e-20	1.9955e-07	0.022	0.022						0.9878	4.6241e-15	6.5775e-10	0.0125	0.0125						0.9878	1.1374e-24	2.0641e-07	0.0248	0.0248						0.9257	0.0037
					0.9892	4.235e-09	9.1059e-06	0.0424	0.0424						0.988	6.0731e-20	1.8669e-07	0.0215	0.0215						0.9892	4.1695e-15	5.9459e-10	0.0122	0.0122						0.9892	9.6003e-25	1.9301e-07	0.0242	0.0242						0.9271	0.0037
					0.9906	4.004e-09	8.6904e-06	0.0416	0.0416						0.9893	5.3005e-20	1.7463e-07	0.021	0.021						0.9906	3.7589e-15	5.3735e-10	0.012	0.012						0.9906	8.1008e-25	1.8044e-07	0.0237	0.0237						0.9285	0.0037
					0.992	3.7852e-09	8.2927e-06	0.0407	0.0408						0.9907	4.6251e-20	1.6331e-07	0.0205	0.0205						0.992	3.3881e-15	4.8549e-10	0.0117	0.0117						0.992	6.8336e-25	1.6866e-07	0.0232	0.0232						0.9299	0.0037
					0.9934	3.578e-09	7.9121e-06	0.0399	0.0399						0.992	4.0348e-20	1.5271e-07	0.02	0.02						0.9934	3.0533e-15	4.3852e-10	0.0114	0.0114						0.9934	5.7629e-25	1.5762e-07	0.0227	0.0227						0.9313	0.0037
					0.9948	3.3818e-09	7.5478e-06	0.0391	0.0391						0.9934	3.519e-20	1.4276e-07	0.0195	0.0195						0.9948	2.751e-15	3.9598e-10	0.0112	0.0112						0.9948	4.8586e-25	1.4728e-07	0.0222	0.0222						0.9327	0.0037
					0.9962	3.196e-09	7.1993e-06	0.0383	0.0384						0.9947	3.0685e-20	1.3344e-07	0.0191	0.0191						0.9962	2.4782e-15	3.5747e-10	0.0109	0.0109						0.9962	4.095e-25	1.3759e-07	0.0217	0.0217						0.9341	0.0037
					0.9976	3.02e-09	6.8659e-06	0.0376	0.0376						0.9961	2.675e-20	1.2471e-07	0.0186	0.0186						0.9976	2.2321e-15	3.2261e-10	0.0106	0.0106						0.9976	3.4505e-25	1.2851e-07	0.0212	0.0212						0.9355	0.0037
					0.9991	2.8535e-09	6.547e-06	0.0368	0.0368						0.9974	2.3314e-20	1.1652e-07	0.0181	0.0181						0.9991	2.01e-15	2.9108e-10	0.0104	0.0104						0.9991	2.9065e-25	1.2002e-07	0.0207	0.0207						0.937	0.0037
					1.0005	2.6958e-09	6.242e-06	0.036	0.036						0.9988	2.0315e-20	1.0886e-07	0.0177	0.0177						1.0005	1.8096e-15	2.6255e-10	0.0102	0.0102						1.0005	2.4477e-25	1.1206e-07	0.0203	0.0203						0.9384	0.0037
					1.0019	2.5466e-09	5.9504e-06	0.0352	0.0352						1.0001	1.7697e-20	1.0168e-07	0.0172	0.0172						1.0019	1.629e-15	2.3676e-10	0.0099	0.0099						1.0019	2.0606e-25	1.0461e-07	0.0198	0.0198						0.9398	0.0037
					1.0033	2.4054e-09	5.6716e-06	0.0345	0.0345						1.0015	1.5414e-20	9.4953e-08	0.0168	0.0168						1.0033	1.4661e-15	2.1344e-10	0.0097	0.0097						1.0033	1.7343e-25	9.7638e-08	0.0193	0.0193						0.9412	0.0037
					1.0047	2.2718e-09	5.405e-06	0.0337	0.0337						1.0028	1.3421e-20	8.8659e-08	0.0163	0.0163						1.0047	1.3192e-15	1.9237e-10	0.0094	0.0094						1.0047	1.4592e-25	9.1115e-08	0.0189	0.0189						0.9426	0.0037
					1.005	2.2443e-09	5.3499e-06	0.0336	0.0336						1.0042	1.1684e-20	8.2767e-08	0.0159	0.0159						1.005	1.2899e-15	1.8816e-10	0.0094	0.0094						1.005	1.4065e-25	8.9782e-08	0.0188	0.0188						0.944	0.0037
					1.0061	2.1453e-09	5.1503e-06	0.033	0.033						1.005	1.075e-20	7.9415e-08	0.0157	0.0157						1.0061	1.1868e-15	1.7333e-10	0.0092	0.0092						1.0061	1.2274e-25	8.5012e-08	0.0184	0.0184						0.945	0.0037
					1.0075	2.0257e-09	4.9069e-06	0.0323	0.0323						1.0055	1.0169e-20	7.7253e-08	0.0155	0.0155						1.0075	1.0675e-15	1.5613e-10	0.009	0.009						1.0075	1.0322e-25	7.9303e-08	0.018	0.018						0.9454	0.0037
					1.0089	1.9126e-09	4.6743e-06	0.0315	0.0315						1.0069	8.8484e-21	7.2093e-08	0.0151	0.0151						1.0089	9.6002e-16	1.406e-10	0.0088	0.0088						1.0089	8.6772e-26	7.3965e-08	0.0175	0.0175						0.9468	0.0037
					1.0103	1.8056e-09	4.4521e-06	0.0308	0.0308						1.0082	7.6976e-21	6.7266e-08	0.0147	0.0147						1.0103	8.6319e-16	1.2658e-10	0.0085	0.0085						1.0103	7.2926e-26	6.8973e-08	0.0171	0.0171						0.9482	0.0037
					1.0118	1.7043e-09	4.2398e-06	0.0301	0.0301						1.0096	6.6949e-21	6.2751e-08	0.0143	0.0143						1.0118	7.7598e-16	1.1393e-10	0.0083	0.0083						1.0118	6.1272e-26	6.4306e-08	0.0167	0.0167						0.9497	0.0037
					1.0132	1.6086e-09	4.0371e-06	0.0294	0.0294						1.0109	5.8214e-21	5.8529e-08	0.0139	0.0139						1.0132	6.9745e-16	1.0251e-10	0.0081	0.0081						1.0132	5.1466e-26	5.9944e-08	0.0163	0.0163						0.9511	0.0037
					1.0146	1.5181e-09	3.8435e-06	0.0287	0.0287						1.0123	5.0607e-21	5.4581e-08	0.0135	0.0135						1.0146	6.2675e-16	9.2214e-11	0.0079	0.0079						1.0146	4.3217e-26	5.5868e-08	0.0158	0.0158						0.9525	0.0037
					1.016	1.4326e-09	3.6587e-06	0.028	0.0281						1.0136	4.3984e-21	5.089e-08	0.0131	0.0131						1.016	5.6311e-16	8.2929e-11	0.0077	0.0077						1.016	3.6279e-26	5.206e-08	0.0154	0.0154						0.9539	0.0037
					1.0174	1.3517e-09	3.4823e-06	0.0274	0.0274						1.015	3.8219e-21	4.7441e-08	0.0127	0.0127						1.0174	5.0583e-16	7.4558e-11	0.0075	0.0075						1.0174	3.0447e-26	4.8502e-08	0.015	0.015						0.9553	0.0037
					1.0188	1.2752e-09	3.3139e-06	0.0267	0.0267						1.0164	3.3201e-21	4.4217e-08	0.0124	0.0124						1.0188	4.543e-16	6.7013e-11	0.0073	0.0073						1.0188	2.5545e-26	4.5179e-08	0.0147	0.0147						0.9567	0.0037
					1.0202	1.203e-09	3.1532e-06	0.0261	0.0261						1.0177	2.8836e-21	4.1205e-08	0.012	0.012						1.0202	4.0794e-16	6.0216e-11	0.0071	0.0071						1.0202	2.1426e-26	4.2077e-08	0.0143	0.0143						0.9581	0.0037
					1.0216	1.1347e-09	2.9999e-06	0.0254	0.0254						1.0191	2.5039e-21	3.8391e-08	0.0117	0.0117						1.0216	3.6624e-16	5.4093e-11	0.0069	0.0069						1.0216	1.7966e-26	3.918e-08	0.0139	0.0139						0.9595	0.0037
					1.023	1.0702e-09	2.8536e-06	0.0248	0.0248						1.0204	2.1736e-21	3.5763e-08	0.0113	0.0113						1.023	3.2874e-16	4.858e-11	0.0067	0.0067						1.023	1.506e-26	3.6476e-08	0.0135	0.0135						0.9609	0.0037
					1.0245	1.0092e-09	2.7141e-06	0.0242	0.0242						1.0218	1.8865e-21	3.3309e-08	0.011	0.011						1.0245	2.9503e-16	4.3616e-11	0.0065	0.0065						1.0245	1.2621e-26	3.3952e-08	0.0132	0.0132						0.9624	0.0037
					1.0259	9.5163e-10	2.581e-06	0.0236	0.0236						1.0231	1.637e-21	3.1018e-08	0.0107	0.0107						1.0259	2.6472e-16	3.9149e-11	0.0064	0.0064						1.0259	1.0574e-26	3.1598e-08	0.0128	0.0128						0.9638	0.0037
					1.0273	8.9723e-10	2.4541e-06	0.023	0.023						1.0245	1.4201e-21	2.888e-08	0.0104	0.0104						1.0273	2.3748e-16	3.513e-11	0.0062	0.0062						1.0273	8.8561e-27	2.9401e-08	0.0125	0.0125						0.9652	0.0037
					1.0287	8.4585e-10	2.3331e-06	0.0224	0.0224						1.0258	1.2316e-21	2.6884e-08	0.0101	0.0101						1.0287	2.13e-16	3.1515e-11	0.006	0.006						1.0287	7.4153e-27	2.7352e-08	0.0121	0.0121						0.9666	0.0037
					1.0301	7.9733e-10	2.2177e-06	0.0218	0.0218						1.0272	1.068e-21	2.5021e-08	0.0098	0.0098						1.0301	1.9101e-16	2.8264e-11	0.0059	0.0059						1.0301	6.2072e-27	2.5441e-08	0.0118	0.0118						0.968	0.0037
					1.0315	7.5151e-10	2.1078e-06	0.0212	0.0212						1.0285	9.2581e-22	2.3284e-08	0.0095	0.0095						1.0315	1.7126e-16	2.5342e-11	0.0057	0.0057						1.0315	5.1944e-27	2.3659e-08	0.0114	0.0114						0.9694	0.0037
					1.0329	7.0824e-10	2.003e-06	0.0206	0.0206						1.0299	8.024e-22	2.1663e-08	0.0092	0.0092						1.0329	1.5352e-16	2.2716e-11	0.0055	0.0055						1.0329	4.3456e-27	2.1999e-08	0.0111	0.0111						0.9708	0.0037
					1.0343	6.674e-10	1.9031e-06	0.0201	0.0201						1.0312	6.9527e-22	2.0151e-08	0.0089	0.0089						1.0343	1.376e-16	2.0356e-11	0.0054	0.0054						1.0343	3.6345e-27	2.0451e-08	0.0108	0.0108						0.9722	0.0037
					1.035	6.4908e-10	1.858e-06	0.0198	0.0198						1.0326	6.0231e-22	1.8742e-08	0.0086	0.0086						1.035	1.3071e-16	1.9335e-11	0.0053	0.0053						1.035	3.3425e-27	1.9763e-08	0.0107	0.0107						0.9736	0.0037
					1.0358	6.2885e-10	1.808e-06	0.0195	0.0195						1.0339	5.2166e-22	1.7428e-08	0.0083	0.0083						1.0358	1.233e-16	1.8236e-11	0.0052	0.0052						1.0358	3.0389e-27	1.9008e-08	0.0105	0.0105						0.975	0.0037
					1.0372	5.9245e-10	1.7174e-06	0.019	0.019						1.035	4.6491e-22	1.6441e-08	0.0081	0.0081						1.0372	1.1046e-16	1.6333e-11	0.0051	0.0051						1.0372	2.5401e-27	1.7664e-08	0.0102	0.0102						0.9751	0.0037
					1.0386	5.5811e-10	1.6311e-06	0.0185	0.0185						1.0353	4.517e-22	1.6203e-08	0.0081	0.0081						1.0386	9.8948e-17	1.4624e-11	0.0049	0.0049						1.0386	2.1226e-27	1.6412e-08	0.0099	0.0099						0.9765	0.0037
					1.04	5.257e-10	1.5489e-06	0.018	0.018						1.0366	3.9103e-22	1.5062e-08	0.0078	0.0078						1.04	8.8616e-17	1.3091e-11	0.0048	0.0048						1.04	1.7732e-27	1.5246e-08	0.0096	0.0096						0.9779	0.0037
					1.0414	4.9512e-10	1.4706e-06	0.0175	0.0175						1.038	3.3843e-22	1.3998e-08	0.0076	0.0076						1.0414	7.9347e-17	1.1715e-11	0.0046	0.0046						1.0414	1.4809e-27	1.416e-08	0.0093	0.0093						0.9793	0.0037
					1.0428	4.6627e-10	1.3961e-06	0.017	0.017						1.0393	2.9284e-22	1.3007e-08	0.0073	0.0073						1.0428	7.1035e-17	1.0481e-11	0.0045	0.0045						1.0428	1.2365e-27	1.315e-08	0.0091	0.0091						0.9807	0.0037
					1.0442	4.3905e-10	1.3252e-06	0.0165	0.0165						1.0407	2.5333e-22	1.2085e-08	0.0071	0.0071						1.0442	6.3581e-17	9.3739e-12	0.0044	0.0044						1.0442	1.0321e-27	1.2209e-08	0.0088	0.0088						0.9821	0.0037
					1.0456	4.1338e-10	1.2577e-06	0.016	0.016						1.042	2.191e-22	1.1225e-08	0.0068	0.0068						1.0456	5.6899e-17	8.3818e-12	0.0042	0.0042						1.0456	8.6121e-28	1.1333e-08	0.0085	0.0085						0.9835	0.0037
					1.047	3.8916e-10	1.1934e-06	0.0156	0.0156						1.0434	1.8945e-22	1.0425e-08	0.0066	0.0066						1.047	5.0909e-17	7.4926e-12	0.0041	0.0041						1.047	7.1842e-28	1.0518e-08	0.0083	0.0083						0.9849	0.0037
					1.0485	3.6633e-10	1.1323e-06	0.0151	0.0151						1.0447	1.6378e-22	9.6807e-09	0.0064	0.0064						1.0485	4.5541e-17	6.6959e-12	0.004	0.004						1.0485	5.9914e-28	9.7604e-09	0.008	0.008						0.9864	0.0037
					1.0499	3.448e-10	1.0742e-06	0.0147	0.0147						1.0461	1.4155e-22	8.9875e-09	0.0062	0.0062						1.0499	4.0732e-17	5.9823e-12	0.0039	0.0039						1.0499	4.9952e-28	9.0555e-09	0.0078	0.0078						0.9878	0.0037
					1.0513	3.245e-10	1.0189e-06	0.0142	0.0142						1.0474	1.2231e-22	8.3425e-09	0.006	0.006						1.0513	3.6424e-17	5.3433e-12	0.0037	0.0037						1.0513	4.1635e-28	8.3999e-09	0.0075	0.0075						0.9892	0.0037
					1.0527	3.0536e-10	9.6628e-07	0.0138	0.0138						1.0488	1.0566e-22	7.7424e-09	0.0058	0.0058						1.0527	3.2565e-17	4.7713e-12	0.0036	0.0036						1.0527	3.4692e-28	7.7904e-09	0.0073	0.0073						0.9906	0.0037
					1.0541	2.8732e-10	9.1627e-07	0.0134	0.0134						1.0501	9.1256e-23	7.1842e-09	0.0056	0.0056						1.0541	2.9109e-17	4.2593e-12	0.0035	0.0035						1.0541	2.8899e-28	7.2238e-09	0.0071	0.0071						0.992	0.0037
					1.0555	2.7032e-10	8.6873e-07	0.013	0.013						1.0515	7.8797e-23	6.6651e-09	0.0054	0.0054						1.0555	2.6015e-17	3.8012e-12	0.0034	0.0034						1.0555	2.4067e-28	6.6971e-09	0.0068	0.0068						0.9934	0.0037
					1.0569	2.543e-10	8.2354e-07	0.0126	0.0126						1.0528	6.8023e-23	6.1823e-09	0.0052	0.0052						1.0569	2.3246e-17	3.3915e-12	0.0033	0.0033						1.0569	2.0036e-28	6.2078e-09	0.0066	0.0066						0.9948	0.0037
					1.0583	2.392e-10	7.8058e-07	0.0122	0.0122						1.0542	5.8708e-23	5.7335e-09	0.005	0.005						1.0583	2.0768e-17	3.0251e-12	0.0032	0.0032						1.0583	1.6676e-28	5.7531e-09	0.0064	0.0064						0.9962	0.0037
					1.0597	2.2497e-10	7.3976e-07	0.0118	0.0118						1.0555	5.0658e-23	5.3164e-09	0.0048	0.0048						1.0597	1.855e-17	2.6976e-12	0.0031	0.0031						1.0597	1.3876e-28	5.3308e-09	0.0062	0.0062						0.9976	0.0037
					1.0612	2.1157e-10	7.0098e-07	0.0114	0.0114						1.0569	4.3701e-23	4.9287e-09	0.0047	0.0047						1.0612	1.6566e-17	2.4048e-12	0.003	0.003						1.0612	1.1542e-28	4.9386e-09	0.006	0.006						0.9991	0.0037
					1.0626	1.9894e-10	6.6413e-07	0.0111	0.0111						1.0582	3.769e-23	4.5684e-09	0.0045	0.0045						1.0626	1.4791e-17	2.1433e-12	0.0029	0.0029						1.0626	9.5983e-29	4.5744e-09	0.0058	0.0058						1.0005	0.0037
					1.064	1.8705e-10	6.2913e-07	0.0107	0.0107						1.0596	3.2499e-23	4.2338e-09	0.0043	0.0043						1.064	1.3204e-17	1.9096e-12	0.0028	0.0028						1.064	7.9796e-29	4.2363e-09	0.0056	0.0056						1.0019	0.0037
					1.065	1.7888e-10	6.0491e-07	0.0105	0.0105						1.0609	2.8016e-23	3.9229e-09	0.0042	0.0042						1.065	1.2162e-17	1.7564e-12	0.0027	0.0027						1.065	6.9803e-29	4.007e-09	0.0055	0.0055						1.0033	0.0037
					1.0654	1.7585e-10	5.9589e-07	0.0104	0.0104						1.0623	2.4146e-23	3.6343e-09	0.004	0.004						1.0654	1.1785e-17	1.701e-12	0.0027	0.0027						1.0654	6.6319e-29	3.9225e-09	0.0054	0.0054						1.0047	0.0037
					1.0668	1.653e-10	5.6432e-07	0.01	0.01						1.0636	2.0806e-23	3.3662e-09	0.0039	0.0039						1.0668	1.0517e-17	1.5148e-12	0.0026	0.0026						1.0668	5.5103e-29	3.6312e-09	0.0052	0.0052						1.005	0.0037
					1.0682	1.5537e-10	5.3435e-07	0.0097	0.0097						1.065	1.7923e-23	3.1174e-09	0.0037	0.0037						1.0682	9.3831e-18	1.3485e-12	0.0025	0.0025						1.0682	4.577e-29	3.361e-09	0.0051	0.0051						1.0061	0.0037
					1.0696	1.4602e-10	5.059e-07	0.0094	0.0094						1.065	1.7923e-23	3.1174e-09	0.0037	0.0037						1.0696	8.37e-18	1.2002e-12	0.0024	0.0024						1.0696	3.8008e-29	3.1103e-09	0.0049	0.0049						1.0075	0.0037
					1.071	1.3722e-10	4.789e-07	0.0091	0.0091						1.0664	1.5437e-23	2.8865e-09	0.0036	0.0036						1.071	7.4649e-18	1.0679e-12	0.0024	0.0024						1.071	3.1552e-29	2.8778e-09	0.0047	0.0047						1.0089	0.0037
					1.0724	1.2893e-10	4.5327e-07	0.0088	0.0088						1.0677	1.3292e-23	2.6722e-09	0.0035	0.0035						1.0724	6.6564e-18	9.4996e-13	0.0023	0.0023						1.0724	2.6186e-29	2.6622e-09	0.0046	0.0046						1.0103	0.0037
					1.0739	1.2113e-10	4.2895e-07	0.0085	0.0085						1.0691	1.1442e-23	2.4733e-09	0.0033	0.0033						1.0739	5.9343e-18	8.4479e-13	0.0022	0.0022						1.0739	2.1726e-29	2.4623e-09	0.0044	0.0044						1.0118	0.0037
					1.0753	1.1379e-10	4.0588e-07	0.0082	0.0082						1.0704	9.848e-24	2.2889e-09	0.0032	0.0032						1.0753	5.2896e-18	7.5106e-13	0.0021	0.0021						1.0753	1.8021e-29	2.277e-09	0.0042	0.0042						1.0132	0.0037
					1.0767	1.0689e-10	3.84e-07	0.0079	0.0079						1.0718	8.4738e-24	2.1178e-09	0.0031	0.0031						1.0767	4.714e-18	6.6755e-13	0.0021	0.0021						1.0767	1.4943e-29	2.1052e-09	0.0041	0.0041						1.0146	0.0037
					1.0781	1.0039e-10	3.6324e-07	0.0076	0.0076						1.0731	7.2897e-24	1.9592e-09	0.003	0.003						1.0781	4.2003e-18	5.9316e-13	0.002	0.002						1.0781	1.2387e-29	1.9461e-09	0.004	0.004						1.016	0.0037
					1.0795	9.4279e-11	3.4355e-07	0.0074	0.0074						1.0745	6.2695e-24	1.8121e-09	0.0029	0.0029						1.0795	3.7419e-18	5.2692e-13	0.0019	0.0019						1.0795	1.0266e-29	1.7987e-09	0.0038	0.0038						1.0174	0.0037
					1.0809	8.853e-11	3.2489e-07	0.0071	0.0071						1.0758	5.3909e-24	1.6758e-09	0.0027	0.0027						1.0809	3.3328e-18	4.6794e-13	0.0019	0.0019						1.0809	8.5053e-30	1.6621e-09	0.0037	0.0037						1.0188	0.0037
					1.0823	8.3122e-11	3.072e-07	0.0069	0.0069						1.0772	4.6343e-24	1.5494e-09	0.0026	0.0026						1.0823	2.9679e-18	4.1546e-13	0.0018	0.0018						1.0823	7.0447e-30	1.5356e-09	0.0035	0.0035						1.0202	0.0037
					1.0837	7.8036e-11	2.9043e-07	0.0066	0.0066						1.0785	3.983e-24	1.4323e-09	0.0025	0.0025						1.0837	2.6425e-18	3.6876e-13	0.0017	0.0017						1.0837	5.8332e-30	1.4185e-09	0.0034	0.0034						1.0216	0.0037
					1.0852	7.3254e-11	2.7453e-07	0.0064	0.0064						1.0799	3.4224e-24	1.3239e-09	0.0024	0.0024						1.0852	2.3523e-18	3.2722e-13	0.0017	0.0017						1.0852	4.8286e-30	1.3101e-09	0.0033	0.0033						1.023	0.0037
					1.0866	6.8757e-11	2.5947e-07	0.0062	0.0062						1.0812	2.94e-24	1.2234e-09	0.0023	0.0023						1.0866	2.0936e-18	2.9028e-13	0.0016	0.0016						1.0866	3.996e-30	1.2097e-09	0.0032	0.0032						1.0245	0.0037
					1.088	6.4529e-11	2.452e-07	0.0059	0.0059						1.0826	2.5251e-24	1.1303e-09	0.0022	0.0022						1.088	1.8629e-18	2.5744e-13	0.0015	0.0015						1.088	3.3059e-30	1.1168e-09	0.0031	0.0031						1.0259	0.0037
					1.0894	6.0555e-11	2.3168e-07	0.0057	0.0057						1.0839	2.1681e-24	1.0442e-09	0.0022	0.0022						1.0894	1.6574e-18	2.2825e-13	0.0015	0.0015						1.0894	2.7343e-30	1.0309e-09	0.0029	0.0029						1.0273	0.0037
					1.0908	5.682e-11	2.1887e-07	0.0055	0.0055						1.0853	1.8613e-24	9.6442e-10	0.0021	0.0021						1.0908	1.4743e-18	2.0232e-13	0.0014	0.0014						1.0908	2.2608e-30	9.5142e-10	0.0028	0.0028						1.0287	0.0037
					1.0922	5.3309e-11	2.0674e-07	0.0053	0.0053						1.0866	1.5974e-24	8.9059e-10	0.002	0.002						1.0922	1.3111e-18	1.7928e-13	0.0014	0.0014						1.0922	1.8688e-30	8.779e-10	0.0027	0.0027						1.0301	0.0037
					1.0936	5.001e-11	1.9526e-07	0.0051	0.0051						1.088	1.3707e-24	8.2227e-10	0.0019	0.0019						1.0936	1.1658e-18	1.5883e-13	0.0013	0.0013						1.0936	1.5443e-30	8.0991e-10	0.0026	0.0026						1.0315	0.0037
					1.095	4.6974e-11	1.8461e-07	0.0049	0.0049						1.0893	1.1758e-24	7.5905e-10	0.0018	0.0018						1.095	1.039e-18	1.4103e-13	0.0013	0.0013						1.095	1.281e-30	7.4834e-10	0.0025	0.0025						1.0329	0.0037
					1.095	4.691e-11	1.8439e-07	0.0049	0.0049						1.0907	1.0085e-24	7.0057e-10	0.0017	0.0017						1.095	1.0364e-18	1.4067e-13	0.0013	0.0013						1.095	1.2758e-30	7.4705e-10	0.0025	0.0025						1.0343	0.0037
					1.0964	4.3998e-11	1.741e-07	0.0047	0.0047						1.092	8.6471e-25	6.4647e-10	0.0017	0.0017						1.0964	9.212e-19	1.2455e-13	0.0012	0.0012						1.0964	1.0537e-30	6.8895e-10	0.0024	0.0024						1.035	0.0037
					1.0979	4.1262e-11	1.6436e-07	0.0046	0.0046						1.0934	7.4128e-25	5.9645e-10	0.0016	0.0016						1.0979	8.1864e-19	1.1025e-13	0.0012	0.0012						1.0979	8.6999e-31	6.3525e-10	0.0023	0.0023						1.0358	0.0037
					1.0993	3.8692e-11	1.5514e-07	0.0044	0.0044						1.0947	6.3532e-25	5.502e-10	0.0015	0.0015						1.0993	7.2736e-19	9.7561e-14	0.0011	0.0011						1.0993	7.1811e-31	5.8563e-10	0.0022	0.0022						1.0372	0.0037
					1.1007	3.6278e-11	1.4642e-07	0.0042	0.0042						1.095	6.16e-25	5.4138e-10	0.0015	0.0015						1.1007	6.4613e-19	8.6311e-14	0.0011	0.0011						1.1007	5.9258e-31	5.3978e-10	0.0022	0.0022						1.0386	0.0037
					1.1021	3.4011e-11	1.3817e-07	0.0041	0.0041						1.0961	5.4437e-25	5.0745e-10	0.0015	0.0015						1.1021	5.7387e-19	7.6338e-14	0.0011	0.0011						1.1021	4.8885e-31	4.9744e-10	0.0021	0.0021						1.04	0.0037
					1.1035	3.1882e-11	1.3036e-07	0.0039	0.0039						1.0974	4.6634e-25	4.6793e-10	0.0014	0.0014						1.1035	5.0959e-19	6.7498e-14	0.001	0.001						1.1035	4.0316e-31	4.5833e-10	0.002	0.002						1.0414	0.0037
					1.1049	2.9884e-11	1.2298e-07	0.0038	0.0038						1.0988	3.994e-25	4.3142e-10	0.0013	0.0013						1.1049	4.5243e-19	5.9666e-14	0.00098011	0.00098011						1.1049	3.324e-31	4.2222e-10	0.0019	0.0019						1.0428	0.0037
					1.1063	2.8007e-11	1.16e-07	0.0036	0.0036						1.1001	3.4199e-25	3.9768e-10	0.0013	0.0013						1.1063	4.0161e-19	5.2729e-14	0.00094243	0.00094243						1.1063	2.7398e-31	3.8889e-10	0.0018	0.0018						1.0442	0.0037
					1.1077	2.6246e-11	1.094e-07	0.0035	0.0035						1.1015	2.9276e-25	3.6652e-10	0.0012	0.0012						1.1077	3.5642e-19	4.6585e-14	0.00090601	0.00090601						1.1077	2.2576e-31	3.5812e-10	0.0018	0.0018						1.0456	0.0037
					1.1091	2.4593e-11	1.0316e-07	0.0033	0.0033						1.1028	2.5056e-25	3.3774e-10	0.0012	0.0012						1.1091	3.1626e-19	4.1146e-14	0.00087082	0.00087082						1.1091	1.8598e-31	3.2972e-10	0.0017	0.0017						1.047	0.0037
					1.1106	2.3041e-11	9.7266e-08	0.0032	0.0032						1.1042	2.144e-25	3.1116e-10	0.0011	0.0011						1.1106	2.8057e-19	3.6332e-14	0.00083683	0.00083683						1.1106	1.5316e-31	3.0353e-10	0.0016	0.0016						1.0485	0.0037
					1.112	2.1585e-11	9.1693e-08	0.0031	0.0031						1.1055	1.8341e-25	2.8662e-10	0.0011	0.0011						1.112	2.4887e-19	3.2072e-14	0.000804	0.000804						1.112	1.261e-31	2.7936e-10	0.0016	0.0016						1.0499	0.0037
					1.1134	2.0219e-11	8.6427e-08	0.0029	0.0029						1.1069	1.5686e-25	2.6398e-10	0.001	0.001						1.1134	2.207e-19	2.8304e-14	0.00077231	0.00077231						1.1134	1.0379e-31	2.5707e-10	0.0015	0.0015						1.0513	0.0037
					1.1148	1.8938e-11	8.1451e-08	0.0028	0.0028						1.1082	1.3412e-25	2.4307e-10	0.00098728	0.00098728						1.1148	1.9568e-19	2.4972e-14	0.00074171	0.00074171						1.1148	8.5399e-32	2.3652e-10	0.0014	0.0014						1.0527	0.0037
					1.1162	1.7735e-11	7.6751e-08	0.0027	0.0027						1.1096	1.1466e-25	2.2379e-10	0.00094324	0.00094324						1.1162	1.7347e-19	2.2027e-14	0.00071218	0.00071218						1.1162	7.0249e-32	2.1757e-10	0.0014	0.0014						1.0541	0.0037
					1.1176	1.6607e-11	7.2312e-08	0.0026	0.0026						1.1109	9.7993e-26	2.0599e-10	0.00090094	0.00090094						1.1176	1.5375e-19	1.9423e-14	0.00068369	0.00068369						1.1176	5.777e-32	2.001e-10	0.0013	0.0013						1.0555	0.0037
					1.119	1.555e-11	6.812e-08	0.0025	0.0025						1.1123	8.3731e-26	1.8958e-10	0.00086033	0.00086033						1.119	1.3625e-19	1.7122e-14	0.0006562	0.0006562						1.119	4.7494e-32	1.84e-10	0.0013	0.0013						1.0569	0.0037
					1.1204	1.4558e-11	6.4162e-08	0.0024	0.0024						1.1136	7.1528e-26	1.7444e-10	0.00082135	0.00082135						1.1204	1.2071e-19	1.509e-14	0.00062969	0.00062969						1.1204	3.9035e-32	1.6916e-10	0.0012	0.0012						1.0583	0.0037
					1.1218	1.3628e-11	6.0425e-08	0.0023	0.0023						1.115	6.109e-26	1.6049e-10	0.00078394	0.00078394						1.1218	1.0693e-19	1.3296e-14	0.00060413	0.00060413						1.1218	3.2074e-32	1.555e-10	0.0012	0.0012						1.0597	0.0037
					1.1233	1.2756e-11	5.6898e-08	0.0022	0.0022						1.1164	5.2162e-26	1.4762e-10	0.00074805	0.00074805						1.1233	9.4701e-20	1.1711e-14	0.00057949	0.00057949						1.1233	2.6346e-32	1.4291e-10	0.0011	0.0011						1.0612	0.0037
					1.1247	1.1938e-11	5.3569e-08	0.0021	0.0021						1.1177	4.4529e-26	1.3576e-10	0.00071363	0.00071363						1.1247	8.3856e-20	1.0313e-14	0.00055574	0.00055574						1.1247	2.1635e-32	1.3131e-10	0.0011	0.0011						1.0626	0.0037
					1.125	1.1754e-11	5.2817e-08	0.0021	0.0021						1.1191	3.8004e-26	1.2483e-10	0.00068063	0.00068063						1.125	8.15e-20	1.001e-14	0.00055031	0.00055031						1.125	2.0659e-32	1.2874e-10	0.0011	0.0011						1.064	0.0037
					1.1261	1.1172e-11	5.0427e-08	0.002	0.002						1.1204	3.2428e-26	1.1477e-10	0.000649	0.000649						1.1261	7.4239e-20	9.079e-15	0.00053286	0.00053286						1.1261	1.7761e-32	1.2064e-10	0.001	0.001						1.065	0.0037
					1.1275	1.0454e-11	4.7463e-08	0.0019	0.0019						1.1218	2.7663e-26	1.0549e-10	0.00061869	0.00061869						1.1275	6.5712e-20	7.9906e-15	0.00051081	0.00051081						1.1275	1.4577e-32	1.1081e-10	0.00097317	0.00097317						1.0654	0.0037
					1.1289	9.7807e-12	4.4667e-08	0.0018	0.0018						1.1231	2.3593e-26	9.6946e-11	0.00058964	0.00058964						1.1289	5.8154e-20	7.0307e-15	0.00048958	0.00048958						1.1289	1.196e-32	1.0177e-10	0.00093111	0.00093111						1.0668	0.0037
					1.1303	9.1499e-12	4.203e-08	0.0018	0.0018						1.1245	2.0117e-26	8.9079e-11	0.00056183	0.00056183						1.1303	5.1455e-20	6.1844e-15	0.00046914	0.00046914						1.1303	9.8103e-33	9.3442e-11	0.00089067	0.00089067						1.0682	0.0037
					1.1317	8.559e-12	3.9542e-08	0.0017	0.0017						1.125	1.8873e-26	8.6109e-11	0.00055103	0.00055103						1.1317	4.552e-20	5.4385e-15	0.00044945	0.00044945						1.1317	8.0446e-33	8.5783e-11	0.00085179	0.00085179						1.0696	0.0037
					1.1331	8.0053e-12	3.7197e-08	0.0016	0.0016						1.1258	1.7149e-26	8.1835e-11	0.00053519	0.00053519						1.1331	4.0261e-20	4.7813e-15	0.00043051	0.00043051						1.1331	6.5948e-33	7.8738e-11	0.00081442	0.00081442						1.071	0.0037
					1.1345	7.4866e-12	3.4985e-08	0.0015	0.0015						1.1272	1.4616e-26	7.5167e-11	0.00050969	0.00050969						1.1345	3.5604e-20	4.2024e-15	0.00041228	0.00041228						1.1345	5.4047e-33	7.2258e-11	0.00077851	0.00077851						1.0724	0.0037
					1.136	7.0009e-12	3.2901e-08	0.0015	0.0015						1.1285	1.2454e-26	6.903e-11	0.00048529	0.00048529						1.136	3.1479e-20	3.6925e-15	0.00039474	0.00039474						1.136	4.4281e-33	6.63e-11	0.00074402	0.00074402						1.0739	0.0037
					1.1374	6.5459e-12	3.0936e-08	0.0014	0.0014						1.1299	1.0609e-26	6.3383e-11	0.00046195	0.00046195						1.1374	2.7826e-20	3.2436e-15	0.00037787	0.00037787						1.1374	3.627e-33	6.0821e-11	0.00071089	0.00071089						1.0753	0.0037
					1.1388	6.1198e-12	2.9084e-08	0.0013	0.0013						1.1312	9.0354e-27	5.8188e-11	0.00043962	0.00043962						1.1388	2.4593e-20	2.8485e-15	0.00036165	0.00036165						1.1388	2.9699e-33	5.5786e-11	0.00067908	0.00067908						1.0767	0.0037
					1.1402	5.7209e-12	2.7339e-08	0.0013	0.0013						1.1326	7.6935e-27	5.3408e-11	0.00041826	0.00041826						1.1402	2.1732e-20	2.5009e-15	0.00034606	0.00034606						1.1402	2.4312e-33	5.1157e-11	0.00064854	0.00064854						1.0781	0.0037
					1.1416	5.3474e-12	2.5695e-08	0.0012	0.0012						1.1339	6.5493e-27	4.9013e-11	0.00039785	0.00039785						1.1416	1.9199e-20	2.195e-15	0.00033107	0.00033107						1.1416	1.9896e-33	4.6905e-11	0.00061923	0.00061923						1.0795	0.0037
					1.143	4.9977e-12	2.4147e-08	0.0012	0.0012						1.1353	5.574e-27	4.4971e-11	0.00037834	0.00037834						1.143	1.6959e-20	1.9261e-15	0.00031666	0.00031666						1.143	1.6278e-33	4.2998e-11	0.00059111	0.00059111						1.0809	0.0037
					1.1444	4.6705e-12	2.2689e-08	0.0011	0.0011						1.1366	4.7428e-27	4.1256e-11	0.0003597	0.0003597						1.1444	1.4977e-20	1.6896e-15	0.00030282	0.00030282						1.1444	1.3314e-33	3.9409e-11	0.00056414	0.00056414						1.0823	0.0037
					1.1458	4.3641e-12	2.1315e-08	0.0011	0.0011						1.138	4.0346e-27	3.784e-11	0.00034189	0.00034189						1.1458	1.3224e-20	1.4818e-15	0.00028953	0.00028953						1.1458	1.0886e-33	3.6113e-11	0.00053828	0.00053828						1.0837	0.0037
					1.1473	4.0775e-12	2.0022e-08	0.001	0.001						1.1393	3.4314e-27	3.4701e-11	0.00032489	0.00032489						1.1473	1.1675e-20	1.2992e-15	0.00027676	0.00027676						1.1473	8.8989e-34	3.3087e-11	0.00051348	0.00051348						1.0852	0.0037
					1.1487	3.8092e-12	1.8805e-08	0.00097344	0.00097346						1.1407	2.9177e-27	3.1817e-11	0.00030865	0.00030865						1.1487	1.0305e-20	1.1388e-15	0.00026451	0.00026451						1.1487	7.2722e-34	3.0309e-11	0.00048972	0.00048972						1.0866	0.0037
					1.1501	3.5583e-12	1.7659e-08	0.00092823	0.00092824						1.142	2.4803e-27	2.9167e-11	0.00029316	0.00029316						1.1501	9.0935e-21	9.9786e-16	0.00025274	0.00025274						1.1501	5.9411e-34	2.7759e-11	0.00046695	0.00046695						1.088	0.0037
					1.1515	3.3235e-12	1.6581e-08	0.00088489	0.00088491						1.1434	2.108e-27	2.6734e-11	0.00027838	0.00027838						1.1515	8.0233e-21	8.7417e-16	0.00024145	0.00024145						1.1515	4.8524e-34	2.5419e-11	0.00044513	0.00044513						1.0894	0.0037
					1.1529	3.1038e-12	1.5566e-08	0.00084337	0.00084339						1.1447	1.7911e-27	2.4498e-11	0.00026427	0.00026427						1.1529	7.0777e-21	7.656e-16	0.00023062	0.00023062						1.1529	3.962e-34	2.3272e-11	0.00042423	0.00042423						1.0908	0.0037
					1.1543	2.8984e-12	1.4611e-08	0.0008036	0.00080361						1.1461	1.5216e-27	2.2446e-11	0.00025082	0.00025082						1.1543	6.2423e-21	6.7032e-16	0.00022023	0.00022023						1.1543	3.234e-34	2.1303e-11	0.00040423	0.00040423						1.0922	0.0037
					1.155	2.8028e-12	1.4165e-08	0.00078475	0.00078477						1.1474	1.2923e-27	2.0562e-11	0.000238	0.000238						1.155	5.8698e-21	6.2806e-16	0.0002153	0.0002153						1.155	2.9279e-34	2.0399e-11	0.00039475	0.00039475						1.0936	0.0037
					1.1557	2.7063e-12	1.3713e-08	0.00076551	0.00076553						1.1488	1.0973e-27	1.8833e-11	0.00022577	0.00022577						1.1557	5.5045e-21	5.8675e-16	0.00021026	0.00021026						1.1557	2.6391e-34	1.9496e-11	0.00038508	0.00038508						1.095	0.0037
					1.1571	2.5266e-12	1.2869e-08	0.00072905	0.00072906						1.1501	9.3147e-28	1.7246e-11	0.00021413	0.00021413						1.1571	4.853e-21	5.1345e-16	0.0002007	0.0002007						1.1571	2.153e-34	1.784e-11	0.00036675	0.00036675						1.095	0.0037
					1.1585	2.3586e-12	1.2074e-08	0.00069415	0.00069416						1.1515	7.9054e-28	1.579e-11	0.00020303	0.00020303						1.1585	4.2778e-21	4.4919e-16	0.00019154	0.00019154						1.1585	1.7559e-34	1.6321e-11	0.00034921	0.00034921						1.0964	0.0037
					1.16	2.2016e-12	1.1327e-08	0.00066076	0.00066077						1.1528	6.7078e-28	1.4455e-11	0.00019246	0.00019246						1.16	3.7701e-21	3.9286e-16	0.00018276	0.00018276						1.16	1.4316e-34	1.4929e-11	0.00033244	0.00033244						1.0979	0.0037
					1.1614	2.0548e-12	1.0625e-08	0.00062882	0.00062883						1.1542	5.6903e-28	1.323e-11	0.0001824	0.0001824						1.1614	3.322e-21	3.4351e-16	0.00017435	0.00017435						1.1614	1.1669e-34	1.3653e-11	0.0003164	0.0003164						1.0993	0.0037
					1.1628	1.9176e-12	9.9645e-09	0.00059827	0.00059828						1.155	5.1549e-28	1.2544e-11	0.00017659	0.00017659						1.1628	2.9266e-21	3.0027e-16	0.00016629	0.00016629						1.1628	9.509e-35	1.2484e-11	0.00030106	0.00030106						1.1007	0.0037
					1.1642	1.7893e-12	9.344e-09	0.00056907	0.00056908						1.1555	4.826e-28	1.2106e-11	0.00017282	0.00017282						1.1642	2.5778e-21	2.624e-16	0.00015857	0.00015857						1.1642	7.7464e-35	1.1413e-11	0.0002864	0.0002864						1.1021	0.0037
					1.1656	1.6695e-12	8.7609e-09	0.00054115	0.00054116						1.1569	4.092e-28	1.1076e-11	0.0001637	0.0001637						1.1656	2.2701e-21	2.2925e-16	0.00015118	0.00015118						1.1656	6.3087e-35	1.0432e-11	0.00027239	0.00027239						1.1035	0.0037
					1.167	1.5575e-12	8.2129e-09	0.00051448	0.00051449						1.1582	3.4689e-28	1.0132e-11	0.00015503	0.00015503						1.167	1.9987e-21	2.0023e-16	0.0001441	0.0001441						1.167	5.1363e-35	9.5335e-12	0.00025901	0.00025901						1.1049	0.0037
					1.1684	1.4528e-12	7.6982e-09	0.000489	0.00048901						1.1596	2.9399e-28	9.2669e-12	0.00014678	0.00014678						1.1684	1.7595e-21	1.7483e-16	0.00013733	0.00013733						1.1684	4.1807e-35	8.7108e-12	0.00024623	0.00024623						1.1063	0.0037
					1.1698	1.3551e-12	7.2147e-09	0.00046467	0.00046468						1.1609	2.4911e-28	8.474e-12	0.00013893	0.00013893						1.1698	1.5486e-21	1.5262e-16	0.00013085	0.00013085						1.1698	3.4018e-35	7.9577e-12	0.00023403	0.00023403						1.1077	0.0037
					1.1712	1.2638e-12	6.7606e-09	0.00044144	0.00044144						1.1623	2.1102e-28	7.7475e-12	0.00013148	0.00013148						1.1712	1.3628e-21	1.3319e-16	0.00012465	0.00012465						1.1712	2.7673e-35	7.2683e-12	0.00022238	0.00022238						1.1091	0.0037
					1.1727	1.1785e-12	6.3341e-09	0.00041926	0.00041927						1.1636	1.7872e-28	7.0821e-12	0.00012439	0.00012439						1.1727	1.199e-21	1.162e-16	0.00011872	0.00011872						1.1727	2.2505e-35	6.6375e-12	0.00021126	0.00021126						1.1106	0.0037
					1.1741	1.0988e-12	5.9337e-09	0.0003981	0.00039811						1.165	1.5133e-28	6.4727e-12	0.00011765	0.00011765						1.1741	1.0547e-21	1.0135e-16	0.00011305	0.00011305						1.1741	1.8297e-35	6.0603e-12	0.00020065	0.00020065						1.112	0.0037
					1.1755	1.0245e-12	5.5579e-09	0.00037792	0.00037792						1.1664	1.281e-28	5.9146e-12	0.00011126	0.00011126						1.1755	9.2756e-22	8.8378e-17	0.00010763	0.00010763						1.1755	1.4871e-35	5.5323e-12	0.00019053	0.00019053						1.1134	0.0037
					1.1769	9.5504e-13	5.205e-09	0.00035867	0.00035867						1.1677	1.0842e-28	5.4037e-12	0.00010518	0.00010518						1.1769	8.1561e-22	7.7043e-17	0.00010244	0.00010244						1.1769	1.2083e-35	5.0494e-12	0.00018088	0.00018088						1.1148	0.0037
					1.1783	8.9021e-13	4.8739e-09	0.00034031	0.00034032						1.1691	9.1737e-29	4.9361e-12	9.9415e-05	9.9415e-05						1.1783	7.1704e-22	6.7144e-17	9.7489e-05	9.7489e-05						1.1783	9.8154e-36	4.6078e-12	0.00017168	0.00017168						1.1162	0.0037
					1.1797	8.297e-13	4.5632e-09	0.00032282	0.00032282						1.1704	7.7604e-29	4.5081e-12	9.394e-05	9.394e-05						1.1797	6.3026e-22	5.85e-17	9.2756e-05	9.2756e-05						1.1797	7.9708e-36	4.2041e-12	0.00016291	0.00016291						1.1176	0.0037
					1.1811	7.7321e-13	4.2717e-09	0.00030614	0.00030615						1.1718	6.5633e-29	4.1165e-12	8.8746e-05	8.8746e-05						1.1811	5.5389e-22	5.0955e-17	8.8235e-05	8.8235e-05						1.1811	6.4711e-36	3.835e-12	0.00015455	0.00015455						1.119	0.0037
					1.1825	7.205e-13	3.9983e-09	0.00029026	0.00029026						1.1731	5.5495e-29	3.7582e-12	8.3818e-05	8.3818e-05						1.1825	4.8667e-22	4.4371e-17	8.3918e-05	8.3918e-05						1.1825	5.252e-36	3.4977e-12	0.00014659	0.00014659						1.1204	0.0037
					1.1839	6.713e-13	3.7418e-09	0.00027513	0.00027514						1.1745	4.6913e-29	3.4305e-12	7.9145e-05	7.9145e-05						1.1839	4.2753e-22	3.8628e-17	7.9795e-05	7.9795e-05						1.1839	4.2614e-36	3.1895e-12	0.000139	0.000139						1.1218	0.0037
					1.185	6.3682e-13	3.5612e-09	0.00026434	0.00026434						1.1758	3.9648e-29	3.1308e-12	7.4714e-05	7.4714e-05						1.185	3.8816e-22	3.4833e-17	7.6847e-05	7.6847e-05						1.185	3.6465e-36	2.9774e-12	0.00013359	0.00013359						1.1233	0.0037
					1.1854	6.254e-13	3.5013e-09	0.00026073	0.00026073						1.1772	3.3501e-29	2.8568e-12	7.0513e-05	7.0513e-05						1.1854	3.7551e-22	3.3618e-17	7.586e-05	7.586e-05						1.1854	3.4566e-36	2.9079e-12	0.00013178	0.00013178						1.1247	0.0037
					1.1868	5.8258e-13	3.2757e-09	0.00024702	0.00024702						1.1785	2.83e-29	2.6064e-12	6.6533e-05	6.6533e-05						1.1868	3.2975e-22	2.9251e-17	7.2104e-05	7.2104e-05						1.1868	2.803e-36	2.6507e-12	0.0001249	0.0001249						1.125	0.0037
					1.1882	5.4262e-13	3.0643e-09	0.00023397	0.00023397						1.1799	2.3901e-29	2.3774e-12	6.2762e-05	6.2762e-05						1.1882	2.8952e-22	2.5443e-17	6.852e-05	6.852e-05						1.1882	2.2724e-36	2.4158e-12	0.00011836	0.00011836						1.1261	0.0037
					1.1896	5.0536e-13	2.8661e-09	0.00022155	0.00022155						1.1812	2.0181e-29	2.1682e-12	5.919e-05	5.919e-05						1.1896	2.5414e-22	2.2126e-17	6.5101e-05	6.5101e-05						1.1896	1.8417e-36	2.2013e-12	0.00011213	0.00011213						1.1275	0.0037
					1.191	4.706e-13	2.6803e-09	0.00020974	0.00020975						1.1826	1.7036e-29	1.977e-12	5.5808e-05	5.5808e-05						1.191	2.2305e-22	1.9235e-17	6.184e-05	6.184e-05						1.191	1.4921e-36	2.0055e-12	0.00010621	0.00010621						1.1289	0.0037
					1.1924	4.3819e-13	2.5062e-09	0.00019852	0.00019852						1.1839	1.4378e-29	1.8024e-12	5.2606e-05	5.2606e-05						1.1924	1.9572e-22	1.6718e-17	5.8731e-05	5.8731e-05						1.1924	1.2086e-36	1.8268e-12	0.00010057	0.00010057						1.1303	0.0037
					1.1938	4.0797e-13	2.3431e-09	0.00018784	0.00018785						1.185	1.2551e-29	1.6736e-12	5.0168e-05	5.0168e-05						1.1938	1.7171e-22	1.4526e-17	5.5766e-05	5.5766e-05						1.1938	9.7869e-37	1.6637e-12	9.5216e-05	9.5216e-05						1.1317	0.0037
					1.1952	3.7979e-13	2.1903e-09	0.0001777	0.0001777						1.1853	1.2132e-29	1.6429e-12	4.9576e-05	4.9576e-05						1.1952	1.5062e-22	1.2618e-17	5.2941e-05	5.2941e-05						1.1952	7.9228e-37	1.5149e-12	9.0123e-05	9.0123e-05						1.1331	0.0037
					1.1967	3.5352e-13	2.0471e-09	0.00016806	0.00016806						1.1866	1.0234e-29	1.4972e-12	4.6709e-05	4.6709e-05						1.1967	1.3209e-22	1.0958e-17	5.0248e-05	5.0248e-05						1.1967	6.4119e-37	1.3792e-12	8.5284e-05	8.5284e-05						1.1345	0.0037
					1.1981	3.2903e-13	1.9131e-09	0.00015891	0.00015891						1.188	8.6313e-30	1.3642e-12	4.3996e-05	4.3996e-05						1.1981	1.1582e-22	9.5135e-18	4.7683e-05	4.7683e-05						1.1981	5.1876e-37	1.2553e-12	8.0685e-05	8.0685e-05						1.136	0.0037
					1.1995	3.062e-13	1.7875e-09	0.00015021	0.00015021						1.1893	7.2778e-30	1.2428e-12	4.1432e-05	4.1432e-05						1.1995	1.0153e-22	8.2571e-18	4.5239e-05	4.5239e-05						1.1995	4.1959e-37	1.1424e-12	7.6317e-05	7.6317e-05						1.1374	0.0037
					1.2009	2.8493e-13	1.67e-09	0.00014196	0.00014196						1.1907	6.135e-30	1.1321e-12	3.9007e-05	3.9007e-05						1.2009	8.8994e-23	7.1648e-18	4.2912e-05	4.2912e-05						1.2009	3.3928e-37	1.0395e-12	7.2169e-05	7.2169e-05						1.1388	0.0037
					1.2023	2.6511e-13	1.56e-09	0.00013413	0.00013413						1.192	5.1706e-30	1.031e-12	3.6715e-05	3.6715e-05						1.2023	7.7988e-23	6.2152e-18	4.0697e-05	4.0697e-05						1.2023	2.7426e-37	9.4565e-13	6.8231e-05	6.8231e-05						1.1402	0.0037
					1.2037	2.4664e-13	1.457e-09	0.00012669	0.0001267						1.1934	4.3567e-30	9.3872e-13	3.455e-05	3.455e-05						1.2037	6.833e-23	5.3901e-18	3.8588e-05	3.8588e-05						1.2037	2.2164e-37	8.6013e-13	6.4493e-05	6.4493e-05						1.1416	0.0037
					1.2051	2.2943e-13	1.3606e-09	0.00011964	0.00011965						1.1947	3.67e-30	8.5458e-13	3.2504e-05	3.2504e-05						1.2051	5.9856e-23	4.6732e-18	3.658e-05	3.658e-05						1.2051	1.7907e-37	7.822e-13	6.0946e-05	6.0946e-05						1.143	0.0037
					1.2065	2.134e-13	1.2704e-09	0.00011296	0.00011296						1.1961	3.0909e-30	7.7784e-13	3.0572e-05	3.0572e-05						1.2065	5.2424e-23	4.0505e-18	3.4671e-05	3.4671e-05						1.2065	1.4463e-37	7.112e-13	5.758e-05	5.758e-05						1.1444	0.0037
					1.2079	1.9847e-13	1.186e-09	0.00010662	0.00010662						1.1974	2.6026e-30	7.0787e-13	2.8747e-05	2.8747e-05						1.2079	4.5906e-23	3.5099e-18	3.2854e-05	3.2854e-05						1.2079	1.1678e-37	6.4653e-13	5.4388e-05	5.4388e-05						1.1458	0.0037
					1.2094	1.8456e-13	1.1071e-09	0.00010061	0.00010061						1.1988	2.1909e-30	6.4408e-13	2.7025e-05	2.7025e-05						1.2094	4.0191e-23	3.0405e-18	3.1126e-05	3.1126e-05						1.2094	9.4266e-38	5.8763e-13	5.1361e-05	5.1361e-05						1.1473	0.0037
					1.2108	1.7161e-13	1.0332e-09	9.4919e-05	9.492e-05						1.2001	1.8439e-30	5.8593e-13	2.54e-05	2.54e-05						1.2108	3.518e-23	2.6333e-18	2.9483e-05	2.9483e-05						1.2108	7.6071e-38	5.34e-13	4.8492e-05	4.8492e-05						1.1487	0.0037
					1.2122	1.5955e-13	9.642e-10	8.9526e-05	8.9527e-05						1.2015	1.5514e-30	5.3294e-13	2.3867e-05	2.3867e-05						1.2122	3.0789e-23	2.2799e-18	2.7921e-05	2.7921e-05						1.2122	6.1371e-38	4.8518e-13	4.5772e-05	4.5772e-05						1.155	0.0037
					1.2136	1.4833e-13	8.9964e-10	8.4418e-05	8.4419e-05						1.2028	1.3051e-30	4.8465e-13	2.2421e-05	2.2421e-05						1.2136	2.694e-23	1.9734e-18	2.6436e-05	2.6436e-05						1.2136	4.9497e-38	4.4074e-13	4.3195e-05	4.3195e-05						1.185	0.0037
					1.215	1.3787e-13	8.3928e-10	7.9582e-05	7.9583e-05						1.215	2.7244e-31	2.0451e-13	1.2634e-05	1.2634e-05						1.215	2.3568e-23	1.7077e-18	2.5026e-05	2.5026e-05						1.215	3.9909e-38	4.003e-13	4.0753e-05	4.0753e-05						1.215	0.0037
[truncated: 3 more columns]

## Sheet: Fig4b
Time (s)	donor intensity (a.u.)	acceptor intensity (a.u.)	FRET	Transition
0.1	11307.2	47906.5	0.807203	0.817208
0.2	6977.49	49144.4	0.874895	0.817208
0.3	7707.38	40175.2	0.83773	0.817208
0.4	8488.67	47440.7	0.847065	0.817208
0.5	13060.4	29596.3	0.689065	0.817208
0.6	2668.83	33596.2	0.926136	0.817208
0.7	3403.43	36294	0.913897	0.817208
0.8	11614.4	34115.7	0.742756	0.817208
0.9	19104.5	35602.4	0.644578	0.817208
1	18113.6	45278.3	0.710119	0.817208
1.1	16720.8	40585.4	0.7039	0.817208
1.2	15430	37229.6	0.702629	0.484331
1.3	19727.5	28796	0.585009	0.484331
1.4	14571.5	29571.5	0.664363	0.484331
1.5	37001.6	25397.9	0.388902	0.484331
1.6	32545.2	25589.2	0.424052	0.484331
1.7	23157.5	27559.9	0.532734	0.484331
1.8	15188.4	45450.6	0.746351	0.484331
1.9	19701	41542.4	0.673058	0.817208
2	12365.6	43071.1	0.774426	0.817208
2.1	13424.7	41480.6	0.752467	0.817208
2.2	9982.84	31727.9	0.757766	0.817208
2.3	5085.7	45968	0.899887	0.817208
2.4	8913.88	42104.8	0.823742	0.817208
2.5	6601.38	42980.6	0.865967	0.817208
2.6	4132.63	30697.7	0.880641	0.817208
2.7	16790.3	42013.8	0.710336	0.817208
2.8	19164.4	34927.8	0.639319	0.817208
2.9	1450.47	37929	0.963099	0.817208
3	3716.55	40714.9	0.916002	0.817208
3.1	1398.21	42401.3	0.968026	0.817208
3.2	4042.29	36250.2	0.89917	0.817208
3.3	18148.1	34124.5	0.646685	0.817208
3.4	4345.93	40596.2	0.90283	0.817208
3.5	6011.16	45357.2	0.882291	0.817208
3.6	3394.99	41032.1	0.92329	0.817208
3.7	7909.53	33138.3	0.805435	0.817208
3.8	10084	27909.6	0.731018	0.817208
3.9	10067.6	43545.1	0.810437	0.817208
4	2622.74	39299	0.937241	0.817208
4.1	7209.92	43249	0.856085	0.817208
4.2	12029.6	30846.2	0.71544	0.484331
4.3	21611.8	21528	0.486157	0.484331
4.4	28117.1	18872.8	0.383181	0.484331
4.5	29904	23154	0.420047	0.484331
4.6	26296.2	23897.7	0.462016	0.484331
4.7	20562.8	20204.3	0.482553	0.484331
4.8	31941.1	22895.2	0.400045	0.484331
4.9	29774.7	24091.4	0.431536	0.484331
5	25343.7	28960	0.522146	0.484331
5.1	27538.8	32902.4	0.533748	0.484331
5.2	27354.6	26771.1	0.481507	0.484331
5.3	23201.7	32615.9	0.575508	0.484331
5.4	27396.7	26654.2	0.479952	0.484331
5.5	29415.3	28558.3	0.479401	0.484331
5.6	30438	22050.3	0.402783	0.484331
5.7	26752.8	29706.2	0.514656	0.484331
5.8	29780.2	27995	0.470914	0.484331
5.9	30719.4	18796.1	0.35974	0.484331
6	31220.7	25985.9	0.438937	0.484331
6.1	27393.3	27518.5	0.488378	0.484331
6.2	16547.5	31582.7	0.65018	0.817208
6.3	7908.5	43271.1	0.844272	0.817208
6.4	1730.87	29491.2	0.944408	0.817208
6.5	7665.75	43253.4	0.848311	0.817208
6.6	7902.28	33239.1	0.806061	0.817208
6.7	6483.79	42827.5	0.867643	0.817208
6.8	8604.38	38418.2	0.815326	0.817208
6.9	11377.9	27697	0.704516	0.817208
7	6418.68	31542.6	0.829474	0.817208
7.1	5806.39	34309.4	0.854204	0.817208
7.2	6190.78	33081.8	0.841111	0.817208
7.3	12397.2	42384.5	0.771107	0.817208
7.4	8306.09	37187.2	0.81574	0.817208
7.5	9885.49	31585.9	0.758756	0.817208
7.6	9262.86	49593.9	0.841372	0.817208
7.7	12081.1	36742.1	0.749455	0.817208
7.8	8469.74	38197.9	0.816847	0.817208
7.9	12052.1	44341.7	0.783978	0.817208
8	12788.2	33466.7	0.719653	0.817208
8.1	10599.9	43975.7	0.803871	0.817208
8.2	18538	38415.9	0.669125	0.817208
8.3	11444.3	40444.5	0.776987	0.817208
8.4	10885.3	36626.2	0.768236	0.817208
8.5	13382.3	36126.3	0.725994	0.817208
8.6	9565.02	39195.4	0.801893	0.817208
8.7	10577.7	27525.7	0.718488	0.817208
8.8	7965.75	28594.5	0.77972	0.817208
8.9	14623.5	36493.9	0.709772	0.817208
9	7633.57	43939.1	0.850881	0.817208
9.1	10250.9	33226.9	0.761414	0.817208
9.2	9728.85	42847.1	0.813228	0.817208
9.3	13688.1	41282.7	0.747853	0.817208
9.4	13318.6	43907	0.764521	0.817208
9.5	11725.3	40350.3	0.772277	0.817208
9.6	14832.5	39010.3	0.720675	0.484331
9.7	22192.6	32045.3	0.582283	0.484331
9.8	29994.7	35472.4	0.531094	0.484331
9.9	16680.8	38028.9	0.690384	0.817208
10	12338.8	42800	0.773691	0.817208
10.1	7060.56	35707.6	0.833537	0.817208
10.2	10607.6	41873.9	0.795815	0.817208
10.3	10508.1	37460.8	0.778513	0.817208
10.4	10144.7	43058.7	0.807487	0.817208
10.5	12620.9	33535.7	0.722774	0.817208
10.6	6246.44	43083.4	0.872567	0.484331
10.7	21489.4	39417.5	0.64084	0.484331
10.8	18170.5	32835.3	0.637296	0.484331
10.9	30606.6	28868.7	0.471798	0.484331
11	27796.3	25717.9	0.466731	0.484331
11.1	31458	27100.5	0.447966	0.484331
11.2	26450.2	30021.2	0.520385	0.484331
11.3	22195.2	27667.5	0.544741	0.484331
11.4	31678.4	26783.5	0.443047	0.484331
11.5	30555.9	31178.2	0.49248	0.484331
11.6	33820.9	23545.8	0.392537	0.484331
11.7	27749.2	24536.5	0.45481	0.484331
11.8	23839.3	21971.3	0.465709	0.484331
11.9	22958.5	26531.3	0.52508	0.484331
12	30945.1	22098.2	0.399078	0.484331
12.1	25405.7	28924	0.521184
12.2	30999.2	26215.8	0.443112
12.3	34580.2	22152.1	0.371307
12.4	26280.9	21379.9	0.43295
12.5	25382.9	23727.5	0.469436
12.6	16711.5	21040.1	0
12.7	710.08	1091.04	0
12.8	-920.29	-1390.1	0
12.9	-86.29	2367.04	0
13	969.31	802.89	0
13.1	-1209.82	4378.73	0
13.2	-1437.32	641.6	0
13.3	-617.27	5669.79	0
13.4	515.44	2343.08	0
13.5	-1104.06	2756.25	0
13.6	-205.23	1651.17	0
13.7	-155.66	-1407.62	0
13.8	-949.68	2416.26	0
13.9	-889.38	3051.77	0
14	2736.86	-1014.77	0
14.1	95.84	1313.69	0
14.2	-1581.32	1148.33	0
14.3	2534.9	3543.61	0
14.4	1576.84	1029.04	0
14.5	-815.06	1557.25	0
14.6	-1856.08	682.98	0
14.7	-2115.06	2028.78	0
14.8	-1822.53	3990.06	0
14.9	-484.52	3639	0
15	191.8	2718.06	0

## Sheet: Fig4c
[GDP] (µM)	TRV130	sd	PZM21	sd	MP	sd	DAMGO	sd	BU72	sd
0.15	0.3548	0.0411	0.3952	0.0287	0.2924	0.0227	0.6745	0.0154	0.6427	0.0023
0.5	0.3293	0.017	0.2957	0.0212	0.2979	0.0079	0.6301	0.0211	0.6138	0.0125
1	0.2463	0.0361	0.2656	0.0251	0.3059	0.00090886	0.5396	0.0155	0.5366	0.0262
2	0.2532	0.0122	0.269	0.0054	0.2454	0.0272	0.4947	0.0777	0.4548	0.0161
10	0.2473	0.0052	0.2736	0.009	0.2469	0.00062888	0.3544	0.0064	0.4119	0.0491
30	0.2532	0.0098	0.2994	0.0139	0.2854	0.0138	0.3167	0.0173	0.3462	0.011

## Sheet: Fig4d
[GDP] (µM)	TRV130	se	PZM21	se	MP	se	DAMGO	se	BU72	se
0.15	0.5808	0.0028	0.5584	0.0028	0.5991	0.0046	0.5365	0.00089142	0.5212	0.0014
0.5	0.5902	0.004	0.5714	0.0036	0.6092	0.0035	0.5319	0.00095519	0.518	0.0015
1	0.5869	0.0035	0.5931	0.0031	0.5995	0.0045	0.5436	0.0012	0.5093	0.0017
2	0.606	0.0043	0.5946	0.003	0.5958	0.005	0.5516	0.0011	0.5266	0.0016
10	0.5995	0.0042	0.6035	0.0035	0.6248	0.0044	0.613	0.0026	0.581	0.0026
30	0.6129	0.0045	0.5926	0.0042	0.6178	0.0037	0.621	0.0029	0.615	0.0026

## Sheet: Fig4f
[GDP] (µM)	TRV130	sd	PZM21	sd	MP	sd	DAMGO	sd	BU72	sd
0.15	2.059	0.1161	1.8082	0.0619	2.1933	0.2653	0.8979	0.0728	1.1673	0.0282
0.5	2.0191	0.1262	2.2677	0.0878	1.9537	0.0356	1.0421	0.053	1.2701	0.175
1	2.0889	0.0283	2.3799	0.1296	1.997	0.0401	1.1139	0.0285	1.3831	0.1913
2	2.1466	0.3276	2.1812	0.169	2.389	0.0695	1.1459	0.0549	1.4849	0.0863
10	2.3613	0.0207	2.1439	0.2713	2.3664	0.082	1.3598	0.0507	1.4364	0.069
30	2.0124	0.3859	2.1023	0.0899	2.2765	0.1249	1.5353	0.158	1.4979	0.0494

## Sheet: Fig4g
[GDP] (µM)	TRV130	sd	PZM21	sd	MP	sd	DAMGO	sd	BU72	sd
0.15	0.9945	0.0443	1.0216	0.0581	0.8861	0.0642	1.6832	0.1513	1.6802	0.0872
0.5	0.9003	0.0396	0.881	0.1232	0.7476	0.0786	1.4996	0.0356	1.6754	0.1062
1	0.6675	0.0089	0.8086	0.0611	0.8317	0.0321	1.1264	0.0449	1.3266	0.0346
2	0.7116	0.0395	0.7937	0.0037	0.738	0.0277	1.074	0.1445	1.0635	0.0371
10	0.6827	0.0246	0.7729	0.0486	0.725	0.028	0.6901	0.0424	0.9629	0.2068
30	0.7248	0.0204	0.8074	0.0787	0.8205	0.0281	0.6821	0.0635	0.7373	0.0022
