# Supplementary material for: Ligand efficacy modulates conformational dynamics of the µ-opioid receptor
Source: Nature. 2024 Apr 10;629(8011):474–80. doi: 10.1038/s41586-024-07295-2 (PMC11078757; doi:10.1038/s41586-024-07295-2)
Supplement: Supplementary file 8 — Source Data Extended Data Fig. 2 [file 41586_2024_7295_MOESM8_ESM.xlsx]

## Sheet: Extended Data Fig2a
TRV130 + Gi									TRV130 + barr1									Morphine + Gi									Morphine + barr1									DAMGO + Gi									DAMGO + barr1
Measure					Fit				Measure					Fit				Measure					Fit				Measure					Fit				Measure					Fit				Measure
log[Drug] (M)	µOR-WT, Gi		µOR∆7, Gi		log[Drug] (M)	µOR-WT, Gi	µOR∆7, Gi		log[Drug] (M)	µOR-WT, barr1		µOR∆7, barr1		log[Drug] (M)	µOR-WT, barr1	µOR∆7, barr1		log[Drug] (M)	µOR-WT, Gi		µOR∆7, Gi		log[Drug] (M)	µOR-WT, Gi	µOR∆7, Gi		log[Drug] (M)	µOR-WT, barr1		µOR∆7, barr1		log[Drug] (M)	µOR-WT, barr1	µOR∆7, barr1		log[Drug] (M)	µOR-WT, Gi		µOR∆7, Gi		log[Drug] (M)	µOR-WT, Gi	µOR∆7, Gi		log[Drug] (M)	µOR-WT, barr1		µOR∆7, barr1
	Mean	SD	Mean	SD						Mean	SD	Mean	SD						Mean	SD	Mean	SD						Mean	SD	Mean	SD						Mean	SD	Mean	SD						Mean	SD	Mean	SD
-5	82.8036	4.04961	53.8369	10.4744	-12	5.67055	5.21108		-5	7.62652	1.44076	10.8166	3.03318	-12	2.31062	5.28376		-5	100.739	2.5954	90.767	4.53581	-12	1.14612	-2.29415		-5	17.8608	2.17931	46.6571	4.63413	-12	1.91456	1.4144		-5	102.679	1.47736	103.854	6.08116	-12	0.0215588	-0.00226415		-5	96.0228	2.35591	101.528	4.04291
-6	78.9615	2.21358	47.5124	10.9486	-11.993	5.67067	5.21111		-6	10.7803	3.49314	15.6955	6.3289	-11.993	2.32752	5.34938		-6	100.258	3.1988	83.8031	8.00097	-11.993	1.14697	-2.29406		-6	13.8157	5.04167	35.522	5.84004	-11.993	1.91456	1.4144		-6	100.513	1.40461	99.9044	4.54377	-11.993	0.0219922	-0.00215218		-6	71.7527	5.24787	90.274	3.31453
-7	70.1081	2.85842	40.0999	7.59761	-11.986	5.67079	5.21114		-7	8.00141	5.36802	7.44254	6.65639	-11.986	2.34461	5.41395		-7	95.8455	2.30967	65.6679	4.69945	-11.986	1.14782	-2.29398		-7	7.15924	4.2808	12.181	4.56332	-11.986	1.91457	1.41441		-7	94.0985	1.22374	79.8115	4.10061	-11.986	0.0224326	-0.00203838		-7	20.5448	3.33691	64.5597	4.27004
-8	43.8877	2.1083	18.6024	10.2916	-11.979	5.67092	5.21117		-8	10.0511	2.75	3.42843	4.54869	-11.979	2.36189	5.47749		-8	76.8829	1.79526	34.4017	9.11876	-11.979	1.1487	-2.29389		-8	1.80663	2.64774	-2.96062	4.57588	-11.979	1.91457	1.41441		-8	69.5284	2.47668	42.8766	4.36512	-11.979	0.0228802	-0.00192273		-8	1.07411	1.26359	8.60356	3.09511
-9	12.4971	2.88827	13.9747	6.4632	-11.972	5.67104	5.2112		-9	7.69827	1.65199	8.8904	5.02448	-11.972	2.37935	5.54001		-9	37.6384	2.42252	4.22116	8.2436	-11.972	1.14958	-2.2938		-9	1.19401	2.62176	2.48333	7.05929	-11.972	1.91457	1.41441		-9	25.3257	1.3004	11.2108	3.96104	-11.972	0.0233351	-0.0018052		-9	-0.170552	1.30967	-0.561066	4.76114
-10	4.30649	3.52311	2.86774	7.78112	-11.965	5.67117	5.21123		-10	8.2127	4.63524	9.71343	2.05467	-11.965	2.397	5.60153		-10	10.4654	2.36376	0.784452	6.8028	-11.965	1.15048	-2.2937		-10	2.89188	5.85576	1.51355	4.46283	-11.965	1.91457	1.41441		-10	2.70782	3.234	1.5258	4.61088	-11.965	0.0237974	-0.00168576		-10	0.907674	3.07123	1.0345	4.6553
-11	5.51227	3.51211	2.8061	3.85933	-11.958	5.6713	5.21127		-11	6.22291	3.3425	9.27924	4.18141	-11.958	2.41483	5.66207		-11	0.0639313	2.73709	-3.72402	4.97413	-11.958	1.1514	-2.29361		-11	3.35443	4.71015	4.54139	4.86551	-11.958	1.91457	1.41441		-11	-2.55163	3.05008	0.654245	3.60011	-11.958	0.0242671	-0.00156438		-11	1.22815	2.69518	1.87144	4.6069
-12	7.60435	2.94365	3.59356	8.72216	-11.951	5.67143	5.2113		-12	2.29912	1.93564	5.25062	3.37765	-11.951	2.43286	5.72163		-12	-2.32136	1.86845	-5.83083	10.5781	-11.951	1.15233	-2.29351		-12	0.617828	2.59346	2.02133	4.30374	-11.951	1.91457	1.41442		-12	0.279825	2.97621	-6.23913	8.97262	-11.951	0.0247446	-0.00144103		-12	-0.372746	1.33684	2.56834	3.59806
					-11.9439	5.67157	5.21133							-11.9439	2.45108	5.78025							-11.9439	1.15327	-2.29341							-11.9439	1.91457	1.41442							-11.9439	0.0252298	-0.00131566
					-11.9369	5.6717	5.21137							-11.9369	2.46948	5.83793							-11.9369	1.15423	-2.29332							-11.9369	1.91457	1.41442							-11.9369	0.0257228	-0.00118826
					-11.9299	5.67184	5.2114							-11.9299	2.48808	5.89468							-11.9299	1.15521	-2.29321							-11.9299	1.91458	1.41442							-11.9299	0.0262239	-0.00105879
					-11.9229	5.67199	5.21144							-11.9229	2.50687	5.95052							-11.9229	1.1562	-2.29311							-11.9229	1.91458	1.41443							-11.9229	0.0267331	-0.000927214
					-11.9159	5.67213	5.21147							-11.9159	2.52584	6.00548							-11.9159	1.15721	-2.29301							-11.9159	1.91458	1.41443							-11.9159	0.0272507	-0.000793496
					-11.9089	5.67227	5.21151							-11.9089	2.54501	6.05955							-11.9089	1.15823	-2.2929							-11.9089	1.91458	1.41443							-11.9089	0.0277766	-0.000657604
					-11.9019	5.67242	5.21155							-11.9019	2.56438	6.11275							-11.9019	1.15927	-2.2928							-11.9019	1.91458	1.41443							-11.9019	0.028311	-0.000519502
					-11.8949	5.67257	5.21158							-11.8949	2.58393	6.16511							-11.8949	1.16033	-2.29269							-11.8949	1.91458	1.41444							-11.8949	0.0288542	-0.000379154
					-11.8879	5.67273	5.21162							-11.8879	2.60368	6.21663							-11.8879	1.1614	-2.29258							-11.8879	1.91458	1.41444							-11.8879	0.0294062	-0.000236524
					-11.8809	5.67288	5.21166							-11.8809	2.62362	6.26732							-11.8809	1.16249	-2.29246							-11.8809	1.91458	1.41444							-11.8809	0.0299671	-9.15739e-05
					-11.8739	5.67304	5.2117							-11.8739	2.64376	6.3172							-11.8739	1.1636	-2.29235							-11.8739	1.91459	1.41444							-11.8739	0.0305372	5.57331e-05
					-11.8669	5.6732	5.21174							-11.8669	2.66409	6.36628							-11.8669	1.16473	-2.29223							-11.8669	1.91459	1.41445							-11.8669	0.0311166	0.000205436
					-11.8599	5.67337	5.21178							-11.8599	2.68461	6.41458							-11.8599	1.16588	-2.29211							-11.8599	1.91459	1.41445							-11.8599	0.0317053	0.000357573
					-11.8529	5.67353	5.21182							-11.8529	2.70533	6.46211							-11.8529	1.16704	-2.29199							-11.8529	1.91459	1.41445							-11.8529	0.0323036	0.000512184
					-11.8458	5.6737	5.21186							-11.8458	2.72624	6.50887							-11.8458	1.16823	-2.29187							-11.8458	1.91459	1.41446							-11.8458	0.0329117	0.000669309
					-11.8388	5.67387	5.21191							-11.8388	2.74734	6.55489							-11.8388	1.16943	-2.29175							-11.8388	1.91459	1.41446							-11.8388	0.0335296	0.000828989
					-11.8318	5.67405	5.21195							-11.8318	2.76864	6.60017							-11.8318	1.17065	-2.29162							-11.8318	1.91459	1.41446							-11.8318	0.0341576	0.000991267
					-11.8248	5.67422	5.21199							-11.8248	2.79013	6.64472							-11.8248	1.17189	-2.29149							-11.8248	1.9146	1.41446							-11.8248	0.0347958	0.00115618
					-11.8178	5.6744	5.21204							-11.8178	2.81182	6.68856							-11.8178	1.17316	-2.29136							-11.8178	1.9146	1.41447							-11.8178	0.0354443	0.00132378
					-11.8108	5.67459	5.21208							-11.8108	2.8337	6.7317							-11.8108	1.17444	-2.29123							-11.8108	1.9146	1.41447							-11.8108	0.0361034	0.0014941
					-11.8038	5.67477	5.21213							-11.8038	2.85577	6.77415							-11.8038	1.17574	-2.2911							-11.8038	1.9146	1.41447							-11.8038	0.0367732	0.0016672
					-11.7968	5.67496	5.21218							-11.7968	2.87804	6.81592							-11.7968	1.17707	-2.29096							-11.7968	1.9146	1.41448							-11.7968	0.0374539	0.0018431
					-11.7898	5.67515	5.21222							-11.7898	2.90049	6.85702							-11.7898	1.17842	-2.29082							-11.7898	1.9146	1.41448							-11.7898	0.0381457	0.00202187
					-11.7828	5.67535	5.21227							-11.7828	2.92314	6.89747							-11.7828	1.17978	-2.29068							-11.7828	1.91461	1.41448							-11.7828	0.0388487	0.00220355
					-11.7758	5.67555	5.21232							-11.7758	2.94598	6.93726							-11.7758	1.18117	-2.29054							-11.7758	1.91461	1.41449							-11.7758	0.0395631	0.00238818
					-11.7688	5.67575	5.21237							-11.7688	2.96901	6.97642							-11.7688	1.18259	-2.29039							-11.7688	1.91461	1.41449							-11.7688	0.0402891	0.00257581
					-11.7618	5.67595	5.21242							-11.7618	2.99223	7.01496							-11.7618	1.18402	-2.29024							-11.7618	1.91461	1.41449							-11.7618	0.0410269	0.00276649
					-11.7548	5.67616	5.21248							-11.7548	3.01564	7.05287							-11.7548	1.18548	-2.29009							-11.7548	1.91461	1.4145							-11.7548	0.0417768	0.00296028
					-11.7477	5.67637	5.21253							-11.7477	3.03924	7.09018							-11.7477	1.18697	-2.28994							-11.7477	1.91461	1.4145							-11.7477	0.0425388	0.00315721
					-11.7407	5.67659	5.21258							-11.7407	3.06302	7.1269							-11.7407	1.18847	-2.28978							-11.7407	1.91462	1.4145							-11.7407	0.0433131	0.00335735
					-11.7337	5.67681	5.21264							-11.7337	3.087	7.16302							-11.7337	1.19	-2.28962							-11.7337	1.91462	1.41451							-11.7337	0.0441001	0.00356074
					-11.7267	5.67703	5.21269							-11.7267	3.11115	7.19857							-11.7267	1.19156	-2.28946							-11.7267	1.91462	1.41451							-11.7267	0.0448999	0.00376744
					-11.7197	5.67726	5.21275							-11.7197	3.1355	7.23355							-11.7197	1.19314	-2.2893							-11.7197	1.91462	1.41452							-11.7197	0.0457126	0.0039775
					-11.7127	5.67748	5.2128							-11.7127	3.16002	7.26796							-11.7127	1.19475	-2.28913							-11.7127	1.91462	1.41452							-11.7127	0.0465386	0.00419098
					-11.7057	5.67772	5.21286							-11.7057	3.18473	7.30183							-11.7057	1.19638	-2.28897							-11.7057	1.91463	1.41452							-11.7057	0.0473779	0.00440792
					-11.6987	5.67795	5.21292							-11.6987	3.20963	7.33516							-11.6987	1.19804	-2.28879							-11.6987	1.91463	1.41453							-11.6987	0.0482309	0.0046284
					-11.6917	5.6782	5.21298							-11.6917	3.2347	7.36795							-11.6917	1.19973	-2.28862							-11.6917	1.91463	1.41453							-11.6917	0.0490978	0.00485246
					-11.6847	5.67844	5.21304							-11.6847	3.25995	7.40022							-11.6847	1.20145	-2.28844							-11.6847	1.91463	1.41454							-11.6847	0.0499788	0.00508016
					-11.6777	5.67869	5.2131							-11.6777	3.28538	7.43197							-11.6777	1.20319	-2.28826							-11.6777	1.91463	1.41454							-11.6777	0.050874	0.00531157
					-11.6707	5.67894	5.21317							-11.6707	3.31098	7.46321							-11.6707	1.20496	-2.28808							-11.6707	1.91464	1.41454							-11.6707	0.0517838	0.00554674
					-11.6637	5.6792	5.21323							-11.6637	3.33676	7.49395							-11.6637	1.20676	-2.28789							-11.6637	1.91464	1.41455							-11.6637	0.0527084	0.00578573
					-11.6567	5.67946	5.2133							-11.6567	3.36271	7.5242							-11.6567	1.20859	-2.28771							-11.6567	1.91464	1.41455							-11.6567	0.0536481	0.00602861
					-11.6496	5.67972	5.21336							-11.6496	3.38883	7.55397							-11.6496	1.21044	-2.28751							-11.6496	1.91464	1.41456							-11.6496	0.0546029	0.00627543
					-11.6426	5.67999	5.21343							-11.6426	3.41512	7.58326							-11.6426	1.21233	-2.28732							-11.6426	1.91465	1.41456							-11.6426	0.0555733	0.00652628
					-11.6356	5.68027	5.2135							-11.6356	3.44158	7.61208							-11.6356	1.21425	-2.28712							-11.6356	1.91465	1.41457							-11.6356	0.0565595	0.0067812
					-11.6286	5.68055	5.21357							-11.6286	3.46821	7.64044							-11.6286	1.2162	-2.28692							-11.6286	1.91465	1.41457							-11.6286	0.0575617	0.00704026
					-11.6216	5.68083	5.21364							-11.6216	3.495	7.66835							-11.6216	1.21818	-2.28671							-11.6216	1.91465	1.41458							-11.6216	0.0585801	0.00730354
					-11.6146	5.68112	5.21371							-11.6146	3.52195	7.69581							-11.6146	1.2202	-2.28651							-11.6146	1.91465	1.41458							-11.6146	0.0596151	0.0075711
					-11.6076	5.68141	5.21378							-11.6076	3.54906	7.72283							-11.6076	1.22224	-2.2863							-11.6076	1.91466	1.41459							-11.6076	0.0606669	0.007843
					-11.6006	5.68171	5.21385							-11.6006	3.57633	7.74941							-11.6006	1.22432	-2.28608							-11.6006	1.91466	1.41459							-11.6006	0.0617358	0.00811933
					-11.5936	5.68201	5.21393							-11.5936	3.60375	7.77558							-11.5936	1.22644	-2.28586							-11.5936	1.91466	1.4146							-11.5936	0.0628221	0.00840016
					-11.5866	5.68231	5.21401							-11.5866	3.63133	7.80132							-11.5866	1.22858	-2.28564							-11.5866	1.91467	1.4146							-11.5866	0.063926	0.00868554
					-11.5796	5.68263	5.21408							-11.5796	3.65905	7.82665							-11.5796	1.23077	-2.28541							-11.5796	1.91467	1.41461							-11.5796	0.0650478	0.00897557
					-11.5726	5.68294	5.21416							-11.5726	3.68693	7.85158							-11.5726	1.23298	-2.28519							-11.5726	1.91467	1.41461							-11.5726	0.0661879	0.00927032
					-11.5656	5.68326	5.21424							-11.5656	3.71495	7.87611							-11.5656	1.23524	-2.28495							-11.5656	1.91467	1.41462							-11.5656	0.0673465	0.00956985
					-11.5586	5.68359	5.21432							-11.5586	3.74312	7.90024							-11.5586	1.23753	-2.28472							-11.5586	1.91468	1.41462							-11.5586	0.0685238	0.00987426
					-11.5516	5.68392	5.21441							-11.5516	3.77143	7.92399							-11.5516	1.23986	-2.28448							-11.5516	1.91468	1.41463							-11.5516	0.0697204	0.0101836
					-11.5445	5.68426	5.21449							-11.5445	3.79987	7.94736							-11.5445	1.24222	-2.28423							-11.5445	1.91468	1.41463							-11.5445	0.0709363	0.010498
					-11.5375	5.6846	5.21458							-11.5375	3.82845	7.97035							-11.5375	1.24463	-2.28398							-11.5375	1.91468	1.41464							-11.5375	0.072172	0.0108175
					-11.5305	5.68495	5.21466							-11.5305	3.85716	7.99298							-11.5305	1.24707	-2.28373							-11.5305	1.91469	1.41465							-11.5305	0.0734277	0.0111422
					-11.5235	5.68531	5.21475							-11.5235	3.88601	8.01524							-11.5235	1.24955	-2.28347							-11.5235	1.91469	1.41465							-11.5235	0.0747039	0.0114722
					-11.5165	5.68567	5.21484							-11.5165	3.91498	8.03715							-11.5165	1.25207	-2.28321							-11.5165	1.91469	1.41466							-11.5165	0.0760008	0.0118075
					-11.5095	5.68603	5.21493							-11.5095	3.94407	8.05871							-11.5095	1.25464	-2.28295							-11.5095	1.9147	1.41466							-11.5095	0.0773187	0.0121483
					-11.5025	5.68641	5.21502							-11.5025	3.97329	8.07992							-11.5025	1.25724	-2.28268							-11.5025	1.9147	1.41467							-11.5025	0.078658	0.0124946
					-11.4955	5.68679	5.21512							-11.4955	4.00262	8.10079							-11.4955	1.25989	-2.28241							-11.4955	1.9147	1.41468							-11.4955	0.0800191	0.0128466
					-11.4885	5.68717	5.21521							-11.4885	4.03207	8.12133							-11.4885	1.26258	-2.28213							-11.4885	1.91471	1.41468							-11.4885	0.0814023	0.0132043
					-11.4815	5.68756	5.21531							-11.4815	4.06163	8.14154							-11.4815	1.26531	-2.28184							-11.4815	1.91471	1.41469							-11.4815	0.0828079	0.0135677
					-11.4745	5.68796	5.21541							-11.4745	4.0913	8.16143							-11.4745	1.26809	-2.28156							-11.4745	1.91471	1.4147							-11.4745	0.0842364	0.0139372
					-11.4675	5.68836	5.21551							-11.4675	4.12107	8.181							-11.4675	1.27091	-2.28127							-11.4675	1.91472	1.4147							-11.4675	0.085688	0.0143126
					-11.4605	5.68877	5.21561							-11.4605	4.15094	8.20025							-11.4605	1.27378	-2.28097							-11.4605	1.91472	1.41471							-11.4605	0.0871633	0.0146941
					-11.4535	5.68919	5.21572							-11.4535	4.18092	8.2192							-11.4535	1.2767	-2.28067							-11.4535	1.91472	1.41472							-11.4535	0.0886624	0.0150818
					-11.4464	5.68961	5.21582							-11.4464	4.21099	8.23784							-11.4464	1.27966	-2.28036							-11.4464	1.91473	1.41472							-11.4464	0.0901859	0.0154758
					-11.4394	5.69004	5.21593							-11.4394	4.24115	8.25619							-11.4394	1.28267	-2.28005							-11.4394	1.91473	1.41473							-11.4394	0.0917342	0.0158762
					-11.4324	5.69048	5.21604							-11.4324	4.27139	8.27424							-11.4324	1.28573	-2.27973							-11.4324	1.91474	1.41474							-11.4324	0.0933076	0.0162832
					-11.4254	5.69092	5.21615							-11.4254	4.30173	8.292							-11.4254	1.28884	-2.27941							-11.4254	1.91474	1.41475							-11.4254	0.0949065	0.0166967
					-11.4184	5.69137	5.21626							-11.4184	4.33214	8.30948							-11.4184	1.292	-2.27909							-11.4184	1.91474	1.41475							-11.4184	0.0965313	0.017117
					-11.4114	5.69183	5.21637							-11.4114	4.36263	8.32668							-11.4114	1.29521	-2.27875							-11.4114	1.91475	1.41476							-11.4114	0.0981826	0.0175441
					-11.4044	5.6923	5.21649							-11.4044	4.39319	8.3436							-11.4044	1.29847	-2.27842							-11.4044	1.91475	1.41477							-11.4044	0.0998606	0.0179782
					-11.3974	5.69277	5.21661							-11.3974	4.42383	8.36025							-11.3974	1.30179	-2.27807							-11.3974	1.91475	1.41478							-11.3974	0.101566	0.0184193
					-11.3904	5.69325	5.21673							-11.3904	4.45453	8.37664							-11.3904	1.30516	-2.27772							-11.3904	1.91476	1.41479							-11.3904	0.103299	0.0188675
					-11.3834	5.69374	5.21685							-11.3834	4.48529	8.39276							-11.3834	1.30858	-2.27737							-11.3834	1.91476	1.41479							-11.3834	0.10506	0.0193231
					-11.3764	5.69424	5.21697							-11.3764	4.51611	8.40863							-11.3764	1.31206	-2.27701							-11.3764	1.91477	1.4148							-11.3764	0.10685	0.0197861
					-11.3694	5.69475	5.2171							-11.3694	4.54698	8.42424							-11.3694	1.31559	-2.27664							-11.3694	1.91477	1.41481							-11.3694	0.108668	0.0202566
					-11.3624	5.69526	5.21723							-11.3624	4.57791	8.4396							-11.3624	1.31919	-2.27627							-11.3624	1.91478	1.41482							-11.3624	0.110517	0.0207347
					-11.3554	5.69578	5.21736							-11.3554	4.60888	8.45472							-11.3554	1.32284	-2.2759							-11.3554	1.91478	1.41483							-11.3554	0.112395	0.0212206
					-11.3483	5.69631	5.21749							-11.3483	4.6399	8.4696							-11.3483	1.32655	-2.27551							-11.3483	1.91479	1.41484							-11.3483	0.114303	0.0217144
					-11.3413	5.69685	5.21762							-11.3413	4.67095	8.48423							-11.3413	1.33032	-2.27512							-11.3413	1.91479	1.41485							-11.3413	0.116243	0.0222163
					-11.3343	5.6974	5.21776							-11.3343	4.70204	8.49863							-11.3343	1.33415	-2.27473							-11.3343	1.91479	1.41486							-11.3343	0.118214	0.0227263
					-11.3273	5.69796	5.2179							-11.3273	4.73316	8.5128							-11.3273	1.33804	-2.27432							-11.3273	1.9148	1.41487							-11.3273	0.120217	0.0232445
					-11.3203	5.69852	5.21804							-11.3203	4.7643	8.52675							-11.3203	1.34199	-2.27391							-11.3203	1.9148	1.41488							-11.3203	0.122253	0.0237713
					-11.3133	5.6991	5.21818							-11.3133	4.79547	8.54047							-11.3133	1.34601	-2.2735							-11.3133	1.91481	1.41489							-11.3133	0.124322	0.0243065
					-11.3063	5.69968	5.21833							-11.3063	4.82666	8.55397							-11.3063	1.3501	-2.27307							-11.3063	1.91481	1.41489							-11.3063	0.126424	0.0248505
					-11.2993	5.70028	5.21847							-11.2993	4.85786	8.56726							-11.2993	1.35425	-2.27264							-11.2993	1.91482	1.41491							-11.2993	0.12856	0.0254033
					-11.2923	5.70088	5.21862							-11.2923	4.88908	8.58033							-11.2923	1.35847	-2.27221							-11.2923	1.91482	1.41492							-11.2923	0.130731	0.0259651
					-11.2853	5.70149	5.21878							-11.2853	4.9203	8.5932							-11.2853	1.36275	-2.27176							-11.2853	1.91483	1.41493							-11.2853	0.132937	0.0265361
					-11.2783	5.70212	5.21893							-11.2783	4.95152	8.60585							-11.2783	1.36711	-2.27131							-11.2783	1.91484	1.41494							-11.2783	0.135179	0.0271163
					-11.2713	5.70275	5.21909							-11.2713	4.98274	8.61831							-11.2713	1.37154	-2.27085							-11.2713	1.91484	1.41495							-11.2713	0.137457	0.0277059
					-11.2643	5.70339	5.21925							-11.2643	5.01395	8.63057							-11.2643	1.37603	-2.27039							-11.2643	1.91485	1.41496							-11.2643	0.139773	0.0283051
					-11.2573	5.70405	5.21941							-11.2573	5.04516	8.64263							-11.2573	1.3806	-2.26991							-11.2573	1.91485	1.41497							-11.2573	0.142126	0.0289141
					-11.2503	5.70471	5.21958							-11.2503	5.07635	8.65449							-11.2503	1.38525	-2.26943							-11.2503	1.91486	1.41498							-11.2503	0.144516	0.029533
					-11.2432	5.70539	5.21975							-11.2432	5.10753	8.66617							-11.2432	1.38997	-2.26894							-11.2432	1.91486	1.41499							-11.2432	0.146946	0.0301619
					-11.2362	5.70607	5.21992							-11.2362	5.13868	8.67766							-11.2362	1.39476	-2.26845							-11.2362	1.91487	1.415							-11.2362	0.149415	0.030801
					-11.2292	5.70677	5.22009							-11.2292	5.1698	8.68897							-11.2292	1.39964	-2.26794							-11.2292	1.91488	1.41502							-11.2292	0.151924	0.0314505
					-11.2222	5.70748	5.22027							-11.2222	5.2009	8.70009							-11.2222	1.40459	-2.26743							-11.2222	1.91488	1.41503							-11.2222	0.154474	0.0321106
					-11.2152	5.7082	5.22045							-11.2152	5.23197	8.71104							-11.2152	1.40962	-2.26691							-11.2152	1.91489	1.41504							-11.2152	0.157066	0.0327814
					-11.2082	5.70893	5.22063							-11.2082	5.26299	8.72181							-11.2082	1.41473	-2.26638							-11.2082	1.91489	1.41505							-11.2082	0.159699	0.0334631
					-11.2012	5.70968	5.22081							-11.2012	5.29397	8.73241							-11.2012	1.41993	-2.26584							-11.2012	1.9149	1.41506							-11.2012	0.162375	0.0341559
					-11.1942	5.71043	5.221							-11.1942	5.32491	8.74284							-11.1942	1.42521	-2.26529							-11.1942	1.91491	1.41508							-11.1942	0.165094	0.03486
					-11.1872	5.7112	5.22119							-11.1872	5.3558	8.7531							-11.1872	1.43058	-2.26474							-11.1872	1.91491	1.41509							-11.1872	0.167857	0.0355755
					-11.1802	5.71198	5.22139							-11.1802	5.38664	8.7632							-11.1802	1.43603	-2.26417							-11.1802	1.91492	1.4151							-11.1802	0.170665	0.0363026
					-11.1732	5.71278	5.22159							-11.1732	5.41741	8.77314							-11.1732	1.44157	-2.2636							-11.1732	1.91493	1.41512							-11.1732	0.173519	0.0370415
					-11.1662	5.71358	5.22179							-11.1662	5.44813	8.78292							-11.1662	1.4472	-2.26301							-11.1662	1.91493	1.41513							-11.1662	0.176419	0.0377925
					-11.1592	5.7144	5.22199							-11.1592	5.47878	8.79254							-11.1592	1.45292	-2.26242							-11.1592	1.91494	1.41514							-11.1592	0.179366	0.0385556
					-11.1522	5.71524	5.2222							-11.1522	5.50936	8.80201							-11.1522	1.45873	-2.26182							-11.1522	1.91495	1.41516							-11.1522	0.18236	0.0393312
					-11.1451	5.71608	5.22241							-11.1451	5.53987	8.81132							-11.1451	1.46463	-2.2612							-11.1451	1.91496	1.41517							-11.1451	0.185404	0.0401193
					-11.1381	5.71694	5.22262							-11.1381	5.57031	8.82049							-11.1381	1.47064	-2.26058							-11.1381	1.91496	1.41519							-11.1381	0.188496	0.0409203
					-11.1311	5.71782	5.22284							-11.1311	5.60066	8.82951							-11.1311	1.47674	-2.25995							-11.1311	1.91497	1.4152							-11.1311	0.191639	0.0417342
					-11.1241	5.71871	5.22306							-11.1241	5.63093	8.83839							-11.1241	1.48293	-2.2593							-11.1241	1.91498	1.41522							-11.1241	0.194832	0.0425614
					-11.1171	5.71961	5.22329							-11.1171	5.66112	8.84712							-11.1171	1.48923	-2.25865							-11.1171	1.91499	1.41523							-11.1171	0.198077	0.043402
					-11.1101	5.72053	5.22351							-11.1101	5.69121	8.85572							-11.1101	1.49563	-2.25799							-11.1101	1.91499	1.41525							-11.1101	0.201375	0.0442563
					-11.1031	5.72146	5.22375							-11.1031	5.72121	8.86417							-11.1031	1.50213	-2.25731							-11.1031	1.915	1.41526							-11.1031	0.204726	0.0451245
					-11.0961	5.72241	5.22398							-11.0961	5.75111	8.87249							-11.0961	1.50874	-2.25663							-11.0961	1.91501	1.41528							-11.0961	0.208132	0.0460068
					-11.0891	5.72337	5.22422							-11.0891	5.78091	8.88068							-11.0891	1.51545	-2.25593							-11.0891	1.91502	1.4153							-11.0891	0.211592	0.0469034
					-11.0821	5.72435	5.22447							-11.0821	5.8106	8.88874							-11.0821	1.52227	-2.25522							-11.0821	1.91503	1.41531							-11.0821	0.215109	0.0478146
					-11.0751	5.72534	5.22471							-11.0751	5.84019	8.89667							-11.0751	1.5292	-2.2545							-11.0751	1.91504	1.41533							-11.0751	0.218683	0.0487406
					-11.0681	5.72636	5.22496							-11.0681	5.86967	8.90447							-11.0681	1.53624	-2.25377							-11.0681	1.91504	1.41535							-11.0681	0.222314	0.0496816
					-11.0611	5.72738	5.22522							-11.0611	5.89903	8.91214							-11.0611	1.5434	-2.25303							-11.0611	1.91505	1.41536							-11.0611	0.226004	0.0506379
					-11.0541	5.72843	5.22548							-11.0541	5.92828	8.9197							-11.0541	1.55067	-2.25227							-11.0541	1.91506	1.41538							-11.0541	0.229754	0.0516097
					-11.047	5.72949	5.22574							-11.047	5.95741	8.92713							-11.047	1.55806	-2.2515							-11.047	1.91507	1.4154							-11.047	0.233565	0.0525974
					-11.04	5.73056	5.22601							-11.04	5.98641	8.93444							-11.04	1.56557	-2.25072							-11.04	1.91508	1.41542							-11.04	0.237438	0.0536011
					-11.033	5.73166	5.22629							-11.033	6.01529	8.94164							-11.033	1.5732	-2.24993							-11.033	1.91509	1.41544							-11.033	0.241373	0.054621
					-11.026	5.73277	5.22656							-11.026	6.04403	8.94872							-11.026	1.58095	-2.24912							-11.026	1.9151	1.41546							-11.026	0.245371	0.0556576
					-11.019	5.7339	5.22684							-11.019	6.07265	8.95569							-11.019	1.58883	-2.2483							-11.019	1.91511	1.41547							-11.019	0.249435	0.056711
					-11.012	5.73505	5.22713							-11.012	6.10113	8.96255							-11.012	1.59683	-2.24747							-11.012	1.91512	1.41549							-11.012	0.253564	0.0577815
					-11.005	5.73622	5.22742							-11.005	6.12947	8.96929							-11.005	1.60496	-2.24663							-11.005	1.91513	1.41551							-11.005	0.25776	0.0588694
					-10.998	5.73741	5.22772							-10.998	6.15768	8.97593							-10.998	1.61323	-2.24577							-10.998	1.91514	1.41553							-10.998	0.262024	0.0599749
					-10.991	5.73862	5.22802							-10.991	6.18574	8.98246							-10.991	1.62162	-2.24489							-10.991	1.91515	1.41555							-10.991	0.266357	0.0610985
					-10.984	5.73984	5.22832							-10.984	6.21365	8.98889							-10.984	1.63015	-2.24401							-10.984	1.91516	1.41558							-10.984	0.27076	0.0622402
					-10.977	5.74109	5.22863							-10.977	6.24142	8.99522							-10.977	1.63882	-2.2431							-10.977	1.91517	1.4156							-10.977	0.275234	0.0634005
					-10.97	5.74236	5.22895							-10.97	6.26904	9.00144							-10.97	1.64763	-2.24219							-10.97	1.91518	1.41562							-10.97	0.279781	0.0645797
					-10.963	5.74364	5.22927							-10.963	6.2965	9.00757							-10.963	1.65658	-2.24126							-10.963	1.91519	1.41564							-10.963	0.284401	0.065778
					-10.956	5.74495	5.22959							-10.956	6.32381	9.01359							-10.956	1.66567	-2.24031							-10.956	1.9152	1.41566							-10.956	0.289096	0.0669958
					-10.9489	5.74628	5.22993							-10.9489	6.35096	9.01952							-10.9489	1.67491	-2.23935							-10.9489	1.91522	1.41568							-10.9489	0.293866	0.0682333
					-10.9419	5.74763	5.23026							-10.9419	6.37796	9.02536							-10.9419	1.6843	-2.23837							-10.9419	1.91523	1.41571							-10.9419	0.298714	0.069491
					-10.9349	5.749	5.2306							-10.9349	6.40479	9.0311							-10.9349	1.69384	-2.23737							-10.9349	1.91524	1.41573							-10.9349	0.30364	0.070769
					-10.9279	5.7504	5.23095							-10.9279	6.43146	9.03675							-10.9279	1.70353	-2.23636							-10.9279	1.91525	1.41575							-10.9279	0.308646	0.0720678
					-10.9209	5.75181	5.2313							-10.9209	6.45796	9.04231							-10.9209	1.71338	-2.23534							-10.9209	1.91526	1.41578							-10.9209	0.313733	0.0733877
					-10.9139	5.75326	5.23166							-10.9139	6.4843	9.04778							-10.9139	1.72338	-2.2343							-10.9139	1.91528	1.4158							-10.9139	0.318902	0.0747291
					-10.9069	5.75472	5.23203							-10.9069	6.51046	9.05316							-10.9069	1.73355	-2.23324							-10.9069	1.91529	1.41583							-10.9069	0.324154	0.0760922
					-10.8999	5.75621	5.2324							-10.8999	6.53646	9.05846							-10.8999	1.74388	-2.23216							-10.8999	1.9153	1.41585							-10.8999	0.329492	0.0774775
					-10.8929	5.75772	5.23277							-10.8929	6.56228	9.06367							-10.8929	1.75437	-2.23106							-10.8929	1.91531	1.41588							-10.8929	0.334915	0.0788852
					-10.8859	5.75925	5.23316							-10.8859	6.58793	9.0688							-10.8859	1.76504	-2.22995							-10.8859	1.91533	1.4159							-10.8859	0.340427	0.0803158
					-10.8789	5.76082	5.23355							-10.8789	6.61341	9.07384							-10.8789	1.77587	-2.22882							-10.8789	1.91534	1.41593							-10.8789	0.346027	0.0817697
					-10.8719	5.7624	5.23394							-10.8719	6.6387	9.07881							-10.8719	1.78688	-2.22767							-10.8719	1.91535	1.41596							-10.8719	0.351717	0.0832471
					-10.8649	5.76401	5.23434							-10.8649	6.66382	9.08369							-10.8649	1.79806	-2.22651							-10.8649	1.91537	1.41599							-10.8649	0.3575	0.0847485
					-10.8579	5.76565	5.23475							-10.8579	6.68876	9.0885							-10.8579	1.80943	-2.22532							-10.8579	1.91538	1.41601							-10.8579	0.363376	0.0862743
					-10.8509	5.76732	5.23516							-10.8509	6.71352	9.09323							-10.8509	1.82097	-2.22411							-10.8509	1.9154	1.41604							-10.8509	0.369347	0.0878249
					-10.8438	5.76901	5.23559							-10.8438	6.73809	9.09789							-10.8438	1.8327	-2.22289							-10.8438	1.91541	1.41607							-10.8438	0.375414	0.0894006
					-10.8368	5.77073	5.23601							-10.8368	6.76249	9.10247							-10.8368	1.84462	-2.22164							-10.8368	1.91543	1.4161							-10.8368	0.381579	0.0910019
					-10.8298	5.77248	5.23645							-10.8298	6.78669	9.10698							-10.8298	1.85673	-2.22038							-10.8298	1.91544	1.41613							-10.8298	0.387843	0.0926292
					-10.8228	5.77425	5.23689							-10.8228	6.81072	9.11141							-10.8228	1.86904	-2.21909							-10.8228	1.91546	1.41616							-10.8228	0.394209	0.0942829
					-10.8158	5.77606	5.23734							-10.8158	6.83455	9.11578							-10.8158	1.88154	-2.21779							-10.8158	1.91547	1.41619							-10.8158	0.400677	0.0959635
					-10.8088	5.77789	5.2378							-10.8088	6.8582	9.12007							-10.8088	1.89424	-2.21646							-10.8088	1.91549	1.41622							-10.8088	0.40725	0.0976713
					-10.8018	5.77975	5.23826							-10.8018	6.88166	9.1243							-10.8018	1.90714	-2.21511							-10.8018	1.9155	1.41625							-10.8018	0.413929	0.0994069
					-10.7948	5.78165	5.23873							-10.7948	6.90493	9.12845							-10.7948	1.92025	-2.21374							-10.7948	1.91552	1.41628							-10.7948	0.420715	0.101171
					-10.7878	5.78357	5.23921							-10.7878	6.92801	9.13255							-10.7878	1.93357	-2.21234							-10.7878	1.91554	1.41632							-10.7878	0.427611	0.102963
					-10.7808	5.78553	5.2397							-10.7808	6.9509	9.13657							-10.7808	1.9471	-2.21093							-10.7808	1.91555	1.41635							-10.7808	0.434618	0.104784
					-10.7738	5.78751	5.2402							-10.7738	6.9736	9.14053							-10.7738	1.96085	-2.20949							-10.7738	1.91557	1.41638							-10.7738	0.441738	0.106635
					-10.7668	5.78953	5.2407							-10.7668	6.9961	9.14443							-10.7668	1.97482	-2.20803							-10.7668	1.91559	1.41642							-10.7668	0.448973	0.108516
					-10.7598	5.79158	5.24121							-10.7598	7.01842	9.14827							-10.7598	1.98901	-2.20654							-10.7598	1.91561	1.41645							-10.7598	0.456324	0.110428
					-10.7528	5.79367	5.24173							-10.7528	7.04054	9.15204							-10.7528	2.00343	-2.20503							-10.7528	1.91562	1.41649							-10.7528	0.463794	0.112371
					-10.7457	5.79579	5.24226							-10.7457	7.06247	9.15576							-10.7457	2.01808	-2.20349							-10.7457	1.91564	1.41652							-10.7457	0.471384	0.114345
					-10.7387	5.79794	5.2428							-10.7387	7.08421	9.15941							-10.7387	2.03296	-2.20193							-10.7387	1.91566	1.41656							-10.7387	0.479097	0.116351
					-10.7317	5.80013	5.24334							-10.7317	7.10575	9.16301							-10.7317	2.04808	-2.20035							-10.7317	1.91568	1.4166							-10.7317	0.486933	0.118389
					-10.7247	5.80235	5.24389							-10.7247	7.1271	9.16655							-10.7247	2.06344	-2.19874							-10.7247	1.9157	1.41664							-10.7247	0.494896	0.120461
					-10.7177	5.80461	5.24446							-10.7177	7.14825	9.17003							-10.7177	2.07904	-2.1971							-10.7177	1.91572	1.41667							-10.7177	0.502987	0.122566
					-10.7107	5.80691	5.24503							-10.7107	7.16922	9.17345							-10.7107	2.0949	-2.19544							-10.7107	1.91574	1.41671							-10.7107	0.511209	0.124706
					-10.7037	5.80924	5.24561							-10.7037	7.18998	9.17682							-10.7037	2.111	-2.19375							-10.7037	1.91576	1.41675							-10.7037	0.519562	0.12688
					-10.6967	5.81162	5.2462							-10.6967	7.21056	9.18014							-10.6967	2.12736	-2.19203							-10.6967	1.91578	1.41679							-10.6967	0.52805	0.12909
					-10.6897	5.81403	5.2468							-10.6897	7.23094	9.18341							-10.6897	2.14399	-2.19028							-10.6897	1.9158	1.41683							-10.6897	0.536675	0.131335
					-10.6827	5.81647	5.24741							-10.6827	7.25112	9.18662							-10.6827	2.16088	-2.18851							-10.6827	1.91582	1.41688							-10.6827	0.545438	0.133617
					-10.6757	5.81896	5.24803							-10.6757	7.27112	9.18978							-10.6757	2.17803	-2.18671							-10.6757	1.91584	1.41692							-10.6757	0.554343	0.135935
					-10.6687	5.82149	5.24867							-10.6687	7.29092	9.19289							-10.6687	2.19546	-2.18487							-10.6687	1.91586	1.41696							-10.6687	0.56339	0.138292
					-10.6617	5.82406	5.24931							-10.6617	7.31052	9.19595							-10.6617	2.21317	-2.18301							-10.6617	1.91589	1.417							-10.6617	0.572583	0.140686
					-10.6547	5.82667	5.24996							-10.6547	7.32994	9.19896							-10.6547	2.23115	-2.18112							-10.6547	1.91591	1.41705							-10.6547	0.581924	0.14312
					-10.6476	5.82933	5.25062							-10.6476	7.34916	9.20192							-10.6476	2.24943	-2.1792							-10.6476	1.91593	1.41709							-10.6476	0.591415	0.145592
					-10.6406	5.83202	5.25129							-10.6406	7.36819	9.20484							-10.6406	2.26799	-2.17724							-10.6406	1.91595	1.41714							-10.6406	0.601059	0.148105
					-10.6336	5.83476	5.25197							-10.6336	7.38702	9.20771							-10.6336	2.28685	-2.17526							-10.6336	1.91598	1.41719							-10.6336	0.610857	0.150659
					-10.6266	5.83755	5.25267							-10.6266	7.40567	9.21053							-10.6266	2.306	-2.17324							-10.6266	1.916	1.41723							-10.6266	0.620813	0.153254
					-10.6196	5.84038	5.25337							-10.6196	7.42413	9.21331							-10.6196	2.32546	-2.17119							-10.6196	1.91603	1.41728							-10.6196	0.630928	0.155891
					-10.6126	5.84325	5.25409							-10.6126	7.44239	9.21604							-10.6126	2.34523	-2.1691							-10.6126	1.91605	1.41733							-10.6126	0.641207	0.158571
					-10.6056	5.84618	5.25482							-10.6056	7.46047	9.21873							-10.6056	2.36531	-2.16699							-10.6056	1.91608	1.41738							-10.6056	0.65165	0.161295
					-10.5986	5.84915	5.25556							-10.5986	7.47836	9.22138							-10.5986	2.38571	-2.16483							-10.5986	1.9161	1.41743							-10.5986	0.66226	0.164062
					-10.5916	5.85216	5.25631							-10.5916	7.49605	9.22398							-10.5916	2.40644	-2.16265							-10.5916	1.91613	1.41748							-10.5916	0.673041	0.166874
					-10.5846	5.85523	5.25708							-10.5846	7.51357	9.22655							-10.5846	2.42749	-2.16042							-10.5846	1.91615	1.41753							-10.5846	0.683995	0.169732
					-10.5776	5.85835	5.25786							-10.5776	7.53089	9.22907							-10.5776	2.44887	-2.15817							-10.5776	1.91618	1.41759							-10.5776	0.695125	0.172636
					-10.5706	5.86151	5.25865							-10.5706	7.54803	9.23155							-10.5706	2.47059	-2.15587							-10.5706	1.91621	1.41764							-10.5706	0.706433	0.175588
					-10.5636	5.86473	5.25945							-10.5636	7.56498	9.23399							-10.5636	2.49266	-2.15354							-10.5636	1.91624	1.4177							-10.5636	0.717922	0.178587
					-10.5566	5.868	5.26026							-10.5566	7.58175	9.23639							-10.5566	2.51507	-2.15117							-10.5566	1.91626	1.41775							-10.5566	0.729596	0.181635
					-10.5495	5.87132	5.26109							-10.5495	7.59833	9.23876							-10.5495	2.53784	-2.14876							-10.5495	1.91629	1.41781							-10.5495	0.741457	0.184732
					-10.5425	5.8747	5.26194							-10.5425	7.61474	9.24108							-10.5425	2.56096	-2.14631							-10.5425	1.91632	1.41786							-10.5425	0.753507	0.187879
					-10.5355	5.87813	5.26279							-10.5355	7.63096	9.24337							-10.5355	2.58445	-2.14382							-10.5355	1.91635	1.41792							-10.5355	0.765751	0.191077
					-10.5285	5.88162	5.26366							-10.5285	7.647	9.24562							-10.5285	2.60832	-2.1413							-10.5285	1.91638	1.41798							-10.5285	0.77819	0.194327
					-10.5215	5.88516	5.26455							-10.5215	7.66286	9.24784							-10.5215	2.63255	-2.13873							-10.5215	1.91641	1.41804							-10.5215	0.790829	0.19763
					-10.5145	5.88876	5.26544							-10.5145	7.67854	9.25002							-10.5145	2.65717	-2.13612							-10.5145	1.91644	1.4181							-10.5145	0.80367	0.200986
					-10.5075	5.89242	5.26636							-10.5075	7.69404	9.25217							-10.5075	2.68218	-2.13347							-10.5075	1.91648	1.41817							-10.5075	0.816717	0.204397
					-10.5005	5.89613	5.26729							-10.5005	7.70936	9.25428							-10.5005	2.70758	-2.13077							-10.5005	1.91651	1.41823							-10.5005	0.829972	0.207863
					-10.4935	5.89991	5.26823							-10.4935	7.72451	9.25636							-10.4935	2.73338	-2.12803							-10.4935	1.91654	1.41829							-10.4935	0.843439	0.211385
					-10.4865	5.90375	5.26919							-10.4865	7.73949	9.2584							-10.4865	2.75958	-2.12525							-10.4865	1.91657	1.41836							-10.4865	0.857122	0.214963
					-10.4795	5.90765	5.27016							-10.4795	7.75429	9.26041							-10.4795	2.7862	-2.12242							-10.4795	1.91661	1.41843							-10.4795	0.871023	0.2186
					-10.4725	5.91161	5.27115							-10.4725	7.76892	9.26239							-10.4725	2.81323	-2.11954							-10.4725	1.91664	1.41849							-10.4725	0.885146	0.222296
					-10.4655	5.91564	5.27216							-10.4655	7.78337	9.26434							-10.4655	2.84069	-2.11662							-10.4655	1.91668	1.41856							-10.4655	0.899495	0.226052
					-10.4585	5.91973	5.27318							-10.4585	7.79766	9.26626							-10.4585	2.86858	-2.11365							-10.4585	1.91671	1.41863							-10.4585	0.914073	0.229868
					-10.4515	5.92389	5.27422							-10.4515	7.81178	9.26814							-10.4515	2.8969	-2.11064							-10.4515	1.91675	1.4187							-10.4515	0.928884	0.233746
					-10.4444	5.92812	5.27527							-10.4444	7.82573	9.27							-10.4444	2.92567	-2.10757							-10.4444	1.91678	1.41877							-10.4444	0.943931	0.237687
					-10.4374	5.93241	5.27634							-10.4374	7.83951	9.27182							-10.4374	2.95489	-2.10446							-10.4374	1.91682	1.41885							-10.4374	0.959218	0.241692
					-10.4304	5.93678	5.27743							-10.4304	7.85313	9.27362							-10.4304	2.98456	-2.10129							-10.4304	1.91686	1.41892							-10.4304	0.974749	0.245762
					-10.4234	5.94121	5.27854							-10.4234	7.86658	9.27539							-10.4234	3.0147	-2.09808							-10.4234	1.9169	1.419							-10.4234	0.990527	0.249897
					-10.4164	5.94572	5.27967							-10.4164	7.87987	9.27713							-10.4164	3.04531	-2.09481							-10.4164	1.91694	1.41907							-10.4164	1.00656	0.254099
					-10.4094	5.95029	5.28081							-10.4094	7.89299	9.27884							-10.4094	3.0764	-2.09149							-10.4094	1.91698	1.41915							-10.4094	1.02284	0.25837
					-10.4024	5.95495	5.28197							-10.4024	7.90596	9.28053							-10.4024	3.10797	-2.08811							-10.4024	1.91702	1.41923							-10.4024	1.03939	0.262709
					-10.3954	5.95967	5.28315							-10.3954	7.91877	9.28218							-10.3954	3.14004	-2.08468							-10.3954	1.91706	1.41931							-10.3954	1.0562	0.267119
					-10.3884	5.96448	5.28435							-10.3884	7.93142	9.28381							-10.3884	3.1726	-2.0812							-10.3884	1.9171	1.41939							-10.3884	1.07327	0.2716
					-10.3814	5.96936	5.28557							-10.3814	7.94391	9.28542							-10.3814	3.20567	-2.07765							-10.3814	1.91714	1.41948							-10.3814	1.09062	0.276153
					-10.3744	5.97432	5.28681							-10.3744	7.95625	9.287							-10.3744	3.23926	-2.07406							-10.3744	1.91718	1.41956							-10.3744	1.10824	0.28078
					-10.3674	5.97936	5.28807							-10.3674	7.96843	9.28855							-10.3674	3.27336	-2.0704							-10.3674	1.91723	1.41965							-10.3674	1.12615	0.285482
					-10.3604	5.98448	5.28935							-10.3604	7.98046	9.29008							-10.3604	3.308	-2.06668							-10.3604	1.91727	1.41973							-10.3604	1.14433	0.29026
					-10.3534	5.98968	5.29065							-10.3534	7.99234	9.29159							-10.3534	3.34318	-2.0629							-10.3534	1.91732	1.41982							-10.3534	1.16281	0.295115
					-10.3463	5.99497	5.29198							-10.3463	8.00407	9.29307							-10.3463	3.37889	-2.05907							-10.3463	1.91736	1.41991							-10.3463	1.18158	0.300048
					-10.3393	6.00034	5.29332							-10.3393	8.01565	9.29452							-10.3393	3.41517	-2.05517							-10.3393	1.91741	1.42001							-10.3393	1.20065	0.305062
					-10.3323	6.0058	5.29468							-10.3323	8.02708	9.29596							-10.3323	3.452	-2.0512							-10.3323	1.91746	1.4201							-10.3323	1.22002	0.310156
					-10.3253	6.01135	5.29607							-10.3253	8.03837	9.29737							-10.3253	3.48941	-2.04718							-10.3253	1.9175	1.42019							-10.3253	1.2397	0.315333
					-10.3183	6.01699	5.29748							-10.3183	8.04951	9.29876							-10.3183	3.52739	-2.04308							-10.3183	1.91755	1.42029							-10.3183	1.25969	0.320593
					-10.3113	6.02271	5.29891							-10.3113	8.06051	9.30012							-10.3113	3.56596	-2.03893							-10.3113	1.9176	1.42039							-10.3113	1.28	0.325938
					-10.3043	6.02853	5.30037							-10.3043	8.07136	9.30147							-10.3043	3.60512	-2.0347							-10.3043	1.91765	1.42049							-10.3043	1.30063	0.33137
					-10.2973	6.03445	5.30185							-10.2973	8.08208	9.30279							-10.2973	3.64489	-2.03041							-10.2973	1.9177	1.42059							-10.2973	1.32158	0.336889
					-10.2903	6.04045	5.30335							-10.2903	8.09265	9.30409							-10.2903	3.68527	-2.02604							-10.2903	1.91776	1.42069							-10.2903	1.34287	0.342498
					-10.2833	6.04656	5.30488							-10.2833	8.10309	9.30537							-10.2833	3.72628	-2.02161							-10.2833	1.91781	1.42079							-10.2833	1.3645	0.348197
					-10.2763	6.05276	5.30643							-10.2763	8.11339	9.30663							-10.2763	3.76791	-2.0171							-10.2763	1.91786	1.4209							-10.2763	1.38646	0.353988
					-10.2693	6.05907	5.30801							-10.2693	8.12356	9.30787							-10.2693	3.81018	-2.01253							-10.2693	1.91792	1.42101							-10.2693	1.40878	0.359873
					-10.2623	6.06547	5.30961							-10.2623	8.13359	9.30909							-10.2623	3.8531	-2.00787							-10.2623	1.91797	1.42112							-10.2623	1.43144	0.365852
					-10.2553	6.07198	5.31124							-10.2553	8.14349	9.31029							-10.2553	3.89668	-2.00315							-10.2553	1.91803	1.42123							-10.2553	1.45447	0.371929
					-10.2482	6.07859	5.31289							-10.2482	8.15325	9.31147							-10.2482	3.94093	-1.99834							-10.2482	1.91809	1.42134							-10.2482	1.47786	0.378103
					-10.2412	6.08531	5.31458							-10.2412	8.16289	9.31264							-10.2412	3.98586	-1.99346							-10.2412	1.91815	1.42146							-10.2412	1.50161	0.384377
					-10.2342	6.09214	5.31629							-10.2342	8.1724	9.31378							-10.2342	4.03147	-1.9885							-10.2342	1.91821	1.42157							-10.2342	1.52574	0.390752
					-10.2272	6.09907	5.31802							-10.2272	8.18178	9.3149							-10.2272	4.07778	-1.98346							-10.2272	1.91827	1.42169							-10.2272	1.55026	0.39723
					-10.2202	6.10612	5.31979							-10.2202	8.19104	9.31601							-10.2202	4.12479	-1.97834							-10.2202	1.91833	1.42181							-10.2202	1.57515	0.403812
					-10.2132	6.11328	5.32158							-10.2132	8.20017	9.3171							-10.2132	4.17252	-1.97314							-10.2132	1.91839	1.42194							-10.2132	1.60044	0.410501
					-10.2062	6.12056	5.3234							-10.2062	8.20917	9.31817							-10.2062	4.22098	-1.96785							-10.2062	1.91845	1.42206							-10.2062	1.62613	0.417298
					-10.1992	6.12795	5.32526							-10.1992	8.21806	9.31923							-10.1992	4.27018	-1.96247							-10.1992	1.91852	1.42219							-10.1992	1.65222	0.424204
					-10.1922	6.13547	5.32714							-10.1922	8.22682	9.32027							-10.1922	4.32012	-1.95701							-10.1922	1.91858	1.42232							-10.1922	1.67873	0.431221
					-10.1852	6.1431	5.32905							-10.1852	8.23547	9.32129							-10.1852	4.37082	-1.95146							-10.1852	1.91865	1.42245							-10.1852	1.70565	0.438352
					-10.1782	6.15085	5.33099							-10.1782	8.244	9.32229							-10.1782	4.42229	-1.94583							-10.1782	1.91872	1.42258							-10.1782	1.73299	0.445597
					-10.1712	6.15873	5.33297							-10.1712	8.25241	9.32328							-10.1712	4.47454	-1.9401							-10.1712	1.91878	1.42271							-10.1712	1.76076	0.45296
					-10.1642	6.16674	5.33498							-10.1642	8.26071	9.32426							-10.1642	4.52758	-1.93428							-10.1642	1.91885	1.42285							-10.1642	1.78896	0.460441
					-10.1572	6.17487	5.33702							-10.1572	8.26889	9.32521							-10.1572	4.58142	-1.92836							-10.1572	1.91892	1.42299							-10.1572	1.81761	0.468042
					-10.1502	6.18314	5.33909							-10.1502	8.27696	9.32616							-10.1502	4.63607	-1.92235							-10.1502	1.919	1.42313							-10.1502	1.84671	0.475766
					-10.1431	6.19154	5.34119							-10.1431	8.28491	9.32708							-10.1431	4.69155	-1.91624							-10.1431	1.91907	1.42328							-10.1431	1.87626	0.483614
					-10.1361	6.20007	5.34333							-10.1361	8.29276	9.328							-10.1361	4.74786	-1.91004							-10.1361	1.91914	1.42342							-10.1361	1.90628	0.491589
					-10.1291	6.20874	5.34551							-10.1291	8.3005	9.32889							-10.1291	4.80502	-1.90373							-10.1291	1.91922	1.42357							-10.1291	1.93676	0.499692
					-10.1221	6.21755	5.34772							-10.1221	8.30813	9.32978							-10.1221	4.86303	-1.89732							-10.1221	1.9193	1.42372							-10.1221	1.96773	0.507926
					-10.1151	6.2265	5.34996							-10.1151	8.31566	9.33065							-10.1151	4.92192	-1.89081							-10.1151	1.91937	1.42388							-10.1151	1.99917	0.516292
					-10.1081	6.23559	5.35225							-10.1081	8.32307	9.3315							-10.1081	4.98169	-1.88419							-10.1081	1.91945	1.42403							-10.1081	2.03111	0.524792
					-10.1011	6.24483	5.35456							-10.1011	8.33039	9.33234							-10.1011	5.04235	-1.87747							-10.1011	1.91953	1.42419							-10.1011	2.06354	0.53343
					-10.0941	6.25421	5.35692							-10.0941	8.3376	9.33317							-10.0941	5.10391	-1.87064							-10.0941	1.91962	1.42435							-10.0941	2.09648	0.542206
					-10.0871	6.26375	5.35931							-10.0871	8.34471	9.33399							-10.0871	5.1664	-1.8637							-10.0871	1.9197	1.42452							-10.0871	2.12993	0.551124
					-10.0801	6.27344	5.36175							-10.0801	8.35173	9.33479							-10.0801	5.22982	-1.85665							-10.0801	1.91978	1.42468							-10.0801	2.16391	0.560185
					-10.0731	6.28328	5.36422							-10.0731	8.35864	9.33558							-10.0731	5.29418	-1.84948							-10.0731	1.91987	1.42485							-10.0731	2.19841	0.569392
					-10.0661	6.29328	5.36673							-10.0661	8.36545	9.33636							-10.0661	5.35949	-1.8422							-10.0661	1.91996	1.42502							-10.0661	2.23344	0.578746
					-10.0591	6.30344	5.36928							-10.0591	8.37217	9.33712							-10.0591	5.42577	-1.8348							-10.0591	1.92005	1.4252							-10.0591	2.26903	0.588251
					-10.0521	6.31377	5.37188							-10.0521	8.37879	9.33787							-10.0521	5.49304	-1.82728							-10.0521	1.92014	1.42538							-10.0521	2.30516	0.597909
					-10.045	6.32425	5.37451							-10.045	8.38532	9.33861							-10.045	5.5613	-1.81964							-10.045	1.92023	1.42556							-10.045	2.34186	0.607722
					-10.038	6.33491	5.37719							-10.038	8.39175	9.33934							-10.038	5.63056	-1.81188							-10.038	1.92032	1.42574							-10.038	2.37912	0.617692
					-10.031	6.34574	5.37991							-10.031	8.3981	9.34006							-10.031	5.70085	-1.804							-10.031	1.92042	1.42593							-10.031	2.41696	0.627823
					-10.024	6.35673	5.38268							-10.024	8.40435	9.34076							-10.024	5.77217	-1.79598							-10.024	1.92051	1.42612							-10.024	2.45538	0.638117
					-10.017	6.36791	5.38549							-10.017	8.41051	9.34145							-10.017	5.84454	-1.78784							-10.017	1.92061	1.42631							-10.017	2.4944	0.648575
					-10.01	6.37926	5.38834							-10.01	8.41659	9.34214							-10.01	5.91797	-1.77957							-10.01	1.92071	1.4265							-10.01	2.53403	0.659202
					-10.003	6.3908	5.39125							-10.003	8.42257	9.34281							-10.003	5.99248	-1.77116							-10.003	1.92081	1.4267							-10.003	2.57426	0.669998
					-9.996	6.40251	5.39419							-9.996	8.42847	9.34347							-9.996	6.06807	-1.76262							-9.996	1.92091	1.42691							-9.996	2.61511	0.680969
					-9.98899	6.41442	5.39719							-9.98899	8.43429	9.34412							-9.98899	6.14477	-1.75394							-9.98899	1.92102	1.42711							-9.98899	2.6566	0.692115
					-9.98198	6.42651	5.40023							-9.98198	8.44002	9.34476							-9.98198	6.22258	-1.74512							-9.98198	1.92112	1.42732							-9.98198	2.69872	0.70344
					-9.97497	6.4388	5.40333							-9.97497	8.44567	9.34539							-9.97497	6.30152	-1.73617							-9.97497	1.92123	1.42753							-9.97497	2.74149	0.714946
					-9.96797	6.45128	5.40647							-9.96797	8.45123	9.34601							-9.96797	6.38161	-1.72706							-9.96797	1.92134	1.42775							-9.96797	2.78492	0.726637
					-9.96096	6.46396	5.40967							-9.96096	8.45672	9.34662							-9.96096	6.46286	-1.71781							-9.96096	1.92145	1.42797							-9.96096	2.82901	0.738515
					-9.95395	6.47685	5.41291							-9.95395	8.46212	9.34722							-9.95395	6.54529	-1.70842							-9.95395	1.92156	1.42819							-9.95395	2.87378	0.750583
					-9.94695	6.48993	5.41621							-9.94695	8.46745	9.34781							-9.94695	6.6289	-1.69887							-9.94695	1.92168	1.42841							-9.94695	2.91924	0.762845
					-9.93994	6.50323	5.41956							-9.93994	8.4727	9.34839							-9.93994	6.71372	-1.68917							-9.93994	1.92179	1.42864							-9.93994	2.96539	0.775303
					-9.93293	6.51674	5.42296							-9.93293	8.47787	9.34896							-9.93293	6.79975	-1.67931							-9.93293	1.92191	1.42888							-9.93293	3.01224	0.78796
					-9.92593	6.53046	5.42642							-9.92593	8.48297	9.34952							-9.92593	6.88702	-1.66929							-9.92593	1.92203	1.42912							-9.92593	3.05982	0.80082
					-9.91892	6.5444	5.42994							-9.91892	8.48799	9.35008							-9.91892	6.97554	-1.65912							-9.91892	1.92216	1.42936							-9.91892	3.10812	0.813886
					-9.91191	6.55856	5.43351							-9.91191	8.49294	9.35062							-9.91191	7.06533	-1.64878							-9.91191	1.92228	1.4296							-9.91191	3.15715	0.827161
					-9.9049	6.57295	5.43714							-9.9049	8.49781	9.35116							-9.9049	7.15639	-1.63827							-9.9049	1.92241	1.42985							-9.9049	3.20693	0.840648
					-9.8979	6.58756	5.44083							-9.8979	8.50262	9.35168							-9.8979	7.24875	-1.6276							-9.8979	1.92254	1.4301							-9.8979	3.25747	0.854351
					-9.89089	6.60241	5.44458							-9.89089	8.50735	9.3522							-9.89089	7.34242	-1.61676							-9.89089	1.92267	1.43036							-9.89089	3.30878	0.868272
					-9.88388	6.61749	5.44838							-9.88388	8.51201	9.35271							-9.88388	7.43741	-1.60574							-9.88388	1.9228	1.43062							-9.88388	3.36087	0.882416
					-9.87688	6.63281	5.45225							-9.87688	8.51661	9.35322							-9.87688	7.53375	-1.59455							-9.87688	1.92293	1.43089							-9.87688	3.41374	0.896786
					-9.86987	6.64837	5.45618							-9.86987	8.52113	9.35371							-9.86987	7.63144	-1.58318							-9.86987	1.92307	1.43116							-9.86987	3.46742	0.911386
					-9.86286	6.66418	5.46018							-9.86286	8.52559	9.3542							-9.86286	7.73051	-1.57162							-9.86286	1.92321	1.43143							-9.86286	3.52191	0.926218
					-9.85586	6.68024	5.46424							-9.85586	8.52998	9.35467							-9.85586	7.83097	-1.55988							-9.85586	1.92335	1.43171							-9.85586	3.57722	0.941288
					-9.84885	6.69655	5.46836							-9.84885	8.53431	9.35515							-9.84885	7.93283	-1.54795							-9.84885	1.9235	1.432							-9.84885	3.63337	0.956597
					-9.84184	6.71312	5.47255							-9.84184	8.53857	9.35561							-9.84184	8.03612	-1.53584							-9.84184	1.92364	1.43228							-9.84184	3.69036	0.972151
					-9.83483	6.72996	5.47681							-9.83483	8.54277	9.35606							-9.83483	8.14085	-1.52352							-9.83483	1.92379	1.43258							-9.83483	3.74821	0.987953
					-9.82783	6.74706	5.48114							-9.82783	8.54691	9.35651							-9.82783	8.24702	-1.51102							-9.82783	1.92394	1.43287							-9.82783	3.80693	1.00401
					-9.82082	6.76442	5.48553							-9.82082	8.55099	9.35696							-9.82082	8.35468	-1.49831							-9.82082	1.9241	1.43318							-9.82082	3.86653	1.02032
					-9.81381	6.78207	5.49							-9.81381	8.555	9.35739							-9.81381	8.46381	-1.4854							-9.81381	1.92425	1.43348							-9.81381	3.92703	1.03688
					-9.80681	6.79999	5.49454							-9.80681	8.55896	9.35782							-9.80681	8.57446	-1.47228							-9.80681	1.92441	1.4338							-9.80681	3.98843	1.05372
					-9.7998	6.81819	5.49915							-9.7998	8.56285	9.35824							-9.7998	8.68662	-1.45896							-9.7998	1.92457	1.43411							-9.7998	4.05075	1.07082
					-9.79279	6.83668	5.50383							-9.79279	8.56669	9.35865							-9.79279	8.80032	-1.44542							-9.79279	1.92473	1.43444							-9.79279	4.114	1.08819
					-9.78579	6.85547	5.50859							-9.78579	8.57047	9.35906							-9.78579	8.91557	-1.43166							-9.78579	1.9249	1.43476							-9.78579	4.1782	1.10584
					-9.77878	6.87454	5.51343							-9.77878	8.57419	9.35946							-9.77878	9.0324	-1.41769							-9.77878	1.92507	1.4351							-9.77878	4.24335	1.12377
					-9.77177	6.89392	5.51834							-9.77177	8.57786	9.35985							-9.77177	9.15081	-1.40349							-9.77177	1.92524	1.43544							-9.77177	4.30947	1.14199
					-9.76476	6.9136	5.52333							-9.76476	8.58147	9.36024							-9.76476	9.27083	-1.38907							-9.76476	1.92542	1.43578							-9.76476	4.37657	1.16049
					-9.75776	6.93359	5.52841							-9.75776	8.58502	9.36062							-9.75776	9.39247	-1.37442							-9.75776	1.92559	1.43613							-9.75776	4.44467	1.17929
					-9.75075	6.9539	5.53356							-9.75075	8.58853	9.361							-9.75075	9.51574	-1.35953							-9.75075	1.92577	1.43648							-9.75075	4.51377	1.19838
					-9.74374	6.97452	5.5388							-9.74374	8.59198	9.36137							-9.74374	9.64067	-1.34441							-9.74374	1.92596	1.43685							-9.74374	4.5839	1.21778
					-9.73674	6.99547	5.54412							-9.73674	8.59538	9.36173							-9.73674	9.76728	-1.32905							-9.73674	1.92614	1.43721							-9.73674	4.65506	1.23749
					-9.72973	7.01675	5.54953							-9.72973	8.59872	9.36209							-9.72973	9.89557	-1.31344							-9.72973	1.92633	1.43759							-9.72973	4.72727	1.25751
					-9.72272	7.03836	5.55502							-9.72272	8.60202	9.36244							-9.72272	10.0256	-1.29758							-9.72272	1.92652	1.43796							-9.72272	4.80054	1.27785
					-9.71572	7.06031	5.5606							-9.71572	8.60526	9.36279							-9.71572	10.1573	-1.28147							-9.71572	1.92672	1.43835							-9.71572	4.87489	1.29851
					-9.70871	7.0826	5.56627							-9.70871	8.60846	9.36313							-9.70871	10.2908	-1.26511							-9.70871	1.92692	1.43874							-9.70871	4.95033	1.31949
					-9.7017	7.10524	5.57203							-9.7017	8.61161	9.36347							-9.7017	10.426	-1.24849							-9.7017	1.92712	1.43914							-9.7017	5.02688	1.34081
					-9.69469	7.12823	5.57788							-9.69469	8.61471	9.3638							-9.69469	10.563	-1.2316							-9.69469	1.92733	1.43954							-9.69469	5.10454	1.36247
					-9.68769	7.15159	5.58383							-9.68769	8.61776	9.36412							-9.68769	10.7018	-1.21445							-9.68769	1.92753	1.43995							-9.68769	5.18334	1.38447
					-9.68068	7.1753	5.58987							-9.68068	8.62077	9.36444							-9.68068	10.8424	-1.19702							-9.68068	1.92775	1.44037							-9.68068	5.26328	1.40681
					-9.67367	7.19939	5.59601							-9.67367	8.62373	9.36476							-9.67367	10.9848	-1.17932							-9.67367	1.92796	1.44079							-9.67367	5.34439	1.42951
					-9.66667	7.22385	5.60225							-9.66667	8.62665	9.36507							-9.66667	11.129	-1.16133							-9.66667	1.92818	1.44123							-9.66667	5.42667	1.45257
					-9.65966	7.2487	5.60858							-9.65966	8.62952	9.36537							-9.65966	11.2752	-1.14306							-9.65966	1.9284	1.44166							-9.65966	5.51015	1.47599
					-9.65265	7.27393	5.61502							-9.65265	8.63235	9.36567							-9.65265	11.4232	-1.12451							-9.65265	1.92863	1.44211							-9.65265	5.59483	1.49978
					-9.64565	7.29955	5.62156							-9.64565	8.63513	9.36596							-9.64565	11.573	-1.10565							-9.64565	1.92886	1.44256							-9.64565	5.68073	1.52395
					-9.63864	7.32558	5.62821							-9.63864	8.63788	9.36625							-9.63864	11.7248	-1.0865							-9.63864	1.92909	1.44302							-9.63864	5.76788	1.5485
					-9.63163	7.352	5.63496							-9.63163	8.64058	9.36654							-9.63163	11.8786	-1.06705							-9.63163	1.92933	1.44349							-9.63163	5.85627	1.57343
					-9.62462	7.37884	5.64182							-9.62462	8.64323	9.36682							-9.62462	12.0342	-1.04729							-9.62462	1.92957	1.44396							-9.62462	5.94593	1.59876
					-9.61762	7.40609	5.64879							-9.61762	8.64585	9.3671							-9.61762	12.1919	-1.02722							-9.61762	1.92981	1.44445							-9.61762	6.03688	1.62449
					-9.61061	7.43377	5.65586							-9.61061	8.64843	9.36737							-9.61061	12.3514	-1.00683							-9.61061	1.93006	1.44494							-9.61061	6.12912	1.65062
					-9.6036	7.46187	5.66306							-9.6036	8.65097	9.36764							-9.6036	12.513	-0.986118							-9.6036	1.93032	1.44543							-9.6036	6.22268	1.67716
					-9.5966	7.49041	5.67036							-9.5966	8.65347	9.3679							-9.5966	12.6766	-0.96508							-9.5966	1.93057	1.44594							-9.5966	6.31757	1.70411
					-9.58959	7.51939	5.67779							-9.58959	8.65593	9.36816							-9.58959	12.8422	-0.94371							-9.58959	1.93083	1.44646							-9.58959	6.41381	1.7315
					-9.58258	7.54881	5.68533							-9.58258	8.65835	9.36842							-9.58258	13.0099	-0.922004							-9.58258	1.9311	1.44698							-9.58258	6.51141	1.75931
					-9.57558	7.5787	5.69299							-9.57558	8.66074	9.36867							-9.57558	13.1796	-0.899956							-9.57558	1.93137	1.44751							-9.57558	6.61039	1.78755
					-9.56857	7.60904	5.70077							-9.56857	8.66309	9.36891							-9.56857	13.3514	-0.87756							-9.56857	1.93164	1.44805							-9.56857	6.71076	1.81624
					-9.56156	7.63985	5.70868							-9.56156	8.6654	9.36916							-9.56156	13.5253	-0.854813							-9.56156	1.93192	1.4486							-9.56156	6.81255	1.84538
					-9.55455	7.67113	5.71671							-9.55455	8.66768	9.3694							-9.55455	13.7012	-0.831707							-9.55455	1.9322	1.44916							-9.55455	6.91577	1.87498
					-9.54755	7.7029	5.72487							-9.54755	8.66992	9.36963							-9.54755	13.8793	-0.808239							-9.54755	1.93249	1.44972							-9.54755	7.02043	1.90504
					-9.54054	7.73515	5.73316							-9.54054	8.67213	9.36986							-9.54054	14.0595	-0.784402							-9.54054	1.93278	1.4503							-9.54054	7.12655	1.93557
					-9.53353	7.7679	5.74159							-9.53353	8.6743	9.37009							-9.53353	14.2419	-0.76019							-9.53353	1.93308	1.45089							-9.53353	7.23415	1.96657
					-9.52653	7.80115	5.75014							-9.52653	8.67644	9.37031							-9.52653	14.4264	-0.735599							-9.52653	1.93338	1.45148							-9.52653	7.34324	1.99806
					-9.51952	7.83491	5.75883							-9.51952	8.67855	9.37054							-9.51952	14.6131	-0.710622							-9.51952	1.93369	1.45209							-9.51952	7.45385	2.03004
					-9.51251	7.86919	5.76766							-9.51251	8.68062	9.37075							-9.51251	14.802	-0.685253							-9.51251	1.934	1.4527							-9.51251	7.56598	2.06253
					-9.50551	7.90399	5.77663							-9.50551	8.68267	9.37097							-9.50551	14.993	-0.659488							-9.50551	1.93432	1.45332							-9.50551	7.67966	2.09551
					-9.4985	7.93932	5.78575							-9.4985	8.68468	9.37118							-9.4985	15.1863	-0.633319							-9.4985	1.93464	1.45396							-9.4985	7.7949	2.12901
					-9.49149	7.97519	5.795							-9.49149	8.68666	9.37138							-9.49149	15.3818	-0.60674							-9.49149	1.93497	1.4546							-9.49149	7.91173	2.16303
					-9.48448	8.01161	5.80441							-9.48448	8.6886	9.37159							-9.48448	15.5796	-0.579746							-9.48448	1.9353	1.45526							-9.48448	8.03015	2.19758
					-9.47748	8.04859	5.81396							-9.47748	8.69052	9.37179							-9.47748	15.7796	-0.55233							-9.47748	1.93564	1.45592							-9.47748	8.15018	2.23267
					-9.47047	8.08612	5.82366							-9.47047	8.69241	9.37198							-9.47047	15.9819	-0.524487							-9.47047	1.93598	1.4566							-9.47047	8.27185	2.26831
					-9.46346	8.12423	5.83352							-9.46346	8.69427	9.37218							-9.46346	16.1864	-0.496209							-9.46346	1.93633	1.45729							-9.46346	8.39517	2.30449
					-9.45646	8.16292	5.84353							-9.45646	8.6961	9.37237							-9.45646	16.3932	-0.46749							-9.45646	1.93669	1.45799							-9.45646	8.52015	2.34124
					-9.44945	8.20219	5.8537							-9.44945	8.6979	9.37256							-9.44945	16.6024	-0.438323							-9.44945	1.93705	1.4587							-9.44945	8.64682	2.37855
					-9.44244	8.24205	5.86403							-9.44244	8.69968	9.37274							-9.44244	16.8138	-0.408702							-9.44244	1.93741	1.45942							-9.44244	8.77518	2.41645
					-9.43544	8.28253	5.87453							-9.43544	8.70143	9.37292							-9.43544	17.0276	-0.378621							-9.43544	1.93778	1.46015							-9.43544	8.90527	2.45493
					-9.42843	8.32361	5.88519							-9.42843	8.70314	9.3731							-9.42843	17.2437	-0.348071							-9.42843	1.93816	1.4609							-9.42843	9.03709	2.494
					-9.42142	8.36531	5.89602							-9.42142	8.70484	9.37328							-9.42142	17.4621	-0.317047							-9.42142	1.93855	1.46166							-9.42142	9.17067	2.53368
					-9.41441	8.40764	5.90702							-9.41441	8.7065	9.37345							-9.41441	17.6829	-0.285542							-9.41441	1.93894	1.46243							-9.41441	9.30602	2.57397
					-9.40741	8.45061	5.91819							-9.40741	8.70814	9.37362							-9.40741	17.9061	-0.253548							-9.40741	1.93933	1.46321							-9.40741	9.44315	2.61489
					-9.4004	8.49422	5.92954							-9.4004	8.70976	9.37379							-9.4004	18.1316	-0.221057							-9.4004	1.93974	1.464							-9.4004	9.5821	2.65643
					-9.39339	8.53849	5.94107							-9.39339	8.71135	9.37395							-9.39339	18.3595	-0.188064							-9.39339	1.94015	1.46481							-9.39339	9.72286	2.69861
					-9.38639	8.58342	5.95278							-9.38639	8.71291	9.37412							-9.38639	18.5897	-0.154559							-9.38639	1.94056	1.46563							-9.38639	9.86547	2.74144
					-9.37938	8.62903	5.96467							-9.37938	8.71445	9.37428							-9.37938	18.8224	-0.120537							-9.37938	1.94099	1.46647							-9.37938	10.0099	2.78493
					-9.37237	8.67532	5.97675							-9.37237	8.71597	9.37443							-9.37237	19.0574	-0.085989							-9.37237	1.94142	1.46732							-9.37237	10.1563	2.82908
					-9.36537	8.7223	5.98902							-9.36537	8.71746	9.37459							-9.36537	19.2949	-0.0509076							-9.36537	1.94185	1.46818							-9.36537	10.3045	2.87392
					-9.35836	8.76998	6.00148							-9.35836	8.71893	9.37474							-9.35836	19.5348	-0.015285							-9.35836	1.9423	1.46905							-9.35836	10.4547	2.91944
					-9.35135	8.81837	6.01414							-9.35135	8.72038	9.37489							-9.35135	19.7771	0.0208867							-9.35135	1.94275	1.46994							-9.35135	10.6067	2.96565
					-9.34434	8.86748	6.027							-9.34434	8.7218	9.37504							-9.34434	20.0218	0.0576154							-9.34434	1.94321	1.47085							-9.34434	10.7608	3.01258
					-9.33734	8.91732	6.04006							-9.33734	8.7232	9.37518							-9.33734	20.2689	0.0949091							-9.33734	1.94367	1.47177							-9.33734	10.9167	3.06022
					-9.33033	8.9679	6.05332							-9.33033	8.72458	9.37532							-9.33033	20.5184	0.132776							-9.33033	1.94415	1.4727							-9.33033	11.0747	3.10858
					-9.32332	9.01923	6.06679							-9.32332	8.72594	9.37547							-9.32332	20.7704	0.171225							-9.32332	1.94463	1.47365							-9.32332	11.2347	3.15769
					-9.31632	9.07132	6.08047							-9.31632	8.72728	9.3756							-9.31632	21.0248	0.210263							-9.31632	1.94512	1.47461							-9.31632	11.3966	3.20754
					-9.30931	9.12418	6.09437							-9.30931	8.72859	9.37574							-9.30931	21.2817	0.2499							-9.30931	1.94561	1.47559							-9.30931	11.5606	3.25815
					-9.3023	9.17781	6.10848							-9.3023	8.72989	9.37587							-9.3023	21.5409	0.290144							-9.3023	1.94612	1.47659							-9.3023	11.7267	3.30953
					-9.2953	9.23224	6.12281							-9.2953	8.73116	9.376							-9.2953	21.8026	0.331004							-9.2953	1.94663	1.4776							-9.2953	11.8948	3.36169
					-9.28829	9.28746	6.13737							-9.28829	8.73242	9.37613							-9.28829	22.0668	0.372488							-9.28829	1.94715	1.47863							-9.28829	12.065	3.41464
					-9.28128	9.3435	6.15216							-9.28128	8.73365	9.37626							-9.28128	22.3334	0.414605							-9.28128	1.94768	1.47968							-9.28128	12.2373	3.46839
					-9.27427	9.40036	6.16717							-9.27427	8.73487	9.37639							-9.27427	22.6024	0.457365							-9.27427	1.94822	1.48074							-9.27427	12.4117	3.52295
					-9.26727	9.45804	6.18242							-9.26727	8.73607	9.37651							-9.26727	22.8738	0.500776							-9.26727	1.94877	1.48182							-9.26727	12.5882	3.57834
					-9.26026	9.51657	6.1979							-9.26026	8.73724	9.37663							-9.26026	23.1477	0.544848							-9.26026	1.94933	1.48291							-9.26026	12.7669	3.63456
					-9.25325	9.57595	6.21363							-9.25325	8.7384	9.37675							-9.25325	23.424	0.58959							-9.25325	1.94989	1.48403							-9.25325	12.9477	3.69164
					-9.24625	9.6362	6.2296							-9.24625	8.73955	9.37687							-9.24625	23.7027	0.635012							-9.24625	1.95047	1.48516							-9.24625	13.1307	3.74957
					-9.23924	9.69732	6.24582							-9.23924	8.74067	9.37698							-9.23924	23.9838	0.681123							-9.23924	1.95105	1.48631							-9.23924	13.3159	3.80837
					-9.23223	9.75933	6.26229							-9.23223	8.74177	9.3771							-9.23223	24.2674	0.727932							-9.23223	1.95164	1.48748							-9.23223	13.5033	3.86805
					-9.22523	9.82223	6.27902							-9.22523	8.74286	9.37721							-9.22523	24.5533	0.77545							-9.22523	1.95225	1.48867							-9.22523	13.6929	3.92863
					-9.21822	9.88604	6.296							-9.21822	8.74393	9.37732							-9.21822	24.8416	0.823686							-9.21822	1.95286	1.48988							-9.21822	13.8847	3.99012
					-9.21121	9.95077	6.31325							-9.21121	8.74499	9.37743							-9.21121	25.1324	0.872651							-9.21121	1.95348	1.49111							-9.21121	14.0788	4.05252
					-9.2042	10.0164	6.33077							-9.2042	8.74603	9.37754							-9.2042	25.4255	0.922354							-9.2042	1.95411	1.49235							-9.2042	14.2752	4.11586
					-9.1972	10.083	6.34855							-9.1972	8.74705	9.37764							-9.1972	25.7209	0.972806							-9.1972	1.95476	1.49362							-9.1972	14.4738	4.18014
					-9.19019	10.1506	6.36661							-9.19019	8.74805	9.37774							-9.19019	26.0188	1.02402							-9.19019	1.95541	1.49491							-9.19019	14.6748	4.24538
					-9.18318	10.2191	6.38495							-9.18318	8.74904	9.37785							-9.18318	26.319	1.076							-9.18318	1.95607	1.49622							-9.18318	14.878	4.31159
					-9.17618	10.2886	6.40358							-9.17618	8.75002	9.37795							-9.17618	26.6215	1.12876							-9.17618	1.95675	1.49755							-9.17618	15.0836	4.37879
					-9.16917	10.3591	6.42248							-9.16917	8.75097	9.37804							-9.16917	26.9263	1.18231							-9.16917	1.95743	1.4989							-9.16917	15.2914	4.44698
					-9.16216	10.4306	6.44168							-9.16216	8.75192	9.37814							-9.16216	27.2335	1.23666							-9.16216	1.95813	1.50028							-9.16216	15.5016	4.51618
					-9.15516	10.5031	6.46118							-9.15516	8.75285	9.37824							-9.15516	27.543	1.29182							-9.15516	1.95884	1.50167							-9.15516	15.7142	4.5864
					-9.14815	10.5766	6.48098							-9.14815	8.75376	9.37833							-9.14815	27.8547	1.34781							-9.14815	1.95955	1.50309							-9.14815	15.9291	4.65766
					-9.14114	10.6512	6.50107							-9.14114	8.75466	9.37842							-9.14114	28.1687	1.40464							-9.14114	1.96029	1.50453							-9.14114	16.1465	4.72996
					-9.13413	10.7268	6.52148							-9.13413	8.75554	9.37851							-9.13413	28.485	1.4623							-9.13413	1.96103	1.506							-9.13413	16.3662	4.80334
					-9.12713	10.8035	6.5422							-9.12713	8.75642	9.3786							-9.12713	28.8035	1.52083							-9.12713	1.96178	1.50749							-9.12713	16.5882	4.87778
					-9.12012	10.8812	6.56324							-9.12012	8.75727	9.37869							-9.12012	29.1242	1.58022							-9.12012	1.96255	1.509							-9.12012	16.8127	4.95333
					-9.11311	10.96	6.5846							-9.11311	8.75812	9.37878							-9.11311	29.4471	1.6405							-9.11311	1.96333	1.51054							-9.11311	17.0397	5.02997
					-9.10611	11.04	6.60628							-9.10611	8.75895	9.37886							-9.10611	29.7722	1.70166							-9.10611	1.96412	1.5121							-9.10611	17.269	5.10774
					-9.0991	11.121	6.6283							-9.0991	8.75977	9.37895							-9.0991	30.0994	1.76373							-9.0991	1.96492	1.51369							-9.0991	17.5008	5.18664
					-9.09209	11.2032	6.65065							-9.09209	8.76057	9.37903							-9.09209	30.4288	1.82672							-9.09209	1.96574	1.5153							-9.09209	17.735	5.26669
					-9.08509	11.2865	6.67334							-9.08509	8.76136	9.37911							-9.08509	30.7603	1.89063							-9.08509	1.96657	1.51694							-9.08509	17.9717	5.34791
					-9.07808	11.3709	6.69638							-9.07808	8.76214	9.37919							-9.07808	31.0939	1.95548							-9.07808	1.96742	1.51861							-9.07808	18.2108	5.4303
					-9.07107	11.4566	6.71977							-9.07107	8.76291	9.37927							-9.07107	31.4296	2.02128							-9.07107	1.96827	1.5203							-9.07107	18.4524	5.51389
					-9.06406	11.5433	6.74351							-9.06406	8.76366	9.37935							-9.06406	31.7673	2.08805							-9.06406	1.96915	1.52202							-9.06406	18.6965	5.59868
					-9.05706	11.6313	6.76761							-9.05706	8.76441	9.37942							-9.05706	32.107	2.1558							-9.05706	1.97003	1.52377							-9.05706	18.943	5.6847
					-9.05005	11.7205	6.79208							-9.05005	8.76514	9.3795							-9.05005	32.4487	2.22453							-9.05005	1.97093	1.52555							-9.05005	19.192	5.77195
					-9.04304	11.8109	6.81692							-9.04304	8.76586	9.37957							-9.04304	32.7923	2.29427							-9.04304	1.97185	1.52735							-9.04304	19.4436	5.86046
					-9.03604	11.9025	6.84213							-9.03604	8.76657	9.37964							-9.03604	33.1379	2.36502							-9.03604	1.97278	1.52919							-9.03604	19.6976	5.95024
					-9.02903	11.9953	6.86772							-9.02903	8.76726	9.37971							-9.02903	33.4854	2.43679							-9.02903	1.97372	1.53105							-9.02903	19.9541	6.04131
					-9.02202	12.0895	6.8937							-9.02202	8.76795	9.37978							-9.02202	33.8348	2.50961							-9.02202	1.97468	1.53295							-9.02202	20.2131	6.13367
					-9.01502	12.1848	6.92007							-9.01502	8.76863	9.37985							-9.01502	34.186	2.58349							-9.01502	1.97566	1.53487							-9.01502	20.4746	6.22735
					-9.00801	12.2815	6.94684							-9.00801	8.76929	9.37992							-9.00801	34.539	2.65843							-9.00801	1.97665	1.53683							-9.00801	20.7386	6.32237
					-9.001	12.3794	6.974							-9.001	8.76994	9.37999							-9.001	34.8938	2.73445							-9.001	1.97765	1.53881							-9.001	21.0051	6.41873
					-8.99399	12.4786	7.00158							-8.99399	8.77059	9.38005							-8.99399	35.2504	2.81156							-8.99399	1.97868	1.54083							-8.99399	21.2741	6.51646
					-8.98699	12.5792	7.02957							-8.98699	8.77122	9.38012							-8.98699	35.6087	2.88978							-8.98699	1.97972	1.54289							-8.98699	21.5456	6.61556
					-8.97998	12.6811	7.05798							-8.97998	8.77184	9.38018							-8.97998	35.9686	2.96912							-8.97998	1.98077	1.54497							-8.97998	21.8196	6.71607
					-8.97297	12.7843	7.08681							-8.97297	8.77246	9.38025							-8.97297	36.3302	3.0496							-8.97297	1.98184	1.54709							-8.97297	22.0961	6.81798
					-8.96597	12.8889	7.11607							-8.96597	8.77306	9.38031							-8.96597	36.6934	3.13122							-8.96597	1.98294	1.54925							-8.96597	22.3752	6.92133
					-8.95896	12.9948	7.14577							-8.95896	8.77366	9.38037							-8.95896	37.0582	3.21401							-8.95896	1.98404	1.55144							-8.95896	22.6567	7.02612
					-8.95195	13.1022	7.17591							-8.95195	8.77424	9.38043							-8.95195	37.4245	3.29798							-8.95195	1.98517	1.55366							-8.95195	22.9407	7.13238
					-8.94494	13.2109	7.2065							-8.94494	8.77482	9.38049							-8.94494	37.7923	3.38313							-8.94494	1.98631	1.55592							-8.94494	23.2272	7.24011
					-8.93794	13.3211	7.23754							-8.93794	8.77538	9.38054							-8.93794	38.1615	3.46949							-8.93794	1.98748	1.55822							-8.93794	23.5162	7.34935
					-8.93093	13.4326	7.26904							-8.93093	8.77594	9.3806							-8.93093	38.5322	3.55707							-8.93093	1.98866	1.56055							-8.93093	23.8077	7.46009
					-8.92392	13.5456	7.301							-8.92392	8.77649	9.38066							-8.92392	38.9043	3.64588							-8.92392	1.98986	1.56292							-8.92392	24.1016	7.57237
					-8.91692	13.66	7.33344							-8.91692	8.77703	9.38071							-8.91692	39.2776	3.73594							-8.91692	1.99108	1.56533							-8.91692	24.398	7.68619
					-8.90991	13.7759	7.36636							-8.90991	8.77756	9.38077							-8.90991	39.6523	3.82726							-8.90991	1.99232	1.56778							-8.90991	24.6969	7.80158
					-8.9029	13.8933	7.39976							-8.9029	8.77808	9.38082							-8.9029	40.0282	3.91985							-8.9029	1.99358	1.57027							-8.9029	24.9982	7.91855
					-8.8959	14.0122	7.43365							-8.8959	8.7786	9.38087							-8.8959	40.4054	4.01374							-8.8959	1.99486	1.5728							-8.8959	25.302	8.03711
					-8.88889	14.1325	7.46804							-8.88889	8.7791	9.38092							-8.88889	40.7837	4.10894							-8.88889	1.99616	1.57537							-8.88889	25.6082	8.1573
					-8.88188	14.2544	7.50293							-8.88188	8.7796	9.38097							-8.88188	41.1631	4.20545							-8.88188	1.99748	1.57798							-8.88188	25.9168	8.27911
					-8.87487	14.3777	7.53833							-8.87487	8.78009	9.38102							-8.87487	41.5436	4.3033							-8.87487	1.99882	1.58063							-8.87487	26.2278	8.40258
					-8.86787	14.5027	7.57425							-8.86787	8.78058	9.38107							-8.86787	41.9251	4.4025							-8.86787	2.00018	1.58333							-8.86787	26.5412	8.52772
					-8.86086	14.6291	7.61069							-8.86086	8.78105	9.38112							-8.86086	42.3076	4.50307							-8.86086	2.00157	1.58607							-8.86086	26.857	8.65454
					-8.85385	14.7571	7.64766							-8.85385	8.78152	9.38117							-8.85385	42.6911	4.60502							-8.85385	2.00298	1.58885							-8.85385	27.1751	8.78306
					-8.84685	14.8867	7.68517							-8.84685	8.78198	9.38122							-8.84685	43.0754	4.70836							-8.84685	2.00441	1.59168							-8.84685	27.4956	8.91331
					-8.83984	15.0179	7.72322							-8.83984	8.78243	9.38126							-8.83984	43.4606	4.81312							-8.83984	2.00586	1.59456							-8.83984	27.8185	9.04529
					-8.83283	15.1507	7.76182							-8.83283	8.78288	9.38131							-8.83283	43.8466	4.9193							-8.83283	2.00734	1.59748							-8.83283	28.1436	9.17903
					-8.82583	15.285	7.80098							-8.82583	8.78331	9.38135							-8.82583	44.2333	5.02692							-8.82583	2.00884	1.60044							-8.82583	28.4711	9.31454
					-8.81882	15.421	7.8407							-8.81882	8.78375	9.3814							-8.81882	44.6207	5.136							-8.81882	2.01037	1.60346							-8.81882	28.8008	9.45184
					-8.81181	15.5586	7.88099							-8.81181	8.78417	9.38144							-8.81181	45.0088	5.24655							-8.81181	2.01192	1.60652							-8.81181	29.1328	9.59095
					-8.8048	15.6979	7.92187							-8.8048	8.78459	9.38148							-8.8048	45.3975	5.35859							-8.8048	2.01349	1.60964							-8.8048	29.4671	9.73188
					-8.7978	15.8388	7.96332							-8.7978	8.785	9.38152							-8.7978	45.7868	5.47213							-8.7978	2.01509	1.6128							-8.7978	29.8036	9.87466
					-8.79079	15.9814	8.00537							-8.79079	8.7854	9.38157							-8.79079	46.1765	5.58719							-8.79079	2.01672	1.61602							-8.79079	30.1422	10.0193
					-8.78378	16.1256	8.04802							-8.78378	8.7858	9.38161							-8.78378	46.5667	5.70378							-8.78378	2.01837	1.61929							-8.78378	30.4831	10.1658
					-8.77678	16.2715	8.09127							-8.77678	8.78619	9.38165							-8.77678	46.9573	5.82192							-8.77678	2.02005	1.6226							-8.77678	30.8261	10.3142
					-8.76977	16.4191	8.13514							-8.76977	8.78658	9.38168							-8.76977	47.3483	5.94162							-8.76977	2.02175	1.62598							-8.76977	31.1712	10.4645
					-8.76276	16.5685	8.17963							-8.76276	8.78696	9.38172							-8.76276	47.7396	6.0629							-8.76276	2.02348	1.62941							-8.76276	31.5184	10.6168
					-8.75576	16.7195	8.22475							-8.75576	8.78733	9.38176							-8.75576	48.1311	6.18578							-8.75576	2.02525	1.63289							-8.75576	31.8677	10.771
					-8.74875	16.8723	8.27051							-8.74875	8.7877	9.3818							-8.74875	48.5228	6.31027							-8.74875	2.02703	1.63643							-8.74875	32.2191	10.9271
					-8.74174	17.0267	8.31691							-8.74174	8.78806	9.38184							-8.74174	48.9147	6.43638							-8.74174	2.02885	1.64002							-8.74174	32.5725	11.0853
					-8.73473	17.183	8.36396							-8.73473	8.78842	9.38187							-8.73473	49.3067	6.56413							-8.73473	2.0307	1.64368							-8.73473	32.9278	11.2454
					-8.72773	17.341	8.41167							-8.72773	8.78877	9.38191							-8.72773	49.6987	6.69354							-8.72773	2.03257	1.64739							-8.72773	33.2852	11.4076
					-8.72072	17.5007	8.46004							-8.72072	8.78911	9.38194							-8.72072	50.0907	6.82462							-8.72072	2.03448	1.65116							-8.72072	33.6444	11.5718
					-8.71371	17.6622	8.50909							-8.71371	8.78945	9.38198							-8.71371	50.4827	6.95739							-8.71371	2.03642	1.655							-8.71371	34.0056	11.738
					-8.70671	17.8255	8.55882							-8.70671	8.78979	9.38201							-8.70671	50.8746	7.09186							-8.70671	2.03838	1.65889							-8.70671	34.3686	11.9063
					-8.6997	17.9906	8.60924							-8.6997	8.79012	9.38204							-8.6997	51.2663	7.22804							-8.6997	2.04038	1.66285							-8.6997	34.7335	12.0767
					-8.69269	18.1574	8.66035							-8.69269	8.79044	9.38208							-8.69269	51.6578	7.36596							-8.69269	2.04241	1.66687							-8.69269	35.1001	12.2492
					-8.68569	18.3261	8.71218							-8.68569	8.79076	9.38211							-8.68569	52.049	7.50562							-8.68569	2.04448	1.67096							-8.68569	35.4686	12.4237
					-8.67868	18.4965	8.76471							-8.67868	8.79107	9.38214							-8.67868	52.44	7.64704							-8.67868	2.04657	1.67511							-8.67868	35.8387	12.6005
					-8.67167	18.6688	8.81796							-8.67167	8.79138	9.38217							-8.67167	52.8306	7.79024							-8.67167	2.0487	1.67933							-8.67167	36.2106	12.7793
					-8.66466	18.8429	8.87194							-8.66466	8.79168	9.3822							-8.66466	53.2208	7.93523							-8.66466	2.05087	1.68361							-8.66466	36.5841	12.9603
					-8.65766	19.0188	8.92666							-8.65766	8.79198	9.38223							-8.65766	53.6105	8.08203							-8.65766	2.05307	1.68797							-8.65766	36.9592	13.1435
					-8.65065	19.1965	8.98212							-8.65065	8.79227	9.38226							-8.65065	53.9997	8.23064							-8.65065	2.0553	1.69239							-8.65065	37.336	13.3289
					-8.64364	19.3761	9.03834							-8.64364	8.79256	9.38229							-8.64364	54.3884	8.38109							-8.64364	2.05757	1.69689							-8.64364	37.7142	13.5165
					-8.63664	19.5575	9.09531							-8.63664	8.79285	9.38232							-8.63664	54.7765	8.53339							-8.63664	2.05987	1.70146							-8.63664	38.094	13.7064
					-8.62963	19.7408	9.15305							-8.62963	8.79313	9.38235							-8.62963	55.1639	8.68755							-8.62963	2.06222	1.7061							-8.62963	38.4752	13.8984
					-8.62262	19.9259	9.21157							-8.62262	8.7934	9.38238							-8.62262	55.5506	8.84359							-8.62262	2.0646	1.71082							-8.62262	38.8578	14.0927
					-8.61562	20.1129	9.27087							-8.61562	8.79367	9.38241							-8.61562	55.9365	9.00152							-8.61562	2.06701	1.71561							-8.61562	39.2418	14.2893
					-8.60861	20.3017	9.33096							-8.60861	8.79394	9.38243							-8.60861	56.3217	9.16135							-8.60861	2.06947	1.72048							-8.60861	39.6272	14.4881
					-8.6016	20.4923	9.39185							-8.6016	8.7942	9.38246							-8.6016	56.706	9.3231							-8.6016	2.07197	1.72542							-8.6016	40.0138	14.6893
					-8.59459	20.6849	9.45355							-8.59459	8.79446	9.38249							-8.59459	57.0894	9.48678							-8.59459	2.0745	1.73045							-8.59459	40.4017	14.8927
					-8.58759	20.8793	9.51607							-8.58759	8.79471	9.38251							-8.58759	57.4719	9.6524							-8.58759	2.07708	1.73556							-8.58759	40.7908	15.0984
					-8.58058	21.0755	9.5794							-8.58058	8.79496	9.38254							-8.58058	57.8533	9.81998							-8.58058	2.07969	1.74075							-8.58058	41.1811	15.3065
					-8.57357	21.2736	9.64357							-8.57357	8.79521	9.38256							-8.57357	58.2338	9.98953							-8.57357	2.08235	1.74602							-8.57357	41.5724	15.517
					-8.56657	21.4736	9.70858							-8.56657	8.79545	9.38259							-8.56657	58.6132	10.1611							-8.56657	2.08505	1.75138							-8.56657	41.9648	15.7297
					-8.55956	21.6755	9.77444							-8.55956	8.79569	9.38261							-8.55956	58.9914	10.3346							-8.55956	2.0878	1.75682							-8.55956	42.3583	15.9449
					-8.55255	21.8792	9.84115							-8.55255	8.79593	9.38263							-8.55255	59.3685	10.5101							-8.55255	2.09058	1.76235							-8.55255	42.7527	16.1624
					-8.54555	22.0848	9.90872							-8.54555	8.79616	9.38266							-8.54555	59.7444	10.6877							-8.54555	2.09342	1.76797							-8.54555	43.148	16.3823
					-8.53854	22.2922	9.97717							-8.53854	8.79638	9.38268							-8.53854	60.119	10.8672							-8.53854	2.09629	1.77368							-8.53854	43.5443	16.6046
					-8.53153	22.5015	10.0465							-8.53153	8.79661	9.3827							-8.53153	60.4923	11.0489							-8.53153	2.09922	1.77948							-8.53153	43.9413	16.8293
					-8.52452	22.7126	10.1167							-8.52452	8.79683	9.38273							-8.52452	60.8643	11.2325							-8.52452	2.10218	1.78537							-8.52452	44.3391	17.0565
					-8.51752	22.9257	10.1878							-8.51752	8.79704	9.38275							-8.51752	61.2349	11.4182							-8.51752	2.1052	1.79136							-8.51752	44.7376	17.286
					-8.51051	23.1405	10.2598							-8.51051	8.79726	9.38277							-8.51051	61.6041	11.606							-8.51051	2.10826	1.79744							-8.51051	45.1368	17.518
					-8.5035	23.3572	10.3327							-8.5035	8.79747	9.38279							-8.5035	61.9719	11.7959							-8.5035	2.11138	1.80362							-8.5035	45.5367	17.7525
					-8.4965	23.5758	10.4066							-8.4965	8.79767	9.38281							-8.4965	62.3381	11.9879							-8.4965	2.11454	1.8099							-8.4965	45.9371	17.9894
					-8.48949	23.7962	10.4813							-8.48949	8.79787	9.38283							-8.48949	62.7028	12.182							-8.48949	2.11775	1.81628							-8.48949	46.338	18.2287
					-8.48248	24.0184	10.557							-8.48248	8.79807	9.38285							-8.48248	63.066	12.3782							-8.48248	2.12101	1.82276							-8.48248	46.7395	18.4705
					-8.47548	24.2424	10.6337							-8.47548	8.79827	9.38287							-8.47548	63.4275	12.5765							-8.47548	2.12433	1.82935							-8.47548	47.1413	18.7148
					-8.46847	24.4683	10.7113							-8.46847	8.79846	9.38289							-8.46847	63.7874	12.7769							-8.46847	2.1277	1.83604							-8.46847	47.5435	18.9616
					-8.46146	24.696	10.7898							-8.46146	8.79865	9.38291							-8.46146	64.1456	12.9795							-8.46146	2.13112	1.84284							-8.46146	47.946	19.2108
					-8.45445	24.9254	10.8693							-8.45445	8.79884	9.38293							-8.45445	64.5021	13.1842							-8.45445	2.13459	1.84974							-8.45445	48.3488	19.4625
					-8.44745	25.1567	10.9498							-8.44745	8.79903	9.38295							-8.44745	64.8568	13.3911							-8.44745	2.13812	1.85676							-8.44745	48.7518	19.7168
					-8.44044	25.3898	11.0312							-8.44044	8.79921	9.38297							-8.44044	65.2098	13.6001							-8.44044	2.1417	1.86389							-8.44044	49.155	19.9735
					-8.43343	25.6246	11.1137							-8.43343	8.79938	9.38299							-8.43343	65.5609	13.8113							-8.43343	2.14535	1.87113							-8.43343	49.5583	20.2327
					-8.42643	25.8612	11.1971							-8.42643	8.79956	9.383							-8.42643	65.9102	14.0246							-8.42643	2.14904	1.87849							-8.42643	49.9616	20.4944
					-8.41942	26.0995	11.2815							-8.41942	8.79973	9.38302							-8.41942	66.2576	14.2401							-8.41942	2.1528	1.88596							-8.41942	50.3649	20.7586
					-8.41241	26.3396	11.3669							-8.41241	8.7999	9.38304							-8.41241	66.6032	14.4578							-8.41241	2.15662	1.89356							-8.41241	50.7682	21.0254
					-8.40541	26.5814	11.4534							-8.40541	8.80007	9.38306							-8.40541	66.9467	14.6777							-8.40541	2.1605	1.90127							-8.40541	51.1714	21.2946
					-8.3984	26.8249	11.5408							-8.3984	8.80024	9.38307							-8.3984	67.2884	14.8998							-8.3984	2.16443	1.90911							-8.3984	51.5744	21.5663
					-8.39139	27.0702	11.6293							-8.39139	8.8004	9.38309							-8.39139	67.628	15.124							-8.39139	2.16843	1.91707							-8.39139	51.9772	21.8406
					-8.38438	27.3171	11.7188							-8.38438	8.80056	9.3831							-8.38438	67.9656	15.3505							-8.38438	2.1725	1.92516							-8.38438	52.3798	22.1173
					-8.37738	27.5657	11.8094							-8.37738	8.80071	9.38312							-8.37738	68.3012	15.5792							-8.37738	2.17662	1.93338							-8.37738	52.7821	22.3965
					-8.37037	27.8159	11.901							-8.37037	8.80087	9.38314							-8.37037	68.6347	15.81							-8.37037	2.18082	1.94172							-8.37037	53.184	22.6783
					-8.36336	28.0678	11.9936							-8.36336	8.80102	9.38315							-8.36336	68.9661	16.0431							-8.36336	2.18507	1.95021							-8.36336	53.5855	22.9625
					-8.35636	28.3213	12.0874							-8.35636	8.80117	9.38317							-8.35636	69.2954	16.2783							-8.35636	2.1894	1.95882							-8.35636	53.9865	23.2492
					-8.34935	28.5764	12.1821							-8.34935	8.80132	9.38318							-8.34935	69.6226	16.5158							-8.34935	2.19379	1.96757							-8.34935	54.387	23.5384
					-8.34234	28.8331	12.278							-8.34234	8.80146	9.3832							-8.34234	69.9476	16.7554							-8.34234	2.19825	1.97647							-8.34234	54.7869	23.8301
					-8.33534	29.0914	12.3749							-8.33534	8.8016	9.38321							-8.33534	70.2704	16.9973							-8.33534	2.20278	1.9855							-8.33534	55.1862	24.1243
					-8.32833	29.3512	12.4728							-8.32833	8.80174	9.38322							-8.32833	70.591	17.2413							-8.32833	2.20739	1.99468							-8.32833	55.5849	24.4209
					-8.32132	29.6125	12.5719							-8.32132	8.80188	9.38324							-8.32132	70.9094	17.4875							-8.32132	2.21206	2.004							-8.32132	55.9828	24.72
					-8.31431	29.8754	12.6721							-8.31431	8.80202	9.38325							-8.31431	71.2256	17.736							-8.31431	2.21681	2.01347							-8.31431	56.38	25.0215
					-8.30731	30.1397	12.7733							-8.30731	8.80215	9.38327							-8.30731	71.5395	17.9866							-8.30731	2.22163	2.02309							-8.30731	56.7763	25.3255
					-8.3003	30.4055	12.8757							-8.3003	8.80228	9.38328							-8.3003	71.8512	18.2394							-8.3003	2.22653	2.03286							-8.3003	57.1718	25.6319
					-8.29329	30.6727	12.9791							-8.29329	8.80241	9.38329							-8.29329	72.1606	18.4944							-8.29329	2.2315	2.04278							-8.29329	57.5663	25.9407
					-8.28629	30.9414	13.0837							-8.28629	8.80254	9.38331							-8.28629	72.4676	18.7516							-8.28629	2.23655	2.05287							-8.28629	57.9599	26.2519
					-8.27928	31.2115	13.1893							-8.27928	8.80266	9.38332							-8.27928	72.7724	19.0109							-8.27928	2.24168	2.06311							-8.27928	58.3525	26.5655
					-8.27227	31.4829	13.2961							-8.27227	8.80279	9.38333							-8.27227	73.0748	19.2724							-8.27227	2.24689	2.07352							-8.27227	58.744	26.8815
					-8.26527	31.7557	13.404							-8.26527	8.80291	9.38334							-8.26527	73.3749	19.5361							-8.26527	2.25218	2.08409							-8.26527	59.1345	27.1998
					-8.25826	32.0298	13.513							-8.25826	8.80303	9.38336							-8.25826	73.6727	19.8019							-8.25826	2.25756	2.09482							-8.25826	59.5237	27.5205
					-8.25125	32.3051	13.6232							-8.25125	8.80314	9.38337							-8.25125	73.968	20.0698							-8.25125	2.26302	2.10573							-8.25125	59.9118	27.8436
					-8.24424	32.5818	13.7345							-8.24424	8.80326	9.38338							-8.24424	74.261	20.3399							-8.24424	2.26856	2.11681							-8.24424	60.2987	28.1689
					-8.23724	32.8597	13.8469							-8.23724	8.80337	9.38339							-8.23724	74.5517	20.6121							-8.23724	2.27419	2.12806							-8.23724	60.6842	28.4966
					-8.23023	33.1388	13.9604							-8.23023	8.80349	9.3834							-8.23023	74.8399	20.8864							-8.23023	2.2799	2.13949							-8.23023	61.0684	28.8265
					-8.22322	33.4191	14.075							-8.22322	8.8036	9.38341							-8.22322	75.1258	21.1628							-8.22322	2.28571	2.1511							-8.22322	61.4513	29.1587
					-8.21622	33.7005	14.1909							-8.21622	8.8037	9.38342							-8.21622	75.4092	21.4413							-8.21622	2.2916	2.16289							-8.21622	61.8327	29.4931
					-8.20921	33.9831	14.3078							-8.20921	8.80381	9.38343							-8.20921	75.6902	21.7218							-8.20921	2.29758	2.17487							-8.20921	62.2127	29.8298
					-8.2022	34.2667	14.4259							-8.2022	8.80392	9.38345							-8.2022	75.9688	22.0044							-8.2022	2.30366	2.18704							-8.2022	62.5912	30.1686
					-8.1952	34.5514	14.5451							-8.1952	8.80402	9.38346							-8.1952	76.245	22.2891							-8.1952	2.30983	2.1994							-8.1952	62.9682	30.5096
					-8.18819	34.8372	14.6655							-8.18819	8.80412	9.38347							-8.18819	76.5188	22.5758							-8.18819	2.3161	2.21195							-8.18819	63.3436	30.8528
					-8.18118	35.1239	14.787							-8.18118	8.80422	9.38348							-8.18118	76.7902	22.8645							-8.18118	2.32247	2.2247							-8.18118	63.7173	31.1981
					-8.17417	35.4116	14.9096							-8.17417	8.80432	9.38349							-8.17417	77.0591	23.1552							-8.17417	2.32893	2.23765							-8.17417	64.0895	31.5455
					-8.16717	35.7002	15.0334							-8.16717	8.80442	9.3835							-8.16717	77.3256	23.4478							-8.16717	2.33549	2.25081							-8.16717	64.4599	31.895
					-8.16016	35.9898	15.1583							-8.16016	8.80451	9.38351							-8.16016	77.5896	23.7425							-8.16016	2.34215	2.26417							-8.16016	64.8286	32.2465
					-8.15315	36.2802	15.2844							-8.15315	8.8046	9.38351							-8.15315	77.8512	24.0391							-8.15315	2.34892	2.27774							-8.15315	65.1955	32.6
					-8.14615	36.5714	15.4116							-8.14615	8.8047	9.38352							-8.14615	78.1104	24.3376							-8.14615	2.35579	2.29152							-8.14615	65.5607	32.9555
					-8.13914	36.8635	15.54							-8.13914	8.80479	9.38353							-8.13914	78.3671	24.638							-8.13914	2.36276	2.30552							-8.13914	65.924	33.313
					-8.13213	37.1563	15.6694							-8.13213	8.80488	9.38354							-8.13213	78.6215	24.9402							-8.13213	2.36984	2.31973							-8.13213	66.2855	33.6724
					-8.12513	37.4498	15.8001							-8.12513	8.80496	9.38355							-8.12513	78.8733	25.2444							-8.12513	2.37703	2.33417							-8.12513	66.645	34.0337
					-8.11812	37.744	15.9318							-8.11812	8.80505	9.38356							-8.11812	79.1228	25.5503							-8.11812	2.38433	2.34884							-8.11812	67.0027	34.3969
					-8.11111	38.0389	16.0647							-8.11111	8.80514	9.38357							-8.11111	79.3698	25.8581							-8.11111	2.39175	2.36373							-8.11111	67.3583	34.7619
					-8.1041	38.3344	16.1987							-8.1041	8.80522	9.38358							-8.1041	79.6144	26.1677							-8.1041	2.39927	2.37886							-8.1041	67.712	35.1287
					-8.0971	38.6305	16.3339							-8.0971	8.8053	9.38359							-8.0971	79.8566	26.479							-8.0971	2.40691	2.39422							-8.0971	68.0637	35.4972
					-8.09009	38.9271	16.4701							-8.09009	8.80538	9.38359							-8.09009	80.0964	26.7921							-8.09009	2.41467	2.40982							-8.09009	68.4133	35.8675
					-8.08308	39.2243	16.6075							-8.08308	8.80546	9.3836							-8.08308	80.3337	27.1069							-8.08308	2.42254	2.42566							-8.08308	68.7609	36.2395
					-8.07608	39.5219	16.746							-8.07608	8.80554	9.38361							-8.07608	80.5687	27.4234							-8.07608	2.43054	2.44175							-8.07608	69.1063	36.6131
					-8.06907	39.8199	16.8856							-8.06907	8.80562	9.38362							-8.06907	80.8013	27.7415							-8.06907	2.43865	2.45809							-8.06907	69.4497	36.9884
					-8.06206	40.1184	17.0263							-8.06206	8.80569	9.38363							-8.06206	81.0314	28.0612							-8.06206	2.44689	2.47469							-8.06206	69.7908	37.3652
					-8.05506	40.4172	17.1681							-8.05506	8.80577	9.38363							-8.05506	81.2592	28.3826							-8.05506	2.45526	2.49154							-8.05506	70.1298	37.7436
					-8.04805	40.7163	17.311							-8.04805	8.80584	9.38364							-8.04805	81.4847	28.7055							-8.04805	2.46375	2.50865							-8.04805	70.4667	38.1234
					-8.04104	41.0157	17.455							-8.04104	8.80591	9.38365							-8.04104	81.7077	29.0299							-8.04104	2.47237	2.52603							-8.04104	70.8013	38.5047
					-8.03403	41.3153	17.6							-8.03403	8.80599	9.38365							-8.03403	81.9284	29.3559							-8.03403	2.48112	2.54368							-8.03403	71.1336	38.8875
					-8.02703	41.6152	17.7462							-8.02703	8.80606	9.38366							-8.02703	82.1468	29.6833							-8.02703	2.49	2.5616							-8.02703	71.4637	39.2716
					-8.02002	41.9152	17.8934							-8.02002	8.80613	9.38367							-8.02002	82.3628	30.0122							-8.02002	2.49901	2.5798							-8.02002	71.7915	39.657
					-8.01301	42.2154	18.0416							-8.01301	8.80619	9.38368							-8.01301	82.5764	30.3424							-8.01301	2.50816	2.59828							-8.01301	72.117	40.0437
					-8.00601	42.5156	18.1909							-8.00601	8.80626	9.38368							-8.00601	82.7878	30.6741							-8.00601	2.51745	2.61704							-8.00601	72.4403	40.4317
					-7.999	42.8159	18.3413							-7.999	8.80633	9.38369							-7.999	82.9968	31.007							-7.999	2.52688	2.6361							-7.999	72.7611	40.8208
					-7.99199	43.1162	18.4927							-7.99199	8.80639	9.3837							-7.99199	83.2036	31.3413							-7.99199	2.53645	2.65544							-7.99199	73.0797	41.2111
					-7.98498	43.4164	18.6451							-7.98498	8.80645	9.3837							-7.98498	83.408	31.6769							-7.98498	2.54616	2.67509							-7.98498	73.3958	41.6026
					-7.97798	43.7166	18.7985							-7.97798	8.80652	9.38371							-7.97798	83.6102	32.0136							-7.97798	2.55602	2.69504							-7.97798	73.7096	41.995
					-7.97097	44.0167	18.9529							-7.97097	8.80658	9.38371							-7.97097	83.8101	32.3516							-7.97097	2.56603	2.71529							-7.97097	74.021	42.3885
					-7.96396	44.3166	19.1083							-7.96396	8.80664	9.38372							-7.96396	84.0078	32.6907							-7.96396	2.57618	2.73586							-7.96396	74.33	42.783
					-7.95696	44.6164	19.2647							-7.95696	8.8067	9.38373							-7.95696	84.2032	33.0309							-7.95696	2.58649	2.75674							-7.95696	74.6365	43.1784
					-7.94995	44.9159	19.4221							-7.94995	8.80676	9.38373							-7.94995	84.3964	33.3722							-7.94995	2.59695	2.77794							-7.94995	74.9407	43.5746
					-7.94294	45.2151	19.5804							-7.94294	8.80681	9.38374							-7.94294	84.5874	33.7146							-7.94294	2.60757	2.79947							-7.94294	75.2424	43.9717
					-7.93594	45.5141	19.7397							-7.93594	8.80687	9.38374							-7.93594	84.7762	34.0579							-7.93594	2.61834	2.82132							-7.93594	75.5416	44.3695
					-7.92893	45.8127	19.8999							-7.92893	8.80693	9.38375							-7.92893	84.9628	34.4022							-7.92893	2.62927	2.84351							-7.92893	75.8384	44.7681
					-7.92192	46.111	20.061							-7.92192	8.80698	9.38376							-7.92192	85.1472	34.7474							-7.92192	2.64036	2.86604							-7.92192	76.1327	45.1673
					-7.91491	46.4088	20.223							-7.91491	8.80704	9.38376							-7.91491	85.3295	35.0935							-7.91491	2.65162	2.88891							-7.91491	76.4246	45.5671
					-7.90791	46.7062	20.386							-7.90791	8.80709	9.38377							-7.90791	85.5096	35.4404							-7.90791	2.66304	2.91213							-7.90791	76.714	45.9676
					-7.9009	47.003	20.5498							-7.9009	8.80714	9.38377							-7.9009	85.6876	35.7881							-7.9009	2.67464	2.9357							-7.9009	77.0009	46.3685
					-7.89389	47.2994	20.7144							-7.89389	8.80719	9.38378							-7.89389	85.8635	36.1366							-7.89389	2.6864	2.95963							-7.89389	77.2853	46.7699
					-7.88689	47.5952	20.88							-7.88689	8.80724	9.38378							-7.88689	86.0373	36.4857							-7.88689	2.69833	2.98393							-7.88689	77.5672	47.1717
					-7.87988	47.8903	21.0463							-7.87988	8.80729	9.38379							-7.87988	86.209	36.8355							-7.87988	2.71044	3.00859							-7.87988	77.8466	47.5739
					-7.87287	48.1849	21.2135							-7.87287	8.80734	9.38379							-7.87287	86.3786	37.1859							-7.87287	2.72273	3.03363							-7.87287	78.1235	47.9764
					-7.86587	48.4787	21.3815							-7.86587	8.80739	9.3838							-7.86587	86.5462	37.5369							-7.86587	2.73519	3.05905							-7.86587	78.3979	48.3792
					-7.85886	48.7719	21.5503							-7.85886	8.80744	9.3838							-7.85886	86.7117	37.8885							-7.85886	2.74784	3.08485							-7.85886	78.6698	48.7821
					-7.85185	49.0643	21.7199							-7.85185	8.80749	9.38381							-7.85185	86.8752	38.2405							-7.85185	2.76067	3.11104							-7.85185	78.9392	49.1853
					-7.84484	49.3559	21.8902							-7.84484	8.80753	9.38381							-7.84484	87.0368	38.5929							-7.84484	2.77369	3.13762							-7.84484	79.2061	49.5885
					-7.83784	49.6467	22.0613							-7.83784	8.80758	9.38382							-7.83784	87.1963	38.9457							-7.83784	2.7869	3.16461							-7.83784	79.4705	49.9918
					-7.83083	49.9367	22.233							-7.83083	8.80762	9.38382							-7.83083	87.3538	39.2989							-7.83083	2.80029	3.192							-7.83083	79.7324	50.395
					-7.82382	50.2258	22.4055							-7.82382	8.80767	9.38382							-7.82382	87.5094	39.6524							-7.82382	2.81388	3.2198							-7.82382	79.9918	50.7983
					-7.81682	50.5139	22.5787							-7.81682	8.80771	9.38383							-7.81682	87.6631	40.0061							-7.81682	2.82767	3.24802							-7.81682	80.2487	51.2014
					-7.80981	50.8011	22.7525							-7.80981	8.80775	9.38383							-7.80981	87.8148	40.3601							-7.80981	2.84165	3.27667							-7.80981	80.5031	51.6043
					-7.8028	51.0873	22.927							-7.8028	8.80779	9.38384							-7.8028	87.9646	40.7142							-7.8028	2.85584	3.30574							-7.8028	80.755	52.0071
					-7.7958	51.3725	23.1021							-7.7958	8.80784	9.38384							-7.7958	88.1125	41.0684							-7.7958	2.87023	3.33524							-7.7958	81.0044	52.4096
					-7.78879	51.6567	23.2778							-7.78879	8.80788	9.38385							-7.78879	88.2586	41.4228							-7.78879	2.88482	3.36519							-7.78879	81.2513	52.8117
					-7.78178	51.9398	23.4541							-7.78178	8.80792	9.38385							-7.78178	88.4027	41.7771							-7.78178	2.89962	3.39558							-7.78178	81.4958	53.2136
					-7.77477	52.2218	23.631							-7.77477	8.80796	9.38385							-7.77477	88.5451	42.1314							-7.77477	2.91464	3.42643							-7.77477	81.7378	53.6149
					-7.76777	52.5026	23.8084							-7.76777	8.80799	9.38386							-7.76777	88.6856	42.4856							-7.76777	2.92986	3.45773							-7.76777	81.9773	54.0159
					-7.76076	52.7822	23.9864							-7.76076	8.80803	9.38386							-7.76076	88.8243	42.8398							-7.76076	2.9453	3.4895							-7.76076	82.2143	54.4162
					-7.75375	53.0607	24.1649							-7.75375	8.80807	9.38387							-7.75375	88.9613	43.1938							-7.75375	2.96096	3.52174							-7.75375	82.4489	54.8161
					-7.74675	53.338	24.3438							-7.74675	8.80811	9.38387							-7.74675	89.0964	43.5475							-7.74675	2.97684	3.55445							-7.74675	82.6811	55.2153
					-7.73974	53.6139	24.5232							-7.73974	8.80814	9.38387							-7.73974	89.2298	43.901							-7.73974	2.99295	3.58765							-7.73974	82.9108	55.6138
					-7.73273	53.8887	24.7031							-7.73273	8.80818	9.38388							-7.73273	89.3615	44.2543							-7.73273	3.00928	3.62134							-7.73273	83.1381	56.0116
					-7.72573	54.1621	24.8834							-7.72573	8.80821	9.38388							-7.72573	89.4914	44.6072							-7.72573	3.02584	3.65553							-7.72573	83.363	56.4086
					-7.71872	54.4341	25.064							-7.71872	8.80825	9.38388							-7.71872	89.6196	44.9597							-7.71872	3.04263	3.69021							-7.71872	83.5855	56.8048
					-7.71171	54.7048	25.2451							-7.71171	8.80828	9.38389							-7.71171	89.7461	45.3117							-7.71171	3.05965	3.72541							-7.71171	83.8055	57.2002
					-7.7047	54.9742	25.4265							-7.7047	8.80831	9.38389							-7.7047	89.871	45.6633							-7.7047	3.07691	3.76112							-7.7047	84.0232	57.5946
					-7.6977	55.2421	25.6083							-7.6977	8.80835	9.38389							-7.6977	89.9942	46.0144							-7.6977	3.09441	3.79736							-7.6977	84.2385	57.988
					-7.69069	55.5086	25.7903							-7.69069	8.80838	9.3839							-7.69069	90.1158	46.3649							-7.69069	3.11215	3.83412							-7.69069	84.4515	58.3804
					-7.68368	55.7736	25.9726							-7.68368	8.80841	9.3839							-7.68368	90.2358	46.7148							-7.68368	3.13014	3.87142							-7.68368	84.662	58.7718
					-7.67668	56.0372	26.1552							-7.67668	8.80844	9.3839							-7.67668	90.3541	47.064							-7.67668	3.14838	3.90926							-7.67668	84.8703	59.1621
					-7.66967	56.2992	26.3381							-7.66967	8.80847	9.38391							-7.66967	90.4709	47.4126							-7.66967	3.16686	3.94765							-7.66967	85.0762	59.5512
					-7.66266	56.5598	26.5211							-7.66266	8.8085	9.38391							-7.66266	90.5861	47.7604							-7.66266	3.1856	3.9866							-7.66266	85.2798	59.9391
					-7.65566	56.8188	26.7044							-7.65566	8.80853	9.38391							-7.65566	90.6997	48.1074							-7.65566	3.20459	4.02611							-7.65566	85.4811	60.3257
					-7.64865	57.0762	26.8878							-7.64865	8.80856	9.38392							-7.64865	90.8118	48.4536							-7.64865	3.22384	4.0662							-7.64865	85.6801	60.7111
					-7.64164	57.3321	27.0714							-7.64164	8.80859	9.38392							-7.64164	90.9224	48.7989							-7.64164	3.24335	4.10686							-7.64164	85.8768	61.0951
					-7.63463	57.5864	27.2551							-7.63463	8.80862	9.38392							-7.63463	91.0315	49.1433							-7.63463	3.26313	4.1481							-7.63463	86.0712	61.4778
					-7.62763	57.839	27.4389							-7.62763	8.80865	9.38392							-7.62763	91.1391	49.4868							-7.62763	3.28317	4.18994							-7.62763	86.2634	61.8591
					-7.62062	58.09	27.6227							-7.62062	8.80868	9.38393							-7.62062	91.2452	49.8293							-7.62062	3.30348	4.23238							-7.62062	86.4534	62.2388
					-7.61361	58.3394	27.8066							-7.61361	8.8087	9.38393							-7.61361	91.3498	50.1707							-7.61361	3.32407	4.27542							-7.61361	86.6412	62.6171
					-7.60661	58.5871	27.9906							-7.60661	8.80873	9.38393							-7.60661	91.4531	50.5111							-7.60661	3.34493	4.31908							-7.60661	86.8267	62.9939
					-7.5996	58.8332	28.1745							-7.5996	8.80876	9.38394							-7.5996	91.5549	50.8504							-7.5996	3.36606	4.36336							-7.5996	87.01	63.3691
					-7.59259	59.0775	28.3584							-7.59259	8.80878	9.38394							-7.59259	91.6553	51.1885							-7.59259	3.38748	4.40827							-7.59259	87.1912	63.7426
					-7.58559	59.3201	28.5423							-7.58559	8.80881	9.38394							-7.58559	91.7543	51.5254							-7.58559	3.40918	4.45381							-7.58559	87.3702	64.1145
					-7.57858	59.561	28.7261							-7.57858	8.80883	9.38394							-7.57858	91.8519	51.8611							-7.57858	3.43117	4.5							-7.57858	87.5471	64.4847
					-7.57157	59.8002	28.9098							-7.57157	8.80886	9.38395							-7.57157	91.9482	52.1956							-7.57157	3.45344	4.54684							-7.57157	87.7218	64.8532
					-7.56456	60.0376	29.0934							-7.56456	8.80888	9.38395							-7.56456	92.0432	52.5287							-7.56456	3.47601	4.59434							-7.56456	87.8944	65.2199
					-7.55756	60.2733	29.2769							-7.55756	8.8089	9.38395							-7.55756	92.1368	52.8605							-7.55756	3.49887	4.64251							-7.55756	88.0649	65.5848
					-7.55055	60.5072	29.4602							-7.55055	8.80893	9.38395							-7.55055	92.2291	53.191							-7.55055	3.52203	4.69136							-7.55055	88.2334	65.9479
					-7.54354	60.7393	29.6433							-7.54354	8.80895	9.38395							-7.54354	92.3201	53.5201							-7.54354	3.54549	4.74088							-7.54354	88.3997	66.3091
					-7.53654	60.9696	29.8262							-7.53654	8.80897	9.38396							-7.53654	92.4098	53.8477							-7.53654	3.56925	4.7911							-7.53654	88.564	66.6684
					-7.52953	61.1981	30.0088							-7.52953	8.809	9.38396							-7.52953	92.4983	54.1738							-7.52953	3.59331	4.84201							-7.52953	88.7263	67.0258
					-7.52252	61.4249	30.1912							-7.52252	8.80902	9.38396							-7.52252	92.5855	54.4985							-7.52252	3.61768	4.89363							-7.52252	88.8866	67.3813
					-7.51552	61.6498	30.3733							-7.51552	8.80904	9.38396							-7.51552	92.6715	54.8216							-7.51552	3.64237	4.94597							-7.51552	89.0449	67.7347
					-7.50851	61.8729	30.5551							-7.50851	8.80906	9.38397							-7.50851	92.7563	55.1431							-7.50851	3.66737	4.99903							-7.50851	89.2012	68.0861
					-7.5015	62.0941	30.7366							-7.5015	8.80908	9.38397							-7.5015	92.8398	55.4631							-7.5015	3.69268	5.05282							-7.5015	89.3555	68.4355
					-7.49449	62.3135	30.9178							-7.49449	8.8091	9.38397							-7.49449	92.9222	55.7815							-7.49449	3.71831	5.10734							-7.49449	89.5079	68.7828
					-7.48749	62.5311	31.0985							-7.48749	8.80912	9.38397							-7.48749	93.0034	56.0981							-7.48749	3.74427	5.16262							-7.48749	89.6583	69.128
					-7.48048	62.7469	31.2789							-7.48048	8.80914	9.38397							-7.48048	93.0835	56.4132							-7.48048	3.77055	5.21864							-7.48048	89.8068	69.4711
					-7.47347	62.9607	31.4589							-7.47347	8.80916	9.38398							-7.47347	93.1624	56.7265							-7.47347	3.79715	5.27543							-7.47347	89.9535	69.812
					-7.46647	63.1728	31.6384							-7.46647	8.80918	9.38398							-7.46647	93.2401	57.038							-7.46647	3.82409	5.333							-7.46647	90.0982	70.1507
					-7.45946	63.383	31.8174							-7.45946	8.8092	9.38398							-7.45946	93.3168	57.3478							-7.45946	3.85135	5.39134							-7.45946	90.2411	70.4873
					-7.45245	63.5913	31.996							-7.45245	8.80922	9.38398							-7.45245	93.3923	57.6559							-7.45245	3.87895	5.45046							-7.45245	90.3822	70.8216
					-7.44545	63.7977	32.1741							-7.44545	8.80924	9.38398							-7.44545	93.4668	57.9621							-7.44545	3.90689	5.51038							-7.44545	90.5214	71.1537
					-7.43844	64.0023	32.3516							-7.43844	8.80926	9.38399							-7.43844	93.5402	58.2665							-7.43844	3.93517	5.57111							-7.43844	90.6588	71.4835
					-7.43143	64.2051	32.5286							-7.43143	8.80927	9.38399							-7.43143	93.6125	58.569							-7.43143	3.96379	5.63265							-7.43143	90.7945	71.811
					-7.42442	64.4059	32.7051							-7.42442	8.80929	9.38399							-7.42442	93.6838	58.8697							-7.42442	3.99275	5.69501							-7.42442	90.9283	72.1363
					-7.41742	64.605	32.8809							-7.41742	8.80931	9.38399							-7.41742	93.754	59.1684							-7.41742	4.02206	5.75819							-7.41742	91.0604	72.4592
					-7.41041	64.8021	33.0562							-7.41041	8.80933	9.38399							-7.41041	93.8233	59.4653							-7.41041	4.05172	5.82221							-7.41041	91.1908	72.7798
					-7.4034	64.9974	33.2308							-7.4034	8.80934	9.38399							-7.4034	93.8915	59.7602							-7.4034	4.08174	5.88708							-7.4034	91.3194	73.098
					-7.3964	65.1908	33.4048							-7.3964	8.80936	9.384							-7.3964	93.9587	60.0531							-7.3964	4.1121	5.9528							-7.3964	91.4463	73.4139
					-7.38939	65.3823	33.5781							-7.38939	8.80937	9.384							-7.38939	94.025	60.3441							-7.38939	4.14282	6.01938							-7.38939	91.5716	73.7274
					-7.38238	65.572	33.7507							-7.38238	8.80939	9.384							-7.38238	94.0902	60.633							-7.38238	4.1739	6.08683							-7.38238	91.6951	74.0385
					-7.37538	65.7599	33.9226							-7.37538	8.80941	9.384							-7.37538	94.1546	60.92							-7.37538	4.20535	6.15515							-7.37538	91.8171	74.3472
					-7.36837	65.9459	34.0939							-7.36837	8.80942	9.384							-7.36837	94.2179	61.2049							-7.36837	4.23715	6.22437							-7.36837	91.9374	74.6535
					-7.36136	66.13	34.2643							-7.36136	8.80944	9.384							-7.36136	94.2804	61.4878							-7.36136	4.26932	6.29447							-7.36136	92.056	74.9574
					-7.35435	66.3123	34.4341							-7.35435	8.80945	9.38401							-7.35435	94.3419	61.7686							-7.35435	4.30185	6.36548							-7.35435	92.1731	75.2588
					-7.34735	66.4927	34.603							-7.34735	8.80947	9.38401							-7.34735	94.4025	62.0474							-7.34735	4.33476	6.4374							-7.34735	92.2886	75.5577
					-7.34034	66.6713	34.7712							-7.34034	8.80948	9.38401							-7.34034	94.4623	62.3241							-7.34034	4.36804	6.51023							-7.34034	92.4025	75.8542
					-7.33333	66.8481	34.9386							-7.33333	8.8095	9.38401							-7.33333	94.5211	62.5987							-7.33333	4.40168	6.58399							-7.33333	92.5149	76.1483
					-7.32633	67.0231	35.1051							-7.32633	8.80951	9.38401							-7.32633	94.5791	62.8711							-7.32633	4.43571	6.65869							-7.32633	92.6257	76.4398
					-7.31932	67.1962	35.2708							-7.31932	8.80952	9.38401							-7.31932	94.6362	63.1415							-7.31932	4.47011	6.73432							-7.31932	92.7351	76.7289
					-7.31231	67.3675	35.4357							-7.31231	8.80954	9.38401							-7.31231	94.6925	63.4097							-7.31231	4.50488	6.81091							-7.31231	92.8429	77.0155
					-7.30531	67.537	35.5997							-7.30531	8.80955	9.38402							-7.30531	94.748	63.6758							-7.30531	4.54004	6.88845							-7.30531	92.9492	77.2997
					-7.2983	67.7048	35.7628							-7.2983	8.80956	9.38402							-7.2983	94.8026	63.9398							-7.2983	4.57558	6.96696							-7.2983	93.0541	77.5813
					-7.29129	67.8707	35.9251							-7.29129	8.80958	9.38402							-7.29129	94.8564	64.2016							-7.29129	4.6115	7.04644							-7.29129	93.1576	77.8604
					-7.28428	68.0348	36.0864							-7.28428	8.80959	9.38402							-7.28428	94.9094	64.4612							-7.28428	4.64781	7.12691							-7.28428	93.2596	78.137
					-7.27728	68.1971	36.2468							-7.27728	8.8096	9.38402							-7.27728	94.9616	64.7187							-7.27728	4.6845	7.20836							-7.27728	93.3602	78.4111
					-7.27027	68.3577	36.4063							-7.27027	8.80961	9.38402							-7.27027	95.013	64.9739							-7.27027	4.72158	7.29081							-7.27027	93.4594	78.6828
					-7.26326	68.5165	36.5648							-7.26326	8.80963	9.38402							-7.26326	95.0637	65.227							-7.26326	4.75905	7.37426							-7.26326	93.5572	78.9519
					-7.25626	68.6736	36.7224							-7.25626	8.80964	9.38402							-7.25626	95.1136	65.478							-7.25626	4.79691	7.45872							-7.25626	93.6536	79.2185
					-7.24925	68.8289	36.879							-7.24925	8.80965	9.38403							-7.24925	95.1628	65.7267							-7.24925	4.83516	7.5442							-7.24925	93.7487	79.4826
					-7.24224	68.9825	37.0346							-7.24224	8.80966	9.38403							-7.24224	95.2112	65.9732							-7.24224	4.8738	7.6307							-7.24224	93.8425	79.7442
					-7.23524	69.1343	37.1893							-7.23524	8.80967	9.38403							-7.23524	95.2589	66.2176							-7.23524	4.91283	7.71824							-7.23524	93.935	80.0033
					-7.22823	69.2845	37.3429							-7.22823	8.80968	9.38403							-7.22823	95.3059	66.4597							-7.22823	4.95226	7.80681							-7.22823	94.0261	80.2599
					-7.22122	69.4329	37.4955							-7.22122	8.80969	9.38403							-7.22122	95.3522	66.6997							-7.22122	4.99208	7.89644							-7.22122	94.116	80.514
					-7.21421	69.5796	37.6472							-7.21421	8.8097	9.38403							-7.21421	95.3978	66.9374							-7.21421	5.0323	7.98711							-7.21421	94.2045	80.7656
					-7.20721	69.7247	37.7977							-7.20721	8.80972	9.38403							-7.20721	95.4427	67.173							-7.20721	5.07291	8.07885							-7.20721	94.2919	81.0147
					-7.2002	69.868	37.9473							-7.2002	8.80973	9.38403							-7.2002	95.4869	67.4063							-7.2002	5.11392	8.17165							-7.2002	94.378	81.2614
					-7.19319	70.0097	38.0958							-7.19319	8.80974	9.38403							-7.19319	95.5305	67.6374							-7.19319	5.15533	8.26552							-7.19319	94.4629	81.5056
					-7.18619	70.1498	38.2432							-7.18619	8.80975	9.38404							-7.18619	95.5734	67.8664							-7.18619	5.19713	8.36047							-7.18619	94.5465	81.7473
					-7.17918	70.2882	38.3896							-7.17918	8.80976	9.38404							-7.17918	95.6156	68.0931							-7.17918	5.23933	8.45651							-7.17918	94.629	81.9865
					-7.17217	70.4249	38.5348							-7.17217	8.80977	9.38404							-7.17217	95.6572	68.3177							-7.17217	5.28192	8.55363							-7.17217	94.7103	82.2233
					-7.16517	70.56	38.6791							-7.16517	8.80978	9.38404							-7.16517	95.6982	68.5401							-7.16517	5.32492	8.65186							-7.16517	94.7904	82.4576
					-7.15816	70.6936	38.8222							-7.15816	8.80978	9.38404							-7.15816	95.7385	68.7603							-7.15816	5.36831	8.75119							-7.15816	94.8694	82.6895
					-7.15115	70.8255	38.9642							-7.15115	8.80979	9.38404							-7.15115	95.7783	68.9782							-7.15115	5.4121	8.85162							-7.15115	94.9472	82.9189
					-7.14414	70.9558	39.1052							-7.14414	8.8098	9.38404							-7.14414	95.8174	69.1941							-7.14414	5.45628	8.95317							-7.14414	95.0239	83.1459
					-7.13714	71.0846	39.245							-7.13714	8.80981	9.38404							-7.13714	95.856	69.4077							-7.13714	5.50086	9.05583							-7.13714	95.0995	83.3705
					-7.13013	71.2118	39.3838							-7.13013	8.80982	9.38404							-7.13013	95.8939	69.6192							-7.13013	5.54584	9.15962							-7.13013	95.1741	83.5927
					-7.12312	71.3374	39.5214							-7.12312	8.80983	9.38404							-7.12312	95.9313	69.8285							-7.12312	5.59121	9.26454							-7.12312	95.2475	83.8125
					-7.11612	71.4616	39.6579							-7.11612	8.80984	9.38404							-7.11612	95.9681	70.0356							-7.11612	5.63698	9.37059							-7.11612	95.3199	84.03
					-7.10911	71.5841	39.7933							-7.10911	8.80985	9.38405							-7.10911	96.0044	70.2406							-7.10911	5.68313	9.47778							-7.10911	95.3912	84.245
					-7.1021	71.7052	39.9276							-7.1021	8.80986	9.38405							-7.1021	96.0401	70.4435							-7.1021	5.72969	9.58611							-7.1021	95.4615	84.4577
					-7.0951	71.8248	40.0607							-7.0951	8.80986	9.38405							-7.0951	96.0752	70.6442							-7.0951	5.77663	9.69558							-7.0951	95.5308	84.668
					-7.08809	71.9428	40.1927							-7.08809	8.80987	9.38405							-7.08809	96.1098	70.8428							-7.08809	5.82396	9.80621							-7.08809	95.599	84.876
					-7.08108	72.0594	40.3236							-7.08108	8.80988	9.38405							-7.08108	96.1439	71.0393							-7.08108	5.87168	9.91798							-7.08108	95.6663	85.0816
					-7.07407	72.1745	40.4533							-7.07407	8.80989	9.38405							-7.07407	96.1775	71.2336							-7.07407	5.91979	10.0309							-7.07407	95.7325	85.2849
					-7.06707	72.2882	40.5819							-7.06707	8.8099	9.38405							-7.06707	96.2105	71.4259							-7.06707	5.96829	10.145							-7.06707	95.7978	85.486
					-7.06006	72.4005	40.7094							-7.06006	8.8099	9.38405							-7.06006	96.2431	71.6161							-7.06006	6.01717	10.2603							-7.06006	95.8622	85.6847
					-7.05305	72.5113	40.8357							-7.05305	8.80991	9.38405							-7.05305	96.2751	71.8041							-7.05305	6.06643	10.3767							-7.05305	95.9256	85.8812
					-7.04605	72.6207	40.9609							-7.04605	8.80992	9.38405							-7.04605	96.3067	71.9902							-7.04605	6.11607	10.4943							-7.04605	95.988	86.0754
					-7.03904	72.7287	41.0849							-7.03904	8.80992	9.38405							-7.03904	96.3378	72.1741							-7.03904	6.16609	10.613							-7.03904	96.0496	86.2673
					-7.03203	72.8353	41.2078							-7.03203	8.80993	9.38405							-7.03203	96.3683	72.356							-7.03203	6.21648	10.733							-7.03203	96.1102	86.457
					-7.02503	72.9405	41.3296							-7.02503	8.80994	9.38405							-7.02503	96.3985	72.5358							-7.02503	6.26725	10.8541							-7.02503	96.17	86.6445
					-7.01802	73.0444	41.4502							-7.01802	8.80995	9.38406							-7.01802	96.4281	72.7137							-7.01802	6.31839	10.9763							-7.01802	96.2288	86.8298
					-7.01101	73.1469	41.5697							-7.01101	8.80995	9.38406							-7.01101	96.4573	72.8895							-7.01101	6.3699	11.0998							-7.01101	96.2868	87.0129
					-7.004	73.2481	41.688							-7.004	8.80996	9.38406							-7.004	96.4861	73.0633							-7.004	6.42177	11.2244							-7.004	96.3439	87.1938
					-6.997	73.3479	41.8052							-6.997	8.80997	9.38406							-6.997	96.5144	73.2351							-6.997	6.47401	11.3502							-6.997	96.4002	87.3726
					-6.98999	73.4465	41.9213							-6.98999	8.80997	9.38406							-6.98999	96.5423	73.4049							-6.98999	6.5266	11.4772							-6.98999	96.4557	87.5492
					-6.98298	73.5438	42.0362							-6.98298	8.80998	9.38406							-6.98298	96.5697	73.5727							-6.98298	6.57955	11.6053							-6.98298	96.5103	87.7237
					-6.97598	73.6397	42.15							-6.97598	8.80998	9.38406							-6.97598	96.5967	73.7386							-6.97598	6.63285	11.7347							-6.97598	96.5641	87.8961
					-6.96897	73.7344	42.2626							-6.96897	8.80999	9.38406							-6.96897	96.6233	73.9025							-6.96897	6.68651	11.8652							-6.96897	96.6171	88.0664
					-6.96196	73.8279	42.3741							-6.96196	8.81	9.38406							-6.96196	96.6495	74.0645							-6.96196	6.74051	11.9968							-6.96196	96.6693	88.2346
					-6.95495	73.9201	42.4845							-6.95495	8.81	9.38406							-6.95495	96.6753	74.2246							-6.95495	6.79485	12.1297							-6.95495	96.7207	88.4007
					-6.94795	74.011	42.5938							-6.94795	8.81001	9.38406							-6.94795	96.7007	74.3828							-6.94795	6.84953	12.2637							-6.94795	96.7714	88.5648
					-6.94094	74.1008	42.7019							-6.94094	8.81001	9.38406							-6.94094	96.7257	74.5391							-6.94094	6.90454	12.3989							-6.94094	96.8213	88.7268
					-6.93393	74.1893	42.809							-6.93393	8.81002	9.38406							-6.93393	96.7503	74.6935							-6.93393	6.95988	12.5352							-6.93393	96.8704	88.8869
					-6.92693	74.2767	42.9149							-6.92693	8.81003	9.38406							-6.92693	96.7745	74.8461							-6.92693	7.01555	12.6727							-6.92693	96.9188	89.0449
					-6.91992	74.3629	43.0197							-6.91992	8.81003	9.38406							-6.91992	96.7983	74.9968							-6.91992	7.07154	12.8114							-6.91992	96.9665	89.201
					-6.91291	74.4479	43.1234							-6.91291	8.81004	9.38406							-6.91291	96.8218	75.1456							-6.91291	7.12785	12.9513							-6.91291	97.0135	89.3551
					-6.90591	74.5317	43.226							-6.90591	8.81004	9.38407							-6.90591	96.8449	75.2927							-6.90591	7.18447	13.0922							-6.90591	97.0597	89.5073
					-6.8989	74.6144	43.3275							-6.8989	8.81005	9.38407							-6.8989	96.8677	75.4379							-6.8989	7.2414	13.2344							-6.8989	97.1053	89.6575
					-6.89189	74.696	43.4279							-6.89189	8.81005	9.38407							-6.89189	96.8901	75.5813							-6.89189	7.29863	13.3776							-6.89189	97.1502	89.8058
					-6.88488	74.7764	43.5272							-6.88488	8.81006	9.38407							-6.88488	96.9121	75.723							-6.88488	7.35615	13.5221							-6.88488	97.1944	89.9523
					-6.87788	74.8558	43.6254							-6.87788	8.81006	9.38407							-6.87788	96.9338	75.8629							-6.87788	7.41397	13.6676							-6.87788	97.2379	90.0968
					-6.87087	74.9341	43.7225							-6.87087	8.81007	9.38407							-6.87087	96.9552	76.0011							-6.87087	7.47207	13.8143							-6.87087	97.2808	90.2395
					-6.86386	75.0112	43.8186							-6.86386	8.81007	9.38407							-6.86386	96.9762	76.1375							-6.86386	7.53046	13.9621							-6.86386	97.323	90.3803
					-6.85686	75.0874	43.9136							-6.85686	8.81008	9.38407							-6.85686	96.9969	76.2722							-6.85686	7.58912	14.111							-6.85686	97.3646	90.5194
					-6.84985	75.1624	44.0076							-6.84985	8.81008	9.38407							-6.84985	97.0173	76.4052							-6.84985	7.64805	14.261							-6.84985	97.4055	90.6566
					-6.84284	75.2364	44.1004							-6.84284	8.81009	9.38407							-6.84284	97.0374	76.5365							-6.84284	7.70725	14.4121							-6.84284	97.4459	90.792
					-6.83584	75.3094	44.1923							-6.83584	8.81009	9.38407							-6.83584	97.0572	76.6661							-6.83584	7.7667	14.5643							-6.83584	97.4856	90.9257
					-6.82883	75.3814	44.2831							-6.82883	8.8101	9.38407							-6.82883	97.0766	76.7941							-6.82883	7.82641	14.7176							-6.82883	97.5247	91.0576
					-6.82182	75.4523	44.3728							-6.82182	8.8101	9.38407							-6.82182	97.0958	76.9204							-6.82182	7.88636	14.872							-6.82182	97.5632	91.1877
					-6.81481	75.5223	44.4615							-6.81481	8.8101	9.38407							-6.81481	97.1146	77.0451							-6.81481	7.94655	15.0274							-6.81481	97.6012	91.3162
					-6.80781	75.5913	44.5492							-6.80781	8.81011	9.38407							-6.80781	97.1332	77.1682							-6.80781	8.00697	15.1839							-6.80781	97.6385	91.4429
					-6.8008	75.6593	44.6359							-6.8008	8.81011	9.38407							-6.8008	97.1514	77.2897							-6.8008	8.06762	15.3414							-6.8008	97.6753	91.568
					-6.79379	75.7264	44.7215							-6.79379	8.81012	9.38407							-6.79379	97.1694	77.4096							-6.79379	8.12849	15.5							-6.79379	97.7115	91.6914
					-6.78679	75.7925	44.8062							-6.78679	8.81012	9.38407							-6.78679	97.1871	77.528							-6.78679	8.18957	15.6596							-6.78679	97.7472	91.8131
					-6.77978	75.8576	44.8898							-6.77978	8.81012	9.38407							-6.77978	97.2045	77.6448							-6.77978	8.25086	15.8202							-6.77978	97.7823	91.9332
					-6.77277	75.9219	44.9725							-6.77277	8.81013	9.38407							-6.77277	97.2216	77.76							-6.77277	8.31234	15.9818							-6.77277	97.8169	92.0517
					-6.76577	75.9852	45.0541							-6.76577	8.81013	9.38407							-6.76577	97.2385	77.8738							-6.76577	8.37402	16.1445							-6.76577	97.8509	92.1686
					-6.75876	76.0477	45.1348							-6.75876	8.81014	9.38407							-6.75876	97.2551	77.986							-6.75876	8.43588	16.308							-6.75876	97.8845	92.2839
					-6.75175	76.1092	45.2145							-6.75175	8.81014	9.38408							-6.75175	97.2715	78.0968							-6.75175	8.49792	16.4726							-6.75175	97.9175	92.3977
					-6.74474	76.1699	45.2933							-6.74474	8.81014	9.38408							-6.74474	97.2876	78.206							-6.74474	8.56014	16.6381							-6.74474	97.95	92.5099
					-6.73774	76.2296	45.3711							-6.73774	8.81015	9.38408							-6.73774	97.3034	78.3139							-6.73774	8.62251	16.8046							-6.73774	97.982	92.6206
					-6.73073	76.2886	45.4479							-6.73073	8.81015	9.38408							-6.73073	97.319	78.4202							-6.73073	8.68504	16.972							-6.73073	98.0135	92.7297
					-6.72372	76.3467	45.5238							-6.72372	8.81015	9.38408							-6.72372	97.3344	78.5252							-6.72372	8.74772	17.1403							-6.72372	98.0446	92.8374
					-6.71672	76.4039	45.5988							-6.71672	8.81016	9.38408							-6.71672	97.3495	78.6287							-6.71672	8.81053	17.3095							-6.71672	98.0751	92.9436
					-6.70971	76.4603	45.6728							-6.70971	8.81016	9.38408							-6.70971	97.3644	78.7308							-6.70971	8.87348	17.4796							-6.70971	98.1052	93.0483
					-6.7027	76.5159	45.746							-6.7027	8.81016	9.38408							-6.7027	97.379	78.8316							-6.7027	8.93655	17.6505							-6.7027	98.1348	93.1516
					-6.6957	76.5707	45.8182							-6.6957	8.81017	9.38408							-6.6957	97.3934	78.931							-6.6957	8.99974	17.8223							-6.6957	98.164	93.2534
					-6.68869	76.6248	45.8895							-6.68869	8.81017	9.38408							-6.68869	97.4076	79.029							-6.68869	9.06304	17.995							-6.68869	98.1927	93.3539
					-6.68168	76.678	45.9599							-6.68168	8.81017	9.38408							-6.68168	97.4215	79.1257							-6.68168	9.12644	18.1684							-6.68168	98.221	93.4529
					-6.67467	76.7304	46.0294							-6.67467	8.81018	9.38408							-6.67467	97.4353	79.2211							-6.67467	9.18994	18.3427							-6.67467	98.2488	93.5506
					-6.66767	76.7821	46.098							-6.66767	8.81018	9.38408							-6.66767	97.4488	79.3151							-6.66767	9.25351	18.5178							-6.66767	98.2763	93.6469
					-6.66066	76.8331	46.1658							-6.66066	8.81018	9.38408							-6.66066	97.4621	79.4079							-6.66066	9.31717	18.6936							-6.66066	98.3032	93.7418
					-6.65365	76.8832	46.2327							-6.65365	8.81019	9.38408							-6.65365	97.4752	79.4994							-6.65365	9.38089	18.8701							-6.65365	98.3298	93.8354
					-6.64665	76.9327	46.2988							-6.64665	8.81019	9.38408							-6.64665	97.4881	79.5896							-6.64665	9.44467	19.0474							-6.64665	98.356	93.9277
					-6.63964	76.9814	46.364							-6.63964	8.81019	9.38408							-6.63964	97.5008	79.6786							-6.63964	9.5085	19.2255							-6.63964	98.3817	94.0187
					-6.63263	77.0295	46.4283							-6.63263	8.81019	9.38408							-6.63263	97.5133	79.7664							-6.63263	9.57238	19.4042							-6.63263	98.4071	94.1085
					-6.62563	77.0768	46.4918							-6.62563	8.8102	9.38408							-6.62563	97.5256	79.8529							-6.62563	9.63629	19.5836							-6.62563	98.432	94.1969
					-6.61862	77.1234	46.5545							-6.61862	8.8102	9.38408							-6.61862	97.5377	79.9382							-6.61862	9.70023	19.7636							-6.61862	98.4566	94.2841
					-6.61161	77.1693	46.6164							-6.61161	8.8102	9.38408							-6.61161	97.5496	80.0223							-6.61161	9.76419	19.9443							-6.61161	98.4808	94.3701
					-6.6046	77.2146	46.6775							-6.6046	8.81021	9.38408							-6.6046	97.5613	80.1053							-6.6046	9.82816	20.1256							-6.6046	98.5046	94.4548
					-6.5976	77.2591	46.7377							-6.5976	8.81021	9.38408							-6.5976	97.5729	80.187							-6.5976	9.89213	20.3075							-6.5976	98.5281	94.5383
					-6.59059	77.3031	46.7972							-6.59059	8.81021	9.38408							-6.59059	97.5842	80.2677							-6.59059	9.95609	20.4899							-6.59059	98.5511	94.6207
					-6.58358	77.3463	46.8559							-6.58358	8.81021	9.38408							-6.58358	97.5954	80.3472							-6.58358	10.02	20.673							-6.58358	98.5739	94.7018
					-6.57658	77.389	46.9138							-6.57658	8.81022	9.38408							-6.57658	97.6064	80.4255							-6.57658	10.084	20.8565							-6.57658	98.5962	94.7818
					-6.56957	77.431	46.971							-6.56957	8.81022	9.38408							-6.56957	97.6172	80.5028							-6.56957	10.1479	21.0406							-6.56957	98.6182	94.8607
					-6.56256	77.4723	47.0273							-6.56256	8.81022	9.38408							-6.56256	97.6279	80.579							-6.56256	10.2117	21.2251							-6.56256	98.6399	94.9384
					-6.55556	77.5131	47.083							-6.55556	8.81022	9.38408							-6.55556	97.6384	80.6541							-6.55556	10.2755	21.4101							-6.55556	98.6613	95.015
					-6.54855	77.5533	47.1379							-6.54855	8.81023	9.38408							-6.54855	97.6487	80.7281							-6.54855	10.3393	21.5956							-6.54855	98.6823	95.0905
					-6.54154	77.5928	47.192							-6.54154	8.81023	9.38408							-6.54154	97.6589	80.801							-6.54154	10.403	21.7814							-6.54154	98.7029	95.1649
					-6.53453	77.6318	47.2454							-6.53453	8.81023	9.38408							-6.53453	97.6689	80.8729							-6.53453	10.4666	21.9677							-6.53453	98.7233	95.2382
					-6.52753	77.6702	47.2981							-6.52753	8.81023	9.38408							-6.52753	97.6787	80.9438							-6.52753	10.5301	22.1544							-6.52753	98.7433	95.3105
					-6.52052	77.708	47.3501							-6.52052	8.81023	9.38408							-6.52052	97.6884	81.0137							-6.52052	10.5936	22.3414							-6.52052	98.7631	95.3817
					-6.51351	77.7452	47.4014							-6.51351	8.81024	9.38408							-6.51351	97.6979	81.0826							-6.51351	10.6569	22.5287							-6.51351	98.7825	95.4519
					-6.50651	77.7819	47.4519							-6.50651	8.81024	9.38409							-6.50651	97.7073	81.1505							-6.50651	10.7202	22.7163							-6.50651	98.8016	95.521
					-6.4995	77.818	47.5018							-6.4995	8.81024	9.38409							-6.4995	97.7165	81.2173							-6.4995	10.7833	22.9042							-6.4995	98.8204	95.5891
					-6.49249	77.8536	47.551							-6.49249	8.81024	9.38409							-6.49249	97.7256	81.2833							-6.49249	10.8463	23.0924							-6.49249	98.8389	95.6563
					-6.48549	77.8887	47.5995							-6.48549	8.81024	9.38409							-6.48549	97.7346	81.3483							-6.48549	10.9092	23.2808							-6.48549	98.8572	95.7225
					-6.47848	77.9232	47.6474							-6.47848	8.81025	9.38409							-6.47848	97.7434	81.4123							-6.47848	10.972	23.4694							-6.47848	98.8751	95.7877
					-6.47147	77.9572	47.6946							-6.47147	8.81025	9.38409							-6.47147	97.752	81.4754							-6.47147	11.0346	23.6582							-6.47147	98.8928	95.8519
					-6.46446	77.9907	47.7411							-6.46446	8.81025	9.38409							-6.46446	97.7606	81.5376							-6.46446	11.097	23.8472							-6.46446	98.9102	95.9152
					-6.45746	78.0237	47.787							-6.45746	8.81025	9.38409							-6.45746	97.769	81.5989							-6.45746	11.1593	24.0363							-6.45746	98.9273	95.9775
					-6.45045	78.0562	47.8323							-6.45045	8.81025	9.38409							-6.45045	97.7772	81.6593							-6.45045	11.2214	24.2255							-6.45045	98.9442	96.039
					-6.44344	78.0881	47.8769							-6.44344	8.81026	9.38409							-6.44344	97.7853	81.7188							-6.44344	11.2834	24.4148							-6.44344	98.9607	96.0995
					-6.43644	78.1197	47.9209							-6.43644	8.81026	9.38409							-6.43644	97.7933	81.7774							-6.43644	11.3452	24.6041							-6.43644	98.9771	96.1592
					-6.42943	78.1507	47.9643							-6.42943	8.81026	9.38409							-6.42943	97.8012	81.8352							-6.42943	11.4067	24.7935							-6.42943	98.9931	96.2179
					-6.42242	78.1813	48.0071							-6.42242	8.81026	9.38409							-6.42242	97.809	81.8922							-6.42242	11.4681	24.9829							-6.42242	99.0089	96.2758
					-6.41542	78.2114	48.0493							-6.41542	8.81026	9.38409							-6.41542	97.8166	81.9483							-6.41542	11.5293	25.1723							-6.41542	99.0245	96.3329
					-6.40841	78.241	48.0909							-6.40841	8.81026	9.38409							-6.40841	97.8241	82.0035							-6.40841	11.5903	25.3617							-6.40841	99.0398	96.389
					-6.4014	78.2702	48.1319							-6.4014	8.81027	9.38409							-6.4014	97.8315	82.058							-6.4014	11.6511	25.551							-6.4014	99.0549	96.4444
					-6.39439	78.2989	48.1723							-6.39439	8.81027	9.38409							-6.39439	97.8387	82.1116							-6.39439	11.7116	25.7402							-6.39439	99.0698	96.4989
					-6.38739	78.3272	48.2121							-6.38739	8.81027	9.38409							-6.38739	97.8459	82.1645							-6.38739	11.7719	25.9293							-6.38739	99.0844	96.5526
					-6.38038	78.3551	48.2514							-6.38038	8.81027	9.38409							-6.38038	97.8529	82.2166							-6.38038	11.832	26.1182							-6.38038	99.0988	96.6055
					-6.37337	78.3826	48.2901							-6.37337	8.81027	9.38409							-6.37337	97.8598	82.2679							-6.37337	11.8918	26.307							-6.37337	99.1129	96.6577
					-6.36637	78.4096	48.3283							-6.36637	8.81027	9.38409							-6.36637	97.8667	82.3185							-6.36637	11.9514	26.4957							-6.36637	99.1269	96.709
					-6.35936	78.4362	48.3659							-6.35936	8.81028	9.38409							-6.35936	97.8734	82.3683							-6.35936	12.0107	26.6841							-6.35936	99.1406	96.7596
					-6.35235	78.4624	48.403							-6.35235	8.81028	9.38409							-6.35235	97.88	82.4173							-6.35235	12.0698	26.8722							-6.35235	99.1541	96.8094
					-6.34535	78.4883	48.4396							-6.34535	8.81028	9.38409							-6.34535	97.8865	82.4657							-6.34535	12.1286	27.0602							-6.34535	99.1674	96.8585
					-6.33834	78.5137	48.4756							-6.33834	8.81028	9.38409							-6.33834	97.8929	82.5133							-6.33834	12.1871	27.2478							-6.33834	99.1805	96.9068
					-6.33133	78.5387	48.5111							-6.33133	8.81028	9.38409							-6.33133	97.8992	82.5602							-6.33133	12.2454	27.4352							-6.33133	99.1933	96.9544
					-6.32432	78.5633	48.5461							-6.32432	8.81028	9.38409							-6.32432	97.9054	82.6064							-6.32432	12.3033	27.6222							-6.32432	99.206	97.0013
					-6.31732	78.5876	48.5806							-6.31732	8.81028	9.38409							-6.31732	97.9115	82.6519							-6.31732	12.361	27.8088							-6.31732	99.2185	97.0475
					-6.31031	78.6115	48.6146							-6.31031	8.81029	9.38409							-6.31031	97.9174	82.6967							-6.31031	12.4184	27.9951							-6.31031	99.2307	97.093
					-6.3033	78.635	48.6481							-6.3033	8.81029	9.38409							-6.3033	97.9234	82.7409							-6.3033	12.4755	28.181							-6.3033	99.2428	97.1378
					-6.2963	78.6582	48.6812							-6.2963	8.81029	9.38409							-6.2963	97.9292	82.7844							-6.2963	12.5322	28.3665							-6.2963	99.2547	97.1819
					-6.28929	78.681	48.7137							-6.28929	8.81029	9.38409							-6.28929	97.9349	82.8272							-6.28929	12.5887	28.5515							-6.28929	99.2664	97.2254
					-6.28228	78.7035	48.7458							-6.28228	8.81029	9.38409							-6.28228	97.9405	82.8694							-6.28228	12.6449	28.7361							-6.28228	99.2779	97.2682
					-6.27528	78.7256	48.7774							-6.27528	8.81029	9.38409							-6.27528	97.946	82.911							-6.27528	12.7007	28.9202							-6.27528	99.2893	97.3103
					-6.26827	78.7473	48.8085							-6.26827	8.81029	9.38409							-6.26827	97.9515	82.952							-6.26827	12.7562	29.1038							-6.26827	99.3004	97.3518
					-6.26126	78.7688	48.8392							-6.26126	8.81029	9.38409							-6.26126	97.9568	82.9923							-6.26126	12.8114	29.2868							-6.26126	99.3114	97.3927
					-6.25425	78.7899	48.8694							-6.25425	8.8103	9.38409							-6.25425	97.9621	83.032							-6.25425	12.8662	29.4693							-6.25425	99.3222	97.433
					-6.24725	78.8106	48.8992							-6.24725	8.8103	9.38409							-6.24725	97.9673	83.0711							-6.24725	12.9207	29.6512							-6.24725	99.3328	97.4726
					-6.24024	78.8311	48.9286							-6.24024	8.8103	9.38409							-6.24024	97.9724	83.1096							-6.24024	12.9749	29.8325							-6.24024	99.3433	97.5117
					-6.23323	78.8512	48.9575							-6.23323	8.8103	9.38409							-6.23323	97.9775	83.1476							-6.23323	13.0288	30.0133							-6.23323	99.3536	97.5501
					-6.22623	78.8711	48.986							-6.22623	8.8103	9.38409							-6.22623	97.9824	83.185							-6.22623	13.0822	30.1933							-6.22623	99.3638	97.588
					-6.21922	78.8906	49.0141							-6.21922	8.8103	9.38409							-6.21922	97.9873	83.2218							-6.21922	13.1354	30.3728							-6.21922	99.3737	97.6253
					-6.21221	78.9098	49.0418							-6.21221	8.8103	9.38409							-6.21221	97.9921	83.258							-6.21221	13.1881	30.5515							-6.21221	99.3836	97.662
					-6.20521	78.9287	49.069							-6.20521	8.8103	9.38409							-6.20521	97.9968	83.2937							-6.20521	13.2406	30.7296							-6.20521	99.3932	97.6981
					-6.1982	78.9474	49.0959							-6.1982	8.8103	9.38409							-6.1982	98.0014	83.3289							-6.1982	13.2926	30.9069							-6.1982	99.4027	97.7338
					-6.19119	78.9657	49.1223							-6.19119	8.81031	9.38409							-6.19119	98.006	83.3635							-6.19119	13.3443	31.0835							-6.19119	99.4121	97.7688
					-6.18418	78.9838	49.1484							-6.18418	8.81031	9.38409							-6.18418	98.0105	83.3976							-6.18418	13.3956	31.2594							-6.18418	99.4213	97.8033
					-6.17718	79.0015	49.1741							-6.17718	8.81031	9.38409							-6.17718	98.0149	83.4312							-6.17718	13.4466	31.4344							-6.17718	99.4304	97.8373
					-6.17017	79.019	49.1994							-6.17017	8.81031	9.38409							-6.17017	98.0193	83.4642							-6.17017	13.4972	31.6088							-6.17017	99.4393	97.8708
					-6.16316	79.0363	49.2243							-6.16316	8.81031	9.38409							-6.16316	98.0235	83.4968							-6.16316	13.5474	31.7823							-6.16316	99.4481	97.9038
					-6.15616	79.0532	49.2488							-6.15616	8.81031	9.38409							-6.15616	98.0278	83.5288							-6.15616	13.5972	31.9549							-6.15616	99.4568	97.9362
					-6.14915	79.0699	49.273							-6.14915	8.81031	9.38409							-6.14915	98.0319	83.5604							-6.14915	13.6467	32.1268							-6.14915	99.4653	97.9682
					-6.14214	79.0863	49.2969							-6.14214	8.81031	9.38409							-6.14214	98.036	83.5915							-6.14214	13.6957	32.2978							-6.14214	99.4736	97.9997
					-6.13514	79.1025	49.3203							-6.13514	8.81031	9.38409							-6.13514	98.04	83.6221							-6.13514	13.7444	32.4679							-6.13514	99.4819	98.0306
					-6.12813	79.1185	49.3434							-6.12813	8.81031	9.38409							-6.12813	98.044	83.6522							-6.12813	13.7927	32.6372							-6.12813	99.49	98.0612
					-6.12112	79.1341	49.3662							-6.12112	8.81031	9.38409							-6.12112	98.0479	83.6819							-6.12112	13.8407	32.8055							-6.12112	99.498	98.0912
					-6.11411	79.1496	49.3886							-6.11411	8.81032	9.38409							-6.11411	98.0517	83.7112							-6.11411	13.8882	32.9729							-6.11411	99.5058	98.1208
					-6.10711	79.1648	49.4107							-6.10711	8.81032	9.38409							-6.10711	98.0554	83.7399							-6.10711	13.9353	33.1394							-6.10711	99.5136	98.1499
					-6.1001	79.1797	49.4325							-6.1001	8.81032	9.38409							-6.1001	98.0592	83.7683							-6.1001	13.9821	33.305							-6.1001	99.5212	98.1786
					-6.09309	79.1944	49.4539							-6.09309	8.81032	9.38409							-6.09309	98.0628	83.7962							-6.09309	14.0284	33.4696							-6.09309	99.5287	98.2068
					-6.08609	79.2089	49.475							-6.08609	8.81032	9.38409							-6.08609	98.0664	83.8236							-6.08609	14.0744	33.6333							-6.08609	99.536	98.2346
					-6.07908	79.2232	49.4958							-6.07908	8.81032	9.38409							-6.07908	98.0699	83.8507							-6.07908	14.12	33.7959							-6.07908	99.5433	98.2619
					-6.07207	79.2373	49.5163							-6.07207	8.81032	9.38409							-6.07207	98.0734	83.8773							-6.07207	14.1652	33.9576							-6.07207	99.5504	98.2889
					-6.06507	79.2511	49.5364							-6.06507	8.81032	9.38409							-6.06507	98.0768	83.9036							-6.06507	14.2099	34.1183							-6.06507	99.5574	98.3154
					-6.05806	79.2647	49.5563							-6.05806	8.81032	9.38409							-6.05806	98.0802	83.9294							-6.05806	14.2543	34.2779							-6.05806	99.5644	98.3415
					-6.05105	79.2781	49.5759							-6.05105	8.81032	9.38409							-6.05105	98.0835	83.9548							-6.05105	14.2983	34.4365							-6.05105	99.5712	98.3672
					-6.04404	79.2913	49.5951							-6.04404	8.81032	9.38409							-6.04404	98.0868	83.9798							-6.04404	14.3419	34.5941							-6.04404	99.5779	98.3925
					-6.03704	79.3042	49.6141							-6.03704	8.81032	9.38409							-6.03704	98.09	84.0045							-6.03704	14.3851	34.7507							-6.03704	99.5844	98.4174
					-6.03003	79.317	49.6328							-6.03003	8.81032	9.38409							-6.03003	98.0931	84.0287							-6.03003	14.4279	34.9062							-6.03003	99.5909	98.442
					-6.02302	79.3296	49.6512							-6.02302	8.81033	9.38409							-6.02302	98.0962	84.0526							-6.02302	14.4703	35.0606							-6.02302	99.5973	98.4661
					-6.01602	79.342	49.6693							-6.01602	8.81033	9.38409							-6.01602	98.0993	84.0761							-6.01602	14.5123	35.2139							-6.01602	99.6036	98.4899
					-6.00901	79.3542	49.6872							-6.00901	8.81033	9.38409							-6.00901	98.1023	84.0993							-6.00901	14.5539	35.3662							-6.00901	99.6098	98.5133
					-6.002	79.3662	49.7047							-6.002	8.81033	9.38409							-6.002	98.1053	84.1221							-6.002	14.5951	35.5173							-6.002	99.6159	98.5363
					-5.99499	79.378	49.722							-5.99499	8.81033	9.38409							-5.99499	98.1082	84.1445							-5.99499	14.6359	35.6674							-5.99499	99.6218	98.559
					-5.98799	79.3896	49.7391							-5.98799	8.81033	9.38409							-5.98799	98.111	84.1666							-5.98799	14.6764	35.8164							-5.98799	99.6277	98.5813
					-5.98098	79.401	49.7559							-5.98098	8.81033	9.38409							-5.98098	98.1139	84.1884							-5.98098	14.7164	35.9642							-5.98098	99.6335	98.6033
					-5.97397	79.4123	49.7724							-5.97397	8.81033	9.38409							-5.97397	98.1166	84.2098							-5.97397	14.756	36.111							-5.97397	99.6392	98.625
					-5.96697	79.4234	49.7887							-5.96697	8.81033	9.38409							-5.96697	98.1194	84.2309							-5.96697	14.7952	36.2566							-5.96697	99.6449	98.6463
					-5.95996	79.4343	49.8047							-5.95996	8.81033	9.38409							-5.95996	98.1221	84.2516							-5.95996	14.8341	36.401							-5.95996	99.6504	98.6672
					-5.95295	79.445	49.8205							-5.95295	8.81033	9.38409							-5.95295	98.1247	84.2721							-5.95295	14.8725	36.5443							-5.95295	99.6558	98.6879
					-5.94595	79.4556	49.836							-5.94595	8.81033	9.38409							-5.94595	98.1273	84.2922							-5.94595	14.9106	36.6865							-5.94595	99.6612	98.7082
					-5.93894	79.466	49.8513							-5.93894	8.81033	9.38409							-5.93894	98.1299	84.312							-5.93894	14.9483	36.8276							-5.93894	99.6664	98.7282
					-5.93193	79.4762	49.8664							-5.93193	8.81033	9.38409							-5.93193	98.1324	84.3315							-5.93193	14.9855	36.9675							-5.93193	99.6716	98.7479
					-5.92492	79.4863	49.8812							-5.92492	8.81033	9.38409							-5.92492	98.1349	84.3507							-5.92492	15.0224	37.1062							-5.92492	99.6767	98.7673
					-5.91792	79.4962	49.8958							-5.91792	8.81033	9.38409							-5.91792	98.1373	84.3696							-5.91792	15.0589	37.2438							-5.91792	99.6817	98.7864
					-5.91091	79.506	49.9102							-5.91091	8.81034	9.38409							-5.91091	98.1397	84.3882							-5.91091	15.095	37.3802							-5.91091	99.6867	98.8052
					-5.9039	79.5156	49.9244							-5.9039	8.81034	9.3841							-5.9039	98.1421	84.4065							-5.9039	15.1308	37.5154							-5.9039	99.6915	98.8237
					-5.8969	79.525	49.9383							-5.8969	8.81034	9.3841							-5.8969	98.1444	84.4245							-5.8969	15.1661	37.6495							-5.8969	99.6963	98.8419
					-5.88989	79.5343	49.952							-5.88989	8.81034	9.3841							-5.88989	98.1467	84.4422							-5.88989	15.2011	37.7824							-5.88989	99.701	98.8598
					-5.88288	79.5435	49.9656							-5.88288	8.81034	9.3841							-5.88288	98.149	84.4597							-5.88288	15.2357	37.9141							-5.88288	99.7056	98.8774
					-5.87588	79.5525	49.9789							-5.87588	8.81034	9.3841							-5.87588	98.1512	84.4769							-5.87588	15.2699	38.0447							-5.87588	99.7102	98.8948
					-5.86887	79.5614	49.992							-5.86887	8.81034	9.3841							-5.86887	98.1533	84.4938							-5.86887	15.3037	38.1741							-5.86887	99.7147	98.9119
					-5.86186	79.5701	50.0049							-5.86186	8.81034	9.3841							-5.86186	98.1555	84.5105							-5.86186	15.3372	38.3023							-5.86186	99.7191	98.9287
					-5.85485	79.5787	50.0176							-5.85485	8.81034	9.3841							-5.85485	98.1576	84.5269							-5.85485	15.3703	38.4293							-5.85485	99.7234	98.9452
					-5.84785	79.5872	50.0301							-5.84785	8.81034	9.3841							-5.84785	98.1597	84.543							-5.84785	15.403	38.5552							-5.84785	99.7277	98.9615
					-5.84084	79.5955	50.0424							-5.84084	8.81034	9.3841							-5.84084	98.1617	84.5589							-5.84084	15.4354	38.6799							-5.84084	99.7319	98.9776
					-5.83383	79.6037	50.0545							-5.83383	8.81034	9.3841							-5.83383	98.1637	84.5745							-5.83383	15.4674	38.8034							-5.83383	99.7361	98.9934
					-5.82683	79.6118	50.0664							-5.82683	8.81034	9.3841							-5.82683	98.1657	84.5899							-5.82683	15.499	38.9257							-5.82683	99.7401	99.0089
					-5.81982	79.6197	50.0782							-5.81982	8.81034	9.3841							-5.81982	98.1677	84.6051							-5.81982	15.5303	39.0469							-5.81982	99.7442	99.0242
					-5.81281	79.6275	50.0898							-5.81281	8.81034	9.3841							-5.81281	98.1696	84.62							-5.81281	15.5612	39.1668							-5.81281	99.7481	99.0393
					-5.80581	79.6352	50.1012							-5.80581	8.81034	9.3841							-5.80581	98.1715	84.6347							-5.80581	15.5917	39.2856							-5.80581	99.752	99.0541
					-5.7988	79.6428	50.1124							-5.7988	8.81034	9.3841							-5.7988	98.1733	84.6491							-5.7988	15.6219	39.4033							-5.7988	99.7558	99.0687
					-5.79179	79.6502	50.1234							-5.79179	8.81034	9.3841							-5.79179	98.1752	84.6634							-5.79179	15.6517	39.5198							-5.79179	99.7596	99.083
					-5.78478	79.6576	50.1343							-5.78478	8.81034	9.3841							-5.78478	98.177	84.6774							-5.78478	15.6812	39.6351							-5.78478	99.7633	99.0972
					-5.77778	79.6648	50.145							-5.77778	8.81034	9.3841							-5.77778	98.1787	84.6911							-5.77778	15.7104	39.7492							-5.77778	99.7669	99.1111
					-5.77077	79.6719	50.1555							-5.77077	8.81034	9.3841							-5.77077	98.1805	84.7047							-5.77077	15.7392	39.8622							-5.77077	99.7705	99.1248
					-5.76376	79.6789	50.1659							-5.76376	8.81034	9.3841							-5.76376	98.1822	84.7181							-5.76376	15.7676	39.9741							-5.76376	99.774	99.1382
					-5.75676	79.6858	50.1761							-5.75676	8.81035	9.3841							-5.75676	98.1839	84.7312							-5.75676	15.7957	40.0847							-5.75676	99.7775	99.1515
					-5.74975	79.6925	50.1861							-5.74975	8.81035	9.3841							-5.74975	98.1855	84.7442							-5.74975	15.8235	40.1943							-5.74975	99.7809	99.1646
					-5.74274	79.6992	50.196							-5.74274	8.81035	9.3841							-5.74274	98.1872	84.7569							-5.74274	15.8509	40.3027							-5.74274	99.7843	99.1774
					-5.73574	79.7058	50.2057							-5.73574	8.81035	9.3841							-5.73574	98.1888	84.7694							-5.73574	15.878	40.4099							-5.73574	99.7876	99.1901
					-5.72873	79.7122	50.2153							-5.72873	8.81035	9.3841							-5.72873	98.1903	84.7818							-5.72873	15.9048	40.516							-5.72873	99.7908	99.2025
					-5.72172	79.7186	50.2248							-5.72172	8.81035	9.3841							-5.72172	98.1919	84.7939							-5.72172	15.9313	40.621							-5.72172	99.794	99.2148
					-5.71471	79.7248	50.2341							-5.71471	8.81035	9.3841							-5.71471	98.1934	84.8059							-5.71471	15.9574	40.7248							-5.71471	99.7972	99.2268
					-5.70771	79.731	50.2432							-5.70771	8.81035	9.3841							-5.70771	98.1949	84.8176							-5.70771	15.9832	40.8275							-5.70771	99.8003	99.2387
					-5.7007	79.737	50.2522							-5.7007	8.81035	9.3841							-5.7007	98.1964	84.8292							-5.7007	16.0086	40.9291							-5.7007	99.8033	99.2504
					-5.69369	79.743	50.2611							-5.69369	8.81035	9.3841							-5.69369	98.1979	84.8406							-5.69369	16.0338	41.0296							-5.69369	99.8063	99.2619
					-5.68669	79.7488	50.2698							-5.68669	8.81035	9.3841							-5.68669	98.1993	84.8518							-5.68669	16.0586	41.129							-5.68669	99.8093	99.2732
					-5.67968	79.7546	50.2784							-5.67968	8.81035	9.3841							-5.67968	98.2007	84.8629							-5.67968	16.0832	41.2273							-5.67968	99.8122	99.2843
					-5.67267	79.7603	50.2868							-5.67267	8.81035	9.3841							-5.67267	98.2021	84.8737							-5.67267	16.1074	41.3245							-5.67267	99.815	99.2953
					-5.66567	79.7659	50.2951							-5.66567	8.81035	9.3841							-5.66567	98.2035	84.8844							-5.66567	16.1313	41.4206							-5.66567	99.8179	99.3061
					-5.65866	79.7714	50.3033							-5.65866	8.81035	9.3841							-5.65866	98.2048	84.8949							-5.65866	16.1549	41.5156							-5.65866	99.8206	99.3167
					-5.65165	79.7768	50.3114							-5.65165	8.81035	9.3841							-5.65165	98.2062	84.9053							-5.65165	16.1782	41.6095							-5.65165	99.8233	99.3272
					-5.64464	79.7821	50.3193							-5.64464	8.81035	9.3841							-5.64464	98.2075	84.9155							-5.64464	16.2012	41.7023							-5.64464	99.826	99.3374
					-5.63764	79.7874	50.3271							-5.63764	8.81035	9.3841							-5.63764	98.2087	84.9255							-5.63764	16.224	41.7941							-5.63764	99.8287	99.3476
					-5.63063	79.7925	50.3348							-5.63063	8.81035	9.3841							-5.63063	98.21	84.9354							-5.63063	16.2464	41.8849							-5.63063	99.8313	99.3575
					-5.62362	79.7976	50.3424							-5.62362	8.81035	9.3841							-5.62362	98.2112	84.9451							-5.62362	16.2685	41.9745							-5.62362	99.8338	99.3673
					-5.61662	79.8026	50.3498							-5.61662	8.81035	9.3841							-5.61662	98.2125	84.9547							-5.61662	16.2904	42.0632							-5.61662	99.8363	99.377
					-5.60961	79.8075	50.3572							-5.60961	8.81035	9.3841							-5.60961	98.2137	84.9641							-5.60961	16.3119	42.1507							-5.60961	99.8388	99.3865
					-5.6026	79.8124	50.3644							-5.6026	8.81035	9.3841							-5.6026	98.2149	84.9734							-5.6026	16.3332	42.2373							-5.6026	99.8413	99.3958
					-5.5956	79.8171	50.3715							-5.5956	8.81035	9.3841							-5.5956	98.216	84.9825							-5.5956	16.3542	42.3228							-5.5956	99.8436	99.405
					-5.58859	79.8218	50.3785							-5.58859	8.81035	9.3841							-5.58859	98.2172	84.9915							-5.58859	16.3749	42.4073							-5.58859	99.846	99.4141
					-5.58158	79.8264	50.3854							-5.58158	8.81035	9.3841							-5.58158	98.2183	85.0003							-5.58158	16.3954	42.4908							-5.58158	99.8483	99.423
					-5.57457	79.831	50.3921							-5.57457	8.81035	9.3841							-5.57457	98.2194	85.009							-5.57457	16.4156	42.5733							-5.57457	99.8506	99.4318
					-5.56757	79.8354	50.3988							-5.56757	8.81035	9.3841							-5.56757	98.2205	85.0176							-5.56757	16.4355	42.6548							-5.56757	99.8529	99.4404
					-5.56056	79.8398	50.4054							-5.56056	8.81035	9.3841							-5.56056	98.2216	85.026							-5.56056	16.4551	42.7353							-5.56056	99.8551	99.4489
					-5.55355	79.8442	50.4118							-5.55355	8.81035	9.3841							-5.55355	98.2226	85.0343							-5.55355	16.4745	42.8149							-5.55355	99.8572	99.4572
					-5.54655	79.8484	50.4182							-5.54655	8.81035	9.3841							-5.54655	98.2237	85.0425							-5.54655	16.4936	42.8934							-5.54655	99.8594	99.4655
					-5.53954	79.8526	50.4245							-5.53954	8.81035	9.3841							-5.53954	98.2247	85.0505							-5.53954	16.5125	42.971							-5.53954	99.8615	99.4736
					-5.53253	79.8567	50.4306							-5.53253	8.81035	9.3841							-5.53253	98.2257	85.0584							-5.53253	16.5311	43.0477							-5.53253	99.8636	99.4815
					-5.52553	79.8608	50.4367							-5.52553	8.81035	9.3841							-5.52553	98.2267	85.0662							-5.52553	16.5495	43.1233							-5.52553	99.8656	99.4894
					-5.51852	79.8648	50.4426							-5.51852	8.81036	9.3841							-5.51852	98.2277	85.0738							-5.51852	16.5676	43.1981							-5.51852	99.8676	99.4971
					-5.51151	79.8687	50.4485							-5.51151	8.81036	9.3841							-5.51151	98.2286	85.0814							-5.51151	16.5854	43.2719							-5.51151	99.8696	99.5047
					-5.5045	79.8726	50.4543							-5.5045	8.81036	9.3841							-5.5045	98.2296	85.0888							-5.5045	16.6031	43.3448							-5.5045	99.8715	99.5122
					-5.4975	79.8764	50.46							-5.4975	8.81036	9.3841							-5.4975	98.2305	85.0961							-5.4975	16.6204	43.4167							-5.4975	99.8735	99.5195
					-5.49049	79.8801	50.4656							-5.49049	8.81036	9.3841							-5.49049	98.2314	85.1033							-5.49049	16.6376	43.4878							-5.49049	99.8753	99.5268
					-5.48348	79.8838	50.4711							-5.48348	8.81036	9.3841							-5.48348	98.2323	85.1103							-5.48348	16.6545	43.5579							-5.48348	99.8772	99.5339
					-5.47648	79.8874	50.4765							-5.47648	8.81036	9.3841							-5.47648	98.2332	85.1173							-5.47648	16.6712	43.6272							-5.47648	99.879	99.5409
					-5.46947	79.891	50.4819							-5.46947	8.81036	9.3841							-5.46947	98.2341	85.1241							-5.46947	16.6876	43.6956							-5.46947	99.8808	99.5478
					-5.46246	79.8945	50.4871							-5.46246	8.81036	9.3841							-5.46246	98.2349	85.1309							-5.46246	16.7038	43.7631							-5.46246	99.8826	99.5546
					-5.45546	79.898	50.4923							-5.45546	8.81036	9.3841							-5.45546	98.2358	85.1375							-5.45546	16.7198	43.8297							-5.45546	99.8843	99.5613
					-5.44845	79.9014	50.4974							-5.44845	8.81036	9.3841							-5.44845	98.2366	85.144							-5.44845	16.7356	43.8954							-5.44845	99.886	99.5679
					-5.44144	79.9047	50.5024							-5.44144	8.81036	9.3841							-5.44144	98.2374	85.1504							-5.44144	16.7512	43.9603							-5.44144	99.8877	99.5743
					-5.43443	79.908	50.5073							-5.43443	8.81036	9.3841							-5.43443	98.2382	85.1568							-5.43443	16.7665	44.0244							-5.43443	99.8894	99.5807
					-5.42743	79.9113	50.5122							-5.42743	8.81036	9.3841							-5.42743	98.239	85.163							-5.42743	16.7816	44.0876							-5.42743	99.891	99.587
					-5.42042	79.9145	50.517							-5.42042	8.81036	9.3841							-5.42042	98.2398	85.1691							-5.42042	16.7965	44.15							-5.42042	99.8926	99.5931
					-5.41341	79.9176	50.5217							-5.41341	8.81036	9.3841							-5.41341	98.2405	85.1751							-5.41341	16.8112	44.2116							-5.41341	99.8942	99.5992
					-5.40641	79.9207	50.5263							-5.40641	8.81036	9.3841							-5.40641	98.2413	85.1811							-5.40641	16.8257	44.2724							-5.40641	99.8957	99.6052
					-5.3994	79.9237	50.5308							-5.3994	8.81036	9.3841							-5.3994	98.242	85.1869							-5.3994	16.84	44.3323							-5.3994	99.8972	99.6111
					-5.39239	79.9267	50.5353							-5.39239	8.81036	9.3841							-5.39239	98.2428	85.1926							-5.39239	16.8541	44.3915							-5.39239	99.8987	99.6169
					-5.38539	79.9297	50.5397							-5.38539	8.81036	9.3841							-5.38539	98.2435	85.1983							-5.38539	16.868	44.4499							-5.38539	99.9002	99.6226
					-5.37838	79.9326	50.5441							-5.37838	8.81036	9.3841							-5.37838	98.2442	85.2038							-5.37838	16.8817	44.5075							-5.37838	99.9017	99.6282
					-5.37137	79.9354	50.5484							-5.37137	8.81036	9.3841							-5.37137	98.2449	85.2093							-5.37137	16.8952	44.5643							-5.37137	99.9031	99.6337
					-5.36436	79.9382	50.5526							-5.36436	8.81036	9.3841							-5.36436	98.2456	85.2147							-5.36436	16.9085	44.6204							-5.36436	99.9045	99.6391
					-5.35736	79.941	50.5567							-5.35736	8.81036	9.3841							-5.35736	98.2462	85.22							-5.35736	16.9216	44.6757							-5.35736	99.9059	99.6444
					-5.35035	79.9437	50.5608							-5.35035	8.81036	9.3841							-5.35035	98.2469	85.2252							-5.35035	16.9345	44.7302							-5.35035	99.9073	99.6497
					-5.34334	79.9464	50.5648							-5.34334	8.81036	9.3841							-5.34334	98.2476	85.2303							-5.34334	16.9472	44.7841							-5.34334	99.9086	99.6549
					-5.33634	79.949	50.5687							-5.33634	8.81036	9.3841							-5.33634	98.2482	85.2354							-5.33634	16.9598	44.8372							-5.33634	99.9099	99.66
					-5.32933	79.9516	50.5726							-5.32933	8.81036	9.3841							-5.32933	98.2488	85.2404							-5.32933	16.9722	44.8895							-5.32933	99.9112	99.665
					-5.32232	79.9541	50.5764							-5.32232	8.81036	9.3841							-5.32232	98.2494	85.2453							-5.32232	16.9844	44.9412							-5.32232	99.9125	99.6699
					-5.31532	79.9567	50.5802							-5.31532	8.81036	9.3841							-5.31532	98.2501	85.2501							-5.31532	16.9964	44.9921							-5.31532	99.9138	99.6748
					-5.30831	79.9591	50.5839							-5.30831	8.81036	9.3841							-5.30831	98.2507	85.2548							-5.30831	17.0082	45.0424							-5.30831	99.915	99.6795
					-5.3013	79.9615	50.5875							-5.3013	8.81036	9.3841							-5.3013	98.2513	85.2595							-5.3013	17.0199	45.0919							-5.3013	99.9162	99.6842
					-5.29429	79.9639	50.5911							-5.29429	8.81036	9.3841							-5.29429	98.2518	85.2641							-5.29429	17.0314	45.1408							-5.29429	99.9174	99.6888
					-5.28729	79.9663	50.5946							-5.28729	8.81036	9.3841							-5.28729	98.2524	85.2686							-5.28729	17.0428	45.189							-5.28729	99.9186	99.6934
					-5.28028	79.9686	50.5981							-5.28028	8.81036	9.3841							-5.28028	98.253	85.273							-5.28028	17.0539	45.2366							-5.28028	99.9198	99.6979
					-5.27327	79.9709	50.6015							-5.27327	8.81036	9.3841							-5.27327	98.2535	85.2774							-5.27327	17.065	45.2834							-5.27327	99.9209	99.7023
					-5.26627	79.9731	50.6049							-5.26627	8.81036	9.3841							-5.26627	98.2541	85.2817							-5.26627	17.0758	45.3297							-5.26627	99.922	99.7066
					-5.25926	79.9753	50.6082							-5.25926	8.81036	9.3841							-5.25926	98.2546	85.2859							-5.25926	17.0865	45.3752							-5.25926	99.9232	99.7109
					-5.25225	79.9775	50.6115							-5.25225	8.81036	9.3841							-5.25225	98.2551	85.2901							-5.25225	17.0971	45.4202							-5.25225	99.9242	99.7151
					-5.24525	79.9796	50.6147							-5.24525	8.81036	9.3841							-5.24525	98.2557	85.2942							-5.24525	17.1074	45.4645							-5.24525	99.9253	99.7192
					-5.23824	79.9817	50.6178							-5.23824	8.81036	9.3841							-5.23824	98.2562	85.2982							-5.23824	17.1177	45.5082							-5.23824	99.9264	99.7233
					-5.23123	79.9838	50.6209							-5.23123	8.81036	9.3841							-5.23123	98.2567	85.3022							-5.23123	17.1277	45.5512							-5.23123	99.9274	99.7273
					-5.22422	79.9858	50.624							-5.22422	8.81036	9.3841							-5.22422	98.2572	85.3061							-5.22422	17.1377	45.5937							-5.22422	99.9284	99.7312
					-5.21722	79.9878	50.627							-5.21722	8.81036	9.3841							-5.21722	98.2577	85.31							-5.21722	17.1475	45.6356							-5.21722	99.9294	99.7351
					-5.21021	79.9898	50.6299							-5.21021	8.81036	9.3841							-5.21021	98.2581	85.3137							-5.21021	17.1571	45.6769							-5.21021	99.9304	99.7389
					-5.2032	79.9917	50.6329							-5.2032	8.81036	9.3841							-5.2032	98.2586	85.3175							-5.2032	17.1666	45.7175							-5.2032	99.9314	99.7427
					-5.1962	79.9937	50.6357							-5.1962	8.81036	9.3841							-5.1962	98.2591	85.3211							-5.1962	17.176	45.7577							-5.1962	99.9323	99.7464
					-5.18919	79.9955	50.6385							-5.18919	8.81036	9.3841							-5.18919	98.2595	85.3247							-5.18919	17.1852	45.7972							-5.18919	99.9333	99.75
					-5.18218	79.9974	50.6413							-5.18218	8.81036	9.3841							-5.18218	98.26	85.3283							-5.18218	17.1943	45.8362							-5.18218	99.9342	99.7536
					-5.17518	79.9992	50.644							-5.17518	8.81036	9.3841							-5.17518	98.2604	85.3318							-5.17518	17.2032	45.8746							-5.17518	99.9351	99.7571
					-5.16817	80.001	50.6467							-5.16817	8.81036	9.3841							-5.16817	98.2609	85.3352							-5.16817	17.212	45.9125							-5.16817	99.936	99.7606
					-5.16116	80.0027	50.6494							-5.16116	8.81036	9.3841							-5.16116	98.2613	85.3386							-5.16116	17.2207	45.9498							-5.16116	99.9369	99.764
					-5.15415	80.0045	50.652							-5.15415	8.81036	9.3841							-5.15415	98.2617	85.3419							-5.15415	17.2293	45.9866							-5.15415	99.9378	99.7673
					-5.14715	80.0062	50.6545							-5.14715	8.81036	9.3841							-5.14715	98.2621	85.3452							-5.14715	17.2377	46.0228							-5.14715	99.9386	99.7706
					-5.14014	80.0079	50.6571							-5.14014	8.81036	9.3841							-5.14014	98.2625	85.3484							-5.14014	17.246	46.0586							-5.14014	99.9395	99.7739
					-5.13313	80.0095	50.6595							-5.13313	8.81036	9.3841							-5.13313	98.2629	85.3516							-5.13313	17.2542	46.0938							-5.13313	99.9403	99.7771
					-5.12613	80.0111	50.662							-5.12613	8.81036	9.3841							-5.12613	98.2633	85.3547							-5.12613	17.2622	46.1285							-5.12613	99.9411	99.7802
					-5.11912	80.0127	50.6644							-5.11912	8.81036	9.3841							-5.11912	98.2637	85.3578							-5.11912	17.2702	46.1627							-5.11912	99.9419	99.7833
					-5.11211	80.0143	50.6668							-5.11211	8.81036	9.3841							-5.11211	98.2641	85.3608							-5.11211	17.278	46.1964							-5.11211	99.9427	99.7863
					-5.10511	80.0159	50.6691							-5.10511	8.81036	9.3841							-5.10511	98.2645	85.3638							-5.10511	17.2857	46.2296							-5.10511	99.9435	99.7893
					-5.0981	80.0174	50.6714							-5.0981	8.81036	9.3841							-5.0981	98.2648	85.3667							-5.0981	17.2933	46.2624							-5.0981	99.9443	99.7923
					-5.09109	80.0189	50.6736							-5.09109	8.81036	9.3841							-5.09109	98.2652	85.3696							-5.09109	17.3008	46.2946							-5.09109	99.945	99.7952
					-5.08408	80.0204	50.6758							-5.08408	8.81036	9.3841							-5.08408	98.2656	85.3724							-5.08408	17.3081	46.3264							-5.08408	99.9457	99.798
					-5.07708	80.0218	50.678							-5.07708	8.81036	9.3841							-5.07708	98.2659	85.3752							-5.07708	17.3154	46.3578							-5.07708	99.9465	99.8009
					-5.07007	80.0232	50.6802							-5.07007	8.81036	9.3841							-5.07007	98.2663	85.378							-5.07007	17.3225	46.3886							-5.07007	99.9472	99.8036
					-5.06306	80.0246	50.6823							-5.06306	8.81036	9.3841							-5.06306	98.2666	85.3807							-5.06306	17.3295	46.419							-5.06306	99.9479	99.8063
					-5.05606	80.026	50.6844							-5.05606	8.81036	9.3841							-5.05606	98.2669	85.3833							-5.05606	17.3364	46.449							-5.05606	99.9486	99.809
					-5.04905	80.0274	50.6864							-5.04905	8.81036	9.3841							-5.04905	98.2673	85.3859							-5.04905	17.3433	46.4785							-5.04905	99.9493	99.8117
					-5.04204	80.0287	50.6884							-5.04204	8.81036	9.3841							-5.04204	98.2676	85.3885							-5.04204	17.35	46.5076							-5.04204	99.9499	99.8142
					-5.03504	80.03	50.6904							-5.03504	8.81036	9.3841							-5.03504	98.2679	85.3911							-5.03504	17.3566	46.5363							-5.03504	99.9506	99.8168
					-5.02803	80.0313	50.6924							-5.02803	8.81036	9.3841							-5.02803	98.2682	85.3935							-5.02803	17.3631	46.5645							-5.02803	99.9512	99.8193
					-5.02102	80.0326	50.6943							-5.02102	8.81036	9.3841							-5.02102	98.2686	85.396							-5.02102	17.3695	46.5924							-5.02102	99.9519	99.8218
					-5.01401	80.0339	50.6962							-5.01401	8.81036	9.3841							-5.01401	98.2689	85.3984							-5.01401	17.3758	46.6198							-5.01401	99.9525	99.8242
					-5.00701	80.0351	50.698							-5.00701	8.81036	9.3841							-5.00701	98.2692	85.4008							-5.00701	17.3821	46.6468							-5.00701	99.9531	99.8266
					-5	80.0363	50.6999							-5	8.81036	9.3841							-5	98.2695	85.4031							-5	17.3882	46.6734							-5	99.9537	99.829
[truncated: 19 more columns]

## Sheet: Extended Data Fig2b
TRV130									PZM21									MP									Morphine									DAMGO									BU72
Measure					Fit				Measure					Fit				Measure					Fit				Measure					Fit				Measure					Fit				Measure
log[Drug] (M)	µOR-WT		µOR∆7		log[Drug] (M)	µOR-WT	µOR∆7		log[Drug] (M)	µOR-WT		µOR∆7		log[Drug] (M)	µOR-WT	µOR∆7		log[Drug] (M)	µOR-WT		µOR∆7		log[Drug] (M)	µOR-WT	µOR∆7		log[Drug] (M)	µOR-WT		µOR∆7		log[Drug] (M)	µOR-WT	µOR∆7		log[Drug] (M)	µOR-WT		µOR∆7		log[Drug] (M)	µOR-WT	µOR∆7		log[Drug] (M)	µOR-WT		µOR∆7
	Mean	SD	Mean	SD						Mean	SD	Mean	SD						Mean	SD	Mean	SD						Mean	SD	Mean	SD						Mean	SD	Mean	SD						Mean	SD	Mean	SD
-4	-2.7879	4.27888	-14.881	14.3584	-12	100.003	100.028		-4	-3.59934	3.62122	-2.09692	8.52584	-12	99.996	99.9886		-4	-0.914316	11.8716	-8.41232	15.5356	-12	99.927	99.9353		-4	3.16781	9.753	-0.553097	15.8664	-12	100.014	99.9748		-4	-5.55872	2.33241	3.04054	12.8208	-12	99.9953	100.03		-5.88606	-1.45683	4.22682	-7.47051	15.0034
-4.69897	0.154883	4.43174	1.31988	12.8343	-11.992	100.003	100.028		-4.69897	-0.112714	1.01377	2.9124	14.8536	-11.992	99.9959	99.9886		-4.69897	1.81557	3.12909	1.24408	8.52779	-11.992	99.9259	99.935		-4.69897	3.81605	7.53329	32.854	36.3817	-11.992	100.014	99.9748		-4.69897	15.9778	3.68819	43.9611	6.55291	-11.992	99.9953	100.03		-6.58503	0.988941	5.49448	10.3539	16.6684
-5.39794	2.34147	4.71404	4.65839	16.4495	-11.984	100.003	100.028		-5.39794	8.70153	2.26933	13.8863	15.9431	-11.984	99.9959	99.9886		-5.39794	-4.61076	6.34811	-11.0486	0.914576	-11.984	99.9247	99.9347		-5.39794	32.7299	6.49181	51.7699	38.5993	-11.984	100.014	99.9748		-5.39794	32.0553	8.86924	66.8497	27.2417	-11.984	99.9953	100.03		-7.284	0.914504	4.36415	20.2163	15.9006
-6.09691	15.3881	7.32428	31.2629	13.0388	-11.976	100.003	100.028		-6.09691	17.4557	1.40303	42.4511	13.3616	-11.976	99.9959	99.9886		-6.09691	-2.15517	12.8593	8.97512	24.6281	-11.976	99.9235	99.9344		-6.09691	67.5147	3.01586	93.3628	7.91254	-11.976	100.014	99.9748		-6.09691	67.004	8.34598	79.223	22.6834	-11.976	99.9953	100.03		-7.98297	11.644	0.276478	51.5072	17.1429
-6.79588	42.5383	6.96782	38.354	9.37925	-11.968	100.003	100.028		-6.79588	49.0156	4.23349	72.4604	13.5343	-11.968	99.9959	99.9886		-6.79588	1.78945	5.76158	7.64218	7.55357	-11.968	99.9223	99.9341		-6.79588	83.1703	5.48513	80.6047	20.3035	-11.968	100.014	99.9748		-6.79588	88.8398	8.20656	78.8851	6.07639	-11.968	99.9953	100.03		-8.68194	40.7061	3.48805	80.6029	30.158
-7.49485	73.7154	8.63979	70.6004	5.91	-11.96	100.003	100.028		-7.49485	83.2882	6.68499	93.4995	28.9986	-11.96	99.9959	99.9885		-7.49485	10.3797	8.88382	27.6955	1.88428	-11.96	99.9211	99.9338		-7.49485	102.446	10.5469	93.9159	27.4952	-11.96	100.014	99.9748		-7.49485	90.1368	9.15461	97.424	30.8434	-11.96	99.9953	100.03		-9.38091	72.0544	9.75319	85.2883	24.0612
-8.19382	86.598	15.6218	96.8944	18.6651	-11.952	100.003	100.028		-8.19382	94.3042	4.88065	96.8546	14.9612	-11.952	99.9959	99.9885		-8.19382	22.8448	12.5373	52.0438	15.9981	-11.952	99.9198	99.9335		-8.19382	108.452	14.6791	110.509	16.3951	-11.952	100.014	99.9748		-8.19382	104.732	9.32581	107.559	32.2767	-11.952	99.9953	100.03		-10.0799	83.7941	8.68841	103.473	16.034
-8.89279	99.4534	10.7284	104.063	16.3411	-11.9439	100.003	100.028		-8.89279	115.983	25.1943	108.225	14.1735	-11.9439	99.9959	99.9885		-8.89279	55.9692	14.5395	70.6457	20.0262	-11.9439	99.9185	99.9332		-8.89279	106.348	6.51272	110.914	24.7316	-11.9439	100.014	99.9748		-8.89279	109.706	10.8163	97.3395	9.45783	-11.9439	99.9952	100.03		-10.7788	100.489	11.4537	98.3617	30.0659
-9.59176	99.754	13.4604	107.479	22.9718	-11.9359	100.003	100.028		-9.59176	103.577	9.25554	105.056	19.9763	-11.9359	99.9959	99.9885		-9.59176	82.4974	7.48386	87.8851	9.90329	-11.9359	99.9172	99.9329		-9.59176	100.22	4.22456	106.158	27.77	-11.9359	100.014	99.9748		-9.59176	103.007	9.26688	115.034	30.6307	-11.9359	99.9952	100.03		-11.4778	102.478	12.9887	102.883	19.7513
-10.2907	107.052	14.3362	97.8002	25.2581	-11.9279	100.003	100.028		-10.2907	95.3336	6.19941	94.781	9.25075	-11.9279	99.9958	99.9885		-10.2907	90.4781	9.49839	107.583	15.6356	-11.9279	99.9159	99.9326		-10.2907	94.8508	9.57758	99.41	9.74494	-11.9279	100.014	99.9748		-10.2907	104.818	16.4838	113.302	21.905	-11.9279	99.9952	100.03		-12.1768	104.392	5.54278	107.372	9.49353
-12	100.638	17.4536	92.9607	20.2181	-11.9199	100.003	100.028		-12	86.5269	11.3489	96.4119	12.738	-11.9199	99.9958	99.9885		-12	108.725	24.1238	107.879	14.5645	-11.9199	99.9145	99.9322		-12	91.9154	14.3704	91.4823	13.1373	-11.9199	100.014	99.9748		-12	88.2839	12.0246	99.9578	29.702	-11.9199	99.9952	100.03		-14	100.351	10.9368	98.8204	17.6919
					-11.9119	100.003	100.028							-11.9119	99.9958	99.9885							-11.9119	99.9132	99.9319							-11.9119	100.014	99.9748							-11.9119	99.9952	100.03
					-11.9039	100.003	100.028							-11.9039	99.9958	99.9885							-11.9039	99.9118	99.9315							-11.9039	100.014	99.9748							-11.9039	99.9952	100.03
					-11.8959	100.003	100.028							-11.8959	99.9958	99.9885							-11.8959	99.9103	99.9312							-11.8959	100.014	99.9748							-11.8959	99.9952	100.03
					-11.8879	100.003	100.028							-11.8879	99.9958	99.9885							-11.8879	99.9089	99.9308							-11.8879	100.014	99.9748							-11.8879	99.9952	100.03
					-11.8799	100.003	100.028							-11.8799	99.9958	99.9885							-11.8799	99.9074	99.9305							-11.8799	100.014	99.9748							-11.8799	99.9952	100.03
					-11.8719	100.003	100.028							-11.8719	99.9957	99.9885							-11.8719	99.9059	99.9301							-11.8719	100.014	99.9748							-11.8719	99.9952	100.03
					-11.8639	100.003	100.028							-11.8639	99.9957	99.9885							-11.8639	99.9043	99.9297							-11.8639	100.014	99.9748							-11.8639	99.9952	100.03
					-11.8559	100.002	100.028							-11.8559	99.9957	99.9885							-11.8559	99.9028	99.9293							-11.8559	100.014	99.9748							-11.8559	99.9952	100.03
					-11.8478	100.002	100.028							-11.8478	99.9957	99.9885							-11.8478	99.9012	99.9289							-11.8478	100.014	99.9748							-11.8478	99.9952	100.03
					-11.8398	100.002	100.028							-11.8398	99.9957	99.9885							-11.8398	99.8995	99.9285							-11.8398	100.014	99.9748							-11.8398	99.9952	100.03
					-11.8318	100.002	100.028							-11.8318	99.9957	99.9885							-11.8318	99.8979	99.9281							-11.8318	100.014	99.9748							-11.8318	99.9952	100.03
					-11.8238	100.002	100.028							-11.8238	99.9956	99.9885							-11.8238	99.8962	99.9277							-11.8238	100.014	99.9748							-11.8238	99.9952	100.03
					-11.8158	100.002	100.028							-11.8158	99.9956	99.9885							-11.8158	99.8945	99.9273							-11.8158	100.014	99.9748							-11.8158	99.9952	100.03
					-11.8078	100.002	100.028							-11.8078	99.9956	99.9885							-11.8078	99.8927	99.9269							-11.8078	100.014	99.9748							-11.8078	99.9952	100.03
					-11.7998	100.002	100.028							-11.7998	99.9956	99.9885							-11.7998	99.8909	99.9264							-11.7998	100.014	99.9748							-11.7998	99.9952	100.03
					-11.7918	100.002	100.028							-11.7918	99.9956	99.9885							-11.7918	99.8891	99.926							-11.7918	100.014	99.9748							-11.7918	99.9952	100.03
					-11.7838	100.002	100.028							-11.7838	99.9956	99.9884							-11.7838	99.8873	99.9255							-11.7838	100.014	99.9748							-11.7838	99.9952	100.03
					-11.7758	100.002	100.028							-11.7758	99.9955	99.9884							-11.7758	99.8854	99.925							-11.7758	100.014	99.9748							-11.7758	99.9952	100.03
					-11.7678	100.002	100.028							-11.7678	99.9955	99.9884							-11.7678	99.8835	99.9246							-11.7678	100.014	99.9748							-11.7678	99.9952	100.03
					-11.7598	100.002	100.028							-11.7598	99.9955	99.9884							-11.7598	99.8815	99.9241							-11.7598	100.014	99.9748							-11.7598	99.9952	100.03
					-11.7518	100.002	100.028							-11.7518	99.9955	99.9884							-11.7518	99.8795	99.9236							-11.7518	100.014	99.9748							-11.7518	99.9952	100.03
					-11.7437	100.002	100.028							-11.7437	99.9955	99.9884							-11.7437	99.8775	99.9231							-11.7437	100.014	99.9748							-11.7437	99.9952	100.03
					-11.7357	100.002	100.028							-11.7357	99.9954	99.9884							-11.7357	99.8754	99.9226							-11.7357	100.014	99.9748							-11.7357	99.9952	100.03
					-11.7277	100.002	100.028							-11.7277	99.9954	99.9884							-11.7277	99.8733	99.9221							-11.7277	100.014	99.9748							-11.7277	99.9952	100.03
					-11.7197	100.002	100.028							-11.7197	99.9954	99.9884							-11.7197	99.8712	99.9215							-11.7197	100.014	99.9748							-11.7197	99.9952	100.03
					-11.7117	100.002	100.028							-11.7117	99.9954	99.9884							-11.7117	99.869	99.921							-11.7117	100.014	99.9748							-11.7117	99.9952	100.03
					-11.7037	100.002	100.028							-11.7037	99.9953	99.9884							-11.7037	99.8668	99.9205							-11.7037	100.014	99.9748							-11.7037	99.9952	100.03
					-11.6957	100.002	100.028							-11.6957	99.9953	99.9884							-11.6957	99.8645	99.9199							-11.6957	100.014	99.9748							-11.6957	99.9952	100.03
					-11.6877	100.002	100.028							-11.6877	99.9953	99.9884							-11.6877	99.8622	99.9193							-11.6877	100.014	99.9748							-11.6877	99.9952	100.03
					-11.6797	100.002	100.027							-11.6797	99.9953	99.9884							-11.6797	99.8599	99.9188							-11.6797	100.014	99.9748							-11.6797	99.9952	100.03
					-11.6717	100.002	100.027							-11.6717	99.9953	99.9884							-11.6717	99.8575	99.9182							-11.6717	100.014	99.9748							-11.6717	99.9952	100.03
					-11.6637	100.002	100.027							-11.6637	99.9952	99.9883							-11.6637	99.855	99.9176							-11.6637	100.014	99.9748							-11.6637	99.9952	100.03
					-11.6557	100.002	100.027							-11.6557	99.9952	99.9883							-11.6557	99.8525	99.917							-11.6557	100.014	99.9748							-11.6557	99.9952	100.03
					-11.6476	100.002	100.027							-11.6476	99.9952	99.9883							-11.6476	99.85	99.9163							-11.6476	100.014	99.9748							-11.6476	99.9952	100.03
					-11.6396	100.002	100.027							-11.6396	99.9952	99.9883							-11.6396	99.8474	99.9157							-11.6396	100.014	99.9748							-11.6396	99.9952	100.03
					-11.6316	100.002	100.027							-11.6316	99.9951	99.9883							-11.6316	99.8448	99.9151							-11.6316	100.014	99.9748							-11.6316	99.9952	100.03
					-11.6236	100.002	100.027							-11.6236	99.9951	99.9883							-11.6236	99.8421	99.9144							-11.6236	100.014	99.9748							-11.6236	99.9952	100.03
					-11.6156	100.002	100.027							-11.6156	99.9951	99.9883							-11.6156	99.8394	99.9137							-11.6156	100.014	99.9748							-11.6156	99.9952	100.03
					-11.6076	100.001	100.027							-11.6076	99.995	99.9883							-11.6076	99.8366	99.913							-11.6076	100.014	99.9748							-11.6076	99.9952	100.03
					-11.5996	100.001	100.027							-11.5996	99.995	99.9883							-11.5996	99.8338	99.9123							-11.5996	100.014	99.9748							-11.5996	99.9952	100.03
					-11.5916	100.001	100.027							-11.5916	99.995	99.9883							-11.5916	99.8309	99.9116							-11.5916	100.014	99.9748							-11.5916	99.9952	100.03
					-11.5836	100.001	100.027							-11.5836	99.995	99.9883							-11.5836	99.828	99.9109							-11.5836	100.014	99.9748							-11.5836	99.9952	100.03
					-11.5756	100.001	100.027							-11.5756	99.9949	99.9883							-11.5756	99.825	99.9102							-11.5756	100.014	99.9748							-11.5756	99.9952	100.03
					-11.5676	100.001	100.027							-11.5676	99.9949	99.9882							-11.5676	99.822	99.9094							-11.5676	100.014	99.9748							-11.5676	99.9952	100.03
					-11.5596	100.001	100.027							-11.5596	99.9949	99.9882							-11.5596	99.8189	99.9087							-11.5596	100.014	99.9748							-11.5596	99.9952	100.03
					-11.5516	100.001	100.027							-11.5516	99.9948	99.9882							-11.5516	99.8157	99.9079							-11.5516	100.014	99.9748							-11.5516	99.9952	100.03
					-11.5435	100.001	100.027							-11.5435	99.9948	99.9882							-11.5435	99.8125	99.9071							-11.5435	100.014	99.9748							-11.5435	99.9952	100.03
					-11.5355	100.001	100.027							-11.5355	99.9948	99.9882							-11.5355	99.8092	99.9063							-11.5355	100.014	99.9748							-11.5355	99.9951	100.03
					-11.5275	100.001	100.027							-11.5275	99.9947	99.9882							-11.5275	99.8059	99.9055							-11.5275	100.014	99.9748							-11.5275	99.9951	100.03
					-11.5195	100.001	100.027							-11.5195	99.9947	99.9882							-11.5195	99.8025	99.9046							-11.5195	100.014	99.9748							-11.5195	99.9951	100.03
					-11.5115	100.001	100.027							-11.5115	99.9947	99.9882							-11.5115	99.7991	99.9038							-11.5115	100.014	99.9748							-11.5115	99.9951	100.03
					-11.5035	100.001	100.027							-11.5035	99.9946	99.9882							-11.5035	99.7955	99.9029							-11.5035	100.014	99.9748							-11.5035	99.9951	100.03
					-11.4955	100.001	100.027							-11.4955	99.9946	99.9882							-11.4955	99.7919	99.902							-11.4955	100.014	99.9748							-11.4955	99.9951	100.03
					-11.4875	100.001	100.026							-11.4875	99.9946	99.9881							-11.4875	99.7883	99.9011							-11.4875	100.014	99.9748							-11.4875	99.9951	100.03
					-11.4795	100.001	100.026							-11.4795	99.9945	99.9881							-11.4795	99.7846	99.9002							-11.4795	100.014	99.9748							-11.4795	99.9951	100.03
					-11.4715	100.001	100.026							-11.4715	99.9945	99.9881							-11.4715	99.7808	99.8993							-11.4715	100.014	99.9748							-11.4715	99.9951	100.03
					-11.4635	100.001	100.026							-11.4635	99.9944	99.9881							-11.4635	99.7769	99.8983							-11.4635	100.014	99.9748							-11.4635	99.9951	100.03
					-11.4555	100.001	100.026							-11.4555	99.9944	99.9881							-11.4555	99.773	99.8974							-11.4555	100.014	99.9748							-11.4555	99.9951	100.03
					-11.4474	100	100.026							-11.4474	99.9944	99.9881							-11.4474	99.769	99.8964							-11.4474	100.014	99.9748							-11.4474	99.9951	100.03
					-11.4394	100	100.026							-11.4394	99.9943	99.9881							-11.4394	99.7649	99.8954							-11.4394	100.014	99.9748							-11.4394	99.9951	100.03
					-11.4314	100	100.026							-11.4314	99.9943	99.9881							-11.4314	99.7608	99.8943							-11.4314	100.014	99.9748							-11.4314	99.9951	100.03
					-11.4234	100	100.026							-11.4234	99.9942	99.988							-11.4234	99.7565	99.8933							-11.4234	100.014	99.9748							-11.4234	99.9951	100.03
					-11.4154	100	100.026							-11.4154	99.9942	99.988							-11.4154	99.7522	99.8922							-11.4154	100.014	99.9748							-11.4154	99.9951	100.03
					-11.4074	100	100.026							-11.4074	99.9942	99.988							-11.4074	99.7478	99.8911							-11.4074	100.014	99.9748							-11.4074	99.9951	100.03
					-11.3994	100	100.026							-11.3994	99.9941	99.988							-11.3994	99.7434	99.89							-11.3994	100.014	99.9748							-11.3994	99.9951	100.03
					-11.3914	100	100.026							-11.3914	99.9941	99.988							-11.3914	99.7388	99.8889							-11.3914	100.014	99.9748							-11.3914	99.9951	100.03
					-11.3834	99.9999	100.026							-11.3834	99.994	99.988							-11.3834	99.7342	99.8878							-11.3834	100.014	99.9748							-11.3834	99.9951	100.03
					-11.3754	99.9998	100.026							-11.3754	99.994	99.988							-11.3754	99.7294	99.8866							-11.3754	100.014	99.9748							-11.3754	99.9951	100.03
					-11.3674	99.9998	100.026							-11.3674	99.9939	99.9879							-11.3674	99.7246	99.8854							-11.3674	100.014	99.9748							-11.3674	99.9951	100.03
					-11.3594	99.9997	100.026							-11.3594	99.9939	99.9879							-11.3594	99.7197	99.8842							-11.3594	100.014	99.9748							-11.3594	99.9951	100.03
					-11.3514	99.9996	100.025							-11.3514	99.9938	99.9879							-11.3514	99.7147	99.883							-11.3514	100.014	99.9748							-11.3514	99.9951	100.03
					-11.3433	99.9995	100.025							-11.3433	99.9938	99.9879							-11.3433	99.7097	99.8817							-11.3433	100.014	99.9748							-11.3433	99.9951	100.03
					-11.3353	99.9995	100.025							-11.3353	99.9937	99.9879							-11.3353	99.7045	99.8804							-11.3353	100.014	99.9748							-11.3353	99.9951	100.03
					-11.3273	99.9994	100.025							-11.3273	99.9937	99.9879							-11.3273	99.6992	99.8791							-11.3273	100.014	99.9748							-11.3273	99.995	100.03
					-11.3193	99.9993	100.025							-11.3193	99.9936	99.9879							-11.3193	99.6938	99.8778							-11.3193	100.014	99.9748							-11.3193	99.995	100.03
					-11.3113	99.9992	100.025							-11.3113	99.9936	99.9878							-11.3113	99.6884	99.8765							-11.3113	100.014	99.9748							-11.3113	99.995	100.03
					-11.3033	99.9991	100.025							-11.3033	99.9935	99.9878							-11.3033	99.6828	99.8751							-11.3033	100.014	99.9748							-11.3033	99.995	100.03
					-11.2953	99.999	100.025							-11.2953	99.9934	99.9878							-11.2953	99.6771	99.8737							-11.2953	100.014	99.9748							-11.2953	99.995	100.03
					-11.2873	99.9989	100.025							-11.2873	99.9934	99.9878							-11.2873	99.6713	99.8723							-11.2873	100.014	99.9748							-11.2873	99.995	100.03
					-11.2793	99.9989	100.025							-11.2793	99.9933	99.9878							-11.2793	99.6654	99.8708							-11.2793	100.014	99.9748							-11.2793	99.995	100.03
					-11.2713	99.9988	100.025							-11.2713	99.9933	99.9877							-11.2713	99.6595	99.8693							-11.2713	100.014	99.9748							-11.2713	99.995	100.03
					-11.2633	99.9987	100.025							-11.2633	99.9932	99.9877							-11.2633	99.6533	99.8678							-11.2633	100.014	99.9748							-11.2633	99.995	100.03
					-11.2553	99.9986	100.025							-11.2553	99.9931	99.9877							-11.2553	99.6471	99.8663							-11.2553	100.014	99.9748							-11.2553	99.995	100.03
					-11.2472	99.9985	100.024							-11.2472	99.9931	99.9877							-11.2472	99.6408	99.8647							-11.2472	100.014	99.9748							-11.2472	99.995	100.03
					-11.2392	99.9984	100.024							-11.2392	99.993	99.9877							-11.2392	99.6343	99.8631							-11.2392	100.014	99.9747							-11.2392	99.995	100.03
					-11.2312	99.9983	100.024							-11.2312	99.9929	99.9877							-11.2312	99.6278	99.8615							-11.2312	100.014	99.9747							-11.2312	99.995	100.03
					-11.2232	99.9982	100.024							-11.2232	99.9929	99.9876							-11.2232	99.6211	99.8598							-11.2232	100.014	99.9747							-11.2232	99.995	100.03
					-11.2152	99.9981	100.024							-11.2152	99.9928	99.9876							-11.2152	99.6143	99.8582							-11.2152	100.014	99.9747							-11.2152	99.995	100.03
					-11.2072	99.998	100.024							-11.2072	99.9927	99.9876							-11.2072	99.6073	99.8564							-11.2072	100.013	99.9747							-11.2072	99.995	100.03
					-11.1992	99.9979	100.024							-11.1992	99.9927	99.9876							-11.1992	99.6003	99.8547							-11.1992	100.013	99.9747							-11.1992	99.995	100.03
					-11.1912	99.9978	100.024							-11.1912	99.9926	99.9875							-11.1912	99.5931	99.8529							-11.1912	100.013	99.9747							-11.1912	99.995	100.03
					-11.1832	99.9976	100.024							-11.1832	99.9925	99.9875							-11.1832	99.5857	99.8511							-11.1832	100.013	99.9747							-11.1832	99.9949	100.03
					-11.1752	99.9975	100.024							-11.1752	99.9924	99.9875							-11.1752	99.5783	99.8493							-11.1752	100.013	99.9747							-11.1752	99.9949	100.03
					-11.1672	99.9974	100.023							-11.1672	99.9924	99.9875							-11.1672	99.5707	99.8474							-11.1672	100.013	99.9747							-11.1672	99.9949	100.03
					-11.1592	99.9973	100.023							-11.1592	99.9923	99.9875							-11.1592	99.5629	99.8455							-11.1592	100.013	99.9747							-11.1592	99.9949	100.03
					-11.1512	99.9972	100.023							-11.1512	99.9922	99.9874							-11.1512	99.555	99.8435							-11.1512	100.013	99.9747							-11.1512	99.9949	100.03
					-11.1431	99.997	100.023							-11.1431	99.9921	99.9874							-11.1431	99.547	99.8415							-11.1431	100.013	99.9747							-11.1431	99.9949	100.03
					-11.1351	99.9969	100.023							-11.1351	99.992	99.9874							-11.1351	99.5388	99.8395							-11.1351	100.013	99.9747							-11.1351	99.9949	100.03
					-11.1271	99.9968	100.023							-11.1271	99.992	99.9874							-11.1271	99.5305	99.8374							-11.1271	100.013	99.9747							-11.1271	99.9949	100.03
					-11.1191	99.9967	100.023							-11.1191	99.9919	99.9873							-11.1191	99.522	99.8353							-11.1191	100.013	99.9747							-11.1191	99.9949	100.03
					-11.1111	99.9965	100.023							-11.1111	99.9918	99.9873							-11.1111	99.5133	99.8332							-11.1111	100.013	99.9747							-11.1111	99.9949	100.03
					-11.1031	99.9964	100.023							-11.1031	99.9917	99.9873							-11.1031	99.5045	99.831							-11.1031	100.013	99.9747							-11.1031	99.9949	100.03
					-11.0951	99.9963	100.022							-11.0951	99.9916	99.9872							-11.0951	99.4956	99.8288							-11.0951	100.013	99.9747							-11.0951	99.9949	100.03
					-11.0871	99.9961	100.022							-11.0871	99.9915	99.9872							-11.0871	99.4864	99.8265							-11.0871	100.013	99.9747							-11.0871	99.9949	100.03
					-11.0791	99.996	100.022							-11.0791	99.9914	99.9872							-11.0791	99.4771	99.8242							-11.0791	100.013	99.9747							-11.0791	99.9948	100.03
					-11.0711	99.9958	100.022							-11.0711	99.9913	99.9872							-11.0711	99.4677	99.8219							-11.0711	100.013	99.9747							-11.0711	99.9948	100.03
					-11.0631	99.9957	100.022							-11.0631	99.9912	99.9871							-11.0631	99.458	99.8195							-11.0631	100.013	99.9747							-11.0631	99.9948	100.03
					-11.0551	99.9955	100.022							-11.0551	99.9911	99.9871							-11.0551	99.4482	99.8171							-11.0551	100.013	99.9747							-11.0551	99.9948	100.03
					-11.047	99.9954	100.022							-11.047	99.991	99.9871							-11.047	99.4382	99.8146							-11.047	100.013	99.9747							-11.047	99.9948	100.03
					-11.039	99.9952	100.021							-11.039	99.9909	99.987							-11.039	99.428	99.812							-11.039	100.013	99.9747							-11.039	99.9948	100.03
					-11.031	99.9951	100.021							-11.031	99.9908	99.987							-11.031	99.4176	99.8095							-11.031	100.013	99.9747							-11.031	99.9948	100.03
					-11.023	99.9949	100.021							-11.023	99.9907	99.987							-11.023	99.4071	99.8069							-11.023	100.013	99.9747							-11.023	99.9948	100.03
					-11.015	99.9947	100.021							-11.015	99.9906	99.9869							-11.015	99.3963	99.8042							-11.015	100.013	99.9747							-11.015	99.9948	100.03
					-11.007	99.9946	100.021							-11.007	99.9905	99.9869							-11.007	99.3854	99.8015							-11.007	100.013	99.9747							-11.007	99.9948	100.03
					-10.999	99.9944	100.021							-10.999	99.9904	99.9869							-10.999	99.3742	99.7987							-10.999	100.013	99.9747							-10.999	99.9947	100.03
					-10.991	99.9942	100.021							-10.991	99.9903	99.9868							-10.991	99.3628	99.7959							-10.991	100.013	99.9747							-10.991	99.9947	100.03
					-10.983	99.994	100.02							-10.983	99.9901	99.9868							-10.983	99.3513	99.793							-10.983	100.013	99.9747							-10.983	99.9947	100.03
					-10.975	99.9939	100.02							-10.975	99.99	99.9868							-10.975	99.3395	99.7901							-10.975	100.013	99.9747							-10.975	99.9947	100.03
					-10.967	99.9937	100.02							-10.967	99.9899	99.9867							-10.967	99.3275	99.7871							-10.967	100.013	99.9747							-10.967	99.9947	100.03
					-10.959	99.9935	100.02							-10.959	99.9898	99.9867							-10.959	99.3153	99.7841							-10.959	100.013	99.9747							-10.959	99.9947	100.03
					-10.951	99.9933	100.02							-10.951	99.9896	99.9866							-10.951	99.3028	99.781							-10.951	100.013	99.9747							-10.951	99.9947	100.03
					-10.9429	99.9931	100.02							-10.9429	99.9895	99.9866							-10.9429	99.2901	99.7778							-10.9429	100.013	99.9747							-10.9429	99.9947	100.03
					-10.9349	99.9929	100.019							-10.9349	99.9894	99.9866							-10.9349	99.2772	99.7746							-10.9349	100.013	99.9746							-10.9349	99.9947	100.029
					-10.9269	99.9927	100.019							-10.9269	99.9892	99.9865							-10.9269	99.2641	99.7714							-10.9269	100.013	99.9746							-10.9269	99.9946	100.029
					-10.9189	99.9925	100.019							-10.9189	99.9891	99.9865							-10.9189	99.2507	99.768							-10.9189	100.013	99.9746							-10.9189	99.9946	100.029
					-10.9109	99.9923	100.019							-10.9109	99.989	99.9864							-10.9109	99.2371	99.7646							-10.9109	100.013	99.9746							-10.9109	99.9946	100.029
					-10.9029	99.9921	100.019							-10.9029	99.9888	99.9864							-10.9029	99.2232	99.7612							-10.9029	100.013	99.9746							-10.9029	99.9946	100.029
					-10.8949	99.9918	100.018							-10.8949	99.9887	99.9864							-10.8949	99.2091	99.7577							-10.8949	100.013	99.9746							-10.8949	99.9946	100.029
					-10.8869	99.9916	100.018							-10.8869	99.9885	99.9863							-10.8869	99.1947	99.7541							-10.8869	100.013	99.9746							-10.8869	99.9946	100.029
					-10.8789	99.9914	100.018							-10.8789	99.9884	99.9863							-10.8789	99.18	99.7504							-10.8789	100.013	99.9746							-10.8789	99.9946	100.029
					-10.8709	99.9912	100.018							-10.8709	99.9882	99.9862							-10.8709	99.1651	99.7467							-10.8709	100.013	99.9746							-10.8709	99.9946	100.029
					-10.8629	99.9909	100.018							-10.8629	99.9881	99.9862							-10.8629	99.1499	99.7429							-10.8629	100.013	99.9746							-10.8629	99.9945	100.029
					-10.8549	99.9907	100.017							-10.8549	99.9879	99.9861							-10.8549	99.1344	99.7391							-10.8549	100.013	99.9746							-10.8549	99.9945	100.029
					-10.8468	99.9904	100.017							-10.8468	99.9878	99.9861							-10.8468	99.1186	99.7352							-10.8468	100.013	99.9746							-10.8468	99.9945	100.029
					-10.8388	99.9902	100.017							-10.8388	99.9876	99.986							-10.8388	99.1026	99.7312							-10.8388	100.013	99.9746							-10.8388	99.9945	100.029
					-10.8308	99.9899	100.017							-10.8308	99.9874	99.986							-10.8308	99.0863	99.7271							-10.8308	100.013	99.9746							-10.8308	99.9945	100.029
					-10.8228	99.9897	100.016							-10.8228	99.9873	99.9859							-10.8228	99.0696	99.723							-10.8228	100.013	99.9746							-10.8228	99.9945	100.029
					-10.8148	99.9894	100.016							-10.8148	99.9871	99.9859							-10.8148	99.0527	99.7187							-10.8148	100.013	99.9746							-10.8148	99.9945	100.029
					-10.8068	99.9892	100.016							-10.8068	99.9869	99.9858							-10.8068	99.0354	99.7144							-10.8068	100.013	99.9746							-10.8068	99.9944	100.029
					-10.7988	99.9889	100.016							-10.7988	99.9867	99.9858							-10.7988	99.0179	99.71							-10.7988	100.013	99.9746							-10.7988	99.9944	100.029
					-10.7908	99.9886	100.015							-10.7908	99.9866	99.9857							-10.7908	99	99.7056							-10.7908	100.013	99.9746							-10.7908	99.9944	100.029
					-10.7828	99.9883	100.015							-10.7828	99.9864	99.9857							-10.7828	98.9817	99.701							-10.7828	100.013	99.9746							-10.7828	99.9944	100.029
					-10.7748	99.988	100.015							-10.7748	99.9862	99.9856							-10.7748	98.9632	99.6964							-10.7748	100.013	99.9746							-10.7748	99.9944	100.029
					-10.7668	99.9877	100.015							-10.7668	99.986	99.9855							-10.7668	98.9443	99.6917							-10.7668	100.013	99.9746							-10.7668	99.9943	100.029
					-10.7588	99.9874	100.014							-10.7588	99.9858	99.9855							-10.7588	98.9251	99.6869							-10.7588	100.013	99.9745							-10.7588	99.9943	100.029
					-10.7508	99.9871	100.014							-10.7508	99.9856	99.9854							-10.7508	98.9055	99.682							-10.7508	100.013	99.9745							-10.7508	99.9943	100.029
					-10.7427	99.9868	100.014							-10.7427	99.9854	99.9854							-10.7427	98.8856	99.677							-10.7427	100.013	99.9745							-10.7427	99.9943	100.029
					-10.7347	99.9865	100.013							-10.7347	99.9852	99.9853							-10.7347	98.8653	99.6719							-10.7347	100.013	99.9745							-10.7347	99.9943	100.029
					-10.7267	99.9862	100.013							-10.7267	99.985	99.9852							-10.7267	98.8446	99.6668							-10.7267	100.013	99.9745							-10.7267	99.9943	100.029
					-10.7187	99.9859	100.013							-10.7187	99.9847	99.9852							-10.7187	98.8236	99.6615							-10.7187	100.013	99.9745							-10.7187	99.9942	100.029
					-10.7107	99.9855	100.013							-10.7107	99.9845	99.9851							-10.7107	98.8021	99.6561							-10.7107	100.013	99.9745							-10.7107	99.9942	100.029
					-10.7027	99.9852	100.012							-10.7027	99.9843	99.985							-10.7027	98.7803	99.6507							-10.7027	100.013	99.9745							-10.7027	99.9942	100.029
					-10.6947	99.9849	100.012							-10.6947	99.9841	99.985							-10.6947	98.7581	99.6451							-10.6947	100.013	99.9745							-10.6947	99.9942	100.029
					-10.6867	99.9845	100.012							-10.6867	99.9838	99.9849							-10.6867	98.7355	99.6395							-10.6867	100.013	99.9745							-10.6867	99.9942	100.029
					-10.6787	99.9841	100.011							-10.6787	99.9836	99.9848							-10.6787	98.7125	99.6337							-10.6787	100.013	99.9745							-10.6787	99.9941	100.029
					-10.6707	99.9838	100.011							-10.6707	99.9834	99.9847							-10.6707	98.689	99.6278							-10.6707	100.013	99.9745							-10.6707	99.9941	100.029
					-10.6627	99.9834	100.011							-10.6627	99.9831	99.9847							-10.6627	98.6652	99.6218							-10.6627	100.013	99.9745							-10.6627	99.9941	100.029
					-10.6547	99.983	100.01							-10.6547	99.9829	99.9846							-10.6547	98.6409	99.6157							-10.6547	100.013	99.9745							-10.6547	99.9941	100.029
					-10.6466	99.9826	100.01							-10.6466	99.9826	99.9845							-10.6466	98.6161	99.6095							-10.6466	100.013	99.9745							-10.6466	99.994	100.029
					-10.6386	99.9822	100.01							-10.6386	99.9823	99.9844							-10.6386	98.591	99.6032							-10.6386	100.012	99.9744							-10.6386	99.994	100.029
					-10.6306	99.9818	100.009							-10.6306	99.9821	99.9844							-10.6306	98.5653	99.5968							-10.6306	100.012	99.9744							-10.6306	99.994	100.029
					-10.6226	99.9814	100.009							-10.6226	99.9818	99.9843							-10.6226	98.5392	99.5902							-10.6226	100.012	99.9744							-10.6226	99.994	100.029
					-10.6146	99.981	100.008							-10.6146	99.9815	99.9842							-10.6146	98.5126	99.5835							-10.6146	100.012	99.9744							-10.6146	99.9939	100.029
					-10.6066	99.9806	100.008							-10.6066	99.9813	99.9841							-10.6066	98.4856	99.5767							-10.6066	100.012	99.9744							-10.6066	99.9939	100.029
					-10.5986	99.9802	100.008							-10.5986	99.981	99.984							-10.5986	98.458	99.5698							-10.5986	100.012	99.9744							-10.5986	99.9939	100.029
					-10.5906	99.9797	100.007							-10.5906	99.9807	99.9839							-10.5906	98.43	99.5627							-10.5906	100.012	99.9744							-10.5906	99.9939	100.029
					-10.5826	99.9793	100.007							-10.5826	99.9804	99.9838							-10.5826	98.4014	99.5555							-10.5826	100.012	99.9744							-10.5826	99.9938	100.029
					-10.5746	99.9788	100.006							-10.5746	99.9801	99.9837							-10.5746	98.3724	99.5482							-10.5746	100.012	99.9744							-10.5746	99.9938	100.029
					-10.5666	99.9784	100.006							-10.5666	99.9798	99.9837							-10.5666	98.3428	99.5408							-10.5666	100.012	99.9744							-10.5666	99.9938	100.029
					-10.5586	99.9779	100.006							-10.5586	99.9795	99.9836							-10.5586	98.3127	99.5332							-10.5586	100.012	99.9744							-10.5586	99.9938	100.029
					-10.5506	99.9774	100.005							-10.5506	99.9791	99.9835							-10.5506	98.282	99.5254							-10.5506	100.012	99.9744							-10.5506	99.9937	100.029
					-10.5425	99.9769	100.005							-10.5425	99.9788	99.9834							-10.5425	98.2508	99.5176							-10.5425	100.012	99.9743							-10.5425	99.9937	100.029
					-10.5345	99.9764	100.004							-10.5345	99.9785	99.9833							-10.5345	98.219	99.5096							-10.5345	100.012	99.9743							-10.5345	99.9937	100.029
					-10.5265	99.9759	100.004							-10.5265	99.9782	99.9832							-10.5265	98.1867	99.5014							-10.5265	100.012	99.9743							-10.5265	99.9936	100.029
					-10.5185	99.9754	100.003							-10.5185	99.9778	99.9831							-10.5185	98.1538	99.4931							-10.5185	100.012	99.9743							-10.5185	99.9936	100.029
					-10.5105	99.9749	100.003							-10.5105	99.9775	99.9829							-10.5105	98.1203	99.4846							-10.5105	100.012	99.9743							-10.5105	99.9936	100.029
					-10.5025	99.9743	100.002							-10.5025	99.9771	99.9828							-10.5025	98.0862	99.476							-10.5025	100.012	99.9743							-10.5025	99.9935	100.029
					-10.4945	99.9738	100.002							-10.4945	99.9767	99.9827							-10.4945	98.0515	99.4672							-10.4945	100.012	99.9743							-10.4945	99.9935	100.029
					-10.4865	99.9732	100.001							-10.4865	99.9764	99.9826							-10.4865	98.0161	99.4582							-10.4865	100.012	99.9743							-10.4865	99.9935	100.029
					-10.4785	99.9726	100.001							-10.4785	99.976	99.9825							-10.4785	97.9801	99.4491							-10.4785	100.012	99.9743							-10.4785	99.9934	100.029
					-10.4705	99.9721	100							-10.4705	99.9756	99.9824							-10.4705	97.9435	99.4398							-10.4705	100.012	99.9743							-10.4705	99.9934	100.029
					-10.4625	99.9715	99.9997							-10.4625	99.9752	99.9823							-10.4625	97.9063	99.4304							-10.4625	100.012	99.9742							-10.4625	99.9934	100.029
					-10.4545	99.9709	99.9992							-10.4545	99.9748	99.9821							-10.4545	97.8683	99.4207							-10.4545	100.012	99.9742							-10.4545	99.9933	100.029
					-10.4464	99.9703	99.9986							-10.4464	99.9744	99.982							-10.4464	97.8297	99.4109							-10.4464	100.012	99.9742							-10.4464	99.9933	100.029
					-10.4384	99.9696	99.9981							-10.4384	99.974	99.9819							-10.4384	97.7904	99.401							-10.4384	100.012	99.9742							-10.4384	99.9933	100.029
					-10.4304	99.969	99.9975							-10.4304	99.9736	99.9818							-10.4304	97.7504	99.3908							-10.4304	100.012	99.9742							-10.4304	99.9932	100.029
					-10.4224	99.9683	99.9969							-10.4224	99.9732	99.9816							-10.4224	97.7097	99.3804							-10.4224	100.012	99.9742							-10.4224	99.9932	100.029
					-10.4144	99.9677	99.9963							-10.4144	99.9727	99.9815							-10.4144	97.6683	99.3699							-10.4144	100.012	99.9742							-10.4144	99.9931	100.029
					-10.4064	99.967	99.9957							-10.4064	99.9723	99.9814							-10.4064	97.6261	99.3591							-10.4064	100.011	99.9742							-10.4064	99.9931	100.029
					-10.3984	99.9663	99.995							-10.3984	99.9718	99.9812							-10.3984	97.5832	99.3482							-10.3984	100.011	99.9742							-10.3984	99.9931	100.029
					-10.3904	99.9656	99.9944							-10.3904	99.9714	99.9811							-10.3904	97.5396	99.3371							-10.3904	100.011	99.9741							-10.3904	99.993	100.029
					-10.3824	99.9649	99.9938							-10.3824	99.9709	99.981							-10.3824	97.4951	99.3257							-10.3824	100.011	99.9741							-10.3824	99.993	100.029
					-10.3744	99.9642	99.9931							-10.3744	99.9704	99.9808							-10.3744	97.4499	99.3142							-10.3744	100.011	99.9741							-10.3744	99.9929	100.029
					-10.3664	99.9635	99.9924							-10.3664	99.9699	99.9807							-10.3664	97.4039	99.3024							-10.3664	100.011	99.9741							-10.3664	99.9929	100.029
					-10.3584	99.9627	99.9917							-10.3584	99.9695	99.9805							-10.3584	97.357	99.2904							-10.3584	100.011	99.9741							-10.3584	99.9928	100.029
					-10.3504	99.962	99.991							-10.3504	99.9689	99.9804							-10.3504	97.3094	99.2782							-10.3504	100.011	99.9741							-10.3504	99.9928	100.029
					-10.3423	99.9612	99.9903							-10.3423	99.9684	99.9802							-10.3423	97.2609	99.2658							-10.3423	100.011	99.9741							-10.3423	99.9928	100.029
					-10.3343	99.9604	99.9896							-10.3343	99.9679	99.98							-10.3343	97.2115	99.2532							-10.3343	100.011	99.974							-10.3343	99.9927	100.029
					-10.3263	99.9596	99.9889							-10.3263	99.9674	99.9799							-10.3263	97.1613	99.2403							-10.3263	100.011	99.974							-10.3263	99.9927	100.029
					-10.3183	99.9588	99.9881							-10.3183	99.9668	99.9797							-10.3183	97.1102	99.2271							-10.3183	100.011	99.974							-10.3183	99.9926	100.029
					-10.3103	99.9579	99.9874							-10.3103	99.9663	99.9795							-10.3103	97.0582	99.2138							-10.3103	100.011	99.974							-10.3103	99.9926	100.029
					-10.3023	99.9571	99.9866							-10.3023	99.9657	99.9794							-10.3023	97.0053	99.2002							-10.3023	100.011	99.974							-10.3023	99.9925	100.029
					-10.2943	99.9562	99.9858							-10.2943	99.9651	99.9792							-10.2943	96.9514	99.1863							-10.2943	100.011	99.974							-10.2943	99.9925	100.029
					-10.2863	99.9553	99.985							-10.2863	99.9646	99.979							-10.2863	96.8967	99.1722							-10.2863	100.011	99.9739							-10.2863	99.9924	100.029
					-10.2783	99.9544	99.9841							-10.2783	99.964	99.9788							-10.2783	96.8409	99.1578							-10.2783	100.011	99.9739							-10.2783	99.9923	100.029
					-10.2703	99.9535	99.9833							-10.2703	99.9634	99.9787							-10.2703	96.7842	99.1432							-10.2703	100.011	99.9739							-10.2703	99.9923	100.029
					-10.2623	99.9526	99.9824							-10.2623	99.9627	99.9785							-10.2623	96.7265	99.1283							-10.2623	100.011	99.9739							-10.2623	99.9922	100.029
					-10.2543	99.9516	99.9816							-10.2543	99.9621	99.9783							-10.2543	96.6679	99.1131							-10.2543	100.01	99.9739							-10.2543	99.9922	100.029
					-10.2462	99.9506	99.9807							-10.2462	99.9615	99.9781							-10.2462	96.6081	99.0977							-10.2462	100.01	99.9739							-10.2462	99.9921	100.029
					-10.2382	99.9496	99.9798							-10.2382	99.9608	99.9779							-10.2382	96.5474	99.082							-10.2382	100.01	99.9738							-10.2382	99.9921	100.029
					-10.2302	99.9486	99.9789							-10.2302	99.9601	99.9777							-10.2302	96.4856	99.0659							-10.2302	100.01	99.9738							-10.2302	99.992	100.029
					-10.2222	99.9476	99.9779							-10.2222	99.9595	99.9775							-10.2222	96.4227	99.0496							-10.2222	100.01	99.9738							-10.2222	99.9919	100.029
					-10.2142	99.9466	99.977							-10.2142	99.9588	99.9773							-10.2142	96.3588	99.033							-10.2142	100.01	99.9738							-10.2142	99.9919	100.029
					-10.2062	99.9455	99.976							-10.2062	99.9581	99.977							-10.2062	96.2937	99.0161							-10.2062	100.01	99.9738							-10.2062	99.9918	100.029
					-10.1982	99.9444	99.975							-10.1982	99.9574	99.9768							-10.1982	96.2275	98.9989							-10.1982	100.01	99.9737							-10.1982	99.9917	100.029
					-10.1902	99.9433	99.974							-10.1902	99.9566	99.9766							-10.1902	96.1602	98.9813							-10.1902	100.01	99.9737							-10.1902	99.9917	100.029
					-10.1822	99.9422	99.973							-10.1822	99.9559	99.9764							-10.1822	96.0918	98.9635							-10.1822	100.01	99.9737							-10.1822	99.9916	100.029
					-10.1742	99.941	99.9719							-10.1742	99.9551	99.9762							-10.1742	96.0221	98.9453							-10.1742	100.01	99.9737							-10.1742	99.9915	100.029
					-10.1662	99.9399	99.9709							-10.1662	99.9544	99.9759							-10.1662	95.9513	98.9268							-10.1662	100.01	99.9737							-10.1662	99.9915	100.029
					-10.1582	99.9387	99.9698							-10.1582	99.9536	99.9757							-10.1582	95.8792	98.9079							-10.1582	100.01	99.9736							-10.1582	99.9914	100.029
					-10.1502	99.9375	99.9687							-10.1502	99.9528	99.9754							-10.1502	95.806	98.8887							-10.1502	100.01	99.9736							-10.1502	99.9913	100.029
					-10.1421	99.9362	99.9675							-10.1421	99.952	99.9752							-10.1421	95.7314	98.8692							-10.1421	100.009	99.9736							-10.1421	99.9913	100.029
					-10.1341	99.935	99.9664							-10.1341	99.9511	99.9749							-10.1341	95.6556	98.8493							-10.1341	100.009	99.9736							-10.1341	99.9912	100.029
					-10.1261	99.9337	99.9652							-10.1261	99.9503	99.9747							-10.1261	95.5786	98.829							-10.1261	100.009	99.9735							-10.1261	99.9911	100.029
					-10.1181	99.9324	99.964							-10.1181	99.9494	99.9744							-10.1181	95.5002	98.8084							-10.1181	100.009	99.9735							-10.1181	99.991	100.029
					-10.1101	99.9311	99.9628							-10.1101	99.9485	99.9742							-10.1101	95.4205	98.7874							-10.1101	100.009	99.9735							-10.1101	99.9909	100.029
					-10.1021	99.9297	99.9616							-10.1021	99.9477	99.9739							-10.1021	95.3394	98.766							-10.1021	100.009	99.9735							-10.1021	99.9909	100.029
					-10.0941	99.9283	99.9603							-10.0941	99.9467	99.9736							-10.0941	95.257	98.7442							-10.0941	100.009	99.9734							-10.0941	99.9908	100.029
					-10.0861	99.9269	99.959							-10.0861	99.9458	99.9733							-10.0861	95.1731	98.7221							-10.0861	100.009	99.9734							-10.0861	99.9907	100.029
					-10.0781	99.9255	99.9577							-10.0781	99.9449	99.973							-10.0781	95.0879	98.6995							-10.0781	100.009	99.9734							-10.0781	99.9906	100.029
					-10.0701	99.9241	99.9564							-10.0701	99.9439	99.9727							-10.0701	95.0013	98.6765							-10.0701	100.009	99.9734							-10.0701	99.9905	100.029
					-10.0621	99.9226	99.955							-10.0621	99.9429	99.9724							-10.0621	94.9132	98.6531							-10.0621	100.009	99.9733							-10.0621	99.9904	100.029
					-10.0541	99.9211	99.9537							-10.0541	99.9419	99.9721							-10.0541	94.8236	98.6293							-10.0541	100.009	99.9733							-10.0541	99.9903	100.029
					-10.046	99.9195	99.9523							-10.046	99.9409	99.9718							-10.046	94.7325	98.605							-10.046	100.008	99.9733							-10.046	99.9902	100.029
					-10.038	99.918	99.9508							-10.038	99.9399	99.9715							-10.038	94.6399	98.5803							-10.038	100.008	99.9732							-10.038	99.9902	100.029
					-10.03	99.9164	99.9494							-10.03	99.9388	99.9712							-10.03	94.5458	98.5552							-10.03	100.008	99.9732							-10.03	99.9901	100.029
					-10.022	99.9147	99.9479							-10.022	99.9378	99.9709							-10.022	94.4501	98.5296							-10.022	100.008	99.9732							-10.022	99.99	100.029
					-10.014	99.9131	99.9464							-10.014	99.9367	99.9705							-10.014	94.3529	98.5035							-10.014	100.008	99.9732							-10.014	99.9899	100.029
					-10.006	99.9114	99.9448							-10.006	99.9355	99.9702							-10.006	94.254	98.477							-10.006	100.008	99.9731							-10.006	99.9898	100.029
					-9.998	99.9097	99.9433							-9.998	99.9344	99.9698							-9.998	94.1535	98.45							-9.998	100.008	99.9731							-9.998	99.9897	100.029
					-9.98999	99.9079	99.9417							-9.98999	99.9333	99.9695							-9.98999	94.0514	98.4225							-9.98999	100.008	99.9731							-9.98999	99.9895	100.029
					-9.98198	99.9061	99.94							-9.98198	99.9321	99.9691							-9.98198	93.9475	98.3945							-9.98198	100.008	99.973							-9.98198	99.9894	100.029
					-9.97397	99.9043	99.9384							-9.97397	99.9309	99.9688							-9.97397	93.842	98.366							-9.97397	100.007	99.973							-9.97397	99.9893	100.029
					-9.96597	99.9025	99.9367							-9.96597	99.9297	99.9684							-9.96597	93.7348	98.337							-9.96597	100.007	99.973							-9.96597	99.9892	100.028
					-9.95796	99.9006	99.935							-9.95796	99.9284	99.968							-9.95796	93.6258	98.3075							-9.95796	100.007	99.9729							-9.95796	99.9891	100.028
					-9.94995	99.8987	99.9332							-9.94995	99.9271	99.9676							-9.94995	93.5151	98.2774							-9.94995	100.007	99.9729							-9.94995	99.989	100.028
					-9.94194	99.8967	99.9314							-9.94194	99.9259	99.9672							-9.94194	93.4025	98.2468							-9.94194	100.007	99.9728							-9.94194	99.9889	100.028
					-9.93393	99.8947	99.9296							-9.93393	99.9245	99.9668							-9.93393	93.2882	98.2156							-9.93393	100.007	99.9728							-9.93393	99.9888	100.028
					-9.92593	99.8927	99.9277							-9.92593	99.9232	99.9664							-9.92593	93.172	98.1839							-9.92593	100.007	99.9728							-9.92593	99.9886	100.028
					-9.91792	99.8906	99.9259							-9.91792	99.9218	99.966							-9.91792	93.0539	98.1516							-9.91792	100.007	99.9727							-9.91792	99.9885	100.028
					-9.90991	99.8885	99.9239							-9.90991	99.9204	99.9656							-9.90991	92.934	98.1188							-9.90991	100.006	99.9727							-9.90991	99.9884	100.028
					-9.9019	99.8864	99.922							-9.9019	99.919	99.9652							-9.9019	92.8121	98.0853							-9.9019	100.006	99.9727							-9.9019	99.9883	100.028
					-9.89389	99.8842	99.92							-9.89389	99.9176	99.9647							-9.89389	92.6883	98.0513							-9.89389	100.006	99.9726							-9.89389	99.9881	100.028
					-9.88589	99.882	99.9179							-9.88589	99.9161	99.9643							-9.88589	92.5625	98.0166							-9.88589	100.006	99.9726							-9.88589	99.988	100.028
					-9.87788	99.8797	99.9159							-9.87788	99.9146	99.9638							-9.87788	92.4348	97.9813							-9.87788	100.006	99.9725							-9.87788	99.9878	100.028
					-9.86987	99.8774	99.9138							-9.86987	99.9131	99.9634							-9.86987	92.305	97.9454							-9.86987	100.006	99.9725							-9.86987	99.9877	100.028
					-9.86186	99.8751	99.9116							-9.86186	99.9115	99.9629							-9.86186	92.1732	97.9089							-9.86186	100.006	99.9724							-9.86186	99.9876	100.028
					-9.85385	99.8727	99.9094							-9.85385	99.91	99.9624							-9.85385	92.0393	97.8717							-9.85385	100.005	99.9724							-9.85385	99.9874	100.028
					-9.84585	99.8702	99.9072							-9.84585	99.9084	99.9619							-9.84585	91.9033	97.8338							-9.84585	100.005	99.9723							-9.84585	99.9873	100.028
					-9.83784	99.8678	99.9049							-9.83784	99.9067	99.9614							-9.83784	91.7652	97.7953							-9.83784	100.005	99.9723							-9.83784	99.9871	100.028
					-9.82983	99.8652	99.9026							-9.82983	99.905	99.9609							-9.82983	91.625	97.756							-9.82983	100.005	99.9723							-9.82983	99.987	100.028
					-9.82182	99.8627	99.9003							-9.82182	99.9033	99.9604							-9.82182	91.4826	97.7161							-9.82182	100.005	99.9722							-9.82182	99.9868	100.028
					-9.81381	99.86	99.8979							-9.81381	99.9016	99.9599							-9.81381	91.338	97.6755							-9.81381	100.005	99.9722							-9.81381	99.9867	100.028
					-9.80581	99.8574	99.8954							-9.80581	99.8998	99.9593							-9.80581	91.1912	97.6341							-9.80581	100.004	99.9721							-9.80581	99.9865	100.028
					-9.7978	99.8546	99.8929							-9.7978	99.898	99.9588							-9.7978	91.0421	97.592							-9.7978	100.004	99.9721							-9.7978	99.9863	100.028
					-9.78979	99.8519	99.8904							-9.78979	99.8962	99.9582							-9.78979	90.8907	97.5492							-9.78979	100.004	99.972							-9.78979	99.9862	100.028
					-9.78178	99.849	99.8878							-9.78178	99.8943	99.9577							-9.78178	90.7371	97.5056							-9.78178	100.004	99.972							-9.78178	99.986	100.028
					-9.77377	99.8462	99.8852							-9.77377	99.8924	99.9571							-9.77377	90.5811	97.4612							-9.77377	100.004	99.9719							-9.77377	99.9858	100.028
					-9.76577	99.8432	99.8825							-9.76577	99.8905	99.9565							-9.76577	90.4228	97.4161							-9.76577	100.003	99.9718							-9.76577	99.9857	100.028
					-9.75776	99.8403	99.8798							-9.75776	99.8885	99.9559							-9.75776	90.2621	97.3701							-9.75776	100.003	99.9718							-9.75776	99.9855	100.028
					-9.74975	99.8372	99.877							-9.74975	99.8865	99.9553							-9.74975	90.099	97.3234							-9.74975	100.003	99.9717							-9.74975	99.9853	100.028
					-9.74174	99.8341	99.8742							-9.74174	99.8845	99.9547							-9.74174	89.9335	97.2758							-9.74174	100.003	99.9717							-9.74174	99.9851	100.028
					-9.73373	99.831	99.8713							-9.73373	99.8824	99.954							-9.73373	89.7655	97.2274							-9.73373	100.003	99.9716							-9.73373	99.9849	100.028
					-9.72573	99.8278	99.8684							-9.72573	99.8803	99.9534							-9.72573	89.595	97.1781							-9.72573	100.002	99.9716							-9.72573	99.9847	100.028
					-9.71772	99.8245	99.8654							-9.71772	99.8781	99.9527							-9.71772	89.422	97.128							-9.71772	100.002	99.9715							-9.71772	99.9845	100.028
					-9.70971	99.8212	99.8623							-9.70971	99.8759	99.952							-9.70971	89.2465	97.077							-9.70971	100.002	99.9714							-9.70971	99.9843	100.028
					-9.7017	99.8178	99.8592							-9.7017	99.8737	99.9514							-9.7017	89.0684	97.025							-9.7017	100.002	99.9714							-9.7017	99.9841	100.028
					-9.69369	99.8143	99.8561							-9.69369	99.8714	99.9507							-9.69369	88.8877	96.9722							-9.69369	100.002	99.9713							-9.69369	99.9839	100.028
					-9.68569	99.8108	99.8529							-9.68569	99.8691	99.95							-9.68569	88.7045	96.9185							-9.68569	100.001	99.9712							-9.68569	99.9837	100.027
					-9.67768	99.8072	99.8496							-9.67768	99.8667	99.9492							-9.67768	88.5186	96.8638							-9.67768	100.001	99.9712							-9.67768	99.9835	100.027
					-9.66967	99.8036	99.8462							-9.66967	99.8643	99.9485							-9.66967	88.33	96.8082							-9.66967	100.001	99.9711							-9.66967	99.9833	100.027
					-9.66166	99.7998	99.8428							-9.66166	99.8618	99.9477							-9.66166	88.1387	96.7516							-9.66166	100.001	99.971							-9.66166	99.983	100.027
					-9.65365	99.7961	99.8394							-9.65365	99.8593	99.947							-9.65365	87.9448	96.694							-9.65365	100	99.971							-9.65365	99.9828	100.027
					-9.64565	99.7922	99.8359							-9.64565	99.8568	99.9462							-9.64565	87.7481	96.6354							-9.64565	100	99.9709							-9.64565	99.9826	100.027
					-9.63764	99.7883	99.8323							-9.63764	99.8542	99.9454							-9.63764	87.5486	96.5758							-9.63764	99.9999	99.9708							-9.63764	99.9823	100.027
					-9.62963	99.7843	99.8286							-9.62963	99.8515	99.9446							-9.62963	87.3464	96.5151							-9.62963	99.9996	99.9707							-9.62963	99.9821	100.027
					-9.62162	99.7802	99.8249							-9.62162	99.8488	99.9438							-9.62162	87.1413	96.4534							-9.62162	99.9994	99.9707							-9.62162	99.9818	100.027
					-9.61361	99.776	99.8211							-9.61361	99.8461	99.943							-9.61361	86.9335	96.3907							-9.61361	99.9991	99.9706							-9.61361	99.9816	100.027
					-9.60561	99.7718	99.8172							-9.60561	99.8433	99.9421							-9.60561	86.7228	96.3268							-9.60561	99.9988	99.9705							-9.60561	99.9813	100.027
					-9.5976	99.7675	99.8133							-9.5976	99.8404	99.9412							-9.5976	86.5092	96.2619							-9.5976	99.9986	99.9704							-9.5976	99.9811	100.027
					-9.58959	99.7631	99.8093							-9.58959	99.8375	99.9404							-9.58959	86.2927	96.1958							-9.58959	99.9983	99.9703							-9.58959	99.9808	100.027
					-9.58158	99.7586	99.8052							-9.58158	99.8346	99.9395							-9.58158	86.0733	96.1286							-9.58158	99.998	99.9703							-9.58158	99.9805	100.027
					-9.57357	99.7541	99.801							-9.57357	99.8316	99.9385							-9.57357	85.8509	96.0603							-9.57357	99.9977	99.9702							-9.57357	99.9803	100.027
					-9.56557	99.7495	99.7968							-9.56557	99.8285	99.9376							-9.56557	85.6256	95.9907							-9.56557	99.9974	99.9701							-9.56557	99.98	100.027
					-9.55756	99.7447	99.7925							-9.55756	99.8254	99.9366							-9.55756	85.3973	95.92							-9.55756	99.9971	99.97							-9.55756	99.9797	100.027
					-9.54955	99.7399	99.7881							-9.54955	99.8222	99.9357							-9.54955	85.166	95.8481							-9.54955	99.9968	99.9699							-9.54955	99.9794	100.027
					-9.54154	99.735	99.7836							-9.54154	99.819	99.9347							-9.54154	84.9317	95.7749							-9.54154	99.9964	99.9698							-9.54154	99.9791	100.027
					-9.53353	99.73	99.779							-9.53353	99.8157	99.9337							-9.53353	84.6944	95.7005							-9.53353	99.9961	99.9697							-9.53353	99.9788	100.027
					-9.52553	99.725	99.7744							-9.52553	99.8123	99.9327							-9.52553	84.454	95.6249							-9.52553	99.9958	99.9696							-9.52553	99.9785	100.027
					-9.51752	99.7198	99.7697							-9.51752	99.8089	99.9316							-9.51752	84.2105	95.5479							-9.51752	99.9955	99.9695							-9.51752	99.9782	100.026
					-9.50951	99.7145	99.7648							-9.50951	99.8054	99.9306							-9.50951	83.9639	95.4696							-9.50951	99.9951	99.9694							-9.50951	99.9779	100.026
					-9.5015	99.7092	99.7599							-9.5015	99.8018	99.9295							-9.5015	83.7142	95.3901							-9.5015	99.9948	99.9693							-9.5015	99.9776	100.026
					-9.49349	99.7037	99.7549							-9.49349	99.7982	99.9284							-9.49349	83.4614	95.3091							-9.49349	99.9944	99.9692							-9.49349	99.9772	100.026
					-9.48549	99.6981	99.7498							-9.48549	99.7945	99.9272							-9.48549	83.2055	95.2268							-9.48549	99.994	99.9691							-9.48549	99.9769	100.026
					-9.47748	99.6924	99.7446							-9.47748	99.7908	99.9261							-9.47748	82.9464	95.1432							-9.47748	99.9937	99.969							-9.47748	99.9765	100.026
					-9.46947	99.6867	99.7394							-9.46947	99.787	99.9249							-9.46947	82.6841	95.0581							-9.46947	99.9933	99.9689							-9.46947	99.9762	100.026
					-9.46146	99.6808	99.734							-9.46146	99.7831	99.9238							-9.46146	82.4187	94.9716							-9.46146	99.9929	99.9688							-9.46146	99.9758	100.026
					-9.45345	99.6748	99.7285							-9.45345	99.7791	99.9225							-9.45345	82.1501	94.8836							-9.45345	99.9925	99.9687							-9.45345	99.9755	100.026
					-9.44545	99.6687	99.7229							-9.44545	99.7751	99.9213							-9.44545	81.8782	94.7942							-9.44545	99.9921	99.9686							-9.44545	99.9751	100.026
					-9.43744	99.6625	99.7172							-9.43744	99.7709	99.9201							-9.43744	81.6032	94.7033							-9.43744	99.9917	99.9684							-9.43744	99.9747	100.026
					-9.42943	99.6562	99.7115							-9.42943	99.7668	99.9188							-9.42943	81.3249	94.6108							-9.42943	99.9913	99.9683							-9.42943	99.9744	100.026
					-9.42142	99.6497	99.7056							-9.42142	99.7625	99.9175							-9.42142	81.0434	94.5169							-9.42142	99.9909	99.9682							-9.42142	99.974	100.026
					-9.41341	99.6431	99.6996							-9.41341	99.7581	99.9162							-9.41341	80.7586	94.4214							-9.41341	99.9905	99.9681							-9.41341	99.9736	100.026
					-9.40541	99.6365	99.6934							-9.40541	99.7537	99.9148							-9.40541	80.4706	94.3243							-9.40541	99.99	99.968							-9.40541	99.9732	100.026
					-9.3974	99.6296	99.6872							-9.3974	99.7492	99.9134							-9.3974	80.1793	94.2256							-9.3974	99.9896	99.9678							-9.3974	99.9728	100.025
					-9.38939	99.6227	99.6809							-9.38939	99.7446	99.912							-9.38939	79.8848	94.1252							-9.38939	99.9891	99.9677							-9.38939	99.9723	100.025
					-9.38138	99.6156	99.6744							-9.38138	99.7399	99.9106							-9.38138	79.587	94.0232							-9.38138	99.9887	99.9676							-9.38138	99.9719	100.025
					-9.37337	99.6084	99.6678							-9.37337	99.7352	99.9091							-9.37337	79.286	93.9196							-9.37337	99.9882	99.9674							-9.37337	99.9715	100.025
					-9.36537	99.6011	99.6611							-9.36537	99.7303	99.9077							-9.36537	78.9816	93.8143							-9.36537	99.9877	99.9673							-9.36537	99.971	100.025
					-9.35736	99.5937	99.6543							-9.35736	99.7254	99.9062							-9.35736	78.674	93.7072							-9.35736	99.9872	99.9671							-9.35736	99.9706	100.025
					-9.34935	99.5861	99.6473							-9.34935	99.7204	99.9046							-9.34935	78.3632	93.5984							-9.34935	99.9868	99.967							-9.34935	99.9701	100.025
					-9.34134	99.5783	99.6403							-9.34134	99.7152	99.9031							-9.34134	78.049	93.4878							-9.34134	99.9863	99.9669							-9.34134	99.9696	100.025
					-9.33333	99.5704	99.6331							-9.33333	99.71	99.9015							-9.33333	77.7316	93.3755							-9.33333	99.9857	99.9667							-9.33333	99.9692	100.025
					-9.32533	99.5624	99.6257							-9.32533	99.7047	99.8998							-9.32533	77.4109	93.2613							-9.32533	99.9852	99.9666							-9.32533	99.9687	100.025
					-9.31732	99.5542	99.6182							-9.31732	99.6993	99.8982							-9.31732	77.087	93.1453							-9.31732	99.9847	99.9664							-9.31732	99.9682	100.025
					-9.30931	99.5459	99.6106							-9.30931	99.6938	99.8965							-9.30931	76.7598	93.0274							-9.30931	99.9841	99.9662							-9.30931	99.9677	100.025
					-9.3013	99.5374	99.6029							-9.3013	99.6881	99.8948							-9.3013	76.4294	92.9077							-9.3013	99.9836	99.9661							-9.3013	99.9672	100.024
					-9.29329	99.5288	99.595							-9.29329	99.6824	99.893							-9.29329	76.0958	92.786							-9.29329	99.983	99.9659							-9.29329	99.9666	100.024
					-9.28529	99.52	99.5869							-9.28529	99.6766	99.8913							-9.28529	75.7589	92.6624							-9.28529	99.9824	99.9658							-9.28529	99.9661	100.024
					-9.27728	99.511	99.5787							-9.27728	99.6707	99.8894							-9.27728	75.4188	92.5369							-9.27728	99.9819	99.9656							-9.27728	99.9656	100.024
					-9.26927	99.5019	99.5704							-9.26927	99.6646	99.8876							-9.26927	75.0755	92.4093							-9.26927	99.9813	99.9654							-9.26927	99.965	100.024
					-9.26126	99.4926	99.5619							-9.26126	99.6584	99.8857							-9.26126	74.729	92.2797							-9.26126	99.9807	99.9652							-9.26126	99.9644	100.024
					-9.25325	99.4831	99.5532							-9.25325	99.6522	99.8838							-9.25325	74.3793	92.1481							-9.25325	99.98	99.9651							-9.25325	99.9639	100.024
					-9.24525	99.4735	99.5444							-9.24525	99.6458	99.8819							-9.24525	74.0264	92.0145							-9.24525	99.9794	99.9649							-9.24525	99.9633	100.024
					-9.23724	99.4637	99.5354							-9.23724	99.6393	99.8799							-9.23724	73.6705	91.8787							-9.23724	99.9788	99.9647							-9.23724	99.9627	100.024
					-9.22923	99.4537	99.5263							-9.22923	99.6327	99.8778							-9.22923	73.3114	91.7408							-9.22923	99.9781	99.9645							-9.22923	99.9621	100.024
					-9.22122	99.4435	99.517							-9.22122	99.6259	99.8758							-9.22122	72.9492	91.6008							-9.22122	99.9775	99.9643							-9.22122	99.9615	100.023
					-9.21321	99.4331	99.5075							-9.21321	99.619	99.8737							-9.21321	72.5839	91.4586							-9.21321	99.9768	99.9641							-9.21321	99.9608	100.023
					-9.20521	99.4226	99.4978							-9.20521	99.612	99.8715							-9.20521	72.2156	91.3143							-9.20521	99.9761	99.9639							-9.20521	99.9602	100.023
					-9.1972	99.4118	99.488							-9.1972	99.6049	99.8694							-9.1972	71.8442	91.1677							-9.1972	99.9754	99.9637							-9.1972	99.9595	100.023
					-9.18919	99.4009	99.478							-9.18919	99.5977	99.8671							-9.18919	71.4698	91.0189							-9.18919	99.9747	99.9635							-9.18919	99.9589	100.023
					-9.18118	99.3897	99.4678							-9.18118	99.5903	99.8649							-9.18118	71.0925	90.8677							-9.18118	99.9739	99.9633							-9.18118	99.9582	100.023
					-9.17317	99.3784	99.4574							-9.17317	99.5827	99.8626							-9.17317	70.7122	90.7143							-9.17317	99.9732	99.9631							-9.17317	99.9575	100.023
					-9.16517	99.3668	99.4468							-9.16517	99.5751	99.8602							-9.16517	70.329	90.5586							-9.16517	99.9724	99.9629							-9.16517	99.9568	100.023
					-9.15716	99.355	99.436							-9.15716	99.5673	99.8578							-9.15716	69.9429	90.4005							-9.15716	99.9717	99.9626							-9.15716	99.9561	100.022
					-9.14915	99.343	99.425							-9.14915	99.5593	99.8554							-9.14915	69.554	90.2401							-9.14915	99.9709	99.9624							-9.14915	99.9554	100.022
					-9.14114	99.3308	99.4139							-9.14114	99.5512	99.8529							-9.14114	69.1622	90.0772							-9.14114	99.9701	99.9622							-9.14114	99.9546	100.022
					-9.13313	99.3184	99.4025							-9.13313	99.5429	99.8504							-9.13313	68.7677	89.912							-9.13313	99.9693	99.9619							-9.13313	99.9539	100.022
					-9.12513	99.3057	99.3909							-9.12513	99.5345	99.8478							-9.12513	68.3704	89.7442							-9.12513	99.9684	99.9617							-9.12513	99.9531	100.022
					-9.11712	99.2928	99.3791							-9.11712	99.526	99.8452							-9.11712	67.9704	89.574							-9.11712	99.9676	99.9615							-9.11712	99.9523	100.022
					-9.10911	99.2797	99.3671							-9.10911	99.5173	99.8426							-9.10911	67.5678	89.4013							-9.10911	99.9667	99.9612							-9.10911	99.9515	100.022
					-9.1011	99.2663	99.3548							-9.1011	99.5084	99.8398							-9.1011	67.1625	89.2261							-9.1011	99.9659	99.961							-9.1011	99.9507	100.021
					-9.09309	99.2527	99.3423							-9.09309	99.4993	99.8371							-9.09309	66.7547	89.0483							-9.09309	99.965	99.9607							-9.09309	99.9499	100.021
					-9.08509	99.2388	99.3297							-9.08509	99.4901	99.8343							-9.08509	66.3443	88.8679							-9.08509	99.9641	99.9604							-9.08509	99.949	100.021
					-9.07708	99.2247	99.3167							-9.07708	99.4808	99.8314							-9.07708	65.9315	88.6849							-9.07708	99.9631	99.9602							-9.07708	99.9482	100.021
					-9.06907	99.2103	99.3036							-9.06907	99.4712	99.8285							-9.06907	65.5162	88.4993							-9.06907	99.9622	99.9599							-9.06907	99.9473	100.021
					-9.06106	99.1957	99.2902							-9.06106	99.4615	99.8255							-9.06106	65.0986	88.311							-9.06106	99.9612	99.9596							-9.06106	99.9464	100.021
					-9.05305	99.1807	99.2765							-9.05305	99.4516	99.8224							-9.05305	64.6786	88.12							-9.05305	99.9602	99.9593							-9.05305	99.9455	100.02
					-9.04505	99.1656	99.2626							-9.04505	99.4415	99.8194							-9.04505	64.2563	87.9264							-9.04505	99.9592	99.959							-9.04505	99.9445	100.02
					-9.03704	99.1501	99.2484							-9.03704	99.4312	99.8162							-9.03704	63.8318	87.73							-9.03704	99.9582	99.9587							-9.03704	99.9436	100.02
					-9.02903	99.1343	99.234							-9.02903	99.4208	99.813							-9.02903	63.4052	87.5308							-9.02903	99.9572	99.9584							-9.02903	99.9426	100.02
					-9.02102	99.1183	99.2194							-9.02102	99.4101	99.8097							-9.02102	62.9764	87.3289							-9.02102	99.9561	99.9581							-9.02102	99.9417	100.02
					-9.01301	99.102	99.2044							-9.01301	99.3993	99.8064							-9.01301	62.5455	87.1242							-9.01301	99.9551	99.9578							-9.01301	99.9407	100.02
					-9.00501	99.0853	99.1892							-9.00501	99.3882	99.803							-9.00501	62.1127	86.9166							-9.00501	99.954	99.9575							-9.00501	99.9396	100.019
					-8.997	99.0684	99.1737							-8.997	99.377	99.7996							-8.997	61.6779	86.7062							-8.997	99.9529	99.9572							-8.997	99.9386	100.019
					-8.98899	99.0512	99.1579							-8.98899	99.3655	99.7961							-8.98899	61.2413	86.493							-8.98899	99.9517	99.9569							-8.98899	99.9376	100.019
					-8.98098	99.0336	99.1418							-8.98098	99.3538	99.7925							-8.98098	60.8028	86.2768							-8.98098	99.9506	99.9565							-8.98098	99.9365	100.019
					-8.97297	99.0157	99.1255							-8.97297	99.342	99.7888							-8.97297	60.3626	86.0577							-8.97297	99.9494	99.9562							-8.97297	99.9354	100.019
					-8.96496	98.9975	99.1088							-8.96496	99.3299	99.7851							-8.96496	59.9207	85.8357							-8.96496	99.9482	99.9558							-8.96496	99.9343	100.018
					-8.95696	98.979	99.0918							-8.95696	99.3175	99.7813							-8.95696	59.4772	85.6107							-8.95696	99.947	99.9555							-8.95696	99.9331	100.018
					-8.94895	98.9601	99.0745							-8.94895	99.305	99.7775							-8.94895	59.0321	85.3828							-8.94895	99.9457	99.9551							-8.94895	99.932	100.018
					-8.94094	98.9409	99.0569							-8.94094	99.2922	99.7736							-8.94094	58.5855	85.1518							-8.94094	99.9445	99.9548							-8.94094	99.9308	100.018
					-8.93293	98.9213	99.039							-8.93293	99.2792	99.7696							-8.93293	58.1376	84.9179							-8.93293	99.9432	99.9544							-8.93293	99.9296	100.018
					-8.92492	98.9014	99.0208							-8.92492	99.2659	99.7655							-8.92492	57.6882	84.6809							-8.92492	99.9419	99.954							-8.92492	99.9284	100.017
					-8.91692	98.8811	99.0022							-8.91692	99.2524	99.7614							-8.91692	57.2376	84.4408							-8.91692	99.9405	99.9536							-8.91692	99.9271	100.017
					-8.90891	98.8605	98.9833							-8.90891	99.2387	99.7571							-8.90891	56.7858	84.1977							-8.90891	99.9391	99.9532							-8.90891	99.9259	100.017
					-8.9009	98.8394	98.964							-8.9009	99.2247	99.7528							-8.9009	56.3329	83.9515							-8.9009	99.9378	99.9528							-8.9009	99.9246	100.017
					-8.89289	98.818	98.9444							-8.89289	99.2105	99.7485							-8.89289	55.8789	83.7022							-8.89289	99.9363	99.9524							-8.89289	99.9233	100.016
					-8.88488	98.7962	98.9245							-8.88488	99.1959	99.744							-8.88488	55.4239	83.4498							-8.88488	99.9349	99.952							-8.88488	99.9219	100.016
					-8.87688	98.774	98.9041							-8.87688	99.1812	99.7395							-8.87688	54.968	83.1942							-8.87688	99.9334	99.9516							-8.87688	99.9206	100.016
					-8.86887	98.7514	98.8834							-8.86887	99.1661	99.7348							-8.86887	54.5113	82.9355							-8.86887	99.9319	99.9511							-8.86887	99.9192	100.016
					-8.86086	98.7284	98.8624							-8.86086	99.1508	99.7301							-8.86086	54.0538	82.6736							-8.86086	99.9304	99.9507							-8.86086	99.9177	100.015
					-8.85285	98.705	98.8409							-8.85285	99.1352	99.7253							-8.85285	53.5956	82.4085							-8.85285	99.9289	99.9502							-8.85285	99.9163	100.015
					-8.84484	98.6812	98.8191							-8.84484	99.1193	99.7204							-8.84484	53.1369	82.1403							-8.84484	99.9273	99.9498							-8.84484	99.9148	100.015
					-8.83684	98.6569	98.7968							-8.83684	99.1031	99.7154							-8.83684	52.6775	81.8688							-8.83684	99.9257	99.9493							-8.83684	99.9133	100.015
					-8.82883	98.6321	98.7742							-8.82883	99.0866	99.7104							-8.82883	52.2178	81.5942							-8.82883	99.924	99.9488							-8.82883	99.9118	100.014
					-8.82082	98.607	98.7511							-8.82082	99.0699	99.7052							-8.82082	51.7576	81.3163							-8.82082	99.9224	99.9484							-8.82082	99.9103	100.014
					-8.81281	98.5814	98.7276							-8.81281	99.0528	99.6999							-8.81281	51.2972	81.0352							-8.81281	99.9207	99.9479							-8.81281	99.9087	100.014
					-8.8048	98.5553	98.7037							-8.8048	99.0354	99.6946							-8.8048	50.8365	80.7508							-8.8048	99.9189	99.9474							-8.8048	99.9071	100.013
					-8.7968	98.5287	98.6794							-8.7968	99.0177	99.6891							-8.7968	50.3757	80.4632							-8.7968	99.9172	99.9469							-8.7968	99.9054	100.013
					-8.78879	98.5017	98.6546							-8.78879	98.9996	99.6836							-8.78879	49.9148	80.1723							-8.78879	99.9154	99.9463							-8.78879	99.9038	100.013
					-8.78078	98.4741	98.6294							-8.78078	98.9813	99.6779							-8.78078	49.454	79.8782							-8.78078	99.9135	99.9458							-8.78078	99.9021	100.012
					-8.77277	98.4461	98.6037							-8.77277	98.9626	99.6721							-8.77277	48.9932	79.5809							-8.77277	99.9117	99.9453							-8.77277	99.9003	100.012
					-8.76476	98.4176	98.5776							-8.76476	98.9435	99.6663							-8.76476	48.5326	79.2802							-8.76476	99.9098	99.9447							-8.76476	99.8986	100.012
					-8.75676	98.3885	98.5509							-8.75676	98.9241	99.6603							-8.75676	48.0723	78.9763							-8.75676	99.9078	99.9442							-8.75676	99.8968	100.011
					-8.74875	98.359	98.5238							-8.74875	98.9044	99.6542							-8.74875	47.6123	78.6691							-8.74875	99.9059	99.9436							-8.74875	99.8949	100.011
					-8.74074	98.3289	98.4962							-8.74074	98.8843	99.648							-8.74074	47.1527	78.3587							-8.74074	99.9039	99.943							-8.74074	99.8931	100.011
					-8.73273	98.2982	98.4682							-8.73273	98.8638	99.6417							-8.73273	46.6935	78.045							-8.73273	99.9018	99.9424							-8.73273	99.8912	100.01
					-8.72472	98.2671	98.4396							-8.72472	98.843	99.6352							-8.72472	46.235	77.728							-8.72472	99.8997	99.9418							-8.72472	99.8892	100.01
					-8.71672	98.2353	98.4105							-8.71672	98.8218	99.6287							-8.71672	45.777	77.4078							-8.71672	99.8976	99.9412							-8.71672	99.8872	100.01
					-8.70871	98.203	98.3808							-8.70871	98.8002	99.622							-8.70871	45.3198	77.0843							-8.70871	99.8954	99.9406							-8.70871	99.8852	100.009
					-8.7007	98.1701	98.3507							-8.7007	98.7782	99.6152							-8.7007	44.8634	76.7576							-8.7007	99.8932	99.9399							-8.7007	99.8832	100.009
					-8.69269	98.1366	98.32							-8.69269	98.7558	99.6083							-8.69269	44.4078	76.4276							-8.69269	99.891	99.9393							-8.69269	99.8811	100.009
					-8.68468	98.1025	98.2887							-8.68468	98.733	99.6012							-8.68468	43.9532	76.0944							-8.68468	99.8887	99.9386							-8.68468	99.879	100.008
					-8.67668	98.0678	98.2569							-8.67668	98.7098	99.594							-8.67668	43.4996	75.7579							-8.67668	99.8864	99.9379							-8.67668	99.8768	100.008
					-8.66867	98.0325	98.2245							-8.66867	98.6861	99.5867							-8.66867	43.0471	75.4183							-8.66867	99.884	99.9373							-8.66867	99.8746	100.007
					-8.66066	97.9965	98.1915							-8.66066	98.6621	99.5793							-8.66066	42.5957	75.0754							-8.66066	99.8816	99.9366							-8.66066	99.8724	100.007
					-8.65265	97.96	98.158							-8.65265	98.6376	99.5717							-8.65265	42.1456	74.7293							-8.65265	99.8791	99.9358							-8.65265	99.8701	100.007
					-8.64464	97.9227	98.1238							-8.64464	98.6126	99.5639							-8.64464	41.6967	74.3801							-8.64464	99.8766	99.9351							-8.64464	99.8678	100.006
					-8.63664	97.8848	98.089							-8.63664	98.5873	99.5561							-8.63664	41.2493	74.0278							-8.63664	99.8741	99.9344							-8.63664	99.8654	100.006
					-8.62863	97.8462	98.0536							-8.62863	98.5614	99.5481							-8.62863	40.8032	73.6722							-8.62863	99.8715	99.9336							-8.62863	99.863	100.005
					-8.62062	97.8069	98.0176							-8.62062	98.5351	99.5399							-8.62062	40.3587	73.3136							-8.62062	99.8688	99.9329							-8.62062	99.8605	100.005
					-8.61261	97.767	97.9809							-8.61261	98.5083	99.5316							-8.61261	39.9158	72.9519							-8.61261	99.8662	99.9321							-8.61261	99.858	100.004
					-8.6046	97.7263	97.9436							-8.6046	98.481	99.5231							-8.6046	39.4745	72.5871							-8.6046	99.8634	99.9313							-8.6046	99.8555	100.004
					-8.5966	97.6849	97.9056							-8.5966	98.4532	99.5145							-8.5966	39.0349	72.2192							-8.5966	99.8606	99.9305							-8.5966	99.8529	100.003
					-8.58859	97.6428	97.867							-8.58859	98.425	99.5057							-8.58859	38.5971	71.8483							-8.58859	99.8578	99.9296							-8.58859	99.8502	100.003
					-8.58058	97.5999	97.8276							-8.58058	98.3962	99.4968							-8.58058	38.1611	71.4744							-8.58058	99.8549	99.9288							-8.58058	99.8475	100.002
					-8.57257	97.5562	97.7876							-8.57257	98.3669	99.4876							-8.57257	37.7271	71.0975							-8.57257	99.8519	99.9279							-8.57257	99.8448	100.002
					-8.56456	97.5118	97.7468							-8.56456	98.3371	99.4784							-8.56456	37.295	70.7177							-8.56456	99.8489	99.9271							-8.56456	99.842	100.001
					-8.55656	97.4666	97.7053							-8.55656	98.3067	99.4689							-8.55656	36.8649	70.335							-8.55656	99.8458	99.9262							-8.55656	99.8391	100.001
					-8.54855	97.4206	97.6631							-8.54855	98.2758	99.4593							-8.54855	36.4369	69.9494							-8.54855	99.8427	99.9253							-8.54855	99.8362	100
					-8.54054	97.3738	97.6201							-8.54054	98.2443	99.4495							-8.54054	36.011	69.5609							-8.54054	99.8395	99.9244							-8.54054	99.8333	99.9998
					-8.53253	97.3262	97.5764							-8.53253	98.2123	99.4395							-8.53253	35.5873	69.1696							-8.53253	99.8363	99.9234							-8.53253	99.8303	99.9992
					-8.52452	97.2777	97.5318							-8.52452	98.1797	99.4293							-8.52452	35.1659	68.7755							-8.52452	99.833	99.9225							-8.52452	99.8272	99.9986
					-8.51652	97.2284	97.4865							-8.51652	98.1465	99.419							-8.51652	34.7467	68.3787							-8.51652	99.8296	99.9215							-8.51652	99.8241	99.9981
					-8.50851	97.1782	97.4405							-8.50851	98.1127	99.4085							-8.50851	34.33	67.9792							-8.50851	99.8262	99.9205							-8.50851	99.8209	99.9975
					-8.5005	97.1271	97.3935							-8.5005	98.0784	99.3977							-8.5005	33.9156	67.5771							-8.5005	99.8227	99.9195							-8.5005	99.8176	99.9969
					-8.49249	97.0752	97.3458							-8.49249	98.0434	99.3868							-8.49249	33.5037	67.1723							-8.49249	99.8192	99.9184							-8.49249	99.8143	99.9963
					-8.48448	97.0223	97.2972							-8.48448	98.0077	99.3757							-8.48448	33.0942	66.7649							-8.48448	99.8156	99.9174							-8.48448	99.811	99.9957
					-8.47648	96.9685	97.2478							-8.47648	97.9715	99.3643							-8.47648	32.6873	66.3551							-8.47648	99.8119	99.9163							-8.47648	99.8076	99.995
					-8.46847	96.9137	97.1975							-8.46847	97.9346	99.3528							-8.46847	32.283	65.9427							-8.46847	99.8081	99.9152							-8.46847	99.8041	99.9944
					-8.46046	96.858	97.1463							-8.46046	97.897	99.341							-8.46046	31.8814	65.5279							-8.46046	99.8043	99.9141							-8.46046	99.8005	99.9937
					-8.45245	96.8014	97.0942							-8.45245	97.8587	99.329							-8.45245	31.4824	65.1107							-8.45245	99.8004	99.913							-8.45245	99.7969	99.9931
					-8.44444	96.7437	97.0413							-8.44444	97.8198	99.3168							-8.44444	31.0861	64.6912							-8.44444	99.7965	99.9119							-8.44444	99.7932	99.9924
					-8.43644	96.6851	96.9873							-8.43644	97.7802	99.3044							-8.43644	30.6926	64.2694							-8.43644	99.7924	99.9107							-8.43644	99.7895	99.9917
					-8.42843	96.6254	96.9325							-8.42843	97.7399	99.2918							-8.42843	30.3019	63.8454							-8.42843	99.7883	99.9095							-8.42843	99.7856	99.991
					-8.42042	96.5647	96.8767							-8.42042	97.6989	99.2789							-8.42042	29.914	63.4192							-8.42042	99.7841	99.9083							-8.42042	99.7817	99.9903
					-8.41241	96.5029	96.8199							-8.41241	97.6571	99.2658							-8.41241	29.5289	62.9909							-8.41241	99.7798	99.907							-8.41241	99.7778	99.9895
					-8.4044	96.4401	96.7621							-8.4044	97.6146	99.2524							-8.4044	29.1468	62.5605							-8.4044	99.7755	99.9058							-8.4044	99.7737	99.9888
					-8.3964	96.3762	96.7033							-8.3964	97.5714	99.2388							-8.3964	28.7676	62.1282							-8.3964	99.7711	99.9045							-8.3964	99.7696	99.988
					-8.38839	96.3111	96.6435							-8.38839	97.5273	99.225							-8.38839	28.3914	61.6939							-8.38839	99.7666	99.9032							-8.38839	99.7654	99.9872
					-8.38038	96.245	96.5827							-8.38038	97.4825	99.2109							-8.38038	28.0181	61.2577							-8.38038	99.762	99.9018							-8.38038	99.7612	99.9865
					-8.37237	96.1777	96.5208							-8.37237	97.4369	99.1965							-8.37237	27.6478	60.8197							-8.37237	99.7573	99.9005							-8.37237	99.7568	99.9857
					-8.36436	96.1093	96.4578							-8.36436	97.3906	99.1819							-8.36436	27.2806	60.3799							-8.36436	99.7525	99.8991							-8.36436	99.7524	99.9848
					-8.35636	96.0397	96.3938							-8.35636	97.3433	99.167							-8.35636	26.9165	59.9385							-8.35636	99.7477	99.8977							-8.35636	99.7479	99.984
					-8.34835	95.9689	96.3286							-8.34835	97.2953	99.1518							-8.34835	26.5554	59.4954							-8.34835	99.7428	99.8963							-8.34835	99.7433	99.9832
					-8.34034	95.8969	96.2623							-8.34034	97.2464	99.1364							-8.34034	26.1975	59.0508							-8.34034	99.7377	99.8948							-8.34034	99.7386	99.9823
					-8.33233	95.8237	96.1949							-8.33233	97.1967	99.1207							-8.33233	25.8427	58.6047							-8.33233	99.7326	99.8933							-8.33233	99.7339	99.9814
					-8.32432	95.7492	96.1263							-8.32432	97.146	99.1046							-8.32432	25.491	58.1572							-8.32432	99.7274	99.8918							-8.32432	99.729	99.9805
					-8.31632	95.6734	96.0566							-8.31632	97.0945	99.0883							-8.31632	25.1425	57.7083							-8.31632	99.7221	99.8903							-8.31632	99.7241	99.9796
					-8.30831	95.5964	95.9857							-8.30831	97.0421	99.0717							-8.30831	24.7972	57.2582							-8.30831	99.7166	99.8887							-8.30831	99.719	99.9787
					-8.3003	95.5181	95.9135							-8.3003	96.9888	99.0548							-8.3003	24.455	56.8068							-8.3003	99.7111	99.8871							-8.3003	99.7139	99.9777
					-8.29229	95.4384	95.8401							-8.29229	96.9345	99.0376							-8.29229	24.1161	56.3543							-8.29229	99.7055	99.8854							-8.29229	99.7087	99.9768
					-8.28428	95.3574	95.7655							-8.28428	96.8793	99.0201							-8.28428	23.7804	55.9007							-8.28428	99.6998	99.8838							-8.28428	99.7034	99.9758
					-8.27628	95.275	95.6896							-8.27628	96.8231	99.0022							-8.27628	23.4479	55.4462							-8.27628	99.694	99.8821							-8.27628	99.6979	99.9748
					-8.26827	95.1912	95.6124							-8.26827	96.766	98.9841							-8.26827	23.1187	54.9908							-8.26827	99.688	99.8804							-8.26827	99.6924	99.9737
					-8.26026	95.106	95.5339							-8.26026	96.7078	98.9656							-8.26026	22.7927	54.5345							-8.26026	99.682	99.8786							-8.26026	99.6868	99.9727
					-8.25225	95.0194	95.454							-8.25225	96.6487	98.9467							-8.25225	22.47	54.0774							-8.25225	99.6758	99.8768							-8.25225	99.6811	99.9716
					-8.24424	94.9314	95.3728							-8.24424	96.5885	98.9275							-8.24424	22.1505	53.6197							-8.24424	99.6696	99.875							-8.24424	99.6752	99.9706
					-8.23624	94.8419	95.2903							-8.23624	96.5273	98.908							-8.23624	21.8343	53.1613							-8.23624	99.6632	99.8731							-8.23624	99.6693	99.9695
					-8.22823	94.7508	95.2063							-8.22823	96.465	98.8881							-8.22823	21.5214	52.7024							-8.22823	99.6567	99.8713							-8.22823	99.6633	99.9684
					-8.22022	94.6583	95.121							-8.22022	96.4016	98.8678							-8.22022	21.2117	52.2431							-8.22022	99.6501	99.8693							-8.22022	99.6571	99.9672
					-8.21221	94.5642	95.0342							-8.21221	96.3372	98.8472							-8.21221	20.9053	51.7833							-8.21221	99.6433	99.8674							-8.21221	99.6508	99.9661
					-8.2042	94.4686	94.946							-8.2042	96.2716	98.8262							-8.2042	20.6022	51.3233							-8.2042	99.6364	99.8654							-8.2042	99.6444	99.9649
					-8.1962	94.3714	94.8563							-8.1962	96.2049	98.8048							-8.1962	20.3023	50.863							-8.1962	99.6294	99.8633							-8.1962	99.6379	99.9637
					-8.18819	94.2726	94.7651							-8.18819	96.1371	98.7831							-8.18819	20.0058	50.4026							-8.18819	99.6223	99.8613							-8.18819	99.6313	99.9624
					-8.18018	94.1722	94.6723							-8.18018	96.0681	98.7609							-8.18018	19.7124	49.9422							-8.18018	99.6151	99.8591							-8.18018	99.6246	99.9612
					-8.17217	94.0701	94.5781							-8.17217	95.9979	98.7384							-8.17217	19.4224	49.4817							-8.17217	99.6077	99.857							-8.17217	99.6177	99.9599
					-8.16416	93.9663	94.4823							-8.16416	95.9265	98.7154							-8.16416	19.1356	49.0213							-8.16416	99.6001	99.8548							-8.16416	99.6107	99.9586
					-8.15616	93.8609	94.3848							-8.15616	95.8539	98.692							-8.15616	18.852	48.5611							-8.15616	99.5925	99.8526							-8.15616	99.6036	99.9573
					-8.14815	93.7537	94.2858							-8.14815	95.7801	98.6682							-8.14815	18.5717	48.1012							-8.14815	99.5847	99.8503							-8.14815	99.5963	99.956
					-8.14014	93.6448	94.1852							-8.14014	95.705	98.6439							-8.14014	18.2946	47.6416							-8.14014	99.5767	99.848							-8.14014	99.5889	99.9546
					-8.13213	93.5341	94.0829							-8.13213	95.6286	98.6192							-8.13213	18.0207	47.1823							-8.13213	99.5686	99.8456							-8.13213	99.5814	99.9532
					-8.12412	93.4216	93.9789							-8.12412	95.5509	98.5941							-8.12412	17.75	46.7236							-8.12412	99.5604	99.8432							-8.12412	99.5737	99.9518
					-8.11612	93.3073	93.8733							-8.11612	95.4719	98.5685							-8.11612	17.4826	46.2654							-8.11612	99.552	99.8408							-8.11612	99.5659	99.9503
					-8.10811	93.1912	93.7659							-8.10811	95.3916	98.5425							-8.10811	17.2183	45.8078							-8.10811	99.5434	99.8383							-8.10811	99.5579	99.9488
					-8.1001	93.0732	93.6567							-8.1001	95.3099	98.516							-8.1001	16.9572	45.3509							-8.1001	99.5347	99.8358							-8.1001	99.5498	99.9473
					-8.09209	92.9533	93.5458							-8.09209	95.2268	98.489							-8.09209	16.6993	44.8949							-8.09209	99.5258	99.8332							-8.09209	99.5416	99.9458
					-8.08408	92.8315	93.4331							-8.08408	95.1424	98.4615							-8.08408	16.4445	44.4397							-8.08408	99.5168	99.8305							-8.08408	99.5332	99.9443
					-8.07608	92.7078	93.3186							-8.07608	95.0565	98.4335							-8.07608	16.1928	43.9854							-8.07608	99.5076	99.8279							-8.07608	99.5246	99.9427
					-8.06807	92.582	93.2022							-8.06807	94.9692	98.405							-8.06807	15.9443	43.5321							-8.06807	99.4982	99.8251							-8.06807	99.5159	99.9411
					-8.06006	92.4544	93.084							-8.06006	94.8804	98.376							-8.06006	15.6989	43.0799							-8.06006	99.4887	99.8223							-8.06006	99.507	99.9394
					-8.05205	92.3247	92.9639							-8.05205	94.7902	98.3465							-8.05205	15.4565	42.6289							-8.05205	99.4789	99.8195							-8.05205	99.498	99.9377
					-8.04404	92.1929	92.8418							-8.04404	94.6984	98.3164							-8.04404	15.2173	42.1791							-8.04404	99.469	99.8166							-8.04404	99.4888	99.936
					-8.03604	92.0591	92.7178							-8.03604	94.6051	98.2858							-8.03604	14.981	41.7306							-8.03604	99.4589	99.8137							-8.03604	99.4794	99.9343
					-8.02803	91.9232	92.5919							-8.02803	94.5103	98.2547							-8.02803	14.7478	41.2834							-8.02803	99.4487	99.8107							-8.02803	99.4698	99.9325
					-8.02002	91.7852	92.464							-8.02002	94.4139	98.223							-8.02002	14.5177	40.8377							-8.02002	99.4382	99.8076							-8.02002	99.4601	99.9307
					-8.01201	91.645	92.334							-8.01201	94.3159	98.1907							-8.01201	14.2905	40.3935							-8.01201	99.4276	99.8045							-8.01201	99.4502	99.9289
					-8.004	91.5027	92.202							-8.004	94.2163	98.1579							-8.004	14.0663	39.9509							-8.004	99.4167	99.8014							-8.004	99.4401	99.927
					-7.996	91.3581	92.0679							-7.996	94.115	98.1244							-7.996	13.845	39.5099							-7.996	99.4057	99.7981							-7.996	99.4298	99.9251
					-7.98799	91.2114	91.9317							-7.98799	94.0121	98.0904							-7.98799	13.6267	39.0706							-7.98799	99.3944	99.7949							-7.98799	99.4194	99.9231
					-7.97998	91.0624	91.7934							-7.97998	93.9075	98.0558							-7.97998	13.4112	38.6331							-7.97998	99.383	99.7915							-7.97998	99.4087	99.9212
					-7.97197	90.9111	91.653							-7.97197	93.8012	98.0205							-7.97197	13.1987	38.1974							-7.97197	99.3713	99.7881							-7.97197	99.3979	99.9191
					-7.96396	90.7576	91.5104							-7.96396	93.6932	97.9846							-7.96396	12.989	37.7636							-7.96396	99.3594	99.7846							-7.96396	99.3868	99.9171
					-7.95596	90.6017	91.3656							-7.95596	93.5834	97.9481							-7.95596	12.7822	37.3318							-7.95596	99.3473	99.7811							-7.95596	99.3756	99.915
					-7.94795	90.4434	91.2186							-7.94795	93.4719	97.9109							-7.94795	12.5782	36.902							-7.94795	99.335	99.7775							-7.94795	99.3641	99.9129
					-7.93994	90.2828	91.0693							-7.93994	93.3585	97.873							-7.93994	12.377	36.4743							-7.93994	99.3225	99.7738							-7.93994	99.3524	99.9107
					-7.93193	90.1198	90.9177							-7.93193	93.2433	97.8345							-7.93193	12.1786	36.0486							-7.93193	99.3097	99.7701							-7.93193	99.3405	99.9085
					-7.92392	89.9543	90.7639							-7.92392	93.1263	97.7953							-7.92392	11.9829	35.6252							-7.92392	99.2967	99.7663							-7.92392	99.3284	99.9062
					-7.91592	89.7864	90.6077							-7.91592	93.0073	97.7554							-7.91592	11.7899	35.204							-7.91592	99.2834	99.7624							-7.91592	99.3161	99.9039
					-7.90791	89.616	90.4491							-7.90791	92.8865	97.7148							-7.90791	11.5996	34.7852							-7.90791	99.2699	99.7585							-7.90791	99.3036	99.9016
					-7.8999	89.4431	90.2882							-7.8999	92.7638	97.6734							-7.8999	11.4121	34.3686							-7.8999	99.2562	99.7545							-7.8999	99.2908	99.8992
					-7.89189	89.2677	90.1249							-7.89189	92.6391	97.6314							-7.89189	11.2271	33.9545							-7.89189	99.2422	99.7504							-7.89189	99.2778	99.8968
					-7.88388	89.0897	89.9591							-7.88388	92.5124	97.5885							-7.88388	11.0448	33.5428							-7.88388	99.228	99.7462							-7.88388	99.2645	99.8943
					-7.87588	88.9091	89.7909							-7.87588	92.3837	97.545							-7.87588	10.8651	33.1336							-7.87588	99.2134	99.742							-7.87588	99.251	99.8918
					-7.86787	88.7259	89.6201							-7.86787	92.253	97.5006							-7.86787	10.688	32.7269							-7.86787	99.1987	99.7376							-7.86787	99.2373	99.8893
					-7.85986	88.5401	89.4469							-7.85986	92.1202	97.4555							-7.85986	10.5134	32.3229							-7.85986	99.1836	99.7332							-7.85986	99.2233	99.8867
					-7.85185	88.3516	89.2712							-7.85185	91.9854	97.4096							-7.85185	10.3413	31.9214							-7.85185	99.1683	99.7288							-7.85185	99.209	99.884
					-7.84384	88.1604	89.0928							-7.84384	91.8485	97.3628							-7.84384	10.1718	31.5227							-7.84384	99.1527	99.7242							-7.84384	99.1945	99.8813
					-7.83584	87.9666	88.9119							-7.83584	91.7094	97.3153							-7.83584	10.0047	31.1266							-7.83584	99.1368	99.7195							-7.83584	99.1797	99.8785
					-7.82783	87.77	88.7284							-7.82783	91.5682	97.2669							-7.82783	9.84004	30.7333							-7.82783	99.1206	99.7148							-7.82783	99.1646	99.8757
					-7.81982	87.5706	88.5422							-7.81982	91.4247	97.2176							-7.81982	9.67782	30.3428							-7.81982	99.1042	99.71							-7.81982	99.1493	99.8729
					-7.81181	87.3685	88.3534							-7.81181	91.2791	97.1675							-7.81181	9.518	29.9551							-7.81181	99.0874	99.7051							-7.81181	99.1337	99.87
					-7.8038	87.1635	88.1619							-7.8038	91.1313	97.1165							-7.8038	9.36054	29.5702							-7.8038	99.0703	99.7							-7.8038	99.1178	99.867
					-7.7958	86.9557	87.9677							-7.7958	90.9812	97.0646							-7.7958	9.20543	29.1883							-7.7958	99.0529	99.6949							-7.7958	99.1016	99.864
					-7.78779	86.7451	87.7707							-7.78779	90.8288	97.0118							-7.78779	9.05263	28.8093							-7.78779	99.0352	99.6897							-7.78779	99.0852	99.8609
					-7.77978	86.5316	87.571							-7.77978	90.6741	96.9581							-7.77978	8.90213	28.4332							-7.77978	99.0172	99.6845							-7.77978	99.0684	99.8578
					-7.77177	86.3152	87.3685							-7.77177	90.517	96.9034							-7.77177	8.75389	28.0601							-7.77177	98.9988	99.6791							-7.77177	99.0513	99.8546
					-7.76376	86.0959	87.1631							-7.76376	90.3576	96.8478							-7.76376	8.60788	27.69							-7.76376	98.9801	99.6736							-7.76376	99.0339	99.8513
					-7.75576	85.8736	86.955							-7.75576	90.1958	96.7912							-7.75576	8.46409	27.323							-7.75576	98.9611	99.668							-7.75576	99.0162	99.848
					-7.74775	85.6484	86.744							-7.74775	90.0316	96.7337							-7.74775	8.32249	26.959							-7.74775	98.9417	99.6623							-7.74775	98.9981	99.8446
					-7.73974	85.4202	86.5301							-7.73974	89.8649	96.6751							-7.73974	8.18304	26.5981							-7.73974	98.922	99.6565							-7.73974	98.9798	99.8412
					-7.73173	85.189	86.3133							-7.73173	89.6958	96.6155							-7.73173	8.04573	26.2404							-7.73173	98.9019	99.6506							-7.73173	98.9611	99.8377
					-7.72372	84.9548	86.0936							-7.72372	89.5241	96.5549							-7.72372	7.91053	25.8857							-7.72372	98.8814	99.6446							-7.72372	98.942	99.8341
					-7.71572	84.7176	85.871							-7.71572	89.35	96.4932							-7.71572	7.77741	25.5342							-7.71572	98.8606	99.6385							-7.71572	98.9226	99.8305
					-7.70771	84.4773	85.6454							-7.70771	89.1733	96.4305							-7.70771	7.64635	25.1858							-7.70771	98.8394	99.6322							-7.70771	98.9029	99.8268
					-7.6997	84.2339	85.4168							-7.6997	88.994	96.3667							-7.6997	7.51732	24.8406							-7.6997	98.8178	99.6259							-7.6997	98.8828	99.823
					-7.69169	83.9874	85.1852							-7.69169	88.8122	96.3017							-7.69169	7.3903	24.4986							-7.69169	98.7958	99.6194							-7.69169	98.8623	99.8192
					-7.68368	83.7378	84.9506							-7.68368	88.6277	96.2357							-7.68368	7.26525	24.1599							-7.68368	98.7734	99.6128							-7.68368	98.8415	99.8153
					-7.67568	83.4851	84.7129							-7.67568	88.4406	96.1685							-7.67568	7.14217	23.8243							-7.67568	98.7506	99.6061							-7.67568	98.8202	99.8113
					-7.66767	83.2293	84.4722							-7.66767	88.2508	96.1002							-7.66767	7.02101	23.492							-7.66767	98.7274	99.5993							-7.66767	98.7986	99.8073
					-7.65966	82.9703	84.2284							-7.65966	88.0583	96.0307							-7.65966	6.90176	23.1629							-7.65966	98.7038	99.5923							-7.65966	98.7766	99.8031
					-7.65165	82.7081	83.9816							-7.65165	87.8631	95.96							-7.65165	6.78439	22.837							-7.65165	98.6797	99.5852							-7.65165	98.7542	99.7989
					-7.64364	82.4428	83.7316							-7.64364	87.6651	95.8881							-7.64364	6.66887	22.5144							-7.64364	98.6552	99.578							-7.64364	98.7314	99.7946
					-7.63564	82.1742	83.4784							-7.63564	87.4644	95.815							-7.63564	6.55519	22.195							-7.63564	98.6303	99.5706							-7.63564	98.7082	99.7903
					-7.62763	81.9025	83.2222							-7.62763	87.2608	95.7406							-7.62763	6.44331	21.879							-7.62763	98.6049	99.5631							-7.62763	98.6846	99.7858
					-7.61962	81.6275	82.9627							-7.61962	87.0545	95.665							-7.61962	6.33322	21.5661							-7.61962	98.5791	99.5555							-7.61962	98.6605	99.7813
					-7.61161	81.3493	82.7001							-7.61161	86.8453	95.588							-7.61161	6.22489	21.2566							-7.61161	98.5528	99.5477							-7.61161	98.636	99.7767
					-7.6036	81.0679	82.4344							-7.6036	86.6333	95.5098							-7.6036	6.11829	20.9503							-7.6036	98.526	99.5398							-7.6036	98.611	99.772
					-7.5956	80.7833	82.1654							-7.5956	86.4183	95.4302							-7.5956	6.0134	20.6473							-7.5956	98.4987	99.5318							-7.5956	98.5857	99.7672
					-7.58759	80.4954	81.8932							-7.58759	86.2005	95.3493							-7.58759	5.9102	20.3475							-7.58759	98.4709	99.5235							-7.58759	98.5598	99.7623
					-7.57958	80.2042	81.6178							-7.57958	85.9797	95.2671							-7.57958	5.80867	20.0511							-7.57958	98.4427	99.5152							-7.57958	98.5335	99.7574
					-7.57157	79.9098	81.3392							-7.57157	85.756	95.1834							-7.57157	5.70878	19.7578							-7.57157	98.4139	99.5067							-7.57157	98.5067	99.7523
					-7.56356	79.6121	81.0573							-7.56356	85.5293	95.0984							-7.56356	5.6105	19.4679							-7.56356	98.3846	99.498							-7.56356	98.4794	99.7472
					-7.55556	79.3111	80.7722							-7.55556	85.2997	95.0119							-7.55556	5.51383	19.1811							-7.55556	98.3548	99.4892							-7.55556	98.4516	99.7419
					-7.54755	79.0069	80.4839							-7.54755	85.067	94.924							-7.54755	5.41872	18.8977							-7.54755	98.3244	99.4802							-7.54755	98.4233	99.7366
					-7.53954	78.6994	80.1922							-7.53954	84.8313	94.8346							-7.53954	5.32517	18.6174							-7.53954	98.2935	99.471							-7.53954	98.3945	99.7312
					-7.53153	78.3886	79.8974							-7.53153	84.5925	94.7437							-7.53153	5.23314	18.3404							-7.53153	98.2621	99.4617							-7.53153	98.3652	99.7256
					-7.52352	78.0746	79.5992							-7.52352	84.3507	94.6513							-7.52352	5.14263	18.0666							-7.52352	98.2301	99.4522							-7.52352	98.3354	99.72
					-7.51552	77.7572	79.2978							-7.51552	84.1058	94.5574							-7.51552	5.0536	17.796							-7.51552	98.1975	99.4425							-7.51552	98.305	99.7143
					-7.50751	77.4367	78.9931							-7.50751	83.8578	94.4619							-7.50751	4.96603	17.5287							-7.50751	98.1643	99.4327							-7.50751	98.2741	99.7084
					-7.4995	77.1128	78.6851							-7.4995	83.6067	94.3648							-7.4995	4.8799	17.2645							-7.4995	98.1305	99.4226							-7.4995	98.2427	99.7024
					-7.49149	76.7857	78.3739							-7.49149	83.3524	94.2661							-7.49149	4.7952	17.0034							-7.49149	98.0961	99.4124							-7.49149	98.2106	99.6964
					-7.48348	76.4554	78.0594							-7.48348	83.095	94.1658							-7.48348	4.7119	16.7456							-7.48348	98.0611	99.402							-7.48348	98.178	99.6902
					-7.47548	76.1218	77.7416							-7.47548	82.8344	94.0639							-7.47548	4.62997	16.4909							-7.47548	98.0255	99.3914							-7.47548	98.1448	99.6839
					-7.46747	75.785	77.4206							-7.46747	82.5707	93.9603							-7.46747	4.54941	16.2393							-7.46747	97.9893	99.3806							-7.46747	98.111	99.6775
					-7.45946	75.445	77.0963							-7.45946	82.3038	93.855							-7.45946	4.47019	15.9908							-7.45946	97.9524	99.3696							-7.45946	98.0766	99.671
					-7.45145	75.1018	76.7687							-7.45145	82.0336	93.748							-7.45145	4.39228	15.7455							-7.45145	97.9148	99.3584							-7.45145	98.0416	99.6643
					-7.44344	74.7554	76.4379							-7.44344	81.7603	93.6392							-7.44344	4.31568	15.5032							-7.44344	97.8766	99.347							-7.44344	98.006	99.6575
					-7.43544	74.4058	76.1039							-7.43544	81.4837	93.5287							-7.43544	4.24035	15.264							-7.43544	97.8377	99.3354							-7.43544	97.9697	99.6506
					-7.42743	74.0531	75.7666							-7.42743	81.204	93.4163							-7.42743	4.16629	15.0278							-7.42743	97.7981	99.3236							-7.42743	97.9328	99.6436
					-7.41942	73.6972	75.4261							-7.41942	80.9209	93.3022							-7.41942	4.09346	14.7947							-7.41942	97.7578	99.3115							-7.41942	97.8952	99.6365
					-7.41141	73.3381	75.0824							-7.41141	80.6347	93.1862							-7.41141	4.02186	14.5645							-7.41141	97.7167	99.2993							-7.41141	97.857	99.6292
					-7.4034	72.976	74.7355							-7.4034	80.3451	93.0684							-7.4034	3.95147	14.3374							-7.4034	97.675	99.2868							-7.4034	97.818	99.6217
					-7.3954	72.6108	74.3855							-7.3954	80.0523	92.9487							-7.3954	3.88226	14.1132							-7.3954	97.6325	99.2741							-7.3954	97.7784	99.6142
					-7.38739	72.2426	74.0323							-7.38739	79.7563	92.8271							-7.38739	3.81421	13.892							-7.38739	97.5893	99.2611							-7.38739	97.7381	99.6065
					-7.37938	71.8713	73.6759							-7.37938	79.457	92.7035							-7.37938	3.74732	13.6737							-7.37938	97.5452	99.2479							-7.37938	97.6971	99.5986
					-7.37137	71.497	73.3164							-7.37137	79.1544	92.578							-7.37137	3.68156	13.4584							-7.37137	97.5005	99.2345							-7.37137	97.6553	99.5907
					-7.36336	71.1197	72.9538							-7.36336	78.8485	92.4505							-7.36336	3.61691	13.2459							-7.36336	97.4549	99.2208							-7.36336	97.6128	99.5825
					-7.35536	70.7395	72.5882							-7.35536	78.5394	92.3209							-7.35536	3.55336	13.0362							-7.35536	97.4085	99.2069							-7.35536	97.5695	99.5742
					-7.34735	70.3564	72.2194							-7.34735	78.227	92.1894							-7.34735	3.49089	12.8295							-7.34735	97.3613	99.1927							-7.34735	97.5255	99.5658
					-7.33934	69.9703	71.8477							-7.33934	77.9113	92.0557							-7.33934	3.42948	12.6255							-7.33934	97.3133	99.1783							-7.33934	97.4807	99.5572
					-7.33133	69.5815	71.4729							-7.33133	77.5924	91.92							-7.33133	3.36912	12.4243							-7.33133	97.2644	99.1636							-7.33133	97.4351	99.5485
					-7.32332	69.1898	71.0952							-7.32332	77.2702	91.7822							-7.32332	3.30978	12.2259							-7.32332	97.2146	99.1486							-7.32332	97.3887	99.5396
					-7.31532	68.7953	70.7145							-7.31532	76.9448	91.6422							-7.31532	3.25146	12.0303							-7.31532	97.164	99.1334							-7.31532	97.3414	99.5305
					-7.30731	68.3981	70.3309							-7.30731	76.6161	91.5001							-7.30731	3.19414	11.8374							-7.30731	97.1125	99.1179							-7.30731	97.2934	99.5212
					-7.2993	67.9982	69.9444							-7.2993	76.2841	91.3557							-7.2993	3.13779	11.6471							-7.2993	97.0601	99.102							-7.2993	97.2445	99.5118
					-7.29129	67.5956	69.5551							-7.29129	75.9489	91.2092							-7.29129	3.08242	11.4596							-7.29129	97.0068	99.0859							-7.29129	97.1947	99.5022
					-7.28328	67.1904	69.1629							-7.28328	75.6105	91.0604							-7.28328	3.02799	11.2747							-7.28328	96.9526	99.0696							-7.28328	97.1441	99.4925
					-7.27528	66.7826	68.768							-7.27528	75.2689	90.9093							-7.27528	2.9745	11.0924							-7.27528	96.8974	99.0529							-7.27528	97.0926	99.4825
					-7.26727	66.3723	68.3703							-7.26727	74.9241	90.756							-7.26727	2.92193	10.9127							-7.26727	96.8412	99.0359							-7.26727	97.0401	99.4724
					-7.25926	65.9595	67.97							-7.25926	74.5761	90.6003							-7.25926	2.87026	10.7356							-7.25926	96.7841	99.0186							-7.25926	96.9868	99.4621
					-7.25125	65.5443	67.5669							-7.25125	74.2249	90.4422							-7.25125	2.81948	10.5611							-7.25125	96.726	99.0009							-7.25125	96.9325	99.4516
					-7.24324	65.1266	67.1613							-7.24324	73.8706	90.2818							-7.24324	2.76958	10.389							-7.24324	96.6668	98.983							-7.24324	96.8773	99.4409
					-7.23524	64.7067	66.7531							-7.23524	73.5131	90.119							-7.23524	2.72054	10.2195							-7.23524	96.6066	98.9647							-7.23524	96.8211	99.43
					-7.22723	64.2845	66.3423							-7.22723	73.1526	89.9538							-7.22723	2.67235	10.0525							-7.22723	96.5454	98.9461							-7.22723	96.764	99.4189
					-7.21922	63.86	65.9291							-7.21922	72.7889	89.7861							-7.21922	2.62499	9.88784							-7.21922	96.4832	98.9272							-7.21922	96.7058	99.4076
					-7.21121	63.4334	65.5134							-7.21121	72.4222	89.6159							-7.21121	2.57846	9.72564							-7.21121	96.4198	98.9079							-7.21121	96.6466	99.3961
					-7.2032	63.0046	65.0954							-7.2032	72.0524	89.4433							-7.2032	2.53273	9.56584							-7.2032	96.3554	98.8882							-7.2032	96.5864	99.3844
					-7.1952	62.5738	64.675							-7.1952	71.6796	89.268							-7.1952	2.48779	9.40841							-7.1952	96.2898	98.8682							-7.1952	96.5252	99.3725
					-7.18719	62.141	64.2524							-7.18719	71.3038	89.0903							-7.18719	2.44364	9.25332							-7.18719	96.2231	98.8479							-7.18719	96.4629	99.3603
					-7.17918	61.7062	63.8275							-7.17918	70.925	88.9099							-7.17918	2.40025	9.10055							-7.17918	96.1553	98.8271							-7.17918	96.3995	99.348
					-7.17117	61.2696	63.4004							-7.17117	70.5433	88.727							-7.17117	2.35762	8.95006							-7.17117	96.0863	98.806							-7.17117	96.3351	99.3354
					-7.16316	60.8311	62.9713							-7.16316	70.1587	88.5414							-7.16316	2.31573	8.80184							-7.16316	96.0162	98.7845							-7.16316	96.2695	99.3226
					-7.15516	60.3909	62.5401							-7.15516	69.7713	88.3532							-7.15516	2.27457	8.65586							-7.15516	95.9448	98.7627							-7.15516	96.2028	99.3095
					-7.14715	59.949	62.1069							-7.14715	69.381	88.1623							-7.14715	2.23413	8.51208							-7.14715	95.8722	98.7404							-7.14715	96.1349	99.2962
					-7.13914	59.5055	61.6717							-7.13914	68.9879	87.9686							-7.13914	2.19439	8.3705							-7.13914	95.7984	98.7177							-7.13914	96.0659	99.2826
					-7.13113	59.0604	61.2347							-7.13113	68.592	87.7723							-7.13113	2.15535	8.23107							-7.13113	95.7233	98.6946							-7.13113	95.9957	99.2688
					-7.12312	58.6139	60.7958							-7.12312	68.1934	87.5732							-7.12312	2.11699	8.09378							-7.12312	95.6469	98.6711							-7.12312	95.9243	99.2548
					-7.11512	58.1659	60.3553							-7.11512	67.7921	87.3713							-7.11512	2.07931	7.95859							-7.11512	95.5693	98.6471							-7.11512	95.8517	99.2405
					-7.10711	57.7166	59.913							-7.10711	67.3882	87.1666							-7.10711	2.04228	7.82549							-7.10711	95.4903	98.6228							-7.10711	95.7778	99.2259
					-7.0991	57.2659	59.4691							-7.0991	66.9817	86.9591							-7.0991	2.00591	7.69445							-7.0991	95.41	98.5979							-7.0991	95.7027	99.2111
					-7.09109	56.8141	59.0237							-7.09109	66.5726	86.7487							-7.09109	1.97017	7.56543							-7.09109	95.3283	98.5727							-7.09109	95.6263	99.196
					-7.08308	56.3612	58.5767							-7.08308	66.161	86.5355							-7.08308	1.93506	7.43842							-7.08308	95.2453	98.547							-7.08308	95.5486	99.1806
					-7.07508	55.9071	58.1284							-7.07508	65.747	86.3193							-7.07508	1.90056	7.31339							-7.07508	95.1608	98.5208							-7.07508	95.4696	99.1649
					-7.06707	55.4521	57.6787							-7.06707	65.3305	86.1003							-7.06707	1.86668	7.19032							-7.06707	95.075	98.4941							-7.06707	95.3892	99.149
					-7.05906	54.9962	57.2278							-7.05906	64.9117	85.8783							-7.05906	1.83339	7.06917							-7.05906	94.9877	98.467							-7.05906	95.3075	99.1327
					-7.05105	54.5394	56.7756							-7.05105	64.4906	85.6534							-7.05105	1.80068	6.94993							-7.05105	94.8989	98.4393							-7.05105	95.2245	99.1162
					-7.04304	54.0819	56.3223							-7.04304	64.0672	85.4254							-7.04304	1.76855	6.83258							-7.04304	94.8087	98.4112							-7.04304	95.14	99.0994
					-7.03504	53.6237	55.868							-7.03504	63.6416	85.1945							-7.03504	1.73699	6.71707							-7.03504	94.717	98.3826							-7.03504	95.0541	99.0822
					-7.02703	53.1649	55.4127							-7.02703	63.2139	84.9606							-7.02703	1.70599	6.6034							-7.02703	94.6237	98.3534							-7.02703	94.9668	99.0647
					-7.01902	52.7055	54.9565							-7.01902	62.7841	84.7236							-7.01902	1.67553	6.49154							-7.01902	94.5289	98.3237							-7.01902	94.878	99.047
					-7.01101	52.2457	54.4994							-7.01101	62.3522	84.4836							-7.01101	1.64561	6.38145							-7.01101	94.4325	98.2935							-7.01101	94.7877	99.0289
					-7.003	51.7855	54.0416							-7.003	61.9184	84.2405							-7.003	1.61622	6.27313							-7.003	94.3345	98.2628							-7.003	94.6959	99.0104
					-6.99499	51.325	53.5831							-6.99499	61.4826	83.9943							-6.99499	1.58735	6.16654							-6.99499	94.2349	98.2315							-6.99499	94.6026	98.9917
					-6.98699	50.8643	53.124							-6.98699	61.045	83.7451							-6.98699	1.55899	6.06167							-6.98699	94.1337	98.1996							-6.98699	94.5078	98.9725
					-6.97898	50.4034	52.6643							-6.97898	60.6057	83.4926							-6.97898	1.53113	5.95848							-6.97898	94.0308	98.1672							-6.97898	94.4113	98.9531
					-6.97097	49.9425	52.2043							-6.97097	60.1646	83.2371							-6.97097	1.50377	5.85695							-6.97097	93.9263	98.1341							-6.97097	94.3133	98.9333
					-6.96296	49.4815	51.7438							-6.96296	59.7218	82.9784							-6.96296	1.47689	5.75707							-6.96296	93.82	98.1005							-6.96296	94.2137	98.9131
					-6.95495	49.0207	51.2831							-6.95495	59.2774	82.7165							-6.95495	1.45049	5.6588							-6.95495	93.712	98.0663							-6.95495	94.1124	98.8926
					-6.94695	48.56	50.8221							-6.94695	58.8316	82.4515							-6.94695	1.42456	5.56213							-6.94695	93.6022	98.0315							-6.94695	94.0095	98.8716
					-6.93894	48.0996	50.361							-6.93894	58.3842	82.1833							-6.93894	1.39908	5.46703							-6.93894	93.4907	97.996							-6.93894	93.9049	98.8503
					-6.93093	47.6395	49.8998							-6.93093	57.9355	81.9118							-6.93093	1.37406	5.37349							-6.93093	93.3773	97.96							-6.93093	93.7986	98.8287
					-6.92292	47.1798	49.4387							-6.92292	57.4855	81.6372							-6.92292	1.34949	5.28147							-6.92292	93.2622	97.9232							-6.92292	93.6905	98.8066
					-6.91491	46.7206	48.9776							-6.91491	57.0342	81.3593							-6.91491	1.32535	5.19096							-6.91491	93.1451	97.8858							-6.91491	93.5807	98.7841
					-6.90691	46.2619	48.5167							-6.90691	56.5818	81.0782							-6.90691	1.30164	5.10193							-6.90691	93.0262	97.8478							-6.90691	93.4691	98.7612
					-6.8989	45.8039	48.0561							-6.8989	56.1282	80.7938							-6.8989	1.27836	5.01437							-6.8989	92.9054	97.8091							-6.8989	93.3557	98.7379
					-6.89089	45.3466	47.5958							-6.89089	55.6736	80.5062							-6.89089	1.25548	4.92825							-6.89089	92.7827	97.7697							-6.89089	93.2405	98.7142
					-6.88288	44.8901	47.136							-6.88288	55.2181	80.2154							-6.88288	1.23302	4.84356							-6.88288	92.658	97.7295							-6.88288	93.1234	98.69
					-6.87487	44.4344	46.6766							-6.87487	54.7617	79.9213							-6.87487	1.21096	4.76026							-6.87487	92.5314	97.6887							-6.87487	93.0045	98.6655
					-6.86687	43.9796	46.2177							-6.86687	54.3044	79.6239							-6.86687	1.18929	4.67834							-6.86687	92.4027	97.6472							-6.86687	92.8836	98.6404
					-6.85886	43.5259	45.7595							-6.85886	53.8465	79.3233							-6.85886	1.168	4.59778							-6.85886	92.272	97.6049							-6.85886	92.7609	98.6149
					-6.85085	43.0733	45.3021							-6.85085	53.3879	79.0194							-6.85085	1.1471	4.51856							-6.85085	92.1393	97.5618							-6.85085	92.6361	98.589
					-6.84284	42.6218	44.8454							-6.84284	52.9287	78.7122							-6.84284	1.12657	4.44066							-6.84284	92.0045	97.518							-6.84284	92.5094	98.5626
					-6.83483	42.1715	44.3896							-6.83483	52.4691	78.4017							-6.83483	1.1064	4.36406							-6.83483	91.8676	97.4734							-6.83483	92.3807	98.5357
					-6.82683	41.7226	43.9347							-6.82683	52.009	78.088							-6.82683	1.0866	4.28874							-6.82683	91.7285	97.4281							-6.82683	92.25	98.5083
					-6.81882	41.275	43.4809							-6.81882	51.5485	77.771							-6.81882	1.06715	4.21468							-6.81882	91.5873	97.3819							-6.81882	92.1172	98.4804
					-6.81081	40.8288	43.0281							-6.81081	51.0878	77.4508							-6.81081	1.04805	4.14186							-6.81081	91.4439	97.3349							-6.81081	91.9823	98.452
					-6.8028	40.3842	42.5765							-6.8028	50.627	77.1273							-6.8028	1.02929	4.07027							-6.8028	91.2984	97.2871							-6.8028	91.8454	98.4232
					-6.79479	39.9411	42.1262							-6.79479	50.166	76.8005							-6.79479	1.01087	3.99987							-6.79479	91.1505	97.2385							-6.79479	91.7063	98.3937
					-6.78679	39.4997	41.6771							-6.78679	49.705	76.4705							-6.78679	0.992774	3.93067							-6.78679	91.0004	97.189							-6.78679	91.565	98.3638
					-6.77878	39.06	41.2294							-6.77878	49.244	76.1373							-6.77878	0.975005	3.86263							-6.77878	90.8481	97.1386							-6.77878	91.4216	98.3333
					-6.77077	38.622	40.7832							-6.77077	48.7831	75.8008							-6.77077	0.957554	3.79574							-6.77077	90.6934	97.0873							-6.77077	91.2759	98.3023
					-6.76276	38.1859	40.3385							-6.76276	48.3225	75.4611							-6.76276	0.940416	3.72998							-6.76276	90.5364	97.0352							-6.76276	91.128	98.2707
					-6.75475	37.7517	39.8953							-6.75475	47.8621	75.1182							-6.75475	0.923585	3.66533							-6.75475	90.377	96.9821							-6.75475	90.9779	98.2386
					-6.74675	37.3194	39.4539							-6.74675	47.4022	74.7722							-6.74675	0.907056	3.60179							-6.74675	90.2152	96.9281							-6.74675	90.8255	98.2059
					-6.73874	36.8892	39.0141							-6.73874	46.9426	74.4229							-6.73874	0.890824	3.53932							-6.73874	90.051	96.8732							-6.73874	90.6707	98.1725
					-6.73073	36.461	38.5761							-6.73073	46.4836	74.0705							-6.73073	0.874883	3.47791							-6.73073	89.8844	96.8173							-6.73073	90.5137	98.1386
					-6.72272	36.035	38.14							-6.72272	46.0251	73.7149							-6.72272	0.859228	3.41755							-6.72272	89.7153	96.7604							-6.72272	90.3542	98.1041
					-6.71471	35.6111	37.7057							-6.71471	45.5673	73.3562							-6.71471	0.843855	3.35822							-6.71471	89.5437	96.7025							-6.71471	90.1924	98.069
					-6.70671	35.1895	37.2734							-6.70671	45.1103	72.9945							-6.70671	0.828758	3.2999							-6.70671	89.3696	96.6437							-6.70671	90.0281	98.0332
					-6.6987	34.7702	36.8432							-6.6987	44.6541	72.6296							-6.6987	0.813932	3.24258							-6.6987	89.1929	96.5838							-6.6987	89.8614	97.9968
					-6.69069	34.3533	36.415							-6.69069	44.1988	72.2617							-6.69069	0.799373	3.18624							-6.69069	89.0137	96.5228							-6.69069	89.6923	97.9598
					-6.68268	33.9388	35.989							-6.68268	43.7445	71.8907							-6.68268	0.785075	3.13086							-6.68268	88.8318	96.4609							-6.68268	89.5206	97.9221
					-6.67467	33.5267	35.5651							-6.67467	43.2912	71.5167							-6.67467	0.771035	3.07644							-6.67467	88.6474	96.3978							-6.67467	89.3464	97.8837
					-6.66667	33.117	35.1435							-6.66667	42.839	71.1398							-6.66667	0.757247	3.02295							-6.66667	88.4603	96.3337							-6.66667	89.1697	97.8446
					-6.65866	32.71	34.7243							-6.65866	42.388	70.7599							-6.65866	0.743708	2.97038							-6.65866	88.2705	96.2684							-6.65866	88.9904	97.8049
					-6.65065	32.3055	34.3073							-6.65065	41.9383	70.3771							-6.65065	0.730412	2.91871							-6.65065	88.078	96.202							-6.65065	88.8085	97.7644
					-6.64264	31.9037	33.8928							-6.64264	41.4899	69.9914							-6.64264	0.717356	2.86794							-6.64264	87.8829	96.1345							-6.64264	88.624	97.7232
					-6.63463	31.5045	33.4807							-6.63463	41.0429	69.6029							-6.63463	0.704535	2.81804							-6.63463	87.6849	96.0658							-6.63463	88.4368	97.6813
					-6.62663	31.1081	33.0712							-6.62663	40.5974	69.2115							-6.62663	0.691945	2.769							-6.62663	87.4842	95.996							-6.62663	88.247	97.6387
					-6.61862	30.7144	32.6642							-6.61862	40.1534	68.8173							-6.61862	0.679582	2.72081							-6.61862	87.2807	95.9249							-6.61862	88.0545	97.5952
					-6.61061	30.3235	32.2597							-6.61061	39.7111	68.4204							-6.61061	0.667442	2.67345							-6.61061	87.0744	95.8527							-6.61061	87.8592	97.5511
					-6.6026	29.9354	31.858							-6.6026	39.2704	68.0208							-6.6026	0.655521	2.62692							-6.6026	86.8653	95.7792							-6.6026	87.6612	97.5061
					-6.59459	29.5502	31.4589							-6.59459	38.8314	67.6186							-6.59459	0.643814	2.58119							-6.59459	86.6532	95.7044							-6.59459	87.4604	97.4603
					-6.58659	29.1679	31.0625							-6.58659	38.3943	67.2137							-6.58659	0.632319	2.53626							-6.58659	86.4383	95.6284							-6.58659	87.2569	97.4138
					-6.57858	28.7885	30.6689							-6.57858	37.959	66.8062							-6.57858	0.621032	2.4921							-6.57858	86.2205	95.5511							-6.57858	87.0505	97.3664
					-6.57057	28.412	30.278							-6.57057	37.5256	66.3962							-6.57057	0.609948	2.44871							-6.57057	85.9998	95.4725							-6.57057	86.8413	97.3182
					-6.56256	28.0386	29.89							-6.56256	37.0943	65.9837							-6.56256	0.599064	2.40608							-6.56256	85.7761	95.3926							-6.56256	86.6292	97.2691
					-6.55455	27.6681	29.5049							-6.55455	36.6649	65.5688							-6.55455	0.588377	2.36419							-6.55455	85.5495	95.3113							-6.55455	86.4142	97.2192
					-6.54655	27.3007	29.1227							-6.54655	36.2377	65.1515							-6.54655	0.577883	2.32304							-6.54655	85.3198	95.2286							-6.54655	86.1964	97.1684
					-6.53854	26.9364	28.7434							-6.53854	35.8127	64.7318							-6.53854	0.567578	2.2826							-6.53854	85.0872	95.1445							-6.53854	85.9756	97.1167
					-6.53053	26.5752	28.367							-6.53053	35.3898	64.3099							-6.53053	0.557459	2.24286							-6.53053	84.8515	95.0591							-6.53053	85.7518	97.0641
					-6.52252	26.217	27.9937							-6.52252	34.9693	63.8857							-6.52252	0.547524	2.20382							-6.52252	84.6128	94.9722							-6.52252	85.5251	97.0105
					-6.51451	25.862	27.6234							-6.51451	34.551	63.4594							-6.51451	0.537768	2.16546							-6.51451	84.371	94.8838							-6.51451	85.2954	96.9561
					-6.50651	25.5102	27.2561							-6.50651	34.1351	63.0309							-6.50651	0.528188	2.12778							-6.50651	84.1261	94.794							-6.50651	85.0627	96.9007
					-6.4985	25.1615	26.8918							-6.4985	33.7217	62.6004							-6.4985	0.518782	2.09075							-6.4985	83.8781	94.7026							-6.4985	84.8269	96.8443
					-6.49049	24.8159	26.5307							-6.49049	33.3107	62.1679							-6.49049	0.509545	2.05438							-6.49049	83.627	94.6098							-6.49049	84.5881	96.7869
					-6.48248	24.4736	26.1727							-6.48248	32.9023	61.7334							-6.48248	0.500476	2.01864							-6.48248	83.3728	94.5154							-6.48248	84.3463	96.7286
					-6.47447	24.1345	25.8178							-6.47447	32.4964	61.297							-6.47447	0.491571	1.98353							-6.47447	83.1154	94.4194							-6.47447	84.1013	96.6692
					-6.46647	23.7986	25.4661							-6.46647	32.0931	60.8588							-6.46647	0.482827	1.94904							-6.46647	82.8549	94.3219							-6.46647	83.8533	96.6088
					-6.45846	23.466	25.1175							-6.45846	31.6925	60.4189							-6.45846	0.474241	1.91515							-6.45846	82.5912	94.2227							-6.45846	83.6021	96.5474
					-6.45045	23.1365	24.7721							-6.45045	31.2946	59.9773							-6.45045	0.465811	1.88186							-6.45045	82.3243	94.122							-6.45045	83.3478	96.4849
					-6.44244	22.8104	24.43							-6.44244	30.8994	59.534							-6.44244	0.457534	1.84916							-6.44244	82.0542	94.0195							-6.44244	83.0904	96.4213
					-6.43443	22.4875	24.091							-6.43443	30.5069	59.0892							-6.43443	0.449406	1.81703							-6.43443	81.7809	93.9154							-6.43443	82.8298	96.3566
					-6.42643	22.1678	23.7552							-6.42643	30.1173	58.6429							-6.42643	0.441425	1.78547							-6.42643	81.5043	93.8096							-6.42643	82.566	96.2908
					-6.41842	21.8514	23.4227							-6.41842	29.7305	58.1951							-6.41842	0.433589	1.75446							-6.41842	81.2246	93.7021							-6.41842	82.299	96.2238
					-6.41041	21.5383	23.0934							-6.41041	29.3467	57.7461							-6.41041	0.425895	1.72401							-6.41041	80.9416	93.5928							-6.41041	82.0289	96.1558
					-6.4024	21.2284	22.7674							-6.4024	28.9657	57.2957							-6.4024	0.418341	1.69409							-6.4024	80.6553	93.4817							-6.4024	81.7555	96.0865
					-6.39439	20.9218	22.4446							-6.39439	28.5876	56.8441							-6.39439	0.410923	1.6647							-6.39439	80.3658	93.3689							-6.39439	81.4789	96.0161
					-6.38639	20.6185	22.1251							-6.38639	28.2126	56.3914							-6.38639	0.40364	1.63583							-6.38639	80.0731	93.2542							-6.38639	81.1991	95.9444
					-6.37838	20.3185	21.8089							-6.37838	27.8405	55.9376							-6.37838	0.396488	1.60747							-6.37838	79.7771	93.1377							-6.37838	80.916	95.8716
					-6.37037	20.0217	21.4959							-6.37037	27.4715	55.4828							-6.37037	0.389467	1.57961							-6.37037	79.4778	93.0193							-6.37037	80.6297	95.7975
					-6.36236	19.7282	21.1862							-6.36236	27.1055	55.0271							-6.36236	0.382573	1.55225							-6.36236	79.1752	92.899							-6.36236	80.3401	95.7221
					-6.35435	19.438	20.8798							-6.35435	26.7426	54.5705							-6.35435	0.375803	1.52537							-6.35435	78.8694	92.7768							-6.35435	80.0473	95.6454
					-6.34635	19.151	20.5767							-6.34635	26.3828	54.1132							-6.34635	0.369157	1.49897							-6.34635	78.5603	92.6527							-6.34635	79.7512	95.5675
					-6.33834	18.8672	20.2768							-6.33834	26.0261	53.6552							-6.33834	0.362631	1.47304							-6.33834	78.2479	92.5266							-6.33834	79.4519	95.4882
					-6.33033	18.5867	19.9802							-6.33033	25.6725	53.1966							-6.33033	0.356223	1.44756							-6.33033	77.9322	92.3985							-6.33033	79.1493	95.4076
					-6.32232	18.3094	19.6869							-6.32232	25.3221	52.7374							-6.32232	0.349932	1.42254							-6.32232	77.6133	92.2684							-6.32232	78.8434	95.3256
					-6.31431	18.0354	19.3968							-6.31431	24.9749	52.2778							-6.31431	0.343755	1.39797							-6.31431	77.2911	92.1362							-6.31431	78.5342	95.2423
					-6.30631	17.7645	19.1099							-6.30631	24.6308	51.8178							-6.30631	0.33769	1.37383							-6.30631	76.9657	92.0019							-6.30631	78.2218	95.1575
					-6.2983	17.4969	18.8264							-6.2983	24.29	51.3575							-6.2983	0.331735	1.35012							-6.2983	76.637	91.8656							-6.2983	77.9061	95.0713
					-6.29029	17.2325	18.546							-6.29029	23.9524	50.8969							-6.29029	0.325889	1.32684							-6.29029	76.3051	91.7271							-6.29029	77.5871	94.9837
					-6.28228	16.9712	18.2689							-6.28228	23.618	50.4362							-6.28228	0.320148	1.30397							-6.28228	75.9699	91.5865							-6.28228	77.2649	94.8946
					-6.27427	16.7131	17.995							-6.27427	23.2868	49.9754							-6.27427	0.314512	1.2815							-6.27427	75.6315	91.4438							-6.27427	76.9394	94.8041
					-6.26627	16.4581	17.7244							-6.26627	22.9589	49.5147							-6.26627	0.308978	1.25944							-6.26627	75.2899	91.2988							-6.26627	76.6106	94.712
					-6.25826	16.2063	17.4569							-6.25826	22.6342	49.054							-6.25826	0.303544	1.23777							-6.25826	74.9451	91.1516							-6.25826	76.2786	94.6184
					-6.25025	15.9576	17.1926							-6.25025	22.3128	48.5935							-6.25025	0.298209	1.21648							-6.25025	74.5971	91.0021							-6.25025	75.9434	94.5232
					-6.24224	15.712	16.9315							-6.24224	21.9947	48.1332							-6.24224	0.292972	1.19558							-6.24224	74.246	90.8504							-6.24224	75.605	94.4265
					-6.23423	15.4695	16.6736							-6.23423	21.6798	47.6732							-6.23423	0.287829	1.17505							-6.23423	73.8917	90.6963							-6.23423	75.2633	94.3281
					-6.22623	15.23	16.4188							-6.22623	21.3682	47.2137							-6.22623	0.28278	1.15489							-6.22623	73.5342	90.5399							-6.22623	74.9185	94.2282
					-6.21822	14.9936	16.1672							-6.21822	21.0599	46.7546							-6.21822	0.277822	1.13508							-6.21822	73.1737	90.3812							-6.21822	74.5704	94.1266
					-6.21021	14.7603	15.9186							-6.21021	20.7548	46.2961							-6.21021	0.272955	1.11563							-6.21021	72.81	90.2201							-6.21021	74.2192	94.0233
					-6.2022	14.5299	15.6732							-6.2022	20.453	45.8381							-6.2022	0.268176	1.09653							-6.2022	72.4433	90.0566							-6.2022	73.8649	93.9184
					-6.19419	14.3026	15.4309							-6.19419	20.1545	45.3809							-6.19419	0.263484	1.07777							-6.19419	72.0735	89.8906							-6.19419	73.5074	93.8117
					-6.18619	14.0782	15.1916							-6.18619	19.8593	44.9245							-6.18619	0.258877	1.05935							-6.18619	71.7007	89.7222							-6.18619	73.1468	93.7033
					-6.17818	13.8568	14.9554							-6.17818	19.5673	44.4689							-6.17818	0.254354	1.04126							-6.17818	71.3249	89.5513							-6.17818	72.7831	93.5932
					-6.17017	13.6383	14.7222							-6.17017	19.2785	44.0143							-6.17017	0.249913	1.02349							-6.17017	70.9462	89.3779							-6.17017	72.4163	93.4812
					-6.16216	13.4227	14.492							-6.16216	18.9931	43.5607							-6.16216	0.245553	1.00604							-6.16216	70.5645	89.2019							-6.16216	72.0465	93.3675
					-6.15415	13.21	14.2648							-6.15415	18.7108	43.1081							-6.15415	0.241272	0.988898							-6.15415	70.1799	89.0234							-6.15415	71.6737	93.2519
					-6.14615	13.0002	14.0406							-6.14615	18.4318	42.6567							-6.14615	0.237069	0.972067							-6.14615	69.7924	88.8423							-6.14615	71.2979	93.1344
					-6.13814	12.7932	13.8194							-6.13814	18.1561	42.2065							-6.13814	0.232943	0.955538							-6.13814	69.4021	88.6586							-6.13814	70.9191	93.0151
					-6.13013	12.5891	13.601							-6.13013	17.8835	41.7576							-6.13013	0.228891	0.939306							-6.13013	69.009	88.4722							-6.13013	70.5374	92.8939
					-6.12212	12.3877	13.3856							-6.12212	17.6142	41.3101							-6.12212	0.224914	0.923365							-6.12212	68.6131	88.2832							-6.12212	70.1527	92.7707
					-6.11411	12.1891	13.1731							-6.11411	17.348	40.864							-6.11411	0.221008	0.90771							-6.11411	68.2145	88.0915							-6.11411	69.7652	92.6456
					-6.10611	11.9933	12.9635							-6.10611	17.085	40.4194							-6.10611	0.217174	0.892337							-6.10611	67.8132	87.8971							-6.10611	69.3749	92.5185
					-6.0981	11.8002	12.7566							-6.0981	16.8252	39.9764							-6.0981	0.213409	0.877239							-6.0981	67.4093	87.6999							-6.0981	68.9818	92.3894
					-6.09009	11.6098	12.5527							-6.09009	16.5686	39.535							-6.09009	0.209713	0.862414							-6.09009	67.0028	87.5							-6.09009	68.5859	92.2583
					-6.08208	11.422	12.3515							-6.08208	16.3151	39.0953							-6.08208	0.206085	0.847854							-6.08208	66.5937	87.2973							-6.08208	68.1873	92.1251
					-6.07407	11.237	12.153							-6.07407	16.0648	38.6574							-6.07407	0.202522	0.833557							-6.07407	66.1821	87.0917							-6.07407	67.786	91.9898
					-6.06607	11.0545	11.9574							-6.06607	15.8175	38.2213							-6.06607	0.199024	0.819516							-6.06607	65.768	86.8834							-6.06607	67.382	91.8524
					-6.05806	10.8747	11.7644							-6.05806	15.5734	37.7872							-6.05806	0.19559	0.805729							-6.05806	65.3516	86.6722							-6.05806	66.9755	91.7129
					-6.05005	10.6974	11.5742							-6.05005	15.3323	37.3549							-6.05005	0.192218	0.792189							-6.05005	64.9327	86.4581							-6.05005	66.5664	91.5712
					-6.04204	10.5227	11.3866							-6.04204	15.0943	36.9247							-6.04204	0.188908	0.778894							-6.04204	64.5116	86.2411							-6.04204	66.1548	91.4273
					-6.03403	10.3505	11.2017							-6.03403	14.8593	36.4965							-6.03403	0.185658	0.765837							-6.03403	64.0882	86.0212							-6.03403	65.7408	91.2812
					-6.02603	10.1808	11.0194							-6.02603	14.6273	36.0705							-6.02603	0.182467	0.753016							-6.02603	63.6626	85.7984							-6.02603	65.3243	91.1329
					-6.01802	10.0136	10.8397							-6.01802	14.3984	35.6467							-6.01802	0.179334	0.740426							-6.01802	63.2348	85.5726							-6.01802	64.9055	90.9823
					-6.01001	9.84879	10.6626							-6.01001	14.1724	35.2251							-6.01001	0.176258	0.728063							-6.01001	62.805	85.3438							-6.01001	64.4843	90.8294
					-6.002	9.68644	10.488							-6.002	13.9495	34.8058							-6.002	0.173239	0.715923							-6.002	62.3731	85.112							-6.002	64.0609	90.6742
					-5.99399	9.52649	10.316							-5.99399	13.7294	34.3888							-5.99399	0.170274	0.704002							-5.99399	61.9392	84.8771							-5.99399	63.6353	90.5166
					-5.98599	9.36891	10.1465							-5.98599	13.5123	33.9743							-5.98599	0.167363	0.692295							-5.98599	61.5034	84.6393							-5.98599	63.2076	90.3567
					-5.97798	9.21368	9.97938							-5.97798	13.2981	33.5622							-5.97798	0.164505	0.6808							-5.97798	61.0658	84.3984							-5.97798	62.7777	90.1944
					-5.96997	9.06076	9.81476							-5.96997	13.0867	33.1525							-5.96997	0.1617	0.669512							-5.96997	60.6264	84.1544							-5.96997	62.3459	90.0296
					-5.96196	8.91013	9.65257							-5.96196	12.8782	32.7454							-5.96196	0.158945	0.658428							-5.96196	60.1852	83.9073							-5.96196	61.912	89.8625
					-5.95395	8.76177	9.49276							-5.95395	12.6726	32.3409							-5.95395	0.156241	0.647545							-5.95395	59.7424	83.6571							-5.95395	61.4763	89.6928
					-5.94595	8.61565	9.33533							-5.94595	12.4697	31.9391							-5.94595	0.153586	0.636857							-5.94595	59.2981	83.4038							-5.94595	61.0387	89.5206
					-5.93794	8.47174	9.18024							-5.93794	12.2697	31.5399							-5.93794	0.150979	0.626363							-5.93794	58.8521	83.1473							-5.93794	60.5993	89.3459
					-5.92993	8.33002	9.02746							-5.92993	12.0724	31.1434							-5.92993	0.14842	0.616058							-5.92993	58.4048	82.8877							-5.92993	60.1582	89.1687
					-5.92192	8.19046	8.87698							-5.92192	11.8778	30.7496							-5.92192	0.145907	0.60594							-5.92192	57.956	82.6249							-5.92192	59.7154	88.9889
					-5.91391	8.05304	8.72876							-5.91391	11.686	30.3587							-5.91391	0.14344	0.596004							-5.91391	57.5059	82.3589							-5.91391	59.2711	88.8065
					-5.90591	7.91773	8.58277							-5.90591	11.4968	29.9706							-5.90591	0.141018	0.586248							-5.90591	57.0546	82.0897							-5.90591	58.8252	88.6214
					-5.8979	7.7845	8.439							-5.8979	11.3104	29.5853							-5.8979	0.138641	0.576668							-5.8979	56.6021	81.8174							-5.8979	58.3779	88.4337
					-5.88989	7.65333	8.29742							-5.88989	11.1265	29.2029							-5.88989	0.136306	0.567262							-5.88989	56.1484	81.5418							-5.88989	57.9291	88.2433
					-5.88188	7.52419	8.158							-5.88188	10.9453	28.8235							-5.88188	0.134014	0.558025							-5.88188	55.6938	81.2629							-5.88188	57.4791	88.0503
					-5.87387	7.39706	8.02071							-5.87387	10.7667	28.447							-5.87387	0.131764	0.548956							-5.87387	55.2382	80.9809							-5.87387	57.0278	87.8544
					-5.86587	7.27191	7.88553							-5.86587	10.5906	28.0735							-5.86587	0.129555	0.540051							-5.86587	54.7817	80.6956							-5.86587	56.5754	87.6559
					-5.85786	7.14872	7.75243							-5.85786	10.4171	27.703							-5.85786	0.127386	0.531307							-5.85786	54.3245	80.4071							-5.85786	56.1218	87.4546
					-5.84985	7.02747	7.62139							-5.84985	10.246	27.3355							-5.84985	0.125257	0.522721							-5.84985	53.8664	80.1153							-5.84985	55.6673	87.2504
					-5.84184	6.90811	7.49238							-5.84184	10.0775	26.9711							-5.84184	0.123166	0.51429							-5.84184	53.4078	79.8202							-5.84184	55.2117	87.0435
					-5.83383	6.79065	7.36538							-5.83383	9.91144	26.6098							-5.83383	0.121114	0.506013							-5.83383	52.9485	79.5219							-5.83383	54.7553	86.8337
					-5.82583	6.67503	7.24036							-5.82583	9.74781	26.2516							-5.82583	0.119099	0.497885							-5.82583	52.4888	79.2203							-5.82583	54.2981	86.621
					-5.81782	6.56126	7.11729							-5.81782	9.58659	25.8965							-5.81782	0.117121	0.489904							-5.81782	52.0286	78.9154							-5.81782	53.8402	86.4055
					-5.80981	6.44929	6.99616							-5.80981	9.42776	25.5445							-5.80981	0.115179	0.482068							-5.80981	51.5681	78.6073							-5.80981	53.3816	86.187
					-5.8018	6.3391	6.87693							-5.8018	9.27128	25.1957							-5.8018	0.113272	0.474374							-5.8018	51.1074	78.2959							-5.8018	52.9225	85.9656
					-5.79379	6.23067	6.75958							-5.79379	9.11714	24.8501							-5.79379	0.1114	0.466819							-5.79379	50.6464	77.9812							-5.79379	52.4628	85.7412
					-5.78579	6.12399	6.64409							-5.78579	8.9653	24.5077							-5.78579	0.109562	0.459402							-5.78579	50.1853	77.6633							-5.78579	52.0027	85.5139
					-5.77778	6.01901	6.53042							-5.77778	8.81574	24.1685							-5.77778	0.107758	0.452118							-5.77778	49.7242	77.3421							-5.77778	51.5423	85.2836
					-5.76977	5.91572	6.41857							-5.76977	8.66843	23.8325							-5.76977	0.105986	0.444967							-5.76977	49.2632	77.0176							-5.76977	51.0817	85.0503
					-5.76176	5.8141	6.3085							-5.76176	8.52336	23.4998							-5.76176	0.104247	0.437945							-5.76176	48.8022	76.6899							-5.76176	50.6208	84.8139
					-5.75375	5.71412	6.20019							-5.75375	8.38048	23.1703							-5.75375	0.10254	0.431051							-5.75375	48.3415	76.359							-5.75375	50.1598	84.5745
					-5.74575	5.61577	6.09361							-5.74575	8.23978	22.844							-5.74575	0.100864	0.424282							-5.74575	47.8811	76.0248							-5.74575	49.6988	84.332
					-5.73774	5.519	5.98874							-5.73774	8.10123	22.521							-5.73774	0.0992179	0.417635							-5.73774	47.421	75.6874							-5.73774	49.2379	84.0864
					-5.72973	5.42382	5.88556							-5.72973	7.9648	22.2012							-5.72973	0.0976022	0.411109							-5.72973	46.9613	75.3468							-5.72973	48.7771	83.8377
					-5.72172	5.33018	5.78405							-5.72172	7.83047	21.8847							-5.72172	0.0960159	0.404702							-5.72172	46.5022	75.003							-5.72172	48.3165	83.5859
					-5.71371	5.23808	5.68418							-5.71371	7.69821	21.5715							-5.71371	0.0944586	0.39841							-5.71371	46.0437	74.656							-5.71371	47.8561	83.331
					-5.70571	5.14749	5.58592							-5.70571	7.568	21.2615							-5.70571	0.0929297	0.392233							-5.70571	45.5858	74.3058							-5.70571	47.3962	83.0729
					-5.6977	5.05838	5.48927							-5.6977	7.43981	20.9548							-5.6977	0.0914287	0.386168							-5.6977	45.1287	73.9525							-5.6977	46.9366	82.8116
					-5.68969	4.97073	5.39418							-5.68969	7.31362	20.6514							-5.68969	0.0899551	0.380213							-5.68969	44.6723	73.596							-5.68969	46.4776	82.5472
					-5.68168	4.88453	5.30065							-5.68168	7.18939	20.3513							-5.68168	0.0885084	0.374366							-5.68168	44.2169	73.2364							-5.68168	46.0192	82.2795
					-5.67367	4.79975	5.20864							-5.67367	7.06712	20.0544							-5.67367	0.087088	0.368626							-5.67367	43.7625	72.8738							-5.67367	45.5615	82.0087
					-5.66567	4.71638	5.11814							-5.66567	6.94676	19.7608							-5.66567	0.0856936	0.362989							-5.66567	43.3091	72.508							-5.66567	45.1045	81.7347
					-5.65766	4.63438	5.02913							-5.65766	6.82829	19.4704							-5.65766	0.0843246	0.357455							-5.65766	42.8568	72.1392							-5.65766	44.6483	81.4574
					-5.64965	4.55375	4.94158							-5.64965	6.7117	19.1833							-5.64965	0.0829806	0.352022							-5.64965	42.4057	71.7674							-5.64965	44.1931	81.1769
					-5.64164	4.47446	4.85548							-5.64164	6.59696	18.8994							-5.64164	0.0816611	0.346687							-5.64164	41.9559	71.3926							-5.64164	43.7388	80.8932
					-5.63363	4.39648	4.77079							-5.63363	6.48403	18.6188							-5.63363	0.0803656	0.341449							-5.63363	41.5074	71.0148							-5.63363	43.2855	80.6062
					-5.62563	4.31981	4.68751							-5.62563	6.3729	18.3414							-5.62563	0.0790938	0.336306							-5.62563	41.0603	70.6341							-5.62563	42.8334	80.3159
					-5.61762	4.24442	4.6056							-5.61762	6.26355	18.0673							-5.61762	0.0778452	0.331257							-5.61762	40.6147	70.2504							-5.61762	42.3824	80.0224
					-5.60961	4.17029	4.52506							-5.60961	6.15594	17.7963							-5.60961	0.0766194	0.326299							-5.60961	40.1706	69.8639							-5.60961	41.9328	79.7256
					-5.6016	4.0974	4.44585							-5.6016	6.05006	17.5286							-5.6016	0.075416	0.321432							-5.6016	39.7281	69.4745							-5.6016	41.4844	79.4256
					-5.59359	4.02574	4.36796							-5.59359	5.94589	17.264							-5.59359	0.0742345	0.316653							-5.59359	39.2873	69.0824							-5.59359	41.0375	79.1223
					-5.58559	3.95528	4.29138							-5.58559	5.84339	17.0026							-5.58559	0.0730746	0.311961							-5.58559	38.8482	68.6874							-5.58559	40.592	78.8157
					-5.57758	3.88601	4.21607							-5.57758	5.74254	16.7444							-5.57758	0.0719358	0.307354							-5.57758	38.4109	68.2898							-5.57758	40.1481	78.5059
					-5.56957	3.81791	4.14202							-5.56957	5.64333	16.4893							-5.56957	0.0708178	0.302831							-5.56957	37.9755	67.8894							-5.56957	39.7058	78.1927
					-5.56156	3.75095	4.06922							-5.56156	5.54572	16.2374							-5.56156	0.0697203	0.29839							-5.56156	37.5421	67.4864							-5.56156	39.2652	77.8763
					-5.55355	3.68513	3.99763							-5.55355	5.44971	15.9885							-5.55355	0.0686427	0.29403							-5.55355	37.1106	67.0807							-5.55355	38.8263	77.5567
					-5.54555	3.62043	3.92725							-5.54555	5.35525	15.7428							-5.54555	0.0675848	0.289749							-5.54555	36.6811	66.6726							-5.54555	38.3892	77.2337
					-5.53754	3.55682	3.85806							-5.53754	5.26234	15.5002							-5.53754	0.0665462	0.285546							-5.53754	36.2538	66.2619							-5.53754	37.9539	76.9075
					-5.52953	3.49429	3.79003							-5.52953	5.17095	15.2606							-5.52953	0.0655266	0.281419							-5.52953	35.8286	65.8487							-5.52953	37.5206	76.5781
					-5.52152	3.43283	3.72316							-5.52152	5.08106	15.0241							-5.52152	0.0645256	0.277368							-5.52152	35.4056	65.4331							-5.52152	37.0893	76.2454
					-5.51351	3.37241	3.65741							-5.51351	4.99264	14.7906							-5.51351	0.0635429	0.27339							-5.51351	34.9849	65.0151							-5.51351	36.6601	75.9095
					-5.50551	3.31302	3.59278							-5.50551	4.90568	14.5602							-5.50551	0.062578	0.269485							-5.50551	34.5665	64.5948							-5.50551	36.2329	75.5704
					-5.4975	3.25465	3.52924							-5.4975	4.82015	14.3327							-5.4975	0.0616308	0.26565							-5.4975	34.1505	64.1722							-5.4975	35.8079	75.228
					-5.48949	3.19728	3.46678							-5.48949	4.73604	14.1082							-5.48949	0.0607009	0.261886							-5.48949	33.737	63.7475							-5.48949	35.3851	74.8825
					-5.48148	3.14088	3.40539							-5.48148	4.65332	13.8867							-5.48148	0.059788	0.25819							-5.48148	33.3259	63.3205							-5.48148	34.9646	74.5338
					-5.47347	3.08546	3.34504							-5.47347	4.57196	13.6681							-5.47347	0.0588917	0.254561							-5.47347	32.9173	62.8915							-5.47347	34.5464	74.1819
					-5.46547	3.03098	3.28572							-5.46547	4.49196	13.4524							-5.46547	0.0580118	0.250998							-5.46547	32.5112	62.4604							-5.46547	34.1306	73.8268
					-5.45746	2.97744	3.22742							-5.45746	4.4133	13.2396							-5.45746	0.0571479	0.2475							-5.45746	32.1078	62.0273							-5.45746	33.7172	73.4686
					-5.44945	2.92482	3.17011							-5.44945	4.33594	13.0296							-5.44945	0.0562998	0.244066							-5.44945	31.7071	61.5923							-5.44945	33.3063	73.1074
					-5.44144	2.87311	3.11378							-5.44144	4.25987	12.8226							-5.44144	0.0554672	0.240694							-5.44144	31.309	61.1555							-5.44144	32.8979	72.743
					-5.43343	2.82228	3.05842							-5.43343	4.18508	12.6183							-5.43343	0.0546498	0.237384							-5.43343	30.9137	60.7168							-5.43343	32.4921	72.3755
					-5.42543	2.77234	3.004							-5.42543	4.11153	12.4168							-5.42543	0.0538473	0.234134							-5.42543	30.5211	60.2764							-5.42543	32.0889	72.0051
					-5.41742	2.72326	2.95052							-5.41742	4.03923	12.2181							-5.41742	0.0530595	0.230943							-5.41742	30.1314	59.8343							-5.41742	31.6883	71.6316
					-5.40941	2.67502	2.89796							-5.40941	3.96813	12.0222							-5.40941	0.052286	0.22781							-5.40941	29.7445	59.3906							-5.40941	31.2905	71.2551
					-5.4014	2.62762	2.84631							-5.4014	3.89824	11.8289							-5.4014	0.0515267	0.224734							-5.4014	29.3604	58.9454							-5.4014	30.8953	70.8756
					-5.39339	2.58104	2.79555							-5.39339	3.82952	11.6384							-5.39339	0.0507812	0.221714							-5.39339	28.9793	58.4987							-5.39339	30.503	70.4932
					-5.38539	2.53527	2.74566							-5.38539	3.76196	11.4506							-5.38539	0.0500494	0.218749							-5.38539	28.6011	58.0506							-5.38539	30.1134	70.108
					-5.37738	2.49029	2.69663							-5.37738	3.69554	11.2654							-5.37738	0.0493309	0.215839							-5.37738	28.2259	57.6012							-5.37738	29.7267	69.7198
					-5.36937	2.4461	2.64845							-5.36937	3.63025	11.0829							-5.36937	0.0486255	0.212981							-5.36937	27.8537	57.1505							-5.36937	29.3429	69.3289
					-5.36136	2.40267	2.60111							-5.36136	3.56606	10.9029							-5.36136	0.047933	0.210175							-5.36136	27.4845	56.6986							-5.36136	28.962	68.9351
					-5.35335	2.36	2.55459							-5.35335	3.50296	10.7255							-5.35335	0.0472531	0.207421							-5.35335	27.1184	56.2456							-5.35335	28.584	68.5386
					-5.34535	2.31807	2.50887							-5.34535	3.44094	10.5507							-5.34535	0.0465856	0.204716							-5.34535	26.7554	55.7916							-5.34535	28.209	68.1393
					-5.33734	2.27687	2.46394							-5.33734	3.37997	10.3784							-5.33734	0.0459304	0.202061							-5.33734	26.3954	55.3366							-5.33734	27.837	67.7374
					-5.32933	2.2364	2.4198							-5.32933	3.32004	10.2086							-5.32933	0.0452871	0.199454							-5.32933	26.0386	54.8806							-5.32933	27.4681	67.3328
					-5.32132	2.19663	2.37642							-5.32132	3.26113	10.0413							-5.32132	0.0446555	0.196895							-5.32132	25.6849	54.4239							-5.32132	27.1022	66.9257
					-5.31331	2.15755	2.3338							-5.31331	3.20323	9.87641							-5.31331	0.0440355	0.194382							-5.31331	25.3343	53.9664							-5.31331	26.7393	66.516
					-5.30531	2.11916	2.29192							-5.30531	3.14632	9.71396							-5.30531	0.0434268	0.191915							-5.30531	24.987	53.5083							-5.30531	26.3796	66.1038
					-5.2973	2.08144	2.25078							-5.2973	3.09039	9.55391							-5.2973	0.0428292	0.189493							-5.2973	24.6428	53.0495							-5.2973	26.0229	65.6892
					-5.28929	2.04438	2.21034							-5.28929	3.03541	9.39623							-5.28929	0.0422425	0.187116							-5.28929	24.3018	52.5903							-5.28929	25.6695	65.2721
					-5.28128	2.00797	2.17062							-5.28128	2.98138	9.2409							-5.28128	0.0416665	0.184781							-5.28128	23.9641	52.1306							-5.28128	25.3191	64.8527
					-5.27327	1.9722	2.13159							-5.27327	2.92827	9.08788							-5.27327	0.041101	0.182489							-5.27327	23.6295	51.6705							-5.27327	24.972	64.431
					-5.26527	1.93705	2.09324							-5.26527	2.87608	8.93716							-5.26527	0.0405459	0.180239							-5.26527	23.2982	51.2102							-5.26527	24.628	64.007
					-5.25726	1.90253	2.05557							-5.25726	2.82479	8.7887							-5.25726	0.0400009	0.17803							-5.25726	22.9702	50.7497							-5.25726	24.2872	63.5809
					-5.24925	1.86861	2.01855							-5.24925	2.77438	8.64248							-5.24925	0.0394659	0.175861							-5.24925	22.6454	50.289							-5.24925	23.9497	63.1526
					-5.24124	1.83529	1.98219							-5.24124	2.72484	8.49848							-5.24124	0.0389406	0.173732							-5.24124	22.3239	49.8283							-5.24124	23.6154	62.7222
					-5.23323	1.80255	1.94646							-5.23323	2.67616	8.35667							-5.23323	0.0384249	0.171641							-5.23323	22.0056	49.3676							-5.23323	23.2843	62.2899
					-5.22523	1.7704	1.91136							-5.22523	2.62832	8.21702							-5.22523	0.0379187	0.169589							-5.22523	21.6906	48.907							-5.22523	22.9564	61.8555
					-5.21722	1.73881	1.87687							-5.21722	2.58131	8.07951							-5.21722	0.0374216	0.167574							-5.21722	21.3788	48.4466							-5.21722	22.6318	61.4193
					-5.20921	1.70777	1.84299							-5.20921	2.53511	7.9441							-5.20921	0.0369337	0.165596							-5.20921	21.0704	47.9865							-5.20921	22.3105	60.9812
					-5.2012	1.67729	1.80971							-5.2012	2.48972	7.81079							-5.2012	0.0364547	0.163653							-5.2012	20.7652	47.5267							-5.2012	21.9924	60.5413
					-5.19319	1.64734	1.77702							-5.19319	2.44511	7.67953							-5.19319	0.0359844	0.161747							-5.19319	20.4633	47.0673							-5.19319	21.6776	60.0997
					-5.18519	1.61792	1.7449							-5.18519	2.40128	7.5503							-5.18519	0.0355227	0.159875							-5.18519	20.1646	46.6084							-5.18519	21.3661	59.6565
					-5.17718	1.58903	1.71335							-5.17718	2.35821	7.42309							-5.17718	0.0350694	0.158037							-5.17718	19.8692	46.1501							-5.17718	21.0578	59.2117
					-5.16917	1.56064	1.68235							-5.16917	2.31589	7.29786							-5.16917	0.0346244	0.156232							-5.16917	19.5771	45.6925							-5.16917	20.7529	58.7654
					-5.16116	1.53276	1.6519							-5.16116	2.27431	7.17458							-5.16116	0.0341875	0.154461							-5.16116	19.2883	45.2355							-5.16116	20.4511	58.3176
					-5.15315	1.50537	1.62199							-5.15315	2.23345	7.05324							-5.15315	0.0337587	0.152722							-5.15315	19.0026	44.7794							-5.15315	20.1527	57.8685
					-5.14515	1.47847	1.59261							-5.14515	2.19331	6.93381							-5.14515	0.0333376	0.151014							-5.14515	18.7203	44.3242							-5.14515	19.8575	57.4181
					-5.13714	1.45204	1.56375							-5.13714	2.15387	6.81626							-5.13714	0.0329242	0.149338							-5.13714	18.4412	43.8699							-5.13714	19.5656	56.9664
					-5.12913	1.42608	1.53539							-5.12913	2.11512	6.70056							-5.12913	0.0325184	0.147692							-5.12913	18.1653	43.4166							-5.12913	19.2769	56.5136
					-5.12112	1.40059	1.50755							-5.12112	2.07704	6.58671							-5.12112	0.03212	0.146077							-5.12112	17.8926	42.9645							-5.12112	18.9915	56.0597
					-5.11311	1.37554	1.48019							-5.11311	2.03963	6.47466							-5.11311	0.0317289	0.14449							-5.11311	17.6231	42.5135							-5.11311	18.7093	55.6047
					-5.10511	1.35094	1.45332							-5.10511	2.00288	6.36439							-5.10511	0.0313449	0.142933							-5.10511	17.3568	42.0637							-5.10511	18.4304	55.1489
					-5.0971	1.32678	1.42692							-5.0971	1.96677	6.25589							-5.0971	0.0309679	0.141404							-5.0971	17.0937	41.6153							-5.0971	18.1547	54.6922
					-5.08909	1.30305	1.401							-5.08909	1.9313	6.14913							-5.08909	0.0305978	0.139903							-5.08909	16.8338	41.1683							-5.08909	17.8822	54.2346
					-5.08108	1.27975	1.37553							-5.08108	1.89645	6.04408							-5.08108	0.0302345	0.138429							-5.08108	16.5771	40.7227							-5.08108	17.6129	53.7764
					-5.07307	1.25685	1.35052							-5.07307	1.86221	5.94072							-5.07307	0.0298778	0.136983							-5.07307	16.3235	40.2786							-5.07307	17.3469	53.3175
					-5.06507	1.23437	1.32595							-5.06507	1.82858	5.83902							-5.06507	0.0295276	0.135562							-5.06507	16.073	39.8361							-5.06507	17.084	52.8581
					-5.05706	1.21228	1.30182							-5.05706	1.79553	5.73897							-5.05706	0.0291839	0.134168							-5.05706	15.8256	39.3953							-5.05706	16.8242	52.3982
					-5.04905	1.19059	1.27812							-5.04905	1.76307	5.64054							-5.04905	0.0288463	0.132799							-5.04905	15.5813	38.9562							-5.04905	16.5677	51.9379
					-5.04104	1.16929	1.25484							-5.04104	1.73118	5.54371							-5.04104	0.028515	0.131455							-5.04104	15.3401	38.5189							-5.04104	16.3142	51.4772
					-5.03303	1.14837	1.23197							-5.03303	1.69986	5.44846							-5.03303	0.0281897	0.130135							-5.03303	15.102	38.0835							-5.03303	16.0639	51.0163
					-5.02503	1.12782	1.20952							-5.02503	1.66908	5.35475							-5.02503	0.0278704	0.12884							-5.02503	14.8669	37.6499							-5.02503	15.8167	50.5553
					-5.01702	1.10763	1.18746							-5.01702	1.63885	5.26258							-5.01702	0.0275568	0.127568							-5.01702	14.6349	37.2183							-5.01702	15.5727	50.0941
					-5.00901	1.08781	1.1658							-5.00901	1.60916	5.17192							-5.00901	0.0272491	0.126319							-5.00901	14.4058	36.7888							-5.00901	15.3316	49.6329
					-5.001	1.06835	1.14452							-5.001	1.57999	5.08275							-5.001	0.0269469	0.125093							-5.001	14.1798	36.3613							-5.001	15.0937	49.1718
					-4.99299	1.04923	1.12362							-4.99299	1.55133	4.99504							-4.99299	0.0266502	0.12389							-4.99299	13.9566	35.936							-4.99299	14.8588	48.7108
					-4.98498	1.03045	1.1031							-4.98498	1.52318	4.90877							-4.98498	0.026359	0.122708							-4.98498	13.7365	35.5129							-4.98498	14.6269	48.2501
					-4.97698	1.01201	1.08294							-4.97698	1.49553	4.82393							-4.97698	0.0260731	0.121549							-4.97698	13.5193	35.092							-4.97698	14.398	47.7896
					-4.96897	0.993899	1.06314							-4.96897	1.46838	4.7405							-4.96897	0.0257924	0.12041							-4.96897	13.3049	34.6735							-4.96897	14.1721	47.3296
					-4.96096	0.976113	1.0437							-4.96096	1.4417	4.65844							-4.96096	0.0255168	0.119292							-4.96096	13.0935	34.2573							-4.96096	13.9492	46.8699
					-4.95295	0.958646	1.0246							-4.95295	1.41549	4.57775							-4.95295	0.0252463	0.118194							-4.95295	12.8849	33.8435							-4.95295	13.7292	46.4109
					-4.94494	0.941492	1.00585							-4.94494	1.38976	4.49839							-4.94494	0.0249807	0.117117							-4.94494	12.6791	33.4322							-4.94494	13.5121	45.9524
					-4.93694	0.924645	0.98743							-4.93694	1.36447	4.42036							-4.93694	0.02472	0.116059							-4.93694	12.4762	33.0234							-4.93694	13.298	45.4946
					-4.92893	0.908101	0.969342							-4.92893	1.33964	4.34363							-4.92893	0.024464	0.11502							-4.92893	12.276	32.6172							-4.92893	13.0867	45.0375
					-4.92092	0.891854	0.951577							-4.92092	1.31525	4.26818							-4.92092	0.0242127	0.114							-4.92092	12.0786	32.2135							-4.92092	12.8783	44.5813
					-4.91291	0.875898	0.934131							-4.91291	1.29129	4.194							-4.91291	0.023966	0.112999							-4.91291	11.884	31.8125							-4.91291	12.6727	44.1261
					-4.9049	0.860228	0.916998							-4.9049	1.26776	4.12106							-4.9049	0.0237238	0.112017							-4.9049	11.692	31.4142							-4.9049	12.4699	43.6718
					-4.8969	0.844841	0.900172							-4.8969	1.24465	4.04934							-4.8969	0.023486	0.111052							-4.8969	11.5028	31.0185							-4.8969	12.2699	43.2185
					-4.88889	0.829729	0.883648							-4.88889	1.22195	3.97883							-4.88889	0.0232526	0.110105							-4.88889	11.3162	30.6257							-4.88889	12.0726	42.7664
					-4.88088	0.81489	0.867421							-4.88088	1.19966	3.9095							-4.88088	0.0230234	0.109175							-4.88088	11.1323	30.2356							-4.88088	11.8781	42.3155
					-4.87287	0.800317	0.851485							-4.87287	1.17776	3.84135							-4.87287	0.0227984	0.108262							-4.87287	10.951	29.8484							-4.87287	11.6864	41.8659
					-4.86486	0.786006	0.835835							-4.86486	1.15625	3.77434							-4.86486	0.0225775	0.107365							-4.86486	10.7722	29.4641							-4.86486	11.4973	41.4176
					-4.85686	0.771953	0.820466							-4.85686	1.13513	3.70847							-4.85686	0.0223607	0.106486							-4.85686	10.5961	29.0826							-4.85686	11.3108	40.9707
					-4.84885	0.758152	0.805373							-4.84885	1.11438	3.64372							-4.84885	0.0221478	0.105622							-4.84885	10.4224	28.7041							-4.84885	11.127	40.5253
					-4.84084	0.7446	0.790552							-4.84084	1.09401	3.58006							-4.84084	0.0219388	0.104774							-4.84084	10.2513	28.3286							-4.84084	10.9459	40.0815
					-4.83283	0.731292	0.775997							-4.83283	1.074	3.51748							-4.83283	0.0217336	0.103941							-4.83283	10.0827	27.956							-4.83283	10.7673	39.6393
					-4.82482	0.718224	0.761703							-4.82482	1.05434	3.45597							-4.82482	0.0215322	0.103123							-4.82482	9.91657	27.5865							-4.82482	10.5913	39.1988
					-4.81682	0.705391	0.747667							-4.81682	1.03504	3.39551							-4.81682	0.0213344	0.102321							-4.81682	9.75285	27.22							-4.81682	10.4178	38.76
					-4.80881	0.692789	0.733884							-4.80881	1.01608	3.33607							-4.80881	0.0211403	0.101533							-4.80881	9.59155	26.8565							-4.80881	10.2468	38.3231
					-4.8008	0.680414	0.720348							-4.8008	0.997467	3.27765							-4.8008	0.0209497	0.10076							-4.8008	9.43263	26.4962							-4.8008	10.0783	37.888
					-4.79279	0.668263	0.707057							-4.79279	0.979183	3.22023							-4.79279	0.0207626	0.1							-4.79279	9.27607	26.139							-4.79279	9.91233	37.4549
					-4.78478	0.65633	0.694005							-4.78478	0.961226	3.1638							-4.78478	0.0205789	0.0992548							-4.78478	9.12184	25.7849							-4.78478	9.74875	37.0238
					-4.77678	0.644613	0.681187							-4.77678	0.943591	3.10833							-4.77678	0.0203986	0.0985229							-4.77678	8.96992	25.4339							-4.77678	9.58758	36.5947
					-4.76877	0.633107	0.668601							-4.76877	0.926272	3.05381							-4.76877	0.0202215	0.0978044							-4.76877	8.82028	25.0862							-4.76877	9.42879	36.1677
					-4.76076	0.621809	0.656242							-4.76076	0.909264	3.00023							-4.76076	0.0200477	0.097099							-4.76076	8.6729	24.7416							-4.76076	9.27236	35.7429
					-4.75275	0.610715	0.644105							-4.75275	0.892561	2.94756							-4.75275	0.0198771	0.0964065							-4.75275	8.52774	24.4002							-4.75275	9.11827	35.3204
					-4.74474	0.599821	0.632187							-4.74474	0.876157	2.89581							-4.74474	0.0197096	0.0957266							-4.74474	8.38479	24.062							-4.74474	8.96647	34.9001
					-4.73674	0.589123	0.620485							-4.73674	0.860048	2.84495							-4.73674	0.0195451	0.0950592							-4.73674	8.24401	23.727							-4.73674	8.81696	34.4822
					-4.72873	0.578619	0.608993							-4.72873	0.844228	2.79496							-4.72873	0.0193837	0.0944039							-4.72873	8.10538	23.3953							-4.72873	8.6697	34.0666
					-4.72072	0.568305	0.597709							-4.72072	0.828692	2.74584							-4.72072	0.0192252	0.0937606							-4.72072	7.96888	23.0668							-4.72072	8.52466	33.6535
					-4.71271	0.558177	0.586628							-4.71271	0.813435	2.69757							-4.71271	0.0190696	0.093129							-4.71271	7.83448	22.7415							-4.71271	8.38183	33.2429
					-4.7047	0.548232	0.575748							-4.7047	0.798452	2.65013							-4.7047	0.0189168	0.0925089							-4.7047	7.70215	22.4195							-4.7047	8.24117	32.8347
					-4.6967	0.538467	0.565064							-4.6967	0.783739	2.60351							-4.6967	0.0187668	0.0919002							-4.6967	7.57186	22.1008							-4.6967	8.10267	32.4292
					-4.68869	0.528878	0.554573							-4.68869	0.769291	2.55771							-4.68869	0.0186196	0.0913026							-4.68869	7.4436	21.7853							-4.68869	7.96628	32.0263
					-4.68068	0.519463	0.544271							-4.68068	0.755102	2.51269							-4.68068	0.018475	0.0907159							-4.68068	7.31734	21.4731							-4.68068	7.83199	31.626
					-4.67267	0.510218	0.534156							-4.67267	0.741168	2.46846							-4.67267	0.0183331	0.0901399							-4.67267	7.19305	21.1642							-4.67267	7.69978	31.2285
					-4.66466	0.50114	0.524223							-4.66466	0.727485	2.425							-4.66466	0.0181938	0.0895745							-4.66466	7.0707	20.8586							-4.66466	7.56961	30.8337
					-4.65666	0.492227	0.51447							-4.65666	0.714049	2.38229							-4.65666	0.0180571	0.0890193							-4.65666	6.95028	20.5562							-4.65666	7.44146	30.4417
					-4.64865	0.483474	0.504893							-4.64865	0.700854	2.34033							-4.64865	0.0179228	0.0884743							-4.64865	6.83175	20.257							-4.64865	7.3153	30.0524
					-4.64064	0.474881	0.49549							-4.64064	0.687898	2.2991							-4.64064	0.017791	0.0879393							-4.64064	6.71509	19.9612							-4.64064	7.19112	29.6661
					-4.63263	0.466442	0.486256							-4.63263	0.675174	2.25859							-4.63263	0.0176616	0.087414							-4.63263	6.60028	19.6686							-4.63263	7.06888	29.2826
					-4.62462	0.458157	0.47719							-4.62462	0.66268	2.21879							-4.62462	0.0175345	0.0868983							-4.62462	6.48729	19.3793							-4.62462	6.94856	28.9021
					-4.61662	0.450022	0.468287							-4.61662	0.650411	2.17968							-4.61662	0.0174098	0.086392							-4.61662	6.3761	19.0932							-4.61662	6.83013	28.5245
					-4.60861	0.442033	0.459546							-4.60861	0.638363	2.14126							-4.60861	0.0172873	0.085895							-4.60861	6.26669	18.8103							-4.60861	6.71357	28.1498
					-4.6006	0.43419	0.450963							-4.6006	0.626533	2.10351							-4.6006	0.0171671	0.085407							-4.6006	6.15902	18.5307							-4.6006	6.59886	27.7782
					-4.59259	0.426489	0.442535							-4.59259	0.614916	2.06642							-4.59259	0.0170491	0.084928							-4.59259	6.05308	18.2543							-4.59259	6.48598	27.4096
					-4.58458	0.418927	0.43426							-4.58458	0.603509	2.02998							-4.58458	0.0169333	0.0844577							-4.58458	5.94884	17.9812							-4.58458	6.37488	27.0441
					-4.57658	0.411502	0.426135							-4.57658	0.592307	1.99418							-4.57658	0.0168195	0.083996							-4.57658	5.84629	17.7112							-4.57658	6.26556	26.6816
					-4.56857	0.404212	0.418156							-4.56857	0.581308	1.95901							-4.56857	0.0167079	0.0835427							-4.56857	5.74538	17.4445							-4.56857	6.15799	26.3223
					-4.56056	0.397054	0.410323							-4.56056	0.570507	1.92445							-4.56056	0.0165982	0.0830977							-4.56056	5.64612	17.1809							-4.56056	6.05215	25.9661
					-4.55255	0.390026	0.402631							-4.55255	0.559901	1.89051							-4.55255	0.0164906	0.0826608							-4.55255	5.54846	16.9205							-4.55255	5.948	25.613
					-4.54454	0.383125	0.395079							-4.54454	0.549487	1.85716							-4.54454	0.016385	0.082232							-4.54454	5.45238	16.6633							-4.54454	5.84553	25.2631
					-4.53654	0.37635	0.387663							-4.53654	0.539261	1.8244							-4.53654	0.0162812	0.0818109							-4.53654	5.35788	16.4092							-4.53654	5.74472	24.9163
					-4.52853	0.369697	0.380382							-4.52853	0.52922	1.79221							-4.52853	0.0161794	0.0813975							-4.52853	5.26491	16.1582							-4.52853	5.64554	24.5728
					-4.52052	0.363165	0.373233							-4.52052	0.51936	1.7606							-4.52052	0.0160794	0.0809917							-4.52052	5.17347	15.9104							-4.52052	5.54797	24.2324
					-4.51251	0.356751	0.366214							-4.51251	0.509678	1.72954							-4.51251	0.0159813	0.0805933							-4.51251	5.08353	15.6656							-4.51251	5.45198	23.8953
					-4.5045	0.350454	0.359322							-4.5045	0.500172	1.69903							-4.5045	0.015885	0.0802021							-4.5045	4.99506	15.4239							-4.5045	5.35756	23.5614
					-4.4965	0.344271	0.352554							-4.4965	0.490837	1.66906							-4.4965	0.0157904	0.0798182							-4.4965	4.90805	15.1853							-4.4965	5.26468	23.2308
					-4.48849	0.338201	0.34591							-4.48849	0.481672	1.63962							-4.48849	0.0156975	0.0794412							-4.48849	4.82247	14.9498							-4.48849	5.17332	22.9034
					-4.48048	0.33224	0.339386							-4.48048	0.472672	1.6107							-4.48048	0.0156063	0.0790711							-4.48048	4.73831	14.7172							-4.48048	5.08346	22.5792
					-4.47247	0.326388	0.332981							-4.47247	0.463835	1.58229							-4.47247	0.0155168	0.0787077							-4.47247	4.65554	14.4877							-4.47247	4.99507	22.2583
					-4.46446	0.320642	0.326691							-4.46446	0.455158	1.55438							-4.46446	0.015429	0.078351							-4.46446	4.57414	14.2612							-4.46446	4.90814	21.9407
					-4.45646	0.315	0.320516							-4.45646	0.446638	1.52697							-4.45646	0.0153427	0.0780009							-4.45646	4.49409	14.0376							-4.45646	4.82264	21.6263
					-4.44845	0.309461	0.314453							-4.44845	0.438272	1.50004							-4.44845	0.015258	0.0776571							-4.44845	4.41538	13.817							-4.44845	4.73855	21.3152
					-4.44044	0.304023	0.3085							-4.44044	0.430057	1.4736							-4.44044	0.0151749	0.0773195							-4.44044	4.33798	13.5993							-4.44044	4.65585	21.0074
					-4.43243	0.298683	0.302655							-4.43243	0.421992	1.44762							-4.43243	0.0150933	0.0769882							-4.43243	4.26187	13.3845							-4.43243	4.57453	20.7029
					-4.42442	0.29344	0.296916							-4.42442	0.414072	1.4221							-4.42442	0.0150131	0.0766629							-4.42442	4.18703	13.1726							-4.42442	4.49455	20.4016
					-4.41642	0.288292	0.291282							-4.41642	0.406296	1.39704							-4.41642	0.0149345	0.0763435							-4.41642	4.11344	12.9635							-4.41642	4.41591	20.1036
					-4.40841	0.283238	0.285749							-4.40841	0.398661	1.37242							-4.40841	0.0148573	0.07603							-4.40841	4.04109	12.7573							-4.40841	4.33858	19.8089
					-4.4004	0.278276	0.280317							-4.4004	0.391164	1.34824							-4.4004	0.0147814	0.0757222							-4.4004	3.96996	12.5539							-4.4004	4.26254	19.5174
					-4.39239	0.273404	0.274984							-4.39239	0.383804	1.32449							-4.39239	0.014707	0.0754201							-4.39239	3.90002	12.3533							-4.39239	4.18777	19.2292
					-4.38438	0.268621	0.269748							-4.38438	0.376576	1.30116							-4.38438	0.0146339	0.0751234							-4.38438	3.83126	12.1555							-4.38438	4.11425	18.9442
					-4.37638	0.263924	0.264607							-4.37638	0.36948	1.27825							-4.37638	0.0145622	0.0748322							-4.37638	3.76366	11.9604							-4.37638	4.04197	18.6625
					-4.36837	0.259313	0.259559							-4.36837	0.362512	1.25574							-4.36837	0.0144918	0.0745462							-4.36837	3.69721	11.768							-4.36837	3.9709	18.384
					-4.36036	0.254786	0.254603							-4.36036	0.35567	1.23364							-4.36036	0.0144226	0.0742655							-4.36036	3.63188	11.5784							-4.36036	3.90102	18.1088
					-4.35235	0.250341	0.249737							-4.35235	0.348953	1.21193							-4.35235	0.0143548	0.07399							-4.35235	3.56765	11.3913							-4.35235	3.83233	17.8367
					-4.34434	0.245976	0.24496							-4.34434	0.342358	1.19061							-4.34434	0.0142881	0.0737194							-4.34434	3.50452	11.207							-4.34434	3.76479	17.5679
					-4.33634	0.241692	0.240269							-4.33634	0.335882	1.16967							-4.33634	0.0142227	0.0734538							-4.33634	3.44246	11.0252							-4.33634	3.69839	17.3023
					-4.32833	0.237485	0.235664							-4.32833	0.329523	1.14911							-4.32833	0.0141585	0.0731931							-4.32833	3.38145	10.8461							-4.32833	3.63312	17.0398
					-4.32032	0.233354	0.231142							-4.32032	0.32328	1.12891							-4.32032	0.0140954	0.0729371							-4.32032	3.32149	10.6695							-4.32032	3.56896	16.7805
					-4.31231	0.229299	0.226703							-4.31231	0.317151	1.10907							-4.31231	0.0140335	0.0726858							-4.31231	3.26255	10.4955							-4.31231	3.50588	16.5244
					-4.3043	0.225318	0.222344							-4.3043	0.311132	1.08958							-4.3043	0.0139728	0.0724391							-4.3043	3.20461	10.324							-4.3043	3.44388	16.2714
					-4.2963	0.221409	0.218064							-4.2963	0.305223	1.07045							-4.2963	0.0139131	0.0721969							-4.2963	3.14767	10.1549							-4.2963	3.38293	16.0216
					-4.28829	0.217571	0.213863							-4.28829	0.299421	1.05166							-4.28829	0.0138546	0.0719591							-4.28829	3.0917	9.98838							-4.28829	3.32302	15.7748
					-4.28028	0.213803	0.209738							-4.28028	0.293725	1.0332							-4.28028	0.0137971	0.0717257							-4.28028	3.03669	9.82427							-4.28028	3.26413	15.5312
					-4.27227	0.210103	0.205687							-4.27227	0.288132	1.01508							-4.27227	0.0137406	0.0714965							-4.27227	2.98262	9.66257							-4.27227	3.20625	15.2906
					-4.26426	0.206471	0.201711							-4.26426	0.28264	0.997275							-4.26426	0.0136852	0.0712715							-4.26426	2.92949	9.50326							-4.26426	3.14936	15.0531
					-4.25626	0.202905	0.197807							-4.25626	0.277248	0.979793							-4.25626	0.0136308	0.0710506							-4.25626	2.87727	9.34631							-4.25626	3.09344	14.8186
					-4.24825	0.199404	0.193974							-4.24825	0.271954	0.962624							-4.24825	0.0135774	0.0708338							-4.24825	2.82594	9.1917							-4.24825	3.03849	14.5872
					-4.24024	0.195966	0.19021							-4.24024	0.266757	0.945764							-4.24024	0.013525	0.0706209							-4.24024	2.77551	9.0394							-4.24024	2.98447	14.3587
					-4.23223	0.192591	0.186515							-4.23223	0.261653	0.929206							-4.23223	0.0134735	0.0704119							-4.23223	2.72594	8.88938							-4.23223	2.93138	14.1332
					-4.22422	0.189278	0.182888							-4.22422	0.256643	0.912945							-4.22422	0.0134229	0.0702067							-4.22422	2.67723	8.74162							-4.22422	2.87921	13.9107
					-4.21622	0.186025	0.179326							-4.21622	0.251723	0.896975							-4.21622	0.0133733	0.0700053							-4.21622	2.62936	8.5961							-4.21622	2.82794	13.6912
					-4.20821	0.182831	0.175829							-4.20821	0.246893	0.881293							-4.20821	0.0133246	0.0698075							-4.20821	2.58232	8.45278							-4.20821	2.77755	13.4745
					-4.2002	0.179695	0.172396							-4.2002	0.242151	0.865892							-4.2002	0.0132768	0.0696134							-4.2002	2.5361	8.31164							-4.2002	2.72803	13.2608
					-4.19219	0.176616	0.169025							-4.19219	0.237495	0.850768							-4.19219	0.0132299	0.0694228							-4.19219	2.49067	8.17266							-4.19219	2.67936	13.0499
					-4.18418	0.173594	0.165716							-4.18418	0.232924	0.835916							-4.18418	0.0131838	0.0692357							-4.18418	2.44604	8.0358							-4.18418	2.63154	12.8419
					-4.17618	0.170626	0.162467							-4.17618	0.228435	0.821331							-4.17618	0.0131385	0.069052							-4.17618	2.40218	7.90105							-4.17618	2.58454	12.6367
					-4.16817	0.167713	0.159277							-4.16817	0.224029	0.807008							-4.16817	0.0130941	0.0688716							-4.16817	2.35909	7.76838							-4.16817	2.53836	12.4343
					-4.16016	0.164852	0.156145							-4.16016	0.219702	0.792943							-4.16016	0.0130505	0.0686946							-4.16016	2.31674	7.63775							-4.16016	2.49298	12.2347
					-4.15215	0.162044	0.153071							-4.15215	0.215454	0.779131							-4.15215	0.0130077	0.0685208							-4.15215	2.27514	7.50916							-4.15215	2.44839	12.0379
					-4.14414	0.159287	0.150052							-4.14414	0.211284	0.765568							-4.14414	0.0129657	0.0683501							-4.14414	2.23426	7.38256							-4.14414	2.40457	11.8438
					-4.13614	0.15658	0.147088							-4.13614	0.207189	0.752248							-4.13614	0.0129244	0.0681826							-4.13614	2.19409	7.25794							-4.13614	2.36152	11.6524
					-4.12813	0.153922	0.144178							-4.12813	0.203169	0.739169							-4.12813	0.0128839	0.0680182							-4.12813	2.15462	7.13527							-4.12813	2.31921	11.4637
					-4.12012	0.151313	0.141321							-4.12012	0.199222	0.726325							-4.12012	0.0128442	0.0678567							-4.12012	2.11585	7.01452							-4.12012	2.27765	11.2776
					-4.11211	0.148751	0.138516							-4.11211	0.195346	0.713713							-4.11211	0.0128051	0.0676982							-4.11211	2.07775	6.89567							-4.11211	2.2368	11.0942
					-4.1041	0.146236	0.135763							-4.1041	0.191541	0.701328							-4.1041	0.0127668	0.0675426							-4.1041	2.04032	6.7787							-4.1041	2.19667	10.9134
					-4.0961	0.143767	0.133059							-4.0961	0.187806	0.689166							-4.0961	0.0127292	0.0673898							-4.0961	2.00355	6.66358							-4.0961	2.15724	10.7352
					-4.08809	0.141343	0.130405							-4.08809	0.184138	0.677223							-4.08809	0.0126922	0.0672398							-4.08809	1.96742	6.55029							-4.08809	2.11851	10.5596
					-4.08008	0.138963	0.127799							-4.08008	0.180537	0.665496							-4.08008	0.012656	0.0670926							-4.08008	1.93192	6.4388							-4.08008	2.08044	10.3865
					-4.07207	0.136626	0.12524							-4.07207	0.177002	0.653981							-4.07207	0.0126204	0.0669481							-4.07207	1.89705	6.32908							-4.07207	2.04305	10.2159
					-4.06406	0.134332	0.122729							-4.06406	0.173531	0.642673							-4.06406	0.0125854	0.0668062							-4.06406	1.86279	6.22112							-4.06406	2.00631	10.0478
					-4.05606	0.13208	0.120263							-4.05606	0.170123	0.631569							-4.05606	0.0125511	0.0666668							-4.05606	1.82914	6.11489							-4.05606	1.97022	9.88212
					-4.04805	0.129869	0.117841							-4.04805	0.166777	0.620666							-4.04805	0.0125174	0.0665301							-4.04805	1.79607	6.01037							-4.04805	1.93475	9.71889
					-4.04004	0.127698	0.115464							-4.04004	0.163493	0.60996							-4.04004	0.0124844	0.0663958							-4.04004	1.76359	5.90753							-4.04004	1.89992	9.55807
					-4.03203	0.125567	0.113131							-4.03203	0.160268	0.599447							-4.03203	0.0124519	0.066264							-4.03203	1.73169	5.80635							-4.03203	1.86569	9.39964
					-4.02402	0.123474	0.110839							-4.02402	0.157101	0.589124							-4.02402	0.01242	0.0661346							-4.02402	1.70034	5.70681							-4.02402	1.83207	9.24355
					-4.01602	0.12142	0.10859							-4.01602	0.153993	0.578987							-4.01602	0.0123887	0.0660075							-4.01602	1.66955	5.60887							-4.01602	1.79903	9.08979
					-4.00801	0.119403	0.106382							-4.00801	0.150941	0.569034							-4.00801	0.012358	0.0658828							-4.00801	1.6393	5.51253							-4.00801	1.76658	8.93834
					-4	0.117423	0.104214							-4	0.147944	0.55926							-4	0.0123279	0.0657603							-4	1.60959	5.41776							-4	1.73471	8.78916
[truncated: 3 more columns]
