# Supplementary material for: Ligand efficacy modulates conformational dynamics of the µ-opioid receptor
Source: Nature. 2024 Apr 10;629(8011):474–80. doi: 10.1038/s41586-024-07295-2 (PMC11078757; doi:10.1038/s41586-024-07295-2)
Supplement: Supplementary file 9 — Source Data Extended Data Fig. 3 [file 41586_2024_7295_MOESM9_ESM.xlsx]

## Sheet: Extended Data Fig3g
	FRET
Distance (Å)	Cy3/Cy5	Cy3/Cy7
1	1	1
2	1	1
3	1	1
4	1	1
5	1	1
6	1	1
7	1	1
8	1	0.9999
9	1	0.9999
10	1	0.9998
11	0.9999	0.9996
12	0.9999	0.9993
13	0.9998	0.9988
14	0.9997	0.9982
15	0.9996	0.9972
16	0.9994	0.9959
17	0.9991	0.9941
18	0.9988	0.9918
19	0.9983	0.9886
20	0.9977	0.9846
21	0.9969	0.9795
22	0.9959	0.9731
23	0.9947	0.9651
24	0.9931	0.9554
25	0.9913	0.9437
26	0.989	0.9299
27	0.9862	0.9136
28	0.9829	0.8947
29	0.979	0.8732
30	0.9743	0.8489
31	0.9689	0.8219
32	0.9627	0.7923
33	0.9554	0.7603
34	0.9471	0.7261
35	0.9377	0.6902
36	0.9271	0.653
37	0.9152	0.6149
38	0.9019	0.5763
39	0.8872	0.5379
40	0.8711	0.5
41	0.8535	0.463
42	0.8345	0.4273
43	0.8141	0.3932
44	0.7923	0.3608
45	0.7692	0.3303
46	0.745	0.3018
47	0.7197	0.2754
48	0.6936	0.2509
49	0.6667	0.2284
50	0.6392	0.2077
51	0.6114	0.1888
52	0.5833	0.1716
53	0.5553	0.156
54	0.5275	0.1418
55	0.5	0.1289
56	0.473	0.1172
57	0.4466	0.1067
58	0.421	0.0971
59	0.3962	0.0885
60	0.3724	0.0807
61	0.3495	0.0736
62	0.3277	0.0673
63	0.3069	0.0615
64	0.2871	0.0563
65	0.2685	0.0515
66	0.2509	0.0472
67	0.2343	0.0433
68	0.2187	0.0398
69	0.2041	0.0366
70	0.1905	0.0336
71	0.1777	0.031
72	0.1658	0.0286
73	0.1546	0.0264
74	0.1443	0.0243
75	0.1346	0.0225
76	0.1256	0.0208
77	0.1172	0.0193
78	0.1095	0.0179
79	0.1022	0.0166
80	0.0955	0.0154
81	0.0893	0.0143
82	0.0835	0.0133
83	0.0781	0.0124
84	0.073	0.0115
85	0.0684	0.0107
86	0.064	0.01
87	0.06	0.0094
88	0.0563	0.0087
89	0.0528	0.0082
90	0.0495	0.0076
91	0.0465	0.0072
92	0.0437	0.0067
93	0.041	0.0063
94	0.0386	0.0059
95	0.0363	0.0055
96	0.0342	0.0052
97	0.0322	0.0049
98	0.0303	0.0046
99	0.0286	0.0043
100	0.0269	0.0041

## Sheet: Extended Data Fig3h
	Intensity (a.u.)
Field (mT)	HO-1427	µOR∆7-R182C/R276C + HO-1427	µOR∆7 + HO-1427
329.688	60.0334	130.134	89.1003
329.691	61.3337	133.267	89.8013
329.694	53.3667	125.5	88.2329
329.697	56.8997	110.967	72.033
329.7	51.9336	117.667	64.1665
329.703	55.1001	123.132	62.3005
329.706	49.3003	120.7	73.4995
329.709	41.3	121.333	75.166
329.711	33	126.7	83.8665
329.714	27.4334	113.666	85.4656
329.717	27.4002	101.534	76.6677
329.72	20.033	97.7659	74.8003
329.723	13.0335	97.7004	72.7002
329.726	11.1323	110.835	76.2339
329.729	13.6663	106.634	77.0662
329.732	10.4998	101	77.6997
329.735	12.6335	98.5666	82.6333
329.738	3.19897	91.2334	101.001
329.741	3.56641	102.565	106.8
329.743	-1.40039	107.233	105.5
329.746	-3.66724	122.666	101.9
329.749	-0.43359	124.933	93.8672
329.752	5.53247	116.166	102.533
329.755	10.8669	121.066	104.833
329.758	13.7002	124.033	111.067
329.761	10.7007	128.8	114.666
329.764	22.2661	119.966	108.733
329.767	13.4663	109.634	124.1
329.77	10.1331	107.6	124.399
329.773	13.4334	104.733	126.966
329.775	3.63306	102.034	120.601
329.778	1.33472	110.267	128.333
329.781	4.4668	111	126.9
329.784	7.1665	118.233	122.666
329.787	17.2	117.233	123.367
329.79	26.0005	116.434	123.334
329.793	25.4653	114.8	124.2
329.796	28.166	123.599	115.6
329.799	29.5669	131.633	118.6
329.802	44.3003	133.366	117.166
329.805	50.5007	130.266	106.699
329.807	59.6995	128.333	104.833
329.81	68.3665	131.733	95.5002
329.813	75.7669	129.167	93.667
329.816	61.2002	127	91.3325
329.819	64.6333	133.499	92.4331
329.822	58.8997	138.467	95.1995
329.825	67.9995	130.267	102.333
329.828	67.0991	131.801	91.5999
329.831	66.1335	123.267	82.6323
329.834	71.1667	127.8	81.0989
329.837	80.2669	132.567	78.9336
329.839	70.2327	132.899	94.8333
329.842	62.0007	133.299	96.9668
329.845	70.8328	146.033	95.2669
329.848	56.6335	149.233	93.7331
329.851	50.3005	163.7	88.9331
329.854	61.9329	162.733	89.6003
329.857	63.5337	150.133	93.2669
329.86	71.5671	149.3	97.967
329.863	72.2009	149.667	99.8999
329.866	90.6328	143.733	96.6667
329.869	92.0671	140.301	101.768
329.871	91.6665	125.901	122.033
329.874	85.6677	118.266	125.066
329.877	70.3328	131.767	120.533
329.88	69.333	131.834	111.3
329.883	75.1335	129.2	99.9326
329.886	68.7331	136.367	100.4
329.889	66.6333	127.267	101.633
329.892	62.7002	124.8	89.6323
329.895	58.9004	138.2	82.8008
329.898	52.7327	148.167	84.1331
329.901	46.9678	146.999	83.9668
329.903	44.6335	134.401	87.4336
329.906	47.2996	132.133	104.333
329.909	47.7671	123.4	113.234
329.912	48.9336	135.967	107.5
329.915	43.5999	139.366	99.6667
329.918	32.6338	138.033	83.4343
329.921	28.8994	131.034	85.366
329.924	31.3997	120.934	86.5332
329.927	29.1997	122.801	89.168
329.93	25.5	122.734	78.6665
329.933	26.3335	129.3	81.2336
329.935	20.7998	139.066	81.2998
329.938	12.4668	145.5	82.3
329.941	3.49927	152.767	82.6663
329.944	-9.40015	156.399	90.6658
329.947	-8.76685	154.601	102.334
329.95	2.56592	158.767	99.366
329.953	16.8662	155.901	98.8662
329.956	23.7332	162.6	101.133
329.959	30.2002	164.267	116
329.962	28.366	163.667	107.3
329.965	40.2004	165.9	97.366
329.967	50.8992	170.867	106.334
329.97	51.6335	165.233	120.5
329.973	39.5335	170.7	114.565
329.976	43.0325	163.6	108.166
329.979	41.9346	154.033	100.032
329.982	43.0662	166.233	97.4668
329.985	49.8328	161.733	95.4336
329.988	54.3672	162.134	97.2664
329.991	55.5327	169.2	116.899
329.994	57.5002	184.167	103.967
329.997	48.8328	183.834	107.399
329.999	42.4673	186	103.4
330.002	39.5337	202.067	94.0994
330.005	62.1997	204.632	90.5996
330.008	80.5996	206.9	74.8003
330.011	90.9326	199.1	65.4665
330.014	94.8667	199.567	67.4993
330.017	87.5349	186.933	68.0002
330.02	89.168	166.467	72.4329
330.023	93.7336	158	75.2002
330.026	93.6001	157.167	75.5664
330.029	84.8997	151.3	81.8662
330.031	76.3989	143.701	88.0005
330.034	83.8667	138.1	89.1331
330.037	88.7334	133.9	92.9343
330.04	91.2	130.766	106.1
330.043	97.467	130.766	94.1001
330.046	96.1335	127.533	88.5674
330.049	89.3333	125.7	84.0999
330.052	96.9665	130.568	75.2671
330.055	84.1675	132.533	67.5994
330.058	76.5337	129.767	69.9011
330.061	71.3005	120.866	87.1672
330.063	71.5999	119.267	92.3674
330.066	73.4665	126.801	96.667
330.069	79.7336	126.7	113.4
330.072	71.5	128.433	113.134
330.075	64.4665	135.167	114.633
330.078	59.9001	139.034	122.967
330.081	52.5337	132.5	125.801
330.084	60.1008	122.533	113.133
330.087	63.5337	110.5	114.9
330.09	63.8332	105.832	100.799
330.092	69.8672	103.6	101.634
330.095	57.3005	111.367	99.667
330.098	41	112.033	105.166
330.101	29.9336	123.4	117.067
330.104	22.1333	119.833	122.6
330.107	21.6665	121	128.134
330.11	15.6672	116.801	130.833
330.113	20.4666	113.666	131.4
330.116	23.9998	113.767	128.066
330.119	24.8665	103.733	111.433
330.122	23.6001	107.634	111.366
330.125	24.1665	119.5	109.067
330.127	24.4338	124.133	106
330.13	19.6997	134.066	107.133
330.133	31.9341	132.833	105.934
330.136	27.9663	135.467	99.6992
330.139	25.4998	139.533	105.233
330.142	27.9997	138.067	100.4
330.145	41.1338	140.167	102.366
330.148	50.7668	140.167	103.967
330.151	52.3669	136.733	101.333
330.154	52.2329	142.9	103.634
330.156	44.6675	140.533	110.301
330.159	42.633	138.999	120.366
330.162	45.9658	133.5	120.701
330.165	53.5664	134.3	116.6
330.168	63.967	124.434	110.999
330.171	65.5659	128.633	93.3999
330.174	64.1667	138.667	81.7669
330.177	66.4001	135.4	81.1672
330.18	78.1335	130.134	71.9663
330.183	95.3674	129.5	73.3667
330.186	99.1335	131.901	72.7334
330.189	105.2	138.767	83.5005
330.191	102.7	131.033	95.5669
330.194	105.267	142.833	93.3008
330.197	107.466	144.133	98.833
330.2	115.433	146.567	99.667
330.203	116.566	140.301	98.2322
330.206	113.034	140.233	103.4
330.209	113.533	135.866	97.467
330.212	109.234	129	93.4338
330.215	111.4	125.9	82.0337
330.218	111.967	120.334	85.3337
330.22	114.334	107.3	85.0666
330.223	119.434	113.634	76.0662
330.226	104.066	121.566	81.2336
330.229	95.2336	123.367	86.8342
330.232	94.5664	121.033	81.8672
330.235	97.3003	123.167	85.0664
330.238	87.967	126.733	89.1987
330.241	89.6663	131.366	103.4
330.244	79.6333	134.266	111.3
330.247	76.2331	134.8	103.666
330.25	87.5664	144	105.5
330.252	102.732	142.634	104.634
330.255	105.767	131.167	103.999
330.258	104.134	125.967	95.8999
330.261	112.833	123.667	92.867
330.264	111.233	124.267	88.8337
330.267	112.633	116.934	86.0335
330.27	117.834	119.467	78.4663
330.273	111.9	111.067	84.333
330.276	117.1	112.8	73.7664
330.279	116.8	106.801	68.6333
330.282	115.1	107.967	79.6001
330.284	122.232	112.733	80.7
330.287	112.466	107.4	84.4334
330.29	109.133	90.8328	91.3337
330.293	104.566	97.5005	93.6006
330.296	110.333	90.2661	91.8999
330.299	98.2661	92.4998	91.634
330.302	87.666	90.2666	91.4998
330.305	80.4334	106.9	96.1667
330.308	81.834	117.166	86.8667
330.311	83.4661	125.433	86.9673
330.314	83.0339	127.833	86.3672
330.317	85.5002	123.867	89.4673
330.319	87.9341	129.8	85.7329
330.322	87.6003	141.533	94.7007
330.325	84.2005	142.133	102.066
330.328	90.7334	138.3	113.734
330.331	91.4009	138.4	116.533
330.334	101.567	137.567	124.433
330.337	92.0335	130.066	132.166
330.34	80.5325	123.7	136.966
330.343	85.6665	124.8	139.799
330.346	85.5669	123.166	133.232
330.348	89.9665	118.5	136.633
330.351	78.0999	126.366	140.833
330.354	81.6003	128	143.2
330.357	83.2336	115.866	149.866
330.36	74.666	125.967	140.433
330.363	65.9006	135.001	143.033
330.366	77.5666	141.3	129.467
330.369	86.4334	144.3	130.667
330.372	92.5332	141.466	124.533
330.375	88.1343	140.835	123.866
330.378	86.8	134.1	139.666
330.38	82.4001	126.699	138.234
330.383	81.8999	132.367	139.833
330.386	66.3337	144.833	140.766
330.389	57.9331	163.533	141.099
330.392	62.4333	161.734	146.766
330.395	65.3328	159.334	148.5
330.398	61.3342	172.7	148.432
330.401	63.1665	173.067	152.2
330.404	54.9336	164.333	147.833
330.407	59.6331	163.067	147.734
330.41	68.8677	164.533	152.734
330.412	72.8333	157.733	159.333
330.415	71.4331	149.534	143.233
330.418	79.4336	146	136.4
330.421	77.2996	149.034	129
330.424	72.5	149.633	118.967
330.427	76.2329	140.934	124.567
330.43	78.0669	136.767	124.634
330.433	86.8005	137.834	122.266
330.436	79.801	121	134.5
330.439	75.4998	116.7	144.167
330.442	71.8999	124.701	151.634
330.444	57.333	125.6	151.9
330.447	56.5337	122.9	143.068
330.45	52.9668	126.465	137.201
330.453	51.833	117.8	126.1
330.456	49.1672	121.767	122.5
330.459	47.1335	124.167	118.7
330.462	47.033	116.599	111.866
330.465	50.4001	107.9	105.299
330.468	54.5669	114.3	93.7998
330.471	48.3332	113.867	100.166
330.474	60.2993	122.634	106
330.476	74.4341	125.934	115.267
330.479	74.9333	124.233	125.5
330.482	70.834	129.4	126.367
330.485	66.3679	126.967	129.266
330.488	65.033	122.066	134.1
330.491	65.7331	120.533	140.633
330.494	72.3669	112	138.432
330.497	60.7668	103.2	131.667
330.5	59.2998	101	147.899
330.503	68.0662	105.999	145.266
330.506	61.6668	102.533	128.967
330.508	61.9668	111.967	126.566
330.511	67.4658	110.8	131.134
330.514	69.7673	119.367	123.333
330.517	71.1331	122.7	125.834
330.52	76.5659	115.834	129.134
330.523	74.6006	111.866	127.468
330.526	68.2993	137.8	123.867
330.529	60.1672	137.734	118.8
330.532	69.1335	132.734	106.267
330.535	60.8674	134.333	90.5334
330.538	67.666	138	85.134
330.54	74.2324	148.799	95.667
330.543	81.7673	156.8	108.166
330.546	98.4666	154.566	104.8
330.549	99.7339	154.933	99.7661
330.552	99.5012	153.567	96.7993
330.555	102.632	159.833	106.266
330.558	113.034	153.633	124.199
330.561	100.867	135.967	125.434
330.564	88.8342	124.435	115.666
330.567	69.6992	117.533	121.733
330.57	62.8662	120.667	134.265
330.572	57.7678	129.766	138.967
330.575	68.2659	132.5	142.134
330.578	75.1331	126.533	141.266
330.581	84.6338	126.068	141.767
330.584	83.0674	126.066	131.133
330.587	74.6001	132.901	122.6
330.59	68.1672	140.999	117.666
330.593	58.3337	129.267	115.266
330.596	56.833	115.5	121.501
330.599	52.5327	122.866	112.534
330.602	46.3662	124.101	113.1
330.604	42.3669	116.533	121.467
330.607	40.033	119.099	122.633
330.61	32.8669	108.366	113.934
330.613	52.1006	110.867	105.433
330.616	57.5664	113.633	98.7669
330.619	61.3667	123.833	89.7331
330.622	71.9341	119.366	92.2669
330.625	72.4656	112.567	89.7671
330.628	55.0996	105.3	88.7996
330.631	61.2324	107.433	94.6008
330.634	59.6668	120.933	107.2
330.636	55.1668	128.8	112.333
330.639	51.4338	125.267	113.9
330.642	58.0325	127.033	122.767
330.645	45.0664	128.933	132.933
330.648	43.1665	139.767	126.5
330.651	43.5002	146.2	115.634
330.654	33.7993	147	113.167
330.657	15.7998	131.633	100.4
330.66	7.39917	132.666	102.266
330.663	14.9668	126.834	97.7331
330.666	14.834	125.001	98.533
330.668	17.2664	120.667	104
330.671	23.9006	113.8	103.333
330.674	33.2664	110.134	104.167
330.677	34.5342	113.599	119.334
330.68	25.967	117.799	109.734
330.683	16.7659	141.433	102.532
330.686	15.9995	138.732	95.3662
330.689	20.4995	134.866	105.4
330.692	10.3667	137.099	114.867
330.695	6.43359	142.233	122.833
330.698	21.833	141.9	132.6
330.7	20.033	138.4	136.599
330.703	17.5996	133.4	130.267
330.706	6.90015	125.601	123.467
330.709	-1.49902	128.167	121.733
330.712	-2.03345	136.534	125.833
330.715	9.06641	139.534	124.2
330.718	11.9341	147.9	118.633
330.721	14.4671	153.167	112.632
330.724	21.0334	144.034	106.934
330.727	28.4002	144.034	111.5
330.73	30.3667	135.133	112.266
330.732	33.5671	127.634	110.6
330.735	37.1343	128.667	120.233
330.738	43.2002	134.101	126.167
330.741	49.2668	129.299	114.5
330.744	59.2004	125.299	118.433
330.747	62.4995	118	120.367
330.75	61.1328	123.768	121.866
330.753	68.2671	125.1	107.9
330.756	57.7666	121.267	91.6992
330.759	46.6677	129.399	70.3669
330.762	50.6663	138.833	67.6335
330.764	45.6663	130.834	55.1006
330.767	45.7664	139.166	62.4995
330.77	39.2993	138.499	61.5
330.773	51.8662	137.066	60.3669
330.776	60.3332	138.834	56.9665
330.779	57.4329	139.966	56.8994
330.782	51.7334	127.967	57.6663
330.785	51.3	143.7	58.5335
330.788	52.9004	148.7	71.6338
330.791	52.9665	139.667	75.3667
330.794	47.2673	138.766	70.1323
330.796	53.3997	141.5	63.9331
330.799	55.9333	150.167	68.9673
330.802	61.8999	154.9	72.1992
330.805	71.7993	148.499	56.2671
330.808	80.9663	139.134	54.5
330.811	81.0666	132.4	55.3003
330.814	75.6665	127.467	59.6338
330.817	70.2339	132.5	60.1663
330.82	65.033	148.232	65.8662
330.823	63.5	135.833	70.667
330.826	70.7659	133.133	69.6338
330.828	75.3667	147.132	63.2991
330.831	85.533	138.667	64.9333
330.834	87.3994	147.699	60.0669
330.837	82.9668	147.8	53.3
330.84	88.0325	148.067	50.6663
330.843	91.0667	140.067	55.8999
330.846	95.833	135.033	58.1328
330.849	101	125.134	64.7004
330.852	105.133	139.333	65.8003
330.855	107.934	147	63.2
330.858	109.101	145.167	58.1338
330.86	109.732	147.367	71.2661
330.863	105.899	151.733	74.0002
330.866	104.233	153.534	75.2334
330.869	105.267	159.5	76.0335
330.872	85.5012	161.233	74.4334
330.875	77.467	160.6	72.834
330.878	81.4329	142.499	68.134
330.881	84.6668	144.6	71.2671
330.884	82.8	143.7	67.8005
330.887	81.4334	149.1	89.7
330.89	76.7334	151.467	87.667
330.892	72.7669	153.6	83.0332
330.895	67.5327	143.434	89.9663
330.898	67.3992	130.9	82.333
330.901	49.5669	129.832	85.8992
330.904	46.9336	119.7	87.2666
330.907	38.2998	128.067	91.0664
330.91	43.3657	120.833	91.2327
330.913	54.999	126.533	89.3994
330.916	59.6997	127.801	102.834
330.919	57.8328	133.701	112.632
330.922	55.8994	137.033	110.2
330.924	54.2336	145.634	120.967
330.927	52.8667	147.799	125.768
330.93	46.2329	143.267	107.9
330.933	45.2004	140.801	95.2007
330.936	42.1663	143.966	79.3003
330.939	25.5666	140.068	66.1665
330.942	22.6333	144	77.5332
330.945	32.7329	157.433	93.2012
330.948	27.1333	157.267	101.401
330.951	22.0332	147.434	87.3328
330.954	26.6333	144.833	83.1658
330.956	25.5998	147.233	73.9002
330.959	18.134	144.866	66.7334
330.962	24.4663	135.6	63.0332
330.965	38.7661	122.9	62.9331
330.968	33.8332	116.9	71.9329
330.971	41.867	124.699	67.1667
330.974	46.5339	121.333	60.2327
330.977	48.3008	105.567	56.8667
330.98	53.9661	104.167	53.0339
330.983	59.8992	103.734	62.1001
330.986	51.7	106.101	63.1001
330.988	42.8669	101.067	64.6665
330.991	31.4995	92.5335	48.7664
330.994	28.4009	92.9001	41.467
330.997	34.3669	103.966	53.2327
331	29.7336	100.634	51.3674
331.003	32.3997	100.8	49.8667
331.006	41.8665	92.1001	53.0667
331.009	41.9336	95.5342	58.2334
331.012	54.3665	105.2	61.3662
331.015	60.7002	101.2	58.9006
331.018	69.0999	100.167	54.4665
331.02	66.5339	95.801	52.9324
331.023	55.1658	90.3333	59.9001
331.026	46.0664	97.7344	63.467
331.029	33.0999	88.9998	59.0662
331.032	32.3669	86.2998	41.3003
331.035	28.7666	100.5	40.0994
331.038	31.167	99.3005	40.9331
331.041	32.4006	104.4	38.5667
331.044	29.7	104.999	40.1668
331.047	38.634	109.299	38.4995
331.05	46.3667	101.333	46.1668
331.052	46.6333	98.8003	53.2002
331.055	48.1672	112.299	48.4343
331.058	40.8013	113.832	57.5002
331.061	38.1675	109.466	58.2334
331.064	44.467	101.8	60.8999
331.067	61.3987	101.534	54.167
331.07	63.533	111.2	56.3674
331.073	64.5337	121.433	51.4329
331.076	57.4326	125.5	51.4333
331.079	61.1001	121.266	50.5662
331.082	49.3669	119.567	28.9671
331.084	45.3665	123.866	23.2004
331.087	42.0991	122.933	17.866
331.09	29.5662	128.834	22.4661
331.093	24.6997	133.1	30.6006
331.096	34.1001	114.766	29.467
331.099	33.6663	112.1	41.033
331.102	31	125.566	51.4333
331.105	30.1665	122.132	57.1665
331.108	25.5666	123.434	46.0999
331.111	22.9998	114.033	37.7332
331.114	13.5007	112.433	34.833
331.116	8.83276	109.934	36.7327
331.119	1.43311	108.3	33.3
331.122	-0.7002	104.066	28.0998
331.125	-2.19995	102.267	27.8665
331.128	-9.46655	97.3669	34.3672
331.131	4.16699	103.234	33.2004
331.134	3.53369	103.133	43.8335
331.137	17.9666	99.4678	41.0996
331.14	11.2996	91.6333	48.4668
331.143	6.1001	87.8987	42.2329
331.146	-0.26684	95.3665	35.5007
331.148	-1.40015	84.0671	45.6331
331.151	-0.33301	84.6667	54.3335
331.154	1.76636	82.1997	51.7
331.157	3.69971	89.3672	62.9665
331.16	6.20117	87.4998	72.9006
331.163	-14.0666	84.5666	73.0325
331.166	-3.99951	94.3667	68.8667
331.169	-2.26733	109.934	58.3003
331.172	4.56641	104.967	51.0664
331.175	-6.73315	114.333	56.7661
331.178	-1.03369	107.6	59.5667
331.18	10.2002	110.134	61.5005
331.183	-0.10034	119.334	61.1992
331.186	4.1665	119.6	70.9668
331.189	-7.33276	110.6	64.3342
331.192	1.43262	105.567	66.0337
331.195	-10.2329	114.9	76.4334
331.198	-14.1668	128.367	77.6331
331.201	-16.6672	122.634	78.6338
331.204	-16.2336	115.734	85.3005
331.207	-14.9661	116.667	86.1672
331.21	-10.9998	117.399	83.9998
331.212	-2.29956	118.133	94.3662
331.215	0.79956	117.633	98.4668
331.218	-1.4331	108.833	101.4
331.221	10.4998	97.2664	90.0666
331.224	12.2668	92.2998	93.6328
331.227	11.7666	97.5666	93.1008
331.23	19.5332	101.7	89.3335
331.233	16.7661	103.367	89.833
331.236	6.86621	100.866	88.5332
331.239	10.5669	92.0999	82.7329
331.242	1.19995	89.9998	81.8328
331.244	-3.63306	91.6333	88.9668
331.247	-2.60083	98.1343	84.8989
331.25	-8.46729	99.5002	87.8669
331.253	-13.0332	94.9334	84.9675
331.256	-19.5669	83.8667	92.9338
331.259	-16.2324	83.0329	80.3992
331.262	-5.03345	89.7998	74.9326
331.265	2.79981	94.7666	75.2673
331.268	-0.06714	94.8337	81.0327
331.271	-2.59912	89.4004	82.7669
331.274	0.90014	101.666	86.2336
331.276	5.39966	104.067	84.667
331.279	3.96704	104.933	87.1343
331.282	5.06665	100.768	79.5674
331.285	6.66651	92.2339	69.833
331.288	4.13281	85.499	74.7329
331.291	9.03418	78.4673	74.8335
331.294	10.9678	83.1665	79.5337
331.297	9.3335	87.3662	77.5666
331.3	7.03369	82.6006	68.2996
331.303	16.1331	80.9658	65.2671
331.306	15.467	79.8342	58.3669
331.308	0.40014	70.8335	44.2664
331.311	0.86621	76.7334	36.5996
331.314	-0.50025	76.7671	39.0002
331.317	-2.50024	68.1997	43.2004
331.32	12.2332	63.7341	35.7336
331.323	26.4663	48.3337	35.7666
331.326	28.3	54.9663	51.5
331.329	24.2668	48.9998	56.1997
331.332	15.7668	55.9331	58.4665
331.335	17.4666	74.0332	60.9333
331.338	23.833	87.3997	57.7002
331.34	12.2329	83.5	70.2007
331.343	19.9334	92.8003	64.7996
331.346	25.8332	88.1343	66.7666
331.349	19.667	90.467	80.9334
331.352	24.3332	94.0012	82.9663
331.355	13.0002	94.1667	83.2673
331.358	9.43335	100.567	87.9665
331.361	15.5005	101.734	79.7669
331.364	7.96655	88.5671	76.5335
331.367	18.7334	80.4331	63.8008
331.37	21.8337	78.1992	56.1321
331.372	7.23413	82.1335	61.7664
331.375	1.16699	95.4014	56.4001
331.378	3.80029	89.8997	63.9329
331.381	10.3672	89.7993	63.4673
331.384	22.2666	102.567	65.5337
331.387	21.8999	110.134	74.7998
331.39	44.3989	120	81.0325
331.393	59.7007	120.266	74.2009
331.396	68.4334	120.434	70.1331
331.399	53.0999	111.066	71.4001
331.402	40.9668	118.3	82.0674
331.404	30.0666	116.867	87.3003
331.407	36.6668	118.366	92.6658
331.41	37.2996	122.066	102.534
331.413	27.7334	136.501	98.8003
331.416	35.1323	128.567	104.333
331.419	33.1331	129.966	108.5
331.422	32.1008	136.367	109.066
331.425	33.7332	127.433	103.267
331.428	24.9006	128.4	96.3335
331.431	24.7334	121.2	85.7666
331.433	10.9331	126.866	85.6997
331.436	2.93359	115.434	78.2664
331.439	7.70142	120.6	75.0996
331.442	18.2676	121.7	81.3669
331.445	26.4668	134.501	82.3662
331.448	21.8337	138.533	92.2671
331.451	26.1006	132.433	89.0327
331.454	21.2661	127.967	75.5332
331.457	29.333	127.566	74.5002
331.46	26.8999	110.334	76.4001
331.463	17.3003	102.099	79.5325
331.466	13.5007	106.3	90.3672
331.468	25.0659	104.5	99.4663
331.471	36.9663	96.4663	105.267
331.474	31.9663	98.5342	107.733
331.477	40.834	93.5007	102.567
331.48	48.0996	92.033	110.933
331.483	42.333	96.2334	115.267
331.486	43.4331	93.8674	129.033
331.489	54.5332	96.834	127.767
331.492	44.8323	88.6326	116.9
331.495	43.166	83.3999	118.067
331.498	48.6333	80.2334	120.766
331.5	49.5676	71.8999	115.067
331.503	39.0012	71.3669	105.367
331.506	28.333	60.0337	92.4998
331.509	30.4668	63.4006	91.5669
331.512	42.2339	63.0996	84.7666
331.515	53.7339	64.866	84.033
331.518	49.8335	77.6665	77.7669
331.521	59.2332	75.7334	82.2344
331.524	56.8332	81.9666	79.7
331.527	46.1001	65.634	81.3337
331.53	30.8997	67.8335	74.7004
331.532	23.8999	82.9331	76.0339
331.535	23.8332	81.0662	79.0002
331.538	29.9673	77.9006	85.0332
331.541	34.8662	89.4009	82.7331
331.544	36.1003	91.9998	86.7661
331.547	34.5005	91.6003	83.2996
331.55	24.2007	97.7669	84.533
331.553	28.7671	110.4	106.7
331.556	35.9336	101.966	110.867
331.559	26.4336	88.4668	116.666
331.561	25.2336	85.5669	95.9331
331.564	22.2664	79.9668	86.8333
331.567	33.8667	82.4006	81.8667
331.57	28.9326	95.666	90.199
331.573	20.4338	90.0337	90.3335
331.576	19.8332	79.5002	93.7
331.579	12.5671	68.6003	95.8657
331.582	21.9331	60.9329	98.4995
331.585	21.8667	64.7998	93.6003
331.588	8.89966	75.2339	92.6001
331.591	13.3669	80.4673	96.5999
331.594	19.6333	77.8674	92.8997
331.596	25.6665	73.2329	94.3999
331.599	25.2673	87.5666	89.1658
331.602	42.6335	96.5666	94.4998
331.605	51.3662	99.7998	96.5335
331.608	50.2007	101.833	77.9004
331.611	56.5327	95.5337	78.5666
331.614	68.8005	90.3669	78.6995
331.617	72.4665	87.0002	60.0664
331.62	70.8333	82.0994	70.2
331.623	71.6667	89.7329	75.1338
331.625	68.0005	91.0994	89.1338
331.628	63.0671	91.7322	89.9988
331.631	55.8669	91.0679	89.0005
331.634	51.033	94.5005	86.366
331.637	50.4329	92.5332	79.8989
331.64	46.0994	102.266	79.6326
331.643	51.2666	111.233	85.4001
331.646	50.9326	111	96.199
331.649	45.4663	104.2	94.9663
331.652	33.0662	104.334	97.7002
331.655	23.2	117.9	98.0005
331.658	14.3332	108.534	93.9998
331.66	10.2666	99.4998	100.399
331.663	8.3667	107.767	89.0996
331.666	-3.66675	116.167	78.8662
331.669	-2.53272	105.967	71.0337
331.672	-3.7666	113.501	58.4341
331.675	5.80005	116.634	54.3332
331.678	4.36695	121.468	55.1338
331.681	-3.66626	127.732	57.3999
331.684	-20.9002	123.966	43.7666
331.687	-12.3662	138.268	35.8665
331.689	-9.56689	142.6	46.4338
331.692	-14.4998	131.733	47.8667
331.695	-18.8005	124.133	46.2996
331.698	-19.2331	122	58.5669
331.701	-7.3667	105.866	42.4331
331.704	-7.13379	106.1	40.7332
331.707	-6.63306	105.268	41.2661
331.71	-5.63355	98.1006	40.5667
331.713	8.8667	103.3	53.3669
331.716	16.0327	113.2	55.9336
331.719	19.5998	113.534	60.4675
331.721	28.5005	116.066	53.8999
331.724	28.7331	116.5	60.0337
331.727	23.7998	119.6	65.1006
331.73	13.634	116.2	63.967
331.733	16.2339	111.7	70.8672
331.736	17.3335	121.433	75.3335
331.739	21.3	137.533	75.2334
331.742	24.4663	137.167	68.8335
331.745	38.467	132.166	62.6338
331.748	53.4004	118.967	58.0335
331.751	56.4997	132.7	61.0662
331.753	54.9001	134.8	71.3677
331.756	45.2009	138.667	59.967
331.759	44.9675	131.966	54.5664
331.762	35.3335	127.267	60.7
331.765	29.9663	123.733	66.9001
331.768	40.1001	116.199	68.7993
331.771	47	104.734	72.8992
331.774	51.4326	96.9331	76.3333
331.777	46.9006	105.434	75.8008
331.78	36.5	90.8669	75.1335
331.783	34.033	78.5654	69.5662
331.785	40.4326	77.8669	62.9331
331.788	51.0991	78.0657	67.3662
331.791	63.4329	86.8008	79.6335
331.794	47.5669	96.3994	78.366
331.797	39.5664	100.167	88.4001
331.8	34.7671	93.3337	83.9668
331.803	37.4014	97.7324	82.5664
331.806	43.3003	85.9338	90.8342
331.809	43.0662	93.8672	90.6326
331.812	39.8333	106.967	102.633
331.815	40.7002	110.266	114.633
331.817	45.4329	112.934	120.067
331.82	42.0342	118.2	123.199
331.823	38.7666	107.067	116.967
331.826	45.0667	108.8	111.734
331.829	42.6331	105.033	111.299
331.832	31.8005	120.167	95.1667
331.835	30.7009	126.333	84.4341
331.838	29.7996	124.133	85.2664
331.841	32.7002	125.101	80.3325
331.844	25.3674	132.4	75.6663
331.847	12.6997	131.8	95.7671
331.849	-4.86646	137.099	106.467
331.852	-9.43335	134.167	103.334
331.855	-6.66772	126.834	103.5
331.858	0.69971	126.7	119.9
331.861	-8.2998	117.2	126.933
331.864	-20.9329	110.4	121.434
331.867	-18.9673	99.5669	112.9
331.87	-15.8999	98.499	100.7
331.873	-16.9331	106.434	98.0671
331.876	-8.53369	107.666	96.7993
331.879	-6.69995	103	94.6992
331.881	-4.93359	109.199	96.8335
331.884	1.69971	104.867	93.6333
331.887	0.30029	103.301	88.5659
331.89	7.23267	102.666	93.8335
331.893	21.6001	120.466	98.4995
331.896	20.4668	113.633	91.5
331.899	5.79956	110.334	96.6995
331.902	7.69995	120.1	98.3003
331.905	10.2332	115.467	104.266
331.908	17.501	101.865	106.4
331.911	24.9668	88.2998	106.1
331.913	21.0996	88.5996	107.6
331.916	15.7339	73.9998	111.1
331.919	24.4993	77.7664	116.033
331.922	18.8669	70.1001	109.6
331.925	22.8997	63.1992	107.299
331.928	32.8001	63.4336	109.601
331.931	37.5339	54.8997	104.566
331.934	33.9995	61.0337	104.834
331.937	35.468	68.833	108.7
331.94	31.333	79.1008	104.232
331.943	29.1335	78.4673	100.034
331.945	22.7334	68.3989	100.434
331.948	22.7659	71.4336	92.6665
331.951	16.167	91.0679	89.2996
331.954	16.7339	104.167	88.7998
331.957	9.70068	91.6665	91.7324
331.96	23.5998	96.9329	90.5662
331.963	30.3662	101.366	78.0002
331.966	33.2671	95.5332	86.2673
331.969	41.0669	81.5662	85.5002
331.972	42	84.5332	80.4341
331.975	25.1003	83.1992	81.3003
331.977	28.8332	94.1008	80.6658
331.98	33.4338	98.3994	73.0002
331.983	31.8667	99.7002	78.4665
331.986	29.5666	94.0332	71.3335
331.989	29.2666	93.4998	75.0002
331.992	26.9661	96.7669	70.6331
331.995	26.5671	82.1001	52.7664
331.998	28.3	89.8997	46.7668
332.001	24.5339	89.6663	52.9331
332.004	20.5671	87.7	67.9001
332.007	20.0659	94.4001	74.6003
332.009	11.4668	95.333	77.8333
332.012	4.19922	91.366	70.333
332.015	2.2666	105.266	74.4329
332.018	2.79932	119.166	80.3001
332.021	-1.56616	119.433	76.9001
332.024	-8.9668	126.033	70.2
332.027	-7.69946	129.7	77.7334
332.03	-15.6338	117.1	76.1665
332.033	-0.63379	113.499	64.6006
332.036	0.16748	112.3	61.1662
332.039	7.6001	110.4	71.8672
332.041	8.46753	107	76.134
332.044	6.1665	102.334	75.0667
332.047	21.2324	107.667	68.0676
332.05	17.3662	114.199	73.5664
332.053	10.167	114.334	74.3672
332.056	6.8335	117.9	66.6335
332.059	0.5	113.466	70.7336
332.062	-5.63306	114.867	67.7334
332.065	-8.30029	114.334	56.6335
332.068	-9.53394	113.867	55.6006
332.071	-11.6001	108.366	47.1338
332.073	-17.4331	106.3	39.6665
332.076	-9.96631	97.5996	33.0335
332.079	-2.1665	93.5002	24.7002
332.082	-7.56616	89.1006	23
332.085	-6.06592	92.667	-1.43335
332.088	-5.93286	103.033	-2.53296
332.091	-9.56689	104.4	22.5007
332.094	-7.06641	86.7	33.0005
332.097	-1.76685	76.7334	36.9668
332.1	-2.49951	78.0996	47.5669
332.103	-1.06665	86.3337	42.8665
332.105	-3.7334	87.2666	29.8994
332.108	0.73315	81.7002	20.5994
332.111	2.86768	70.5999	23.9998
332.114	0.7334	66.7336	22.7664
332.117	1.2666	70.5332	27.6997
332.12	2.4668	74.9331	26.1003
332.123	8.90112	75.5671	30.1997
332.126	7.1665	81.3667	16.5339
332.129	1.99976	85.5339	15.3003
332.132	-5.50049	85.1338	23.5666
332.135	0.70044	89.5662	27.2332
332.137	-2.40015	84.5337	31.3992
332.14	-14.2336	79.5999	28.4329
332.143	-24.2664	78.0327	30.8994
332.146	-21.9004	74.9663	43.2993
332.149	-33.5	75.6335	42.1006
332.152	-29.5664	81.1006	47.5005
332.155	-27.3332	97.2983	43.4331
332.158	-18.8003	111.132	50.3325
332.161	-14.7668	97.6323	66.5989
332.164	-20.8669	89.5664	73.5002
332.167	-24.3	93.7334	70.8669
332.169	-22.8665	102.6	65.7002
332.172	-20.1333	98.3	50.7329
332.175	-6.49951	97.0327	53.6003
332.178	-5.46655	99.1001	61.2668
332.181	-12.2332	102.434	53.8
332.184	-2.3335	116.7	40.7334
332.187	-2.13306	118.033	35.0659
332.19	-2.13379	114.3	37
332.193	-5.56714	119.899	31.6658
332.196	-5.16675	112.966	31.6338
332.199	-16.1665	107.067	41.2996
332.201	-4.36694	109.733	38.0671
332.204	7.96606	116.899	32.7668
332.207	0.63355	113.733	21.6997
332.21	4.96631	111.167	11.1995
332.213	12.2666	115.968	-3.80029
332.216	15.4006	118.766	-6.43311
332.219	7.49927	127.2	-5.49976
332.222	19.5998	131.967	-11.1335
332.225	21.6995	126.401	-12.634
332.228	6.96704	125.734	-20.8335
332.231	12.1668	130.299	-8.90039
332.233	10.9998	114.801	-5.76685
332.236	1.36646	114.299	-1.5332
332.239	2.03296	116.867	-6.63306
332.242	2.56641	130.901	-8.09985
332.245	0.79932	124.733	-12.5666
332.248	-4.83325	119.399	-15.8667
332.251	-7.33325	121.767	-25.2671
332.254	-14.7668	127.334	-32.4333
332.257	-10.9668	116.566	-21.9995
332.26	0.13404	105.066	-18.5671
332.263	1.20019	107.4	-8.36694
332.265	-1.96655	112.333	-8.10059
332.268	-5.2002	114.133	1.2998
332.271	-12.0664	108.233	0.53345
332.274	-7.93359	111.2	3.76636
332.277	-8.66699	117.733	2.59961
332.28	-5.99951	115.934	11.5332
332.283	-16.6345	115.099	0.13354
332.286	-12.9668	107.1	16.4993
332.289	-17.7998	112.967	26.0659
332.292	-6.73364	115.966	27.1001
332.295	-2.19995	120.233	32.7671
332.297	-10.2664	111.2	32.5667
332.3	4.20044	104.899	34.2332
332.303	6.56616	110.666	29.467
332.306	14.2664	121.6	26.4663
332.309	18.833	137.433	22.7664
332.312	16.7017	148.967	25.0671
332.315	5.33325	165.833	34.033
332.318	1.93384	174.068	34.9329
332.321	1.80005	174.367	36.6006
332.324	3.16675	185.333	29.2336
332.327	-2.13355	187.567	38.4001
332.329	-0.03394	187.333	33.0007
332.332	-4.13306	179.967	29.4002
332.335	-16.8335	170.633	28.5666
332.338	-21.2336	158.233	18.7998
332.341	-29.6331	139.867	26.3665
332.344	-21.1003	141.467	26.6997
332.347	-25.0332	133.867	25.7334
332.35	-22.9336	131.199	39.8667
332.353	-18.5994	134.867	42.7993
332.356	-16.3669	124.3	33.5007
332.359	-10.6331	123.066	30.5327
332.361	-12.4998	126.133	32.5679
332.364	-15.7996	131.033	39.6328
332.367	-14.0986	129.767	49.9665
332.37	-18	132	53.9326
332.373	-6.96704	142.966	51.4333
332.376	-5.5	139.633	55.7332
332.379	-13.8992	140.533	58.0007
332.382	-16.7327	149	51.8667
332.385	-14.7998	139.833	35.6328
332.388	-13.4665	132.966	35.2339
332.391	-8.10034	128.234	31.2341
332.393	-9.83447	131	40.0674
332.396	-9.30005	143.666	40.8999
332.399	-10.5662	144.5	34.5671
332.402	-9.36719	144.8	33.5002
332.405	3.66675	138.5	26.8003
332.408	8.36597	131.467	32.4666
332.411	17.1331	134.1	47.2671
332.414	15.0002	123.001	59.1335
332.417	10.1665	111.9	71.5999
332.42	16.7002	115.899	75.967
332.423	0.70044	107.234	88.5994
332.425	4.16699	106.899	82.4995
332.428	13.5666	108.067	81.4985
332.431	29.5671	107.934	87.7996
332.434	21.7009	100.867	68.4336
332.437	20.1331	100.166	76.2327
332.44	4.39941	109.766	78.9998
332.443	-1.83374	106.734	89.2998
332.446	-6.13379	99.5999	82.3325
332.449	-2.70019	98.1995	81.4998
332.452	-3.73364	91.1006	81.9341
332.455	5.59985	97.1667	70.8999
332.457	5.6665	85.1333	59.833
332.46	-2.33276	88.5337	56.6668
332.463	-3.20044	103.399	57.4004
332.466	-0.8335	97.9336	57.0335
332.469	1.93286	104.133	54.166
332.472	6.16699	111.934	55.1331
332.475	11.1677	119.801	64.3667
332.478	11.1668	126.399	80.5661
332.481	1.46655	126.332	78.1333
332.484	-7.23364	116.833	95.0337
332.487	1.1333	123.534	103.2
332.489	-5.76636	133.866	98.8667
332.492	4.33301	134.1	87.7996
332.495	4.93359	137.834	91.6331
332.498	3.06616	146.701	92.1672
332.501	7.73291	134.3	86.2007
332.504	17.0337	135.134	83.5
332.507	17.0005	139.867	72.6326
332.51	4.29981	140.633	58.699
332.513	-6.2002	148.666	60.8665
332.516	1.66626	147.6	61.9658
332.519	-13.6668	150.067	67.9001
332.521	-25.2996	140.467	74.2002
332.524	-19.4002	127.366	63.5
332.527	-19.9663	123.801	57.9673
332.53	-6.49976	122.867	67.5664
332.533	-17.0334	123.967	66.6333
332.536	-31.0998	136.6	78.9993
332.539	-32.6997	143.2	92.8337
332.542	-23.9998	157.799	90.4665
332.545	-20.2002	153.501	93.0996
332.548	-28.8	155.401	95.9665
332.551	-21.833	155.5	95.7661
332.553	-20.3669	156.199	91.8333
332.556	-23.7669	154.467	94.7671
332.559	-25.2673	149.4	92.7996
332.562	-18.667	157.467	94.3667
332.565	-17.5005	162.801	95.4665
332.568	-6.43384	170.167	82.9326
332.571	-12.5664	181.1	89.1331
332.574	-11.5337	168.201	77.9326
332.577	-13.8999	174.467	78.9665
332.58	-13.3335	172.6	75.2993
332.583	-7.6665	159.233	55.2009
332.585	-10.9336	160.167	61.0005
332.588	-11.4004	174.333	71.9011
332.591	-18.1997	180.735	79.4665
332.594	-14.3001	170.734	88.6328
332.597	-21.6331	172.601	77.0996
332.6	-31.6001	172.767	73.8674
332.603	-32.2668	172.2	72.6668
332.606	-36.7671	178.132	75.167
332.609	-44.0002	172.733	76.8337
332.612	-52.8999	165.199	74.6665
332.615	-37.9001	161.9	86.2676
332.617	-28.3667	156.499	72.3003
332.62	-34.8335	157.901	63.6001
332.623	-39.3667	158.967	66.2671
332.626	-39.0996	156.666	70.0999
332.629	-37.4333	158.7	71.1663
332.632	-36.2002	158.332	80.0337
332.635	-25.0674	162.933	88.6663
332.638	-26.6331	172.966	70.7991
332.641	-33.4661	171.266	67.0657
332.644	-31.1995	175.501	58.6333
332.647	-31.1338	170.8	58.5669
332.649	-34.8345	184.033	56.6665
332.652	-35.8992	198.467	52.4668
332.655	-31.7664	210.5	53.9665
332.658	-45.5337	216.2	50.9329
332.661	-65.1008	219.5	49.1003
332.664	-82.134	215.167	53.7334
332.667	-80.5666	222.267	56.866
332.67	-83.9336	219.534	52.4661
332.673	-85.5999	210.166	52.7
332.676	-87.4334	219.867	62.4333
332.678	-85.5669	226.434	80.1003
332.681	-91.2669	221.699	90.6335
332.684	-82.1667	221.433	85.3
332.687	-71.633	236.101	86.5659
332.69	-65.6663	250.333	87.4329
332.693	-60.7	258.635	78.8657
332.696	-65.5335	268.366	84
332.699	-73.6665	267.767	84.5664
332.702	-71.5335	267.634	71.6001
332.705	-66.7659	265.866	81.1328
332.708	-64.5664	254.467	78.3328
332.711	-73.9666	263.501	67.1003
332.713	-75.2341	260.833	68.5676
332.716	-79.8	267.066	69.7329
332.719	-74.166	283.167	64.9341
332.722	-70.5	283.067	71.9663
332.725	-62.5002	272.734	74.3003
332.728	-55.4661	271.633	82.2998
332.731	-48.8328	276.767	82.3667
332.734	-39.9663	283.401	80.3999
332.737	-34.4336	295.667	69.7004
332.74	-47.2661	307.334	69.4671
332.742	-55.4326	304.467	84.1328
332.745	-58.3667	305.434	73.3333
332.748	-56.5327	315.834	76.3333
332.751	-60.7334	321.8	79.6675
332.754	-60.6665	329.734	79.1328
332.757	-72.7666	338.433	78.3328
332.76	-67.3665	333.733	78.5005
332.763	-70.4661	329.6	86.4006
332.766	-72.6667	339.834	75.8333
332.769	-80.7329	345.434	73.6001
332.772	-82.467	343.2	69.7
332.775	-69.8665	358.434	78.7334
332.777	-57.4001	361.201	81.4663
332.78	-56.8997	364.167	83.0657
332.783	-64.0659	358.632	86.3335
332.786	-54.3997	348.033	75.0659
332.789	-50.0664	347.567	71.2004
332.792	-38.5669	350.567	72.7998
332.795	-33.9004	350.1	73.3337
332.798	-41.2327	352.066	68.1997
332.801	-51.8337	358.867	67.6328
332.804	-64.7339	356.667	68.7004
332.806	-65.1997	361.699	66.7002
332.809	-61.0999	385.967	71.7998
332.812	-62.6006	394.466	70.8665
332.815	-54.2666	394.8	74.1335
332.818	-56.5999	406.5	92.5657
332.821	-56.9665	412.433	88.5669
332.824	-43.0662	406.932	83.9673
332.827	-32.0991	411.966	87.3337
332.83	-45.2332	407.833	86.3665
332.833	-46.167	418	82.7329
332.836	-37.1335	415.067	72.6667
332.839	-39.3325	412.534	67.8337
332.841	-45.7998	420.666	62.9324
332.844	-56.3669	417.099	65.5337
332.847	-55.9338	407.7	66.2998
332.85	-52.6338	405.1	70.4995
332.853	-34.7	420.166	68.7334
332.856	-33.7998	424.334	85.7334
332.859	-32.2661	423.667	91.5994
332.862	-42.2334	412.166	85.2334
332.865	-49.0002	405.467	96.0007
332.868	-53.9658	407.166	87.7993
332.87	-55.2	419.2	88.3669
332.873	-54.6675	432.332	76.634
332.876	-57.1668	427.4	74.001
332.879	-62.3992	428.233	79.2331
332.882	-48.8665	434.3	74.0335
332.885	-50.0994	438.034	65.7664
332.888	-57.9993	438.468	63.1653
332.891	-70.7671	427.701	59.0005
332.894	-64.4663	429.166	55.9331
332.897	-60.1001	422.398	67.3682
332.9	-60.8005	414.801	77.0332
332.902	-73.2673	414.133	71.3328
332.905	-51.4673	406.066	66.2664
332.908	-49.3674	402.368	82.3672
332.911	-46.2668	410.634	76.6021
332.914	-44.2002	423.433	72.8
332.917	-37.9995	426.599	83
332.92	-43.6343	415.199	73.8337
332.923	-50.3337	424.433	75.1658
332.926	-52.467	431.267	68.5999
332.929	-43.5989	438.567	54.2327
332.932	-37.1335	436.567	56.9341
332.934	-39.3328	443.367	58.2339
332.937	-43.7332	455.166	68.0671
332.94	-46.9997	456.866	62.3008
332.943	-54.0667	455.9	65.2331
332.946	-68.3669	460.433	64.7004
332.949	-72.3672	461.366	60.833
332.952	-66.3669	460.368	62.7339
332.955	-65.6997	456.599	65.5005
332.958	-59.6331	459.599	59.3335
332.961	-47.3994	467.034	68.1335
332.964	-44.9001	467.266	61.9995
332.966	-38.2336	460.666	75.2669
332.969	-35.666	458.067	66.8003
332.972	-31.9002	456.5	64.3
332.975	-37.4329	462.733	56.7339
332.978	-31.501	471.2	66.2998
332.981	-31.4336	467.834	58.5674
332.984	-38.3003	475.267	57.1008
332.987	-43.167	477.267	67.4668
332.99	-36.5332	485.565	65.7673
332.993	-48.0332	493.033	64.7331
332.996	-33.5994	487.601	76.0005
332.998	-33.4663	472.967	84.0327
333.001	-40.7998	470.7	84.1997
333.004	-33.9993	465.666	70.1663
333.007	-23.5003	452.934	70.3999
333.01	-24.2007	460.567	71.4329
333.013	-33.1333	462.633	76.5005
333.016	-37.6668	467.233	78.9336
333.019	-47.2666	465.799	93.7664
333.022	-50.5669	466.202	85.7669
333.025	-42.5334	457.666	85.5339
333.028	-43.4009	458.367	79.2007
333.03	-38.3665	459.732	77.2331
333.033	-42.0667	450.299	81.1665
333.036	-50.9001	438.533	77.9998
333.039	-55.5667	426.5	80.1323
333.042	-54.8003	432.733	85.3672
333.045	-62.3672	431.7	90.7669
333.048	-56.0007	430	90.9675
333.051	-50.634	426.834	96.2334
333.054	-60.2996	409.733	86.6672
333.057	-57.8332	413.833	96.6677
333.06	-52.3	414.066	98.3669
333.062	-61.3997	422.967	88.7331
333.065	-60.167	421.567	86.9663
333.068	-49.0335	414.301	84.5994
333.071	-38.4331	412.967	84.2993
333.074	-33.7998	410.433	75.9334
333.077	-48.3662	413.234	76.6665
333.08	-46.8335	424.601	71.4338
333.083	-46.167	428.833	57.6658
333.086	-41.4993	424.2	32.3662
333.089	-46.1333	428.834	19.6338
333.092	-36.833	431.5	19.4334
333.094	-38.3342	426.534	17.6331
333.097	-49.6672	434.334	24.8667
333.1	-54.5335	424.133	37.9663
333.103	-61.4001	414.033	39.7007
333.106	-56.6003	405.901	44.0667
333.109	-49.2998	397.299	40.7993
333.112	-56.9333	393.8	52.9338
333.115	-45.7	392.1	54.467
333.118	-41.833	389.233	56.4663
333.121	-35.967	389.167	49.4333
333.124	-35.8667	379.667	48.1003
333.126	-46.7327	376.934	63.6331
333.129	-53.0654	366	64.5662
333.132	-59.801	356.701	75.1006
333.135	-58.8335	363.034	67.0332
333.138	-66.2669	371.832	63.8003
333.141	-67.6672	361.601	62.833
333.144	-63.9004	352.534	60.4663
333.147	-67.0007	355.801	52.6665
333.15	-72.0334	356.167	43.333
333.153	-76.5664	352.8	50.3997
333.156	-70.4666	356.334	65.8999
333.158	-59.7666	350.399	73.333
333.161	-62.9001	353.967	79.0335
333.164	-68.9331	345.267	80.6663
333.167	-69.3662	352.333	68.467
333.17	-78.4001	351.634	67.0669
333.173	-76	358.867	67.1008
333.176	-75.1995	346.267	63.8332
333.179	-80.8335	337.167	48.0335
333.182	-78.6335	343.501	43.8665
333.185	-83.1665	332.199	42.7004
333.188	-84.0335	327.066	40.8332
333.19	-83.2002	335.733	28.2324
333.193	-75.9338	329.834	16.4004
333.196	-61.5664	320.533	12.5332
333.199	-56.7666	314.567	5.90063
333.202	-49.3999	309.199	2.73364
333.205	-52.6995	307.266	14.167
333.208	-46.3325	296.932	19.9673
333.211	-38.5994	292.467	31.1001
333.214	-31.033	297.133	42.8003
333.217	-34.9006	291.5	39.8
333.22	-42.5657	284.6	36.4009
333.222	-43.6997	274	26.3335
333.225	-40.4333	277.933	16.7339
333.228	-41.7329	270.866	15.8337
333.231	-42.9331	275.133	17.033
333.234	-35.9001	269.766	2.96704
333.237	-28.2673	270.766	4.8999
333.24	-31.0998	266.467	1.59936
333.243	-32.3337	262.034	6.23267
333.246	-33.6331	257.134	9.46631
333.249	-24.7671	258.599	7.56616
333.252	-17.9666	263.6	8.69946
333.254	-34.2664	249.167	2.70019
333.257	-40.3997	245.134	5.13354
333.26	-37.1997	245.267	6.03369
333.263	-32.4001	244.599	9.4668
333.266	-31.5662	231.967	15.3672
333.269	-29.7002	224.234	12.6003
333.272	-32	228.4	5.96704
333.275	-27.7	237.133	7.93311
333.278	-29.4341	243.932	9.09937
333.281	-35.0337	234.667	9.09985
333.284	-47.6331	229.1	14.1333
333.286	-51.5667	224.001	26.8994
333.289	-49.9665	227.233	26.9663
333.292	-52.833	218.6	32.0664
333.295	-62.3667	208.499	24.2329
333.298	-64.5664	217.766	14.1001
333.301	-72.4334	210.5	10.033
333.304	-54.5671	206.834	6.40015
333.307	-56.0999	200.9	7.13379
333.31	-57.6001	205.301	13.7673
333.313	-66.2336	208.9	12.5005
333.316	-71.3003	215.267	17.3335
333.318	-80.833	214.867	18.6333
333.321	-86.5664	210	23.4668
333.324	-80.2336	213.299	20.9658
333.327	-80.6663	207.133	22.8667
333.33	-81.3333	201.601	25.5002
333.333	-79.8997	196.967	18.0666
333.336	-85.5659	201.733	12.2671
333.339	-76.2329	196.367	7.20044
333.342	-69.5327	191.534	-5.13306
333.345	-66.3989	182.367	-1.56641
333.348	-66.2324	179.898	4.83228
333.35	-68.967	181.934	1.1665
333.353	-64.5999	179.833	-9.33374
333.356	-65.467	172.367	-14.5991
333.359	-62.0664	164.232	-13.6335
333.362	-56.6995	159.833	-12.9329
333.365	-56.8003	159.834	-11.2664
333.368	-56.5667	164.634	-13.5674
333.371	-69.4334	160.534	-18.0339
333.374	-77.0671	170.733	-20.5
333.377	-80.6001	186.6	-10.6001
333.38	-73.9334	181.801	-1.69971
333.382	-79.5664	185.033	-4.96753
333.385	-68.8669	163.533	-2.03369
333.388	-73.4993	159.867	-3.69971
333.391	-73.9006	161.301	0.2666
333.394	-71.1997	155.766	5.8335
333.397	-61.2004	149.367	-0.2334
333.4	-55.5669	153.901	-4.23315
333.403	-55.6995	162.134	5.23315
333.406	-56.2336	164.567	18.4663
333.409	-45.2666	182.667	12.9995
333.412	-44.0669	189.933	5.9668
333.414	-47.4336	184.434	2.23267
333.417	-52.0994	175.167	-0.33325
333.42	-56.8667	177.733	11.8005
333.423	-59.2666	186.432	5.43286
333.426	-57.9331	191.167	-1.03345
333.429	-65.0002	193.165	-5.09985
333.432	-75.7002	192.467	-21.2671
333.435	-77.2334	190.032	-35.1335
333.438	-80.9331	176.133	-35.9993
333.441	-76.1338	176.066	-32.8335
333.444	-80.7331	174.267	-42.7
333.446	-85.0664	175.067	-30.9321
333.449	-87.4665	171.334	-21.7
333.452	-81.3999	183.067	-22.9661
333.455	-89.4329	182.367	-21.3667
333.458	-84.8001	183.966	-1.7334
333.461	-95.9326	182.767	-3.49976
333.464	-92.9998	181.7	1.93335
333.467	-89.5669	170.267	1.73267
333.47	-88.2664	172.667	-1.7334
333.473	-86.5667	170.6	0.96582
333.476	-79.2664	179.766	6.0669
333.478	-74.3003	169.101	2.93359
333.481	-68.3662	154.267	4.60108
333.484	-57.4998	149.233	23.5666
333.487	-53.7329	159.533	26.7664
333.49	-46.2007	165.1	43.6001
333.493	-38.7996	170.966	32.8662
333.496	-35.5335	178.2	29.1655
333.499	-31.7004	178.133	27.3
333.502	-25.2659	176.701	24.1003
333.505	-17.9998	169.9	29.2329
333.508	-28.1338	162.7	17.2666
333.51	-30.967	183.199	32.2666
333.513	-22.0002	179.833	36.3669
333.516	-26.6335	170.966	40.3335
333.519	-32	178.234	28.8332
333.522	-31.1331	180.267	27.9668
333.525	-21.7673	173.201	37.6001
333.528	-22.7334	164.501	33.7996
333.531	-21.2334	165.867	47.5676
333.534	-6.26685	156.3	44.7002
333.537	15.7998	156.198	40.3665
333.54	30.5327	163.666	29.6335
333.542	49.4329	156.867	24.2331
333.545	55.1992	150.232	23.1001
333.548	58.9673	138.899	17.5669
333.551	55.6321	142.867	16.0332
333.554	70.4331	141.4	13
333.557	69.1328	134.5	9.1333
333.56	86.4668	133.733	8.66724
333.563	92.1333	124.467	-3.06738
333.566	126.2	125.534	-1.13281
333.569	152.633	126.134	20.6335
333.572	150.7	122.934	16.5996
333.574	165.434	126.4	16.7666
333.577	175.334	125.8	20.7004
333.58	187.167	112.133	30.1668
333.583	202.634	114.434	32.0999
333.586	217.933	113.599	25.5989
333.589	224.467	114.767	34.1338
333.592	232.467	120.033	24.667
333.595	251.667	135.334	24.2991
333.598	262.435	141.9	19.634
333.601	281.599	150.533	29.8
333.604	295.699	144.133	24.3997
333.606	312.666	142.767	44.667
333.609	330.933	152.999	47.3999
333.612	332.499	155.633	44.0674
333.615	336.866	160.833	31.2334
333.618	343.867	164.267	19.8332
333.621	345.235	170.3	20.8994
333.624	349.967	168.765	24.999
333.627	348.167	168.534	17.4673
333.63	352.366	169.633	17.4658
333.633	347.767	176.966	26.7002
333.636	335.966	184.633	30.0666
333.638	335.534	178.333	34.3335
333.641	329.866	158.433	39.0327
333.644	326.601	157.066	43.4001
333.647	320.967	168.766	46.5005
333.65	315.601	177.101	37.3999
333.653	296.066	187.4	42.6335
333.656	273.934	177.398	44.333
333.659	256.834	175.333	43.9993
333.662	242.634	178.467	38.634
333.665	240.566	174.9	58.5005
333.668	228.066	182.7	49.9668
333.67	198.333	182.933	46.3667
333.673	181.832	177.267	46.3332
333.676	161.033	182.5	45.3679
333.679	143.433	190.267	34.1326
333.682	125.233	196.833	46.1006
333.685	112.267	194.434	35.0332
333.688	97.333	187.767	42.6003
333.691	77.5666	186.4	56.9331
333.694	52.3657	181.2	65.6995
333.697	29.7998	187.201	70.0335
333.7	1.76685	187	68.1001
333.702	-6.5	189.034	78.9665
333.705	-23.4336	182.533	76.0666
333.708	-39.4331	194.066	67.0002
333.711	-69.6333	197.667	63.2993
333.714	-104	189.733	62.0002
333.717	-114.733	187.1	49.8
333.72	-125.267	180.232	43.1001
333.723	-143.033	186.4	37.1668
333.726	-149.734	190.533	33.3
333.729	-158.6	175.033	34.4006
333.732	-162.4	177.834	31.167
333.734	-175.133	173.999	22.2661
333.737	-191.799	155	23.7336
333.74	-208.3	147.067	33.4998
333.743	-219.6	140.267	36.9336
333.746	-215.834	135.167	38.3
333.749	-208.3	141.167	46.9001
333.752	-212	147.833	59.833
333.755	-222.7	160.133	70.2671
333.758	-226.333	169.533	58.8335
333.761	-226.434	174.967	60.301
333.764	-223.133	181.034	60.6668
333.766	-213.733	184.934	59.1335
333.769	-197.833	180.033	57.9997
333.772	-197.033	174	71.3003
333.775	-191.967	162.232	75.5996
333.778	-184.967	160.5	75.3347
333.781	-169.032	156.833	80.9668
333.784	-152.333	149.501	75.5666
333.787	-136.933	144.7	71.0999
333.79	-122.666	137.3	65.6995
333.793	-108.4	133.333	67.866
333.796	-94.5335	129.567	80.2005
333.798	-70.1995	130.867	94.1665
333.801	-47.8665	147.166	91.2664
333.804	-22.3337	150.301	81.8992
333.807	24.1006	146.233	77.8335
333.81	67.4334	152.1	88.4001
333.813	101	155.866	95.0991
333.816	141.999	169.167	92.8997
333.819	184.3	166.566	90.8342
333.822	230.001	155.1	92.2331
333.825	284.967	159.266	81.3997
333.828	347.566	157.8	77.9663
333.83	408.467	166.566	71.2002
333.833	495.366	174.7	62.2002
333.836	586.2	183	53.4334
333.839	676.301	175.766	49.4663
333.842	787.366	185.667	44.1668
333.845	895.134	187.435	40.3989
333.848	1019.8	188.8	40.8
333.851	1143.07	184.934	46.4338
333.854	1291.57	207.468	53.8987
333.857	1463.97	214.4	58.3328
333.86	1641.47	216.967	57.6668
333.862	1827.23	216.433	58.9995
333.865	2035.67	219.133	49
333.868	2258.4	216.833	44.8999
333.871	2496.3	207.233	49.3665
333.874	2749.37	201.934	52.2332
333.877	3027.1	198.033	57.1663
333.88	3314.93	210.199	59.1343
333.883	3632.4	220.167	76.4341
333.886	3957.07	210.966	89.4668
333.889	4293.17	214.767	75.5337
333.892	4652.57	204.7	69.2324
333.894	5033.4	206.133	83.2998
333.897	5427.2	214.566	79.7998
333.9	5845.03	226.968	91.0002
333.903	6257.9	224.467	94.2671
333.906	6690.9	234.766	98.4329
333.909	7134.53	242.933	96.9995
333.912	7575.93	263.6	106.3
333.915	8025.97	278.266	112.866
333.918	8473.73	284.567	121.101
333.921	8913.83	281.967	118
333.923	9366.23	288.833	117.499
333.926	9811.17	272.267	119.933
333.929	10236.1	270.434	134.467
333.932	10649.7	274.667	140.533
333.935	11036.1	291.299	142.566
333.938	11396.3	284.633	142.232
333.941	11728.1	294.066	140.133
333.944	12041.5	303.234	139.434
333.947	12327.4	298.766	140.301
333.95	12571.7	305.366	146.299
333.953	12783	309.5	134.867
333.956	12953.9	298.5	122.867
333.958	13077.2	283.866	111.667
333.961	13158.4	281.3	108.867
333.964	13192.9	282.399	101.167
333.967	13161.3	275.934	86.2
333.97	13096.2	258.934	74.5666
333.973	12976.7	261.466	58.3999
333.976	12811.4	259.633	57.7004
333.979	12593.8	259	63.8
333.982	12299.8	257.032	46.9336
333.985	11963.4	266.233	43.5332
333.987	11561.4	255.866	34.8657
333.99	11117	248.333	27.3662
333.993	10633.1	234.834	32.1333
333.996	10102.2	217	24.7671
333.999	9525.27	212	14.9673
334.002	8906.44	208.9	6.33301
334.005	8230.13	209.166	-15.4336
334.008	7526.27	199.566	-21.6338
334.011	6786.9	199	-26.833
334.014	6027.23	188.967	-26.6668
334.017	5240.07	182.233	-38.8662
334.019	4427.73	165.199	-37.5332
334.022	3598.5	146.134	-37.7998
334.025	2769.67	125.667	-56.6675
334.028	1921.23	115.133	-63.0659
334.031	1058.77	104.9	-48.8999
334.034	214.801	95.8999	-53.5664
334.037	-628.967	81.2336	-56.5335
334.04	-1447.07	60.833	-72.2666
334.043	-2245.77	52.5327	-70.4993
334.046	-3033.7	39.4673	-69.0332
334.049	-3794.07	35.8994	-67.2334
334.051	-4526.03	28.2	-83.1333
334.054	-5238.07	18.0666	-88.1001
334.057	-5894.83	7.33252	-81.9656
334.06	-6514.73	4.40088	-86.834
334.063	-7099.9	2.63306	-91.5662
334.066	-7638.63	-0.10059	-106.466
334.069	-8139.3	-13.467	-108.767
334.072	-8596	-21.9326	-103.467
334.075	-9010.8	-18.3332	-107.533
334.078	-9382.47	-19.5996	-101.067
334.081	-9703.87	-28.7331	-87.0999
334.084	-9979.8	-37.467	-103.767
334.086	-10211.3	-27.7334	-86.5
334.089	-10401.9	-30.9004	-93.8667
334.092	-10539.8	-33.1675	-97.6001
334.095	-10650.6	-35.0662	-92.2996
334.098	-10722.9	-32.8997	-87.967
334.101	-10740.8	-29.7996	-83.1665
334.104	-10721.1	-46.9004	-82.8662
334.107	-10668.6	-51.5337	-86.7996
334.11	-10589.7	-41.8665	-89.3333
334.113	-10480.8	-44.7339	-99.0669
334.115	-10342.2	-51.967	-111.567
334.118	-10166.5	-53.5676	-108.6
334.121	-9984.7	-58.4333	-110.333
334.124	-9777	-73.9006	-107.933
334.127	-9558.4	-66.0327	-101.801
334.13	-9324.1	-67.167	-101.333
334.133	-9071.97	-59.833	-90.5005
334.136	-8799.6	-45.0669	-98.0659
334.139	-8538.57	-52.8335	-93.9665
334.142	-8260.3	-62.2327	-82.2334
334.145	-7990.47	-64.5339	-64.7329
334.147	-7714.77	-74.7002	-60.0999
334.15	-7435.87	-80.6997	-65.5991
334.153	-7162	-75.0337	-71.3667
334.156	-6878.63	-68.0339	-77.1335
334.159	-6606.63	-72.0666	-75.1667
334.162	-6338.1	-74.5669	-85.2666
334.165	-6076.37	-78.2993	-101.833
334.168	-5828.63	-78.8005	-99.1331
334.171	-5576.13	-72.7659	-88.8003
334.174	-5328.37	-54.7998	-80.4001
334.177	-5085.4	-42.1003	-74.8999
334.179	-4842.17	-45.7996	-68.9663
334.182	-4624.2	-50.7327	-61.1001
334.185	-4404.7	-54.4998	-48.3337
334.188	-4188.13	-67.9336	-48.2
334.191	-3980.93	-73.2996	-39.4338
334.194	-3790.73	-76.1331	-51.1331
334.197	-3604.87	-83.7	-39.6001
334.2	-3436.03	-68.6667	-40.4331
334.203	-3272.2	-56.7661	-43.1003
334.206	-3108.6	-48.3	-33.0667
334.209	-2953.8	-57.5332	-34.2666
334.211	-2798.73	-58.6665	-40.8337
334.214	-2657.83	-61.5002	-43.0669
334.217	-2512.83	-47.2991	-46.0332
334.22	-2374.83	-50.0999	-61.8005
334.223	-2233.3	-54.1338	-53.7332
334.226	-2108.77	-61.3997	-39.8994
334.229	-1991.13	-58.6001	-37.1006
334.232	-1891.63	-47.4004	-45.6001
334.235	-1795.97	-46.4336	-37.5332
334.238	-1701.03	-52.2334	-32.7004
334.241	-1596.97	-51.0332	-34.2996
334.243	-1509.17	-45.8999	-42.3003
334.246	-1438.13	-52.134	-39.2668
334.249	-1349.87	-40.4336	-42.467
334.252	-1263.57	-40.2664	-46.0996
334.255	-1177.13	-48.5337	-44.8328
334.258	-1103.37	-61.0342	-41.2676
334.261	-1039.13	-53.8662	-36.2659
334.264	-965.034	-66.6338	-27.7009
334.267	-885.267	-66.0662	-25.6003
334.27	-821.734	-67.834	-14.9675
334.273	-763.133	-63.3667	-15.9663
334.275	-692.833	-61.0662	-17.6001
334.278	-630.867	-54.8003	-20.5666
334.281	-576.133	-66.4336	-19.866
334.284	-538.067	-56.6331	-16.9006
334.287	-500.566	-45.9663	-15.2993
334.29	-457.033	-53.4993	-20.5339
334.293	-424.933	-55.9333	-27.9004
334.296	-399.067	-47.9665	-29.4326
334.299	-368.5	-50.5332	-31.7668
334.302	-350.799	-44.5335	-25.3994
334.305	-344.933	-51.3667	-22.6003
334.307	-325.8	-53.8669	-11.2661
334.31	-295.233	-56.4998	-2.73315
334.313	-281.167	-55.9331	-5.86621
334.316	-265.967	-67.2329	-6.16699
334.319	-240.833	-76.8667	-11.0998
334.322	-230.567	-79.5671	-17.2998
334.325	-224.833	-85.8	-18.0669
334.328	-222.899	-79.6331	-19.8003
334.331	-215.399	-80.834	-24.6997
334.334	-205.833	-86.5	-32.7664
334.337	-213.467	-86.3337	-46.1333
334.339	-220.166	-87.5327	-47.4343
334.342	-227.134	-91.6333	-49.8667
334.345	-230.534	-95.9001	-44.7664
334.348	-235.599	-100.466	-40.667
334.351	-237.367	-102.8	-47.5666
334.354	-256.5	-97.9336	-62.8994
334.357	-272.399	-98.9004	-72.1672
334.36	-275.634	-107.566	-70.2329
334.363	-276.3	-117.266	-70.0666
334.366	-294.533	-123.7	-72.7669
334.369	-319.533	-123.867	-80.5002
334.371	-330.833	-114.734	-71.8328
334.374	-351.5	-110.233	-77.4668
334.377	-381.166	-114.667	-81.0996
334.38	-394.3	-129.932	-79.166
334.383	-421.033	-132.767	-68.8333
334.386	-435.166	-137.5	-72.9668
334.389	-436.633	-141.134	-78.1338
334.392	-443.5	-141.699	-72.7993
334.395	-450.967	-142.8	-71.1328
334.398	-451.767	-143.234	-69.2669
334.401	-457.3	-149.733	-72.333
334.403	-455.967	-151.267	-77.9334
334.406	-468.233	-149.934	-76.866
334.409	-473.601	-157.767	-81.9343
334.412	-477.233	-158.234	-80.2334
334.415	-482.4	-158.367	-86.6997
334.418	-489.633	-160.6	-84.8005
334.421	-491.334	-148.734	-89.9334
334.424	-476.634	-141.5	-82.8328
334.427	-475.5	-136.733	-71.4004
334.43	-468.166	-151	-65.7998
334.433	-457.933	-162.166	-55.7664
334.435	-445.067	-167.467	-66.5999
334.438	-441.033	-181.333	-74.7664
334.441	-436.8	-180.233	-81.6006
334.444	-427.3	-185.333	-78.2661
334.447	-423.4	-202.234	-64.4998
334.45	-418.233	-210.633	-71.5664
334.453	-417.434	-208.967	-59.5335
334.456	-406.9	-210.9	-42.5667
334.459	-389.267	-216.433	-40.667
334.462	-380.733	-228.099	-38.1328
334.465	-379.067	-240.034	-42.1001
334.467	-365.766	-245.5	-54.4995
334.47	-357.634	-265.901	-64.5664
334.473	-349.434	-277.567	-68.7004
334.476	-340.134	-271.867	-68.9998
334.479	-328.666	-278.867	-70.2996
334.482	-317.967	-278.467	-72.5662
334.485	-299.167	-270.033	-73.6665
334.488	-291.733	-273.9	-76.2004
334.491	-288.434	-292.8	-79.8335
334.494	-289	-290.766	-73.4663
334.497	-283.4	-280.867	-67.8008
334.499	-282.367	-278.3	-54.0662
334.502	-280.833	-291.266	-54.5335
334.505	-289.9	-296.267	-61.5662
334.508	-284.833	-307.6	-65.0337
334.511	-291.366	-310.233	-53.9661
334.514	-290.7	-302.467	-47.7
334.517	-296.8	-297.433	-46.1335
334.52	-282	-298.5	-41.9668
334.523	-267.334	-300.333	-49.3003
334.526	-256.233	-303.967	-53.4331
334.529	-251.733	-315.733	-40.6335
334.531	-249.9	-318.967	-49.3662
334.534	-243.133	-320.6	-57.9331
334.537	-244.333	-313.067	-63.2668
334.54	-242.8	-323.433	-85.3328
334.543	-249.667	-333.533	-85.7002
334.546	-252.1	-336.9	-78.8337
334.549	-253.2	-329.9	-78.3
334.552	-254.4	-330.667	-85.9338
334.555	-247.3	-332.934	-103.933
334.558	-234.267	-337.334	-108.834
334.561	-233.8	-333.2	-99.3672
334.563	-222.7	-325.566	-83.8
334.566	-216.434	-317.801	-76.5327
334.569	-215.033	-311.5	-80.5335
334.572	-213.5	-321.3	-89.4673
334.575	-214.8	-326.6	-91.1001
334.578	-223.767	-329.365	-89.1333
334.581	-219.467	-329.533	-106.933
334.584	-225.167	-333.666	-127.267
334.587	-228.533	-327.7	-129.333
334.59	-218	-325.3	-125.599
334.593	-217.633	-331.234	-124.767
334.595	-219.733	-332.867	-117.833
334.598	-210.9	-335.066	-127.733
334.601	-198.967	-319.9	-112.334
334.604	-206.067	-307.8	-107.566
334.607	-207.067	-315.433	-118.1
334.61	-201.699	-321.367	-119.7
334.613	-200.567	-327.633	-124.467
334.616	-207.567	-327.866	-131.9
334.619	-200.833	-330.3	-140.8
334.622	-196.3	-330.166	-123.767
334.625	-192.867	-343.6	-112.033
334.627	-186.233	-339.1	-107.734
334.63	-179.966	-334.267	-104.533
334.633	-182.633	-337.967	-103.1
334.636	-183.533	-346.567	-109.2
334.639	-189.833	-345.266	-111.533
334.642	-182.433	-341.833	-96.6003
334.645	-177.433	-340.933	-89.9331
334.648	-177.433	-344.5	-92.5
334.651	-171.533	-339.234	-82.1006
334.654	-163.767	-328.933	-77.6001
334.657	-156.033	-326	-76.4334
334.659	-145.934	-331.366	-70.5002
334.662	-142.299	-323.3	-72.4995
334.665	-140.101	-328.633	-66.2341
334.668	-132.866	-329.4	-68.3337
334.671	-135.467	-325.334	-65.4668
334.674	-131.6	-325.799	-65
334.677	-128.3	-340.3	-72.9998
334.68	-133	-333.7	-79.6331
334.683	-122.9	-324.067	-71.9665
334.686	-118.2	-320.433	-58.5335
334.689	-118.2	-319.101	-46.0664
334.691	-114.8	-326.6	-41.334
334.694	-100.534	-318.333	-46.3
334.697	-107.4	-310.8	-59.8997
334.7	-99.8662	-318	-64.5337
334.703	-102.334	-316.667	-65.8667
334.706	-98.3003	-300.133	-68.7996
334.709	-82.8342	-287.3	-67.2669
334.712	-78.8	-271.7	-72.0666
334.715	-89.4673	-272.633	-75.5002
334.718	-82.5671	-274.499	-65.467
334.721	-76.0339	-285.8	-67.967
334.723	-72.0664	-284.833	-70.166
334.726	-61.3672	-288.301	-73.8328
334.729	-60.1997	-284.633	-72.5335
334.732	-64.8333	-282.233	-73.5671
334.735	-80.2329	-280.7	-79.5335
334.738	-83.8999	-277.134	-82.5337
334.741	-75.2002	-270.933	-77.6667
334.744	-68.6335	-278.7	-65.4663
334.747	-78.2998	-270.233	-47.6672
334.75	-72.1331	-261.6	-48.0002
334.753	-75.4004	-257.833	-69.9333
334.755	-84.5337	-249.033	-72.3333
334.758	-83.6663	-249.833	-56.5664
334.761	-79.2327	-238.767	-38.2998
334.764	-74.3997	-229.133	-27.5998
334.767	-74.7	-220.333	-19
334.77	-82.4341	-208	-13.1665
334.773	-77.9001	-202.899	-8.66675
334.776	-76.967	-198.501	-21.699
334.779	-84.4329	-209.867	-25.967
334.782	-84.0664	-217.533	-29.6668
334.785	-79.8332	-216.167	-35.9331
334.787	-68.8335	-202.667	-45.2336
334.79	-57.5671	-203.1	-49.6675
334.793	-53.7332	-207.4	-54.7339
334.796	-42.5	-199.433	-62.1006
334.799	-43.7671	-196.333	-57.9336
334.802	-45.1326	-187.933	-52.333
334.805	-43.8989	-183.666	-66.9665
334.808	-58.6328	-171.233	-63.6997
334.811	-61.7661	-149.9	-66.4333
334.814	-73.5664	-137.967	-61.8001
334.817	-83.8657	-127.7	-53.1335
334.819	-81.6335	-125.5	-64.5335
334.822	-77.1328	-125.1	-64.7666
334.825	-79.3662	-115.6	-62.3997
334.828	-91.8665	-106.2	-49.7327
334.831	-85.9663	-93.0005	-43.4665
334.834	-79.2666	-86.1328	-35.9993
334.837	-85.0335	-72.7	-30.7666
334.84	-74.9998	-74.4668	-19.4324
334.843	-69.6003	-82.5002	-20.8665
334.846	-70.4343	-71.7664	-24.3999
334.849	-68.134	-70.3005	-24.4329
334.851	-73.0669	-72.7	-14.5662
334.854	-80.3328	-76.5667	-13.1675
334.857	-86.9334	-70.9998	-7.56665
334.86	-96.4331	-62.3005	-1.63379
334.863	-100.167	-43.4326	-4.10034
334.866	-104.4	-33.033	9.69946
334.869	-106.6	-12.6997	11.5
334.872	-95.6997	5.8667	9.09961
334.875	-101.167	10.4668	11.8997
334.878	-104.267	13.5002	2.93286
334.881	-109.367	12.333	-0.56616
334.883	-111.366	19.033	5.23364
334.886	-104.934	16.5334	6.3667
334.889	-106.134	21.2331	4.13355
334.892	-107.233	8.50024	-0.30029
334.895	-104.9	21.4673	1.63281
334.898	-96.7339	37.9663	6.99951
334.901	-87.6006	42.4341	0.99976
334.904	-87.7664	48.5327	-2.86768
334.907	-88.5332	52.2666	-13.3332
334.91	-79.2998	72.2005	-3.03369
334.913	-72.3003	77.5666	0.53345
334.915	-67.7996	88.4331	1.66651
334.918	-64.6667	106.334	-1.33325
334.921	-65.8667	126.133	-7.33374
334.924	-62.1006	147.133	-8.40039
334.927	-57.1338	161.801	-9.39941
334.93	-47.1997	172.467	0.16651
334.933	-35.3335	168.799	5.00024
334.936	-51.7336	163.533	9.1665
334.939	-51.167	163.834	5.96631
334.942	-47.0659	160.8	3.76685
334.945	-46.533	165.899	23.9326
334.947	-53.1665	175.833	34.4336
334.95	-57.8997	182.034	43.2334
334.953	-68.1003	200.566	44.9661
334.956	-70.4668	214.867	43.0674
334.959	-79.6333	226.667	38.5994
334.962	-82.3994	239.534	45.0659
334.965	-84.3333	261.232	45.4665
334.968	-76.3337	283	41.5674
334.971	-77.1333	282.734	41.9678
334.974	-76.0325	290.699	39.2666
334.976	-78.7661	295.265	40.7671
334.979	-79.1672	307.733	34.2668
334.982	-75.801	316.866	43.4668
334.985	-70.8335	320.034	43.5327
334.988	-63.6328	329.834	41.4665
334.991	-63.1665	332.666	28.2339
334.994	-65.5	335.334	26.5007
334.997	-62.5335	347.467	22.6331
335	-57.2332	353.533	28.6335
335.003	-58.8662	363.7	28.4663
335.006	-61.4333	366.733	27.4336
335.009	-63.6992	371.666	26.7993
335.011	-57.4998	396.467	26.0337
335.014	-62.1672	391.933	25.0327
335.017	-69.9329	395.867	29.3994
335.02	-60.4333	408.333	25.333
335.023	-54.6335	410.466	25.4009
335.026	-67.1335	407.9	27.3994
335.029	-67.4334	423.534	34.6992
335.032	-74.2669	439.5	27.4331
335.035	-68.7996	458.268	36.9658
335.038	-74.3669	462.6	48.4663
335.041	-86.1331	459.568	53.2661
335.043	-80.967	459.267	46.1001
335.046	-87.7673	458.767	47.5999
335.049	-86.3	469.5	51.8665
335.052	-83.4998	483.967	50.2996
335.055	-79.2	485.102	62.4331
335.058	-69.1335	494.434	53.5332
335.061	-70.8335	493	58.9663
335.064	-69.5327	501.166	61.0671
335.067	-65.1667	516.901	53.9668
335.07	-71.4668	537.568	65.5666
335.073	-77.3667	542.032	61.5669
335.075	-84.1663	548.466	54.4665
335.078	-91.1003	553.933	47.3665
335.081	-73.6997	568.066	56.0327
335.084	-73.0996	583.799	53.1003
335.087	-88.8335	597.166	61.9329
335.09	-93.6335	600.399	64.5662
335.093	-103	615.534	61.2659
335.096	-97.4663	621.366	60.2334
335.099	-83.7329	631.167	58.8335
335.102	-70.9668	632.066	50.6668
335.104	-55.4001	635.334	45.4673
335.107	-39.7336	641.698	39.5669
335.11	-29.667	653.033	45.6665
335.113	-24.167	666.167	41.9004
335.116	-7.89941	679.032	55.6328
335.119	-2.73267	687.033	54.5664
335.122	5.66699	683.1	56.3347
335.125	7.10059	700.134	63.2993
335.128	27.667	715.966	49.7659
335.131	23.2996	731.301	47.9333
335.134	29.2996	742.366	57.1331
335.137	41.967	759.933	50.9666
335.139	58.9995	767.1	42.2671
335.142	67.3335	767.866	37.8999
335.145	74.9665	778.699	47.7998
335.148	88.7673	789.501	48.0332
335.151	97.3667	805.333	49.0007
335.154	103.667	816.799	48.5339
335.157	102	827.833	41.2668
335.16	104.633	842.366	39.0339
335.163	111.934	846.101	38.0342
335.166	125.332	855.434	30.9663
335.168	131.733	859.6	42.3667
335.171	143.934	868.7	45.0662
335.174	165.899	872.133	47.967
335.177	177.768	877.034	49.9665
335.18	188.767	876.367	61
335.183	196.132	883.399	65.7671
335.186	198.601	894.101	69.0339
335.189	203.2	909.567	64.0339
335.192	211.501	905.167	76.6001
335.195	213.566	903.099	79.4663
335.198	222.699	908	85.5007
335.2	251.167	910.1	80.7993
335.203	254.3	915.834	91.2007
335.206	252.367	923.733	99.2671
335.209	258.966	929.6	96.301
335.212	268.6	935	89.9998
335.215	273.966	951.333	80.6003
335.218	285.366	958.066	90.667
335.221	296.1	969.333	95.7002
335.224	292.834	974.166	97.7998
335.227	293.667	982.701	85.9995
335.23	287.967	1004.5	86.3669
335.232	293.234	1013.37	74.9001
335.235	295	1009.8	73.1672
335.238	300.166	1007.57	81.3333
335.241	297.966	1011.63	73.8997
335.244	296.667	1019.27	63.0994
335.247	286.101	1023.13	51.666
335.25	271.468	1019.37	48.8665
335.253	249.533	1022.93	43.3667
335.256	250.4	1025.9	47.2664
335.259	242.601	1030.73	52.2002
335.262	239.467	1029.6	59.6333
335.264	226.266	1039.3	59.5005
335.267	211.268	1038.93	59.2334
335.27	192.933	1043.1	57.6326
335.273	161.834	1037.07	54.2668
335.276	129.6	1039.7	51.8
335.279	112.766	1034.87	52.301
335.282	88.8337	1033.5	46.968
335.285	69.166	1031.3	63.0676
335.288	46.0662	1037.9	67.7998
335.291	17.166	1039.7	62.0337
335.294	-11.8001	1047.07	51.1333
335.296	-25.0674	1052.6	51.9336
335.299	-51.334	1060.47	40.7661
335.302	-76.2673	1067.07	50.1665
335.305	-107.6	1078.5	53.7996
335.308	-121.9	1088.3	62.1663
335.311	-145.433	1098.13	64.7661
335.314	-170.833	1095.1	62.0996
335.317	-188.467	1096.8	62.3672
335.32	-208.167	1108.63	60.033
335.323	-228.833	1105.03	60.6668
335.326	-255.8	1103.67	65.6001
335.328	-267	1094.43	72.7996
335.331	-277.766	1103.13	76.533
335.334	-286.467	1095.07	71.9668
335.337	-294.433	1101.2	68.5662
335.34	-303.6	1086.27	73.3669
335.343	-304.2	1090.3	77.3005
335.346	-307.4	1090.87	85.7669
335.349	-312.534	1096.93	69.6667
335.352	-309.167	1090.27	66.2
335.355	-314.133	1085.37	64.7331
335.358	-318	1086.3	47.2336
335.36	-302.733	1097.83	58.4995
335.363	-289.466	1099.2	61.9673
335.366	-285.433	1090.8	70.6672
335.369	-284.633	1090.73	84.3669
335.372	-275.267	1080.23	80.4326
335.375	-265.533	1081.3	74.1672
335.378	-252.634	1082.47	78.2012
335.381	-238.866	1083.4	74.1328
335.384	-225.267	1074.93	91.6663
335.387	-205.767	1088.03	95.2661
335.39	-175.767	1084.3	81.8345
335.392	-163.866	1069.33	91.3
335.395	-133.633	1075.87	95.4668
335.398	-102.533	1074.57	93.9665
335.401	-72.2993	1059.83	81.7
335.404	-40.9333	1046.5	75.3337
335.407	-15.3667	1049.27	71.4663
335.41	19.7661	1056.3	66.0657
335.413	66.3003	1039.6	77.3335
335.416	117.267	1031.1	71.5332
335.419	158.299	1029.9	82.1667
335.422	211	1028.03	95.8999
335.424	273.135	1018.73	97.7673
335.427	332.501	1007.47	97.1333
335.43	400.268	1000.53	101.666
335.433	472.399	989.732	107.7
335.436	552.999	979.1	106.767
335.439	639.3	975.767	109.199
335.442	743.733	977.534	101.101
335.445	858.434	977.366	94.8335
335.448	1004.57	962.733	97.3997
335.451	1147.43	942.868	99.333
335.454	1304.23	928.7	104.133
335.456	1473.57	921	99.833
335.459	1660.07	903.933	91.3318
335.462	1848.27	893.233	92.7004
335.465	2074.03	894.034	98.5002
335.468	2318.1	879.3	105.101
335.471	2559.73	872	92.467
335.474	2823.63	870.933	79.3335
335.477	3113.3	853.899	68.8674
335.48	3430.07	842.133	66.8
335.483	3745.1	821.101	70.1003
335.486	4094.57	807.034	65.533
335.488	4455.53	798.799	54.9678
335.491	4835.5	792.5	48.5669
335.494	5236.67	777.199	44.9331
335.497	5655.03	777	45.167
[truncated: 2,098 more rows]
