# Supplementary material for: Ligand efficacy modulates conformational dynamics of the µ-opioid receptor
Source: Nature. 2024 Apr 10;629(8011):474–80. doi: 10.1038/s41586-024-07295-2 (PMC11078757; doi:10.1038/s41586-024-07295-2)
Supplement: Supplementary file 10 — Source Data Extended Data Fig. 4 [file 41586_2024_7295_MOESM10_ESM.xlsx]

## Sheet: Extended Data Fig4
Saturation Binding														Competition Binding
	µOR-WT			µOR∆7-T180C/R276C			µOR∆7-R182C/R276C			µOR∆7-R182C/R273C					µOR-WT		µOR∆7-T180C/R276C		µOR∆7-R182C/R276C		µOR∆7-R182C/R273C
[DPN] (nM)	Total	sem	Nonspecific	Total	sem	Nonspecific	Total	sem	Nonspecific	Total	sem	Nonspecific		Log[DAMGO] (M)	3H-DPN binding	sem	3H-DPN binding	sem	3H-DPN binding	sem	3H-DPN binding	sem
57.8	14008.7	524.17	3888	6880	271.139	3721	18442.7	904.159	13801	17384	1288.32	10479		-3	-4.4577	0.424514	4.75419	1.63394	-4.31282	0.52163	-1.67604	1.07607
28.9	12875.3	165.37	2091	5389.33	25.8285	1716	12148.7	874.793	6521	12317.7	176.547	4955		-4	14.2234	0.424414	30.5395	2.72058	21.219	2.05118	9.61411	0.807417
14.45	11678.7	245.422	895	3923.33	279.256	908	8619.67	403.815	2509	7587.33	371.534	2149		-5	54.4476	2.89607	85.7278	12.2994	64.4786	1.2532	43.1608	4.07095
7.225	9431.33	136.604	455	3537	107.221	481	6897	328.643	1298	6522.33	551.672	1241		-5.5	65.4078	1.31747	87.943	9.91367	72.4753	2.0972	70.0576	4.62608
3.6125	8211	522.9	270	2902	125.66	172	4614	155.232	682	5443.67	354.027	642		-6	91.1472	7.65189	97.0428	9.59075	93.8161	4.02333	86.5139	4.78144
1.80625	4135	73.0571	162	1846.33	26.3586	162	2997.67	118.807	307	2694.33	117.238	285		-7	105.522	5.90388	101.824	11.6921	103.041	2.93906	96.3608	3.46993
														-8	101.141	10.8233	99.0348	8.53604	98.7297	6.78337	102.849	8.79202
														-9	96.1349	1.52376	102.254	12.08	104.197	5.9347	100.61	4.47512
