# Supplementary material for: Ligand efficacy modulates conformational dynamics of the µ-opioid receptor
Source: Nature. 2024 Apr 10;629(8011):474–80. doi: 10.1038/s41586-024-07295-2 (PMC11078757; doi:10.1038/s41586-024-07295-2)
Supplement: Supplementary file 11 — Source Data Extended Data Fig. 5 [file 41586_2024_7295_MOESM11_ESM.xlsx]

## Sheet: Extended Data Fig5
Number of Gaussians	global AICc	global BIC
3	-60122	-59249.6
4	-63165.7	-62080.2
5	-64507.4	-63209.5
6	-64778.6	-63269.1
7	-64374.8	-62654.5
