# Supplementary material for: Ligand efficacy modulates conformational dynamics of the µ-opioid receptor
Source: Nature. 2024 Apr 10;629(8011):474–80. doi: 10.1038/s41586-024-07295-2 (PMC11078757; doi:10.1038/s41586-024-07295-2)
Supplement: Supplementary file 12 — Source Data Extended Data Fig. 6 [file 41586_2024_7295_MOESM12_ESM.xlsx]

## Sheet: Extended Data Fig6
No ligand							Naloxone							TRV130							PZM21							MP							Buprenorphine							Morphine							DAMGO
Distance	Model-free	Distance	6-Gaussian	95% confidence interval			Distance	Model-free	Distance	6-Gaussian	95% confidence interval			Distance	Model-free	Distance	6-Gaussian	95% confidence interval			Distance	Model-free	Distance	6-Gaussian	95% confidence interval			Distance	Model-free	Distance	6-Gaussian	95% confidence interval			Distance	Model-free	Distance	6-Gaussian	95% confidence interval			Distance	Model-free	Distance	6-Gaussian	95% confidence interval			Distance
				lower	upper						lower	upper						lower	upper						lower	upper						lower	upper						lower	upper						lower	upper
10	0	10	5.52315e-06	4.46379e-07	2.88493e-05		10	0.030214	10	5.79095e-06	4.81656e-07	2.95667e-05		10	0	10	4.49931e-06	3.86095e-07	2.28469e-05		10	0.0240959	10	5.63815e-06	4.67108e-07	2.92729e-05		10	0	10	5.57416e-06	4.64268e-07	2.95329e-05		10	0.0138819	10	5.59311e-06	4.7118e-07	2.83617e-05		10	0	10	5.76247e-06	4.75656e-07	2.89305e-05		10
10.4698	0	10.4698	8.2946e-06	7.95496e-07	3.85326e-05		10.4698	0.0260589	10.4698	8.68675e-06	8.52218e-07	3.97274e-05		10.4698	0	10.4698	6.72877e-06	6.84435e-07	3.06451e-05		10.4698	0.0336354	10.4698	8.44751e-06	8.17952e-07	3.90963e-05		10.4698	0	10.4698	8.33486e-06	8.21478e-07	3.93575e-05		10.4698	0.00973022	10.4698	8.37087e-06	8.31239e-07	3.82545e-05		10.4698	0.00821081	10.4698	8.61663e-06	8.41377e-07	3.8813e-05		10.4698
10.9396	0	10.9396	1.23493e-05	1.39246e-06	5.0941e-05		10.9396	0.0204918	10.9396	1.2846e-05	1.48146e-06	5.29268e-05		10.9396	0	10.9396	1.00404e-05	1.19205e-06	4.09313e-05		10.9396	0.0396603	10.9396	1.24394e-05	1.42145e-06	5.18235e-05		10.9396	0	10.9396	1.23426e-05	1.42845e-06	5.21693e-05		10.9396	0.00542284	10.9396	1.24299e-05	1.42128e-06	5.10844e-05		10.9396	0.0133055	10.9396	1.27759e-05	1.46289e-06	5.17815e-05		10.9396
11.4094	0	11.4094	1.81001e-05	2.37174e-06	6.72766e-05		11.4094	0.0140929	11.4094	1.88474e-05	2.5281e-06	7.04412e-05		11.4094	0	11.4094	1.46432e-05	2.02265e-06	5.45056e-05		11.4094	0.0400039	11.4094	1.82032e-05	2.43914e-06	6.88932e-05		11.4094	0	11.4094	1.81394e-05	2.41965e-06	6.93737e-05		11.4094	0	11.4094	1.81656e-05	2.4141e-06	6.78013e-05		11.4094	0.0148871	11.4094	1.86237e-05	2.49999e-06	6.88316e-05		11.4094
11.8792	0	11.8792	2.60421e-05	3.97339e-06	8.81382e-05		11.8792	0.00813202	11.8792	2.71884e-05	4.26036e-06	9.32326e-05		11.8792	0.000571177	11.8792	2.11221e-05	3.37296e-06	7.20273e-05		11.8792	0.0324981	11.8792	2.64643e-05	4.08695e-06	9.08163e-05		11.8792	0	11.8792	2.63771e-05	4.0121e-06	9.14441e-05		11.8792	0	11.8792	2.62443e-05	4.03933e-06	8.98165e-05		11.8792	0.0153178	11.8792	2.6898e-05	4.19911e-06	9.08165e-05		11.8792
12.349	0.00144822	12.349	3.71615e-05	6.63015e-06	0.000115402		12.349	0.0037492	12.349	3.89917e-05	7.06199e-06	0.000120766		12.349	0	12.349	3.02602e-05	5.51894e-06	9.37397e-05		12.349	0.024068	12.349	3.79787e-05	6.71828e-06	0.000118644		12.349	0	12.349	3.77889e-05	6.56403e-06	0.000119318		12.349	0	12.349	3.76274e-05	6.6443e-06	0.000116995		12.349	0.0143644	12.349	3.85328e-05	6.93318e-06	0.000119303		12.349
12.8188	0.00232462	12.8188	5.25829e-05	1.07485e-05	0.000149231		12.8188	0.00213116	12.8188	5.50804e-05	1.13932e-05	0.000156246		12.8188	0	12.8188	4.27298e-05	8.82585e-06	0.000120894		12.8188	0.0147182	12.8188	5.3901e-05	1.08637e-05	0.00015347		12.8188	0	12.8188	5.34827e-05	1.06424e-05	0.000154386		12.8188	0	12.8188	5.30587e-05	1.08292e-05	0.000151659		12.8188	0.0118955	12.8188	5.4387e-05	1.12678e-05	0.000155277		12.8188
13.2886	0	13.2886	7.37002e-05	1.69445e-05	0.000191074		13.2886	0	13.2886	7.64476e-05	1.82028e-05	0.000200056		13.2886	0	13.2886	5.98272e-05	1.38839e-05	0.000154482		13.2886	0.00555846	13.2886	7.49806e-05	1.743e-05	0.000195734		13.2886	0	13.2886	7.49967e-05	1.69549e-05	0.000198152		13.2886	0	13.2886	7.42026e-05	1.74756e-05	0.000195317		13.2886	0.00613244	13.2886	7.549e-05	1.789e-05	0.00019924		13.2886
13.7584	0	13.7584	0.000102193	2.64146e-05	0.000242131		13.7584	0	13.7584	0.000105875	2.85108e-05	0.000253911		13.7584	4.28201e-05	13.7584	8.27073e-05	2.14844e-05	0.000198188		13.7584	0	13.7584	0.000103782	2.74644e-05	0.000245623		13.7584	0	13.7584	0.000103931	2.65318e-05	0.000249932		13.7584	0	13.7584	0.00010177	2.77266e-05	0.000249639		13.7584	8.03723e-05	13.7584	0.000104451	2.7734e-05	0.000251622		13.7584
14.2282	0	14.2282	0.00013955	4.07408e-05	0.000307334		14.2282	0.00738834	14.2282	0.00014364	4.37031e-05	0.000317549		14.2282	0.00421892	14.2282	0.0001127	3.29837e-05	0.000250385		14.2282	0	14.2282	0.000141619	4.24293e-05	0.000309381		14.2282	0	14.2282	0.000141772	4.08334e-05	0.000312284		14.2282	0	14.2282	0.000139085	4.24849e-05	0.00031413		14.2282	0	14.2282	0.000142704	4.2436e-05	0.000314347		14.2282
14.698	0	14.698	0.000188108	6.21923e-05	0.000385949		14.698	0.0155612	14.698	0.00019361	6.52389e-05	0.000394784		14.698	0.0127607	14.698	0.000151236	4.99082e-05	0.00030865		14.698	0	14.698	0.000190862	6.38556e-05	0.000390019		14.698	0	14.698	0.000190485	6.13392e-05	0.000389682		14.698	0	14.698	0.000187386	6.46909e-05	0.00039029		14.698	0.00791567	14.698	0.000192617	6.38791e-05	0.000391373		14.698
15.1678	0	15.1678	0.000250128	9.27035e-05	0.000479393		15.1678	0.0201278	15.1678	0.000257733	9.58586e-05	0.000489039		15.1678	0.0193353	15.1678	0.00020045	7.4395e-05	0.000379858		15.1678	0	15.1678	0.000254464	9.51027e-05	0.000485572		15.1678	0	15.1678	0.000253042	9.02113e-05	0.000482515		15.1678	0	15.1678	0.000249969	9.62537e-05	0.000483461		15.1678	0.0163915	15.1678	0.000257056	9.46854e-05	0.000485913		15.1678
15.6376	0	15.6376	0.000329306	0.000134582	0.000587071		15.6376	0.0205988	15.6376	0.000340359	0.000139294	0.000597944		15.6376	0.0197178	15.6376	0.000263467	0.000109805	0.00046741		15.6376	0	15.6376	0.000335057	0.000139591	0.000600743		15.6376	0	15.6376	0.000332038	0.000131081	0.000593643		15.6376	0	15.6376	0.000327924	0.000137878	0.00059383		15.6376	0.0193547	15.6376	0.000337443	0.000139614	0.000593724		15.6376
16.1074	0	16.1074	0.000430114	0.000192641	0.000719713		16.1074	0.0167486	16.1074	0.000442658	0.000198918	0.000732205		16.1074	0.0133599	16.1074	0.000343131	0.000155755	0.000574258		16.1074	0	16.1074	0.000434516	0.000200528	0.000734465		16.1074	0	16.1074	0.000431267	0.000185786	0.000718489		16.1074	0	16.1074	0.000427271	0.000194451	0.000719013		16.1074	0.013188	16.1074	0.000439792	0.000200368	0.000730165		16.1074
16.5772	0	16.5772	0.00055321	0.000269151	0.000865191		16.5772	0.0121526	16.5772	0.000567705	0.00027979	0.000887046		16.5772	0.00458116	16.5772	0.000438961	0.000220036	0.000693209		16.5772	0	16.5772	0.000556617	0.000278737	0.000888848		16.5772	0	16.5772	0.000552683	0.000265884	0.000867654		16.5772	0	16.5772	0.000549662	0.00027209	0.000868909		16.5772	0.00358194	16.5772	0.00056481	0.000282602	0.000876969		16.5772
17.047	0	17.047	0.000701189	0.000374165	0.00104929		17.047	0.0106408	17.047	0.000719121	0.000390779	0.00106261		17.047	0	17.047	0.000556545	0.000305891	0.000832446		17.047	0	17.047	0.000704307	0.000380708	0.00105851		17.047	0	17.047	0.000702248	0.00037005	0.00104737		17.047	0	17.047	0.000698636	0.000377634	0.00104224		17.047	0	17.047	0.000718403	0.000395035	0.00105539		17.047
17.5168	0.00601608	17.5168	0.000878248	0.000509046	0.00125986		17.5168	0.0145836	17.5168	0.000902631	0.00053666	0.00126971		17.5168	0	17.5168	0.000700504	0.000416743	0.000991603		17.5168	0	17.5168	0.000885021	0.000515223	0.00126113		17.5168	0	17.5168	0.000879271	0.000508283	0.00126355		17.5168	0	17.5168	0.000878846	0.000513101	0.00124321		17.5168	0	17.5168	0.000899428	0.000530806	0.00126178		17.5168
17.9866	0.0246439	17.9866	0.00108637	0.000678513	0.00149714		17.9866	0.0221739	17.9866	0.00111937	0.000716928	0.00150271		17.9866	0.00199402	17.9866	0.000867814	0.00055685	0.00117518		17.9866	0	17.9866	0.00109881	0.000687658	0.00148824		17.9866	0	17.9866	0.0010888	0.000685528	0.00150019		17.9866	0	17.9866	0.00108907	0.000690638	0.00147741		17.9866	0	17.9866	0.00111454	0.000702037	0.001492		17.9866
18.4564	0.045096	18.4564	0.00132376	0.000888866	0.00176713		18.4564	0.03369	18.4564	0.00136723	0.000941984	0.00175705		18.4564	0.0139636	18.4564	0.00106387	0.000737995	0.00137812		18.4564	0.0034666	18.4564	0.00134306	0.000909217	0.00174139		18.4564	0	18.4564	0.00133385	0.000904804	0.00175346		18.4564	0.00090939	18.4564	0.00132878	0.000904618	0.0017386		18.4564	0	18.4564	0.00136082	0.000922356	0.00175586		18.4564
18.9262	0.0568274	18.9262	0.0015996	0.00114366	0.00207054		18.9262	0.0465951	18.9262	0.00165322	0.00121514	0.00205131		18.9262	0.0287609	18.9262	0.00128676	0.000949663	0.00160612		18.9262	0.0155886	18.9262	0.00162284	0.00117471	0.00203522		18.9262	0	18.9262	0.00161378	0.00116639	0.0020446		18.9262	0.00500985	18.9262	0.00160447	0.00116379	0.00203082		18.9262	0.00437009	18.9262	0.00164583	0.00119102	0.00206416		18.9262
19.396	0.0554883	19.396	0.00191662	0.00142714	0.00240165		19.396	0.0628798	19.396	0.00197818	0.00152982	0.00237545		19.396	0.0458012	19.396	0.0015399	0.00119028	0.00186826		19.396	0.0321816	19.396	0.00193416	0.00149842	0.0023625		19.396	0	19.396	0.00192314	0.00146399	0.0023929		19.396	0.016404	19.396	0.00191858	0.00146059	0.00235257		19.396	0.0137986	19.396	0.0019667	0.00150503	0.00240073		19.396
19.8658	0.0458821	19.8658	0.00226239	0.00174796	0.00278377		19.8658	0.0784104	19.8658	0.00233427	0.00188948	0.00274878		19.8658	0.0604504	19.8658	0.00182076	0.00146515	0.00217067		19.8658	0.0459859	19.8658	0.00228267	0.00185018	0.00274228		19.8658	0.000662166	19.8658	0.00226844	0.00180381	0.00276316		19.8658	0.0333279	19.8658	0.00226429	0.0017949	0.00271818		19.8658	0.0235896	19.8658	0.00232499	0.00186364	0.00277387		19.8658
20.3356	0.0371152	20.3356	0.00264122	0.00210155	0.00322283		20.3356	0.0876599	20.3356	0.00273016	0.00230295	0.00317392		20.3356	0.0716699	20.3356	0.00212689	0.00176568	0.00249605		20.3356	0.0527411	20.3356	0.00266829	0.00223069	0.00313576		20.3356	0.010446	20.3356	0.00265183	0.00216689	0.00317067		20.3356	0.0433534	20.3356	0.00264151	0.00217076	0.0031506		20.3356	0.028441	20.3356	0.00271802	0.00225414	0.00318543		20.3356
20.8054	0.0413723	20.8054	0.00305687	0.00248157	0.00367189		20.8054	0.0876059	20.8054	0.00314849	0.0027246	0.00361506		20.8054	0.0795515	20.8054	0.00246813	0.00209349	0.00284918		20.8054	0.0593833	20.8054	0.00307946	0.00264576	0.00358778		20.8054	0.0319229	20.8054	0.00306336	0.00255843	0.0036131		20.8054	0.0424076	20.8054	0.00305024	0.00256374	0.00359642		20.8054	0.0267575	20.8054	0.00314036	0.0026518	0.0036426		20.8054
21.2752	0.0570167	21.2752	0.00349744	0.00287347	0.00416452		21.2752	0.0797675	21.2752	0.00361132	0.00318415	0.00410731		21.2752	0.0855764	21.2752	0.00283146	0.00243321	0.0032358		21.2752	0.0676427	21.2752	0.00352417	0.00308114	0.00406935		21.2752	0.0535751	21.2752	0.00350785	0.00296856	0.00409423		21.2752	0.0452877	21.2752	0.00349497	0.00297036	0.00408124		21.2752	0.0181302	21.2752	0.00360092	0.00307952	0.00412211		21.2752
21.745	0.0822088	21.745	0.00395797	0.00328247	0.00469788		21.745	0.0679514	21.745	0.00409685	0.00362196	0.00463668		21.745	0.0886708	21.745	0.00321775	0.00275864	0.00366448		21.745	0.0818484	21.745	0.00400392	0.00350954	0.00456422		21.745	0.0645833	21.745	0.00397747	0.00339245	0.00459581		21.745	0.0578537	21.745	0.00395291	0.0033938	0.00460082		21.745	0.0151935	21.745	0.00408021	0.00350063	0.00466465		21.745
22.2148	0.106525	22.2148	0.00443878	0.00370097	0.00525626		22.2148	0.0576093	22.2148	0.00460629	0.00407029	0.00521085		22.2148	0.0894955	22.2148	0.00362684	0.00311455	0.00413354		22.2148	0.0986513	22.2148	0.00449228	0.00395661	0.00513322		22.2148	0.0720113	22.2148	0.00446694	0.00380286	0.00513977		22.2148	0.0786164	22.2148	0.0044237	0.00383136	0.00516942		22.2148	0.0226122	22.2148	0.00457539	0.00393316	0.00522487		22.2148
22.6846	0.122926	22.6846	0.00491757	0.00411199	0.00581992		22.6846	0.0559857	22.6846	0.00513118	0.00453215	0.00579813		22.6846	0.0863527	22.6846	0.0040475	0.00347783	0.00461453		22.6846	0.112683	22.6846	0.00500476	0.00440284	0.00568941		22.6846	0.0940454	22.6846	0.00496589	0.00424061	0.00572741		22.6846	0.107978	22.6846	0.00490691	0.00428708	0.00571476		22.6846	0.0460112	22.6846	0.00508708	0.00434556	0.00581122		22.6846
23.1544	0.130716	23.1544	0.00540994	0.00454915	0.0063973		23.1544	0.0625183	23.1544	0.0056717	0.00501589	0.00641562		23.1544	0.0832664	23.1544	0.00449296	0.00387475	0.00511587		23.1544	0.120759	23.1544	0.00551693	0.00486376	0.00626811		23.1544	0.130652	23.1544	0.00547117	0.00470414	0.00630994		23.1544	0.144604	23.1544	0.00539661	0.00473853	0.00629545		23.1544	0.0863797	23.1544	0.00561316	0.00477286	0.00638351		23.1544
23.6242	0.133914	23.6242	0.00591339	0.00499075	0.00699596		23.6242	0.0829795	23.6242	0.0062335	0.00553013	0.0070367		23.6242	0.0916354	23.6242	0.00495989	0.00430374	0.00564148		23.6242	0.125498	23.6242	0.00604265	0.00533764	0.00682957		23.6242	0.173364	23.6242	0.00598334	0.00517697	0.00689358		23.6242	0.17982	23.6242	0.00589412	0.00518133	0.00686241		23.6242	0.136591	23.6242	0.00614993	0.0052422	0.00698184		23.6242
24.094	0.138066	24.094	0.00641716	0.0054392	0.00757928		24.094	0.11257	24.094	0.00681851	0.00610428	0.00766157		24.094	0.11038	24.094	0.00545803	0.00478899	0.00615961		24.094	0.135492	24.094	0.00658658	0.00582728	0.00743926		24.094	0.20334	24.094	0.00651011	0.00565967	0.0074581		24.094	0.197638	24.094	0.0063938	0.00565142	0.00740553		24.094	0.17969	24.094	0.00670209	0.00573498	0.0076109		24.094
24.5638	0.135982	24.5638	0.00695556	0.00593347	0.00814108		24.5638	0.139596	24.5638	0.00744499	0.0067058	0.00831214		24.5638	0.135905	24.5638	0.00597896	0.00531567	0.00671109		24.5638	0.145216	24.5638	0.00714859	0.00638725	0.00803736		24.5638	0.216631	24.5638	0.00705363	0.00617269	0.00802671		24.5638	0.194406	24.5638	0.00689607	0.00613199	0.00792755		24.5638	0.213225	24.5638	0.00726459	0.00630473	0.00822179		24.5638
25.0336	0.128194	25.0336	0.00749451	0.00649254	0.00868084		25.0336	0.159805	25.0336	0.00810674	0.00738346	0.00896423		25.0336	0.160273	25.0336	0.00656231	0.00592342	0.00729104		25.0336	0.146612	25.0336	0.00773391	0.00698054	0.00860029		25.0336	0.220847	25.0336	0.00761786	0.00673462	0.00860145		25.0336	0.176626	25.0336	0.00741275	0.00666228	0.00838707		25.0336	0.235459	25.0336	0.00786285	0.00695456	0.00884496		25.0336
25.5034	0.114967	25.5034	0.00807449	0.00706391	0.00920742		25.5034	0.172082	25.5034	0.00882504	0.0080953	0.00969075		25.5034	0.171936	25.5034	0.00722805	0.00661796	0.00793214		25.5034	0.140811	25.5034	0.0083732	0.00761685	0.00918845		25.5034	0.210914	25.5034	0.0082173	0.0073282	0.00917897		25.5034	0.155967	25.5034	0.00795091	0.00721366	0.00888999		25.5034	0.246276	25.5034	0.00850532	0.00760172	0.00950023		25.5034
25.9732	0.111703	25.9732	0.0086932	0.00769607	0.00974385		25.9732	0.179109	25.9732	0.00963282	0.00892457	0.0104503		25.9732	0.17024	25.9732	0.00797688	0.00739975	0.00862633		25.9732	0.136201	25.9732	0.00906582	0.00835273	0.00983065		25.9732	0.194525	25.9732	0.00886587	0.00798872	0.0098312		25.9732	0.137236	25.9732	0.0085243	0.00779933	0.00941607		25.9732	0.250926	25.9732	0.00922254	0.00833158	0.0101812		25.9732
26.443	0.124437	26.443	0.00937379	0.00844252	0.0103979		26.443	0.184117	26.443	0.0105399	0.00985091	0.0113097		26.443	0.162497	26.443	0.00883947	0.0082801	0.00946128		26.443	0.140717	26.443	0.00983697	0.0091535	0.0105493		26.443	0.183047	26.443	0.00958025	0.00874193	0.0105076		26.443	0.132472	26.443	0.00914593	0.00842144	0.00997947		26.443	0.249418	26.443	0.0100171	0.00915111	0.0109157		26.443
26.9128	0.151841	26.9128	0.0101374	0.00925638	0.0111178		26.9128	0.191229	26.9128	0.0115855	0.0108723	0.0122638		26.9128	0.160521	26.9128	0.00983679	0.00925622	0.010412		26.9128	0.157399	26.9128	0.0107074	0.0100544	0.0113782		26.9128	0.181588	26.9128	0.010391	0.00956964	0.0112472		26.9128	0.141155	26.9128	0.00983764	0.00915644	0.0105912		26.9128	0.253154	26.9128	0.0109065	0.0100494	0.011741		26.9128
27.3825	0.195169	27.3825	0.0110043	0.0101319	0.0118978		27.3825	0.205634	27.3825	0.0127685	0.0120265	0.0133986		27.3825	0.175479	27.3825	0.010976	0.0103841	0.0115604		27.3825	0.191645	27.3825	0.0116933	0.0110436	0.0123103		27.3825	0.194966	27.3825	0.0113136	0.0105382	0.0121034		27.3825	0.169672	27.3825	0.0105921	0.00994584	0.011275		27.3825	0.265	27.3825	0.0119097	0.0110757	0.0126482		27.3825
27.8523	0.246709	27.8523	0.0119674	0.0111492	0.012756		27.8523	0.234432	27.8523	0.0141148	0.0133571	0.0147571		27.8523	0.207301	27.8523	0.0122917	0.0116456	0.0129017		27.8523	0.244744	27.8523	0.0128064	0.0121328	0.0134089		27.8523	0.221085	27.8523	0.0123387	0.0115749	0.013101		27.8523	0.211835	27.8523	0.0114416	0.010845	0.0121253		27.8523	0.280995	27.8523	0.0130357	0.0122197	0.0137349		27.8523
28.3221	0.296179	28.3221	0.0130334	0.0122726	0.0138075		28.3221	0.281925	28.3221	0.0156325	0.0148255	0.0162772		28.3221	0.244856	28.3221	0.0137646	0.0130701	0.0143938		28.3221	0.304688	28.3221	0.0140401	0.0133525	0.0146229		28.3221	0.256191	28.3221	0.013494	0.0127828	0.0142121		28.3221	0.253894	28.3221	0.0123886	0.0117768	0.0130383		28.3221	0.303288	28.3221	0.0143044	0.0135102	0.0149729		28.3221
28.7919	0.330934	28.7919	0.0142219	0.0134383	0.0149262		28.7919	0.340797	28.7919	0.0172739	0.0164623	0.0179732		28.7919	0.283932	28.7919	0.0153872	0.0146239	0.016041		28.7919	0.355116	28.7919	0.0153891	0.0147017	0.0160088		28.7919	0.29402	28.7919	0.0147589	0.0140487	0.0154572		28.7919	0.293655	28.7919	0.0134386	0.0127759	0.0140503		28.7919	0.330039	28.7919	0.0156897	0.0148879	0.0163492		28.7919
29.2617	0.346285	29.2617	0.0154849	0.014693	0.0161913		29.2617	0.396942	29.2617	0.0190488	0.0182372	0.0198062		29.2617	0.326308	29.2617	0.0171355	0.0163465	0.0178109		29.2617	0.38673	29.2617	0.0168591	0.0161837	0.0175187		29.2617	0.330573	29.2617	0.0161145	0.0154015	0.0168399		29.2617	0.335354	29.2617	0.0145498	0.0138822	0.0151818		29.2617	0.355608	29.2617	0.0171916	0.0163774	0.0178848		29.2617
29.7315	0.352452	29.7315	0.0167875	0.0159584	0.0175821		29.7315	0.441935	29.7315	0.0209253	0.0200899	0.0217193		29.7315	0.365036	29.7315	0.018973	0.0181599	0.0197074		29.7315	0.402434	29.7315	0.0183909	0.0177215	0.019122		29.7315	0.367597	29.7315	0.0175368	0.0168344	0.0183065		29.7315	0.377912	29.7315	0.0157234	0.0150321	0.0163911		29.7315	0.379092	29.7315	0.018756	0.0179265	0.0194945		29.7315
30.2013	0.365471	30.2013	0.0181262	0.0172265	0.0190434		30.2013	0.482459	30.2013	0.0228167	0.0220049	0.0236164		30.2013	0.393592	30.2013	0.0208309	0.0200283	0.0215882		30.2013	0.416268	30.2013	0.0199296	0.0192318	0.0207263		30.2013	0.409461	30.2013	0.0189879	0.0182251	0.0198123		30.2013	0.41554	30.2013	0.0169128	0.016164	0.0176066		30.2013	0.40405	30.2013	0.0203415	0.0194714	0.0211561		30.2013
30.6711	0.393662	30.6711	0.0194181	0.0184191	0.0204983		30.6711	0.531012	30.6711	0.0246745	0.0238582	0.0255325		30.6711	0.419793	30.6711	0.0226342	0.0218192	0.0234422		30.6711	0.442157	30.6711	0.0214674	0.0207442	0.0223239		30.6711	0.461078	30.6711	0.0204054	0.0195229	0.0213037		30.6711	0.444682	30.6711	0.0180588	0.0172156	0.0188104		30.6711	0.432375	30.6711	0.0218872	0.0209551	0.0227816		30.6711
31.1409	0.432623	31.1409	0.0206205	0.019501	0.0218503		31.1409	0.584525	31.1409	0.0264191	0.0255399	0.0273662		31.1409	0.455939	31.1409	0.0243382	0.0235414	0.0252151		31.1409	0.479838	31.1409	0.0228884	0.0221096	0.0238392		31.1409	0.518874	31.1409	0.0217162	0.0207357	0.0228269		31.1409	0.463004	31.1409	0.0191185	0.018212	0.0199905		31.1409	0.460163	31.1409	0.0233138	0.0222981	0.0243814		31.1409
31.6107	0.46665	31.6107	0.0216723	0.020391	0.0230615		31.6107	0.622508	31.6107	0.0279309	0.0269746	0.0289458		31.6107	0.501885	31.6107	0.0258568	0.0250402	0.0267953		31.6107	0.513886	31.6107	0.024123	0.0232431	0.0251687		31.6107	0.565788	31.6107	0.022848	0.0217417	0.024116		31.6107	0.466688	31.6107	0.0200666	0.0190432	0.021042		31.6107	0.482468	31.6107	0.0245621	0.023485	0.0258043		31.6107
32.0805	0.478609	32.0805	0.022513	0.0211134	0.0241313		32.0805	0.628056	32.0805	0.0291563	0.0281659	0.0303034		32.0805	0.545134	32.0805	0.0270703	0.0262036	0.0281071		32.0805	0.527449	32.0805	0.0251194	0.0241491	0.0263263		32.0805	0.583296	32.0805	0.023757	0.0225556	0.0251218		32.0805	0.452531	32.0805	0.0207919	0.0197233	0.0218802		32.0805	0.498346	32.0805	0.0255858	0.0243973	0.0269489		32.0805
32.5503	0.463149	32.5503	0.0230718	0.0215677	0.0248868		32.5503	0.604839	32.5503	0.0299969	0.0289852	0.0312873		32.5503	0.57389	32.5503	0.0279445	0.0269924	0.0290442		32.5503	0.516455	32.5503	0.0257905	0.0247607	0.0271435		32.5503	0.569186	32.5503	0.0243793	0.0230668	0.0258881		32.5503	0.424704	32.5503	0.0212682	0.0201572	0.0224906		32.5503	0.50991	32.5503	0.0262943	0.0249922	0.0277591		32.5503
33.0201	0.429059	33.0201	0.023331	0.0217718	0.0252021		33.0201	0.571307	33.0201	0.0304444	0.0293658	0.0317988		33.0201	0.585208	33.0201	0.0284087	0.0274015	0.029558		33.0201	0.490568	33.0201	0.0261218	0.0250057	0.0275326		33.0201	0.537666	33.0201	0.0246598	0.0232924	0.0262518		33.0201	0.395033	33.0201	0.0214659	0.0202906	0.0227877		33.0201	0.51898	33.0201	0.026632	0.0253163	0.028147		33.0201
33.4899	0.394053	33.4899	0.0232571	0.0216187	0.0251983		33.4899	0.543852	33.4899	0.0304088	0.0293007	0.0317485		33.4899	0.583209	33.4899	0.0284372	0.0274049	0.029577		33.4899	0.46384	33.4899	0.0260746	0.0249115	0.0274921		33.4899	0.50673	33.4899	0.0245936	0.0231786	0.0261853		33.4899	0.375309	33.4899	0.0213876	0.0201507	0.0227514		33.4899	0.526273	33.4899	0.0265814	0.0252074	0.0281544		33.4899
33.9597	0.374481	33.9597	0.0228532	0.0212058	0.0247752		33.9597	0.526127	33.9597	0.0299121	0.0287801	0.0312539		33.9597	0.572519	33.9597	0.0280352	0.0269533	0.0291243		33.9597	0.445407	33.9597	0.0256247	0.0244449	0.0270442		33.9597	0.485632	33.9597	0.0241472	0.0227368	0.0257022		33.9597	0.37128	33.9597	0.0209857	0.019717	0.0223488		33.9597	0.530544	33.9597	0.0261273	0.024795	0.0276902		33.9597
34.4295	0.375583	34.4295	0.0221299	0.0205127	0.0240034		34.4295	0.511017	34.4295	0.0289769	0.0278015	0.0302293		34.4295	0.554029	34.4295	0.0271748	0.0260457	0.0282268		34.4295	0.435717	34.4295	0.0248183	0.0236403	0.0261614		34.4295	0.470432	34.4295	0.0233446	0.0219731	0.0248312		34.4295	0.379301	34.4295	0.0203005	0.0190597	0.0215898		34.4295	0.529222	34.4295	0.0253318	0.0240076	0.0268175		34.4295
34.8993	0.39033	34.8993	0.0211832	0.0196753	0.0229591		34.8993	0.489752	34.8993	0.0276074	0.0263919	0.0288238		34.8993	0.525675	34.8993	0.0259355	0.024832	0.026993		34.8993	0.428253	34.8993	0.0236816	0.0225614	0.0249144		34.8993	0.450404	34.8993	0.0222094	0.0208745	0.0235965		34.8993	0.388427	34.8993	0.0194009	0.018195	0.020615		34.8993	0.520985	34.8993	0.0242224	0.0229643	0.0255805		34.8993
35.3691	0.4052	35.3691	0.0201042	0.0186511	0.0217018		35.3691	0.458619	35.3691	0.0259022	0.0246978	0.0270147		35.3691	0.486292	35.3691	0.0244109	0.0233456	0.0253961		35.3691	0.414631	35.3691	0.0223281	0.0212251	0.0234561		35.3691	0.417599	35.3691	0.0208109	0.0195587	0.0220901		35.3691	0.387853	35.3691	0.018386	0.0172427	0.0195045		35.3691	0.506176	35.3691	0.0229493	0.0217636	0.0241617		35.3691
35.8389	0.407429	35.8389	0.0190171	0.0176856	0.0203233		35.8389	0.419906	35.8389	0.0239763	0.0228689	0.0249797		35.8389	0.438568	35.8389	0.0226873	0.0217003	0.0235882		35.8389	0.389732	35.8389	0.0208404	0.0198346	0.0218729		35.8389	0.371786	35.8389	0.0191678	0.0181098	0.0203351		35.8389	0.372973	35.8389	0.017349	0.0162517	0.0183232		35.8389	0.485333	35.8389	0.0216427	0.0205244	0.0227273		35.8389
36.3087	0.390708	36.3087	0.0180603	0.0169309	0.0191228		36.3087	0.379103	36.3087	0.0219232	0.0208903	0.0228611		36.3087	0.388153	36.3087	0.0208826	0.0200072	0.0217069		36.3087	0.353912	36.3087	0.0193396	0.0184135	0.0202409		36.3087	0.31974	36.3087	0.0174619	0.0164667	0.0184749		36.3087	0.346056	36.3087	0.016375	0.015454	0.0172305		36.3087	0.458809	36.3087	0.0204045	0.0193838	0.0213811		36.3087
36.7785	0.357187	36.7785	0.0173133	0.0162922	0.0183479		36.7785	0.341548	36.7785	0.0198464	0.0188939	0.0206969		36.7785	0.340375	36.7785	0.0191147	0.0182778	0.0198388		36.7785	0.312084	36.7785	0.0179306	0.0171219	0.0187422		36.7785	0.271076	36.7785	0.0156852	0.0147592	0.0166168		36.7785	0.313251	36.7785	0.0156049	0.0147586	0.0164163		36.7785	0.427575	36.7785	0.0193621	0.0184564	0.0202166		36.7785
37.2483	0.315194	37.2483	0.0167774	0.0155605	0.0181006		37.2483	0.310599	37.2483	0.0177992	0.0168976	0.0187263		37.2483	0.298304	37.2483	0.0174408	0.0165698	0.0181896		37.2483	0.271364	37.2483	0.0166495	0.0158141	0.0175692		37.2483	0.23355	37.2483	0.0139359	0.0129183	0.0150649		37.2483	0.281192	37.2483	0.0150118	0.0140613	0.0161093		37.2483	0.393611	37.2483	0.0185721	0.0175758	0.0195867		37.2483
37.7181	0.274693	37.7181	0.0164397	0.0146989	0.0182652		37.7181	0.287159	37.7181	0.0158766	0.0148307	0.016982		37.7181	0.26334	37.7181	0.0158551	0.0148849	0.0168166		37.7181	0.238468	37.7181	0.0154836	0.014422	0.0168129		37.7181	0.210385	37.7181	0.0122454	0.0110872	0.0137923		37.7181	0.254892	37.7181	0.0145902	0.0133203	0.016097		37.7181	0.359313	37.7181	0.0179188	0.0165652	0.0194134		37.7181
38.1879	0.2432	38.1879	0.0160955	0.0139371	0.0184835		38.1879	0.269527	38.1879	0.0140498	0.0127818	0.0155695		38.1879	0.236281	38.1879	0.0143496	0.0131629	0.015623		38.1879	0.217362	38.1879	0.0144093	0.0129819	0.0160835		38.1879	0.200115	38.1879	0.0106848	0.00941484	0.0126714		38.1879	0.236895	38.1879	0.0141801	0.012562	0.0160973		38.1879	0.326639	38.1879	0.0172858	0.0155007	0.0192583		38.1879
38.6577	0.223689	38.6577	0.0155236	0.0129912	0.0183301		38.6577	0.253648	38.6577	0.0123117	0.0109243	0.0140658		38.6577	0.217231	38.6577	0.0128651	0.0114559	0.0143801		38.6577	0.207923	38.6577	0.0132768	0.0116391	0.0152461		38.6577	0.197939	38.6577	0.00925981	0.00792243	0.0115665		38.6577	0.2272	38.6577	0.0136002	0.0117307	0.0158027		38.6577	0.296743	38.6577	0.0164611	0.0143942	0.018807		38.6577
39.1275	0.214638	39.1275	0.0146086	0.0119483	0.0174588		39.1275	0.234623	39.1275	0.0107097	0.00920278	0.0125395		39.1275	0.20493	39.1275	0.0113842	0.00993845	0.0130282		39.1275	0.206434	39.1275	0.0120257	0.0102828	0.0140399		39.1275	0.197746	39.1275	0.00801655	0.00658761	0.0104417		39.1275	0.223777	39.1275	0.0127597	0.0107093	0.0150205		39.1275	0.270192	39.1275	0.0152719	0.0131675	0.0176911		39.1275
39.5973	0.211705	39.5973	0.0132811	0.0104702	0.0159588		39.5973	0.20931	39.5973	0.00923077	0.00765749	0.0109809		39.5973	0.196886	39.5973	0.00995245	0.00848403	0.011494		39.5973	0.207735	39.5973	0.0107035	0.00890199	0.0126825		39.5973	0.194507	39.5973	0.00704156	0.0054721	0.00930079		39.5973	0.223696	39.5973	0.0116275	0.00956832	0.0137648		39.5973	0.247339	39.5973	0.0137216	0.0115787	0.0160228		39.5973
40.0671	0.210129	40.0671	0.0116562	0.00897007	0.0140995		40.0671	0.178392	40.0671	0.0078993	0.00634091	0.00943028		40.0671	0.19056	40.0671	0.00862477	0.00712981	0.0100493		40.0671	0.207775	40.0671	0.00937022	0.00747518	0.0111761		40.0671	0.186356	40.0671	0.00636301	0.00459458	0.00829037		40.0671	0.22448	40.0671	0.0103484	0.00826474	0.0123229		40.0671	0.228445	40.0671	0.0119431	0.00988218	0.0139906		40.0671
40.5369	0.206798	40.5369	0.0100941	0.00757454	0.0122249		40.5369	0.146391	40.5369	0.00682526	0.00530244	0.00806216		40.5369	0.184682	40.5369	0.00755558	0.00602091	0.00887386		40.5369	0.205133	40.5369	0.00823719	0.00633954	0.00984672		40.5369	0.175341	40.5369	0.00601842	0.00412065	0.00753593		40.5369	0.225051	40.5369	0.00914106	0.00702627	0.0109212		40.5369	0.21351	40.5369	0.0101505	0.00816507	0.0119475		40.5369
41.0067	0.201148	41.0067	0.00884083	0.00664815	0.0106178		41.0067	0.119573	41.0067	0.00615643	0.00476904	0.00726655		41.0067	0.179688	41.0067	0.00704127	0.00552726	0.00812404		41.0067	0.200928	41.0067	0.00763216	0.00588548	0.00897973		41.0067	0.166314	41.0067	0.00617942	0.00422924	0.00757119		41.0067	0.225789	41.0067	0.00849742	0.00643656	0.00988132		41.0067	0.202055	41.0067	0.00873445	0.00690838	0.0102298		41.0067
41.4765	0.194717	41.4765	0.00834106	0.00646225	0.0098256		41.4765	0.103067	41.4765	0.00606134	0.00483929	0.00709655		41.4765	0.177084	41.4765	0.00740073	0.00612103	0.0083944		41.4765	0.19755	41.4765	0.0078627	0.00636883	0.00890584		41.4765	0.164499	41.4765	0.00712167	0.00523461	0.00843806		41.4765	0.227792	41.4765	0.00872854	0.00695222	0.0099058		41.4765	0.193089	41.4765	0.00797905	0.0063566	0.00915035		41.4765
41.9463	0.189849	41.9463	0.00855866	0.00635086	0.0114466		41.9463	0.0988284	41.9463	0.00647519	0.00510002	0.00831		41.9463	0.178316	41.9463	0.00863436	0.00717065	0.0107964		41.9463	0.197124	41.9463	0.00893055	0.00728768	0.011184		41.9463	0.173043	41.9463	0.00881027	0.00668541	0.0113388		41.9463	0.231864	41.9463	0.0098598	0.00788548	0.0123853		41.9463	0.18533	41.9463	0.00788888	0.00606965	0.00997742		41.9463
42.4161	0.188326	42.4161	0.0091203	0.00658144	0.0142696		42.4161	0.105259	42.4161	0.00712487	0.00536954	0.010596		42.4161	0.183853	42.4161	0.0103838	0.00800373	0.0142838		42.4161	0.200509	42.4161	0.0105139	0.00798876	0.0146272		42.4161	0.191702	42.4161	0.0108571	0.00789702	0.0155455		42.4161	0.237816	42.4161	0.0115603	0.0087772	0.0162413		42.4161	0.17754	42.4161	0.00824533	0.00609267	0.0122238		42.4161
42.8859	0.190547	42.8859	0.00980225	0.00700047	0.0158405		42.8859	0.11829	42.8859	0.00772976	0.00593111	0.0120104		42.8859	0.192911	42.8859	0.0114677	0.0086754	0.015899		42.8859	0.207084	42.8859	0.0116219	0.00864456	0.0164565		42.8859	0.217044	42.8859	0.0123441	0.00914231	0.018061		42.8859	0.244363	42.8859	0.0127464	0.00950019	0.018457		42.8859	0.168819	42.8859	0.00868871	0.00629953	0.0133588		42.8859
43.3557	0.195468	43.3557	0.0100388	0.0074564	0.014828		43.3557	0.133082	43.3557	0.0080139	0.006386	0.011261		43.3557	0.203745	43.3557	0.0113766	0.00918811	0.0145359		43.3557	0.215185	43.3557	0.0116578	0.00912945	0.0156569		43.3557	0.243783	43.3557	0.0127588	0.0101105	0.0172352		43.3557	0.24956	43.3557	0.0128787	0.010087	0.0174277		43.3557	0.158743	43.3557	0.00881287	0.00671427	0.0124084		43.3557
43.8255	0.201143	43.8255	0.00992978	0.00745805	0.0126228		43.8255	0.145518	43.8255	0.00795448	0.00625897	0.00971578		43.8255	0.214225	43.8255	0.0102818	0.00855063	0.0120751		43.8255	0.2228	43.8255	0.010871	0.00870132	0.0130172		43.8255	0.266461	43.8255	0.0123166	0.00966047	0.0147637		43.8255	0.251476	43.8255	0.0120934	0.0096951	0.0145142		43.8255	0.14735	43.8255	0.00856121	0.00674153	0.0105232		43.8255
44.2953	0.205493	44.2953	0.00958083	0.00573899	0.0114651		44.2953	0.152996	44.2953	0.00771485	0.00469681	0.00910898		44.2953	0.222381	44.2953	0.00911239	0.00572444	0.0106033		44.2953	0.228179	44.2953	0.0100071	0.00609948	0.0116079		44.2953	0.280797	44.2953	0.011612	0.00676669	0.0136426		44.2953	0.24878	44.2953	0.0111649	0.00674775	0.0130744		44.2953	0.135023	44.2953	0.00823119	0.00479303	0.00994554		44.2953
44.7651	0.206975	44.7651	0.00931704	0.00450666	0.0114674		44.7651	0.154512	44.7651	0.00747021	0.00367777	0.00908005		44.7651	0.226716	44.7651	0.00825763	0.00425572	0.00991476		44.7651	0.230186	44.7651	0.00931285	0.0048205	0.0111751		44.7651	0.284362	44.7651	0.0110547	0.0055204	0.0135551		44.7651	0.241053	44.7651	0.0104048	0.00539618	0.0126973		44.7651	0.12235	44.7651	0.00793843	0.00397732	0.00983404		44.7651
45.2349	0.204933	45.2349	0.00895911	0.00502933	0.0112038		45.2349	0.150268	45.2349	0.00720175	0.00422449	0.00876824		45.2349	0.226304	45.2349	0.00760791	0.00430015	0.00939259		45.2349	0.228349	45.2349	0.00878412	0.00518591	0.0107279		45.2349	0.276607	45.2349	0.0104997	0.00617355	0.0129773		45.2349	0.228776	45.2349	0.00983661	0.005658	0.0120416		45.2349	0.110009	45.2349	0.00762877	0.00440522	0.00954072		45.2349
45.7047	0.199606	45.7047	0.00851597	0.00530485	0.0106593		45.7047	0.14114	45.7047	0.00680112	0.00466464	0.00828575		45.7047	0.220723	45.7047	0.00707177	0.00489264	0.00875335		45.7047	0.222728	45.7047	0.00822996	0.00565461	0.0101319		45.7047	0.258477	45.7047	0.00992447	0.00667409	0.0122193		45.7047	0.213075	45.7047	0.00922038	0.00641215	0.0111462		45.7047	0.098693	45.7047	0.00720405	0.00495719	0.00916115		45.7047
46.1745	0.191882	46.1745	0.00778359	0.00526728	0.0100869		46.1745	0.128244	46.1745	0.00622487	0.00461868	0.00772587		46.1745	0.209948	46.1745	0.00646522	0.00486069	0.00813478		46.1745	0.213688	46.1745	0.00750352	0.00561629	0.00968388		46.1745	0.231879	46.1745	0.00906196	0.0066585	0.0112814		46.1745	0.195375	46.1745	0.00845315	0.00635178	0.0104196		46.1745	0.0890585	46.1745	0.00661571	0.00481002	0.00878563		46.1745
46.6443	0.182936	46.6443	0.00686915	0.00473268	0.00982499		46.6443	0.112708	46.6443	0.00550085	0.00402752	0.00753214		46.6443	0.194278	46.6443	0.0056826	0.00442312	0.00768136		46.6443	0.201704	46.6443	0.00656947	0.00495558	0.00913635		46.6443	0.199231	46.6443	0.00799437	0.00597812	0.0110041		46.6443	0.177071	46.6443	0.00743194	0.00569353	0.00976354		46.6443	0.0816942	46.6443	0.00584831	0.00422106	0.00813573		46.6443
47.1141	0.173874	47.1141	0.00583567	0.0039023	0.00876201		47.1141	0.0956256	47.1141	0.0046718	0.00324425	0.00667661		47.1141	0.174302	47.1141	0.00483112	0.00362422	0.00700504		47.1141	0.187238	47.1141	0.00558501	0.00410346	0.00843279		47.1141	0.163135	47.1141	0.00679955	0.00486048	0.0100585		47.1141	0.159302	47.1141	0.00630747	0.00472309	0.00911309		47.1141	0.0770863	47.1141	0.00499704	0.00346332	0.00739052		47.1141
47.5839	0.16549	47.5839	0.0047994	0.00304713	0.00709892		47.5839	0.078113	47.5839	0.00381252	0.00249475	0.00565144		47.5839	0.150905	47.5839	0.00397757	0.00277631	0.00572517		47.5839	0.170699	47.5839	0.00458326	0.0030998	0.00687414		47.5839	0.126202	47.5839	0.00555829	0.00369034	0.00817476		47.5839	0.142846	47.5839	0.00515348	0.00357376	0.00753293		47.5839	0.0755821	47.5839	0.00407869	0.00263498	0.00610462		47.5839
48.0537	0.15815	48.0537	0.00379654	0.00214763	0.00586885		48.0537	0.0613796	48.0537	0.00302905	0.00177555	0.00458223		48.0537	0.125267	48.0537	0.00315115	0.00199872	0.00454951		48.0537	0.152466	48.0537	0.00363482	0.00228483	0.00544511		48.0537	0.0909284	48.0537	0.00439516	0.00263523	0.00659213		48.0537	0.128139	48.0537	0.00408929	0.00248983	0.00621258		48.0537	0.077355	48.0537	0.00321502	0.00189389	0.00490446		48.0537
48.5235	0.151803	48.5235	0.00293228	0.00154979	0.00499377		48.5235	0.0467425	48.5235	0.00232488	0.00127984	0.00378113		48.5235	0.0988219	48.5235	0.00243747	0.00139541	0.00381092		48.5235	0.132941	48.5235	0.00280221	0.00159513	0.00449933		48.5235	0.0595831	48.5235	0.00338345	0.00187977	0.0054377		48.5235	0.115345	48.5235	0.00317254	0.00178865	0.00513007		48.5235	0.0823798	48.5235	0.00247701	0.00139366	0.00410036		48.5235
48.9933	0.146086	48.9933	0.00226879	0.00113885	0.00412378		48.9933	0.0355634	48.9933	0.00178596	0.000938342	0.00310937		48.9933	0.0731615	48.9933	0.00189092	0.00101738	0.00310549		48.9933	0.112605	48.9933	0.0021575	0.00114034	0.00361644		48.9933	0.0340371	48.9933	0.00259337	0.00131654	0.00440586		48.9933	0.10448	48.9933	0.0024518	0.00132227	0.00417572		48.9933	0.0904243	48.9933	0.00190295	0.00105433	0.00332196		48.9933
49.4631	0.140475	49.4631	0.00180349	0.000827366	0.0033866		49.4631	0.0291194	49.4631	0.00142799	0.000656265	0.00257559		49.4631	0.0498795	49.4631	0.00151523	0.000733628	0.00265021		49.4631	0.0920422	49.4631	0.00170417	0.000804443	0.00303675		49.4631	0.0155404	49.4631	0.00204312	0.000934635	0.0035824		49.4631	0.095504	49.4631	0.00195832	0.000922949	0.00356288		49.4631	0.101062	49.4631	0.00152535	0.000747938	0.00277906		49.4631
49.9329	0.134428	49.9329	0.0014922	0.000633326	0.0031194		49.9329	0.0284409	49.9329	0.00117915	0.000523254	0.00238497		49.9329	0.0303757	49.9329	0.0012689	0.000553071	0.00259399		49.9329	0.0719409	49.9329	0.0014057	0.000648647	0.00280358		49.9329	0.00445728	49.9329	0.00167447	0.000744126	0.0033003		49.9329	0.0884078	49.9329	0.00163606	0.000713535	0.00331292		49.9329	0.113703	49.9329	0.00127213	0.000544156	0.00256741		49.9329
50.4027	0.127524	50.4027	0.00133979	0.000499656	0.0033848		50.4027	0.0341564	50.4027	0.00104091	0.000389879	0.00254497		50.4027	0.015645	50.4027	0.00114051	0.000421447	0.00297268		50.4027	0.0530559	50.4027	0.00123192	0.000483033	0.00299144		50.4027	0	50.4027	0.0014786	0.000579699	0.00354295		50.4027	0.0832464	50.4027	0.00145017	0.000533573	0.00371849		50.4027	0.127646	50.4027	0.00111487	0.000418696	0.00275543		50.4027
50.8725	0.119536	50.8725	0.00142011	0.000385359	0.00397718		50.8725	0.0463795	50.8725	0.0010877	0.00032462	0.00300303		50.8725	0.00607601	50.8725	0.00121398	0.000337518	0.0035068		50.8725	0.0361513	50.8725	0.00127039	0.000397174	0.00351054		50.8725	0	50.8725	0.00150915	0.000490734	0.00411294		50.8725	0.0801453	50.8725	0.00153907	0.000464632	0.00431925		50.8725	0.142128	50.8725	0.00116864	0.000341965	0.00322478		50.8725
51.3423	0.110475	51.3423	0.00173929	0.000311525	0.00473891		51.3423	0.064659	51.3423	0.00131593	0.000261438	0.00355537		51.3423	0.00128513	51.3423	0.00151436	0.000281534	0.00417336		51.3423	0.0219286	51.3423	0.00153462	0.000320688	0.0041296		51.3423	0.00296796	51.3423	0.00181559	0.0003981	0.0048427		51.3423	0.0792772	51.3423	0.00189441	0.000358977	0.00513395		51.3423	0.156387	51.3423	0.001432	0.000270287	0.00382772		51.3423
51.8121	0.100584	51.8121	0.00232994	0.000254378	0.00559728		51.8121	0.0879986	51.8121	0.00174905	0.000223796	0.0041268		51.8121	0	51.8121	0.00205448	0.000228821	0.00488327		51.8121	0.0109556	51.8121	0.00203623	0.000260161	0.00481617		51.8121	0.0124376	51.8121	0.00240437	0.000309668	0.00573467		51.8121	0.0808233	51.8121	0.00254759	0.000298167	0.00606984		51.8121	0.169708	51.8121	0.00191053	0.000232107	0.00449236		51.8121
52.2819	0.0902943	52.2819	0.00320607	0.000204292	0.00650835		52.2819	0.114941	52.2819	0.00241551	0.000167062	0.00484086		52.2819	0	52.2819	0.00284979	0.000174072	0.00572457		52.2819	0.00360361	52.2819	0.00281924	0.000205205	0.00564675		52.2819	0.0303817	52.2819	0.00330564	0.000236595	0.00665368		52.2819	0.0849293	52.2819	0.00353343	0.000226832	0.00710863		52.2819	0.181474	52.2819	0.00263106	0.000168869	0.00527834		52.2819
52.7517	0.0801727	52.7517	0.00437894	0.000218271	0.00748931		52.7517	0.143701	52.7517	0.00329098	0.000182882	0.00553258		52.7517	0.000752581	52.7517	0.00389115	0.0001732	0.00657398		52.7517	0	52.7517	0.00384564	0.000205872	0.00651215		52.7517	0.0573422	52.7517	0.00451083	0.000247241	0.00767092		52.7517	0.0916656	52.7517	0.00482487	0.000239392	0.00812886		52.7517	0.191185	52.7517	0.00360236	0.000188985	0.00608142		52.7517
53.2215	0.0708501	53.2215	0.00586837	0.000256694	0.0084969		53.2215	0.172326	53.2215	0.0044066	0.0001988	0.00629593		53.2215	0.00429599	53.2215	0.00520165	0.000205153	0.00744566		53.2215	0	53.2215	0.00513471	0.000226776	0.00740949		53.2215	0.092635	53.2215	0.00601593	0.000270076	0.00868042		53.2215	0.100998	53.2215	0.00644585	0.000276261	0.00931067		53.2215	0.198482	53.2215	0.0048074	0.00021388	0.00690822		53.2215
53.6913	0.0629559	53.6913	0.00761788	0.00036972	0.00960472		53.6913	0.198866	53.6913	0.00570123	0.00028974	0.00712605		53.6913	0.0118513	53.6913	0.006735	0.000318404	0.00844778		53.6913	0.00336946	53.6913	0.00665111	0.000335636	0.00832921		53.6913	0.134607	53.6913	0.00779006	0.00042106	0.00982658		53.6913	0.112769	53.6913	0.00832514	0.000432499	0.0104786		53.6913	0.203149	53.6913	0.00620993	0.000306945	0.00780631		53.6913
54.1611	0.0570587	54.1611	0.00947368	0.00107308	0.0110304		54.1611	0.221535	54.1611	0.00708959	0.000798637	0.00826461		54.1611	0.0239367	54.1611	0.00839714	0.00097577	0.00975452		54.1611	0.0103333	54.1611	0.00827969	0.000937286	0.00955998		54.1611	0.180918	54.1611	0.00972086	0.0011164	0.0113079		54.1611	0.126697	54.1611	0.0104166	0.00119229	0.012119		54.1611	0.205106	54.1611	0.00771784	0.000874155	0.00901006		54.1611
54.6309	0.0536208	54.6309	0.0113555	0.00317796	0.0131099		54.6309	0.23884	54.6309	0.00848011	0.00230494	0.00978474		54.6309	0.0404966	54.6309	0.0100629	0.0027274	0.0115484		54.6309	0.0208667	54.6309	0.00991435	0.00273451	0.0113979		54.6309	0.22883	54.6309	0.0116379	0.00323855	0.0134988		54.6309	0.142383	54.6309	0.0124558	0.00338577	0.0142942		54.6309	0.204393	54.6309	0.0092622	0.0025079	0.0106587		54.6309
55.1007	0.0529666	55.1007	0.0133048	0.00771252	0.0160284		55.1007	0.249688	55.1007	0.00997323	0.00581798	0.0119951		55.1007	0.0610357	55.1007	0.0117929	0.00700177	0.0143263		55.1007	0.0347285	55.1007	0.0116399	0.00679173	0.0141227		55.1007	0.275477	55.1007	0.013635	0.00794392	0.0164931		55.1007	0.15933	55.1007	0.0146277	0.00846035	0.0177787		55.1007	0.201154	55.1007	0.0108419	0.00638441	0.0131523		55.1007
55.5705	0.0552667	55.5705	0.0153452	0.0118521	0.0209736		55.5705	0.253441	55.5705	0.0114584	0.00881916	0.0156627		55.5705	0.0847481	55.5705	0.0135938	0.0104709	0.0188127		55.5705	0.0515017	55.5705	0.0133654	0.0103012	0.0185696		55.5705	0.318102	55.5705	0.0157012	0.0120606	0.0214414		55.5705	0.17697	55.5705	0.0168209	0.012947	0.0233115		55.5705	0.195613	55.5705	0.0124884	0.00958925	0.0171225		55.5705
56.0403	0.0605348	56.0403	0.0169414	0.0124058	0.0286825		56.0403	0.249944	56.0403	0.0126872	0.00934092	0.0212235		56.0403	0.110635	56.0403	0.0150102	0.0110688	0.0257513		56.0403	0.0706363	56.0403	0.0147533	0.0109044	0.0252215		56.0403	0.354255	56.0403	0.0173709	0.0127385	0.0293061		56.0403	0.194688	56.0403	0.0186151	0.0136779	0.0318118		56.0403	0.188053	56.0403	0.0137833	0.0102185	0.0232302		56.0403
56.5101	0.0686355	56.5101	0.0179625	0.0126988	0.0396871		56.5101	0.23951	56.5101	0.0135085	0.00952299	0.0290191		56.5101	0.137605	56.5101	0.0159116	0.0113198	0.035007		56.5101	0.0914922	56.5101	0.015641	0.0111549	0.0343734		56.5101	0.381943	56.5101	0.0184185	0.0131331	0.0398954		56.5101	0.211858	56.5101	0.0197606	0.0139908	0.0429934		56.5101	0.178791	56.5101	0.0146436	0.0104758	0.0317087		56.5101
56.9799	0.0793016	56.9799	0.0184067	0.0128342	0.043358		56.9799	0.222871	56.9799	0.0137913	0.00960662	0.0325659		56.9799	0.164563	56.9799	0.0163518	0.011425	0.0386803		56.9799	0.11338	56.9799	0.016048	0.0112265	0.0380901		56.9799	0.399734	56.9799	0.0188674	0.0131455	0.0451761		56.9799	0.22787	56.9799	0.0202701	0.0140194	0.0471567		56.9799	0.168163	56.9799	0.0150377	0.0105408	0.0347404		56.9799
57.4497	0.092156	57.4497	0.0181877	0.0127448	0.039805		57.4497	0.201114	57.4497	0.0136408	0.00952743	0.029439		57.4497	0.190471	57.4497	0.0161793	0.0113132	0.0352856		57.4497	0.135597	57.4497	0.0158851	0.011145	0.0343595		57.4497	0.406809	57.4497	0.0186632	0.0131177	0.0402542		57.4497	0.242153	57.4497	0.0200491	0.0139138	0.0430836		57.4497	0.156506	57.4497	0.0148838	0.0104314	0.0322031		57.4497
57.9195	0.106738	57.9195	0.0174218	0.0124826	0.0294754		57.9195	0.175591	57.9195	0.0130382	0.0092844	0.0215499		57.9195	0.214399	57.9195	0.0154844	0.011029	0.0260891		57.9195	0.157459	57.9195	0.0152274	0.010876	0.0254611		57.9195	0.402979	57.9195	0.0178592	0.0128008	0.03006		57.9195	0.254202	57.9195	0.0192315	0.0135868	0.0322872		57.9195	0.144145	57.9195	0.0142434	0.0101649	0.0232735		57.9195
58.3893	0.122529	58.3893	0.0159534	0.0119489	0.0215191		58.3893	0.147818	58.3893	0.0119667	0.00885627	0.0160534		58.3893	0.235557	58.3893	0.0141589	0.0105574	0.0192195		58.3893	0.178324	58.3893	0.0139397	0.0103956	0.0187219		58.3893	0.388661	58.3893	0.0163991	0.0122004	0.0219755		58.3893	0.263592	58.3893	0.0175595	0.013009	0.0237916		58.3893	0.131382	58.3893	0.0130183	0.00972661	0.0174628		58.3893
58.8591	0.138981	58.8591	0.0139931	0.00767759	0.0167869		58.8591	0.119374	58.8591	0.010456	0.00581292	0.0125725		58.8591	0.253316	58.8591	0.0123763	0.00684271	0.0149392		58.8591	0.197612	58.8591	0.0122279	0.00670037	0.0147711		58.8591	0.364822	58.8591	0.014327	0.00776205	0.0171917		58.8591	0.269993	58.8591	0.0153724	0.00853748	0.0185908		58.8591	0.118492	58.8591	0.0114065	0.00624001	0.013763		58.8591
59.3289	0.155539	59.3289	0.0119268	0.00319182	0.0138919		59.3289	0.0917951	59.3289	0.00890754	0.0024199	0.010363		59.3289	0.26721	59.3289	0.0105868	0.00283521	0.012219		59.3289	0.214822	59.3289	0.0104137	0.00277546	0.0119988		59.3289	0.332906	59.3289	0.0122694	0.00324386	0.0140801		59.3289	0.273174	59.3289	0.013124	0.00354109	0.0152129		59.3289	0.105719	59.3289	0.0097287	0.00255098	0.0113503		59.3289
59.7987	0.171663	59.7987	0.0100268	0.00107807	0.011648		59.7987	0.0664728	59.7987	0.0075175	0.000798369	0.00868271		59.7987	0.276938	59.7987	0.00890027	0.000954723	0.0102226		59.7987	0.229538	59.7987	0.00876833	0.000950965	0.0100966		59.7987	0.294734	59.7987	0.0102929	0.00107836	0.0118067		59.7987	0.273012	59.7987	0.0110666	0.00117228	0.0126061		59.7987	0.0932699	59.7987	0.00818918	0.000860787	0.00949131		59.7987
60.2685	0.186846	60.2685	0.00828643	0.000302535	0.00986824		60.2685	0.0445609	60.2685	0.0062042	0.000213572	0.00738874		60.2685	0.282357	60.2685	0.0073713	0.000261951	0.00875455		60.2685	0.241433	60.2685	0.00722618	0.000255512	0.0085945		60.2685	0.252394	60.2685	0.00853162	0.00029863	0.0100614		60.2685	0.269487	60.2685	0.00914849	0.000323365	0.0108148		60.2685	0.0813207	60.2685	0.00675354	0.000233678	0.00810054		60.2685
60.7383	0.200631	60.7383	0.00654945	6.85575e-05	0.00850381		60.7383	0.0268902	60.7383	0.00487409	4.83974e-05	0.0063828		60.7383	0.283468	60.7383	0.00579555	5.93237e-05	0.00755481		60.7383	0.250276	60.7383	0.00569425	5.78723e-05	0.00747882		60.7383	0.208123	60.7383	0.00666457	6.76178e-05	0.00871426		60.7383	0.262682	60.7383	0.00717356	7.32339e-05	0.00936698		60.7383	0.0700128	60.7383	0.00530499	5.29336e-05	0.00700919		60.7383
61.2081	0.212621	61.2081	0.00493171	1.27271e-05	0.00738563		61.2081	0.0138929	61.2081	0.00367103	9.0537e-06	0.00549487		61.2081	0.2804	61.2081	0.00436754	1.10891e-05	0.00646828		61.2081	0.255924	61.2081	0.00430786	1.08194e-05	0.00637752		61.2081	0.164178	61.2081	0.00508359	1.26366e-05	0.00748573		61.2081	0.252773	61.2081	0.00542528	1.36898e-05	0.00797946		61.2081	0.0594573	61.2081	0.00401274	9.89768e-06	0.00602296		61.2081
61.6779	0.222484	61.6779	0.00360968	1.85885e-06	0.00636447		61.6779	0.0055379	61.6779	0.00267773	1.4058e-06	0.00472883		61.6779	0.273394	61.6779	0.00321884	1.68106e-06	0.00555282		61.6779	0.258324	61.6779	0.00316062	1.63131e-06	0.00549834		61.6779	0.122714	61.6779	0.00369772	1.93915e-06	0.00645447		61.6779	0.240025	61.6779	0.00396448	2.03451e-06	0.00688675		61.6779	0.0497368	61.6779	0.00291049	1.50017e-06	0.00512013		61.6779
62.1477	0.229963	62.1477	0.00255953	2.30884e-07	0.0053721		62.1477	0.00127699	62.1477	0.00189773	1.86021e-07	0.00402334		62.1477	0.262784	62.1477	0.0022639	2.06171e-07	0.00474384		62.1477	0.257502	62.1477	0.00223324	2.11767e-07	0.00472402		62.1477	0.0856442	62.1477	0.00260919	2.60305e-07	0.00547639		62.1477	0.224777	62.1477	0.00280266	2.50399e-07	0.00587875		62.1477	0.0409084	62.1477	0.00207292	2.04755e-07	0.00434773		62.1477
62.6174	0.234877	62.6174	0.00173897	2.50557e-08	0.00455057		62.6174	0	62.6174	0.00129904	1.89041e-08	0.0034111		62.6174	0.248983	62.6174	0.00153792	2.18107e-08	0.00397478		62.6174	0.253562	62.6174	0.00151634	2.20274e-08	0.00400026		62.6174	0.0545171	62.6174	0.00177756	2.58648e-08	0.00465308		62.6174	0.207431	62.6174	0.00189561	2.72305e-08	0.00492697		62.6174	0.0330063	62.6174	0.00140183	1.99934e-08	0.00367748		62.6174
63.0872	0.237118	63.0872	0.00114338	2.43493e-09	0.0037565		63.0872	0	63.0872	0.00085424	1.84946e-09	0.00283906		63.0872	0.232464	63.0872	0.00101522	2.15981e-09	0.00330889		63.0872	0.246675	63.0872	0.000992827	2.15473e-09	0.00334835		63.0872	0.0303817	63.0872	0.00117606	2.53086e-09	0.00386925		63.0872	0.188441	63.0872	0.00126351	2.69816e-09	0.00408761		63.0872	0.0260442	63.0872	0.000928611	1.95227e-09	0.00304238		63.0872
63.557	0.236653	63.557	0.000729448	2.35645e-10	0.00306281		63.557	0	63.557	0.000548684	1.71476e-10	0.00230583		63.557	0.213745	63.557	0.000649854	1.98088e-10	0.00271462		63.557	0.237073	63.557	0.000637178	2.04068e-10	0.00273423		63.557	0.0136581	63.557	0.000747237	2.38071e-10	0.00314962		63.557	0.168299	63.557	0.00080721	2.56187e-10	0.0033403		63.557	0.0200179	63.557	0.000591811	1.84169e-10	0.00252182		63.557
64.0268	0.233518	64.0268	0.00044805	1.6618e-11	0.00247191		64.0268	0	64.0268	0.000337479	1.19164e-11	0.00186732		64.0268	0.193374	64.0268	0.000401436	1.35719e-11	0.00220656		64.0268	0.22504	64.0268	0.000393948	1.38432e-11	0.00219432		64.0268	0.00400779	64.0268	0.000460114	1.91572e-11	0.00252718		64.0268	0.14752	64.0268	0.000496374	2.03384e-11	0.00269559		64.0268	0.0149067	64.0268	0.000366452	1.28487e-11	0.00202899		64.0268
64.4966	0.227813	64.4966	0.000269293	3.10908e-12	0.00195886		64.4966	0	64.4966	0.000199979	1.87315e-12	0.00149051		64.4966	0.171916	64.4966	0.000239006	1.88453e-12	0.00174635		64.4966	0.210903	64.4966	0.000234666	2.69559e-12	0.00174378		64.4966	0.000203785	64.4966	0.000274019	2.46927e-12	0.00198676		64.4966	0.126627	64.4966	0.000295765	2.87534e-12	0.00213208		64.4966	0.0106752	64.4966	0.0002179	2.32686e-12	0.00158922		64.4966
64.9664	0.219701	64.9664	0.000154905	5.38542e-13	0.00152623		64.9664	0	64.9664	0.000113844	3.80237e-13	0.00115862		64.9664	0.149939	64.9664	0.000135587	4.66604e-13	0.00136079		64.9664	0.195026	64.9664	0.000133739	4.80118e-13	0.00136522		64.9664	0	64.9664	0.000156063	5.61189e-13	0.00155853		64.9664	0.106135	64.9664	0.000171217	5.40432e-13	0.00166877		64.9664	0.0072746	64.9664	0.000125182	4.23474e-13	0.00124695		64.9664
65.4362	0.209393	65.4362	8.52686e-05	1.19751e-13	0.00117392		65.4362	0	65.4362	6.27318e-05	8.35421e-14	0.00088519		65.4362	0.128002	65.4362	7.46009e-05	1.00448e-13	0.00104227		65.4362	0.1778	65.4362	7.29759e-05	9.88727e-14	0.00104726		65.4362	0	65.4362	8.57297e-05	1.17543e-13	0.00120594		65.4362	0.0865382	65.4362	9.35314e-05	1.07916e-13	0.00129141		65.4362	0.00464292	65.4362	6.8846e-05	1.00087e-13	0.00095831		65.4362
65.906	0.197149	65.906	4.53938e-05	2.34639e-14	0.000884862		65.906	0	65.906	3.3608e-05	2.06498e-14	0.000673601		65.906	0.106642	65.906	3.98766e-05	1.96562e-14	0.000788032		65.906	0.159633	65.906	3.86327e-05	2.25267e-14	0.00079479		65.906	0	65.906	4.57989e-05	2.59951e-14	0.000919852		65.906	0.0682929	65.906	4.96062e-05	2.62717e-14	0.000978112		65.906	0.00270605	65.906	3.69742e-05	2.39316e-14	0.000720563		65.906
66.3758	0.183267	66.3758	2.32604e-05	4.53694e-15	0.000663674		66.3758	0	66.3758	1.74351e-05	4.51236e-15	0.000506285		66.3758	0.0863629	66.3758	2.05167e-05	4.53006e-15	0.000587407		66.3758	0.140946	66.3758	2.01104e-05	4.81872e-15	0.000597338		66.3758	0	66.3758	2.37183e-05	5.99316e-15	0.000691703		66.3758	0.0518008	66.3758	2.57885e-05	5.27709e-15	0.000732263		66.3758	0.00137775	66.3758	1.90397e-05	5.23392e-15	0.00053897		66.3758
66.8456	0.168075	66.8456	1.16408e-05	9.21222e-16	0.000487978		66.8456	0	66.8456	8.75099e-06	9.40133e-16	0.000375056		66.8456	0.0676194	66.8456	1.04265e-05	9.22506e-16	0.000434155		66.8456	0.122158	66.8456	1.02572e-05	9.84951e-16	0.000441836		66.8456	0	66.8456	1.20482e-05	1.2163e-15	0.000511266		66.8456	0.0373935	66.8456	1.29371e-05	1.06539e-15	0.000538373		66.8456	0.000559697	66.8456	9.49678e-06	1.01842e-15	0.000398184		66.8456
67.3154	0.151923	67.3154	5.65011e-06	2.32101e-16	0.000355278		67.3154	0	67.3154	4.29627e-06	1.85061e-16	0.000271654		67.3154	0.0508059	67.3154	5.05395e-06	1.86414e-16	0.00031759		67.3154	0.103681	67.3154	4.95821e-06	2.0871e-16	0.000321057		67.3154	0	67.3154	5.84222e-06	2.44e-16	0.000371794		67.3154	0.0253151	67.3154	6.30567e-06	2.37425e-16	0.000389941		67.3154	0.000141402	67.3154	4.58241e-06	2.15894e-16	0.000290342		67.3154
67.7852	0.135177	67.7852	2.63889e-06	5.50916e-17	0.000255299		67.7852	0	67.7852	2.02878e-06	4.07781e-17	0.000193728		67.7852	0.0362406	67.7852	2.38004e-06	4.91762e-17	0.000227333		67.7852	0.0859117	67.7852	2.3122e-06	5.01507e-17	0.000228107		67.7852	0	67.7852	2.70484e-06	6.3108e-17	0.000265524		67.7852	0.0157053	67.7852	2.97745e-06	6.12949e-17	0.000279141		67.7852	0	67.7852	2.17586e-06	5.07556e-17	0.000208636		67.7852
68.255	0.118206	68.255	1.19912e-06	9.1061e-18	0.000180795		68.255	0	68.255	9.19639e-07	8.26582e-18	0.000136074		68.255	0.0241496	68.255	1.07745e-06	8.28148e-18	0.000160328		68.255	0.0692167	68.255	1.04787e-06	9.36635e-18	0.000159918		68.255	0	68.255	1.23096e-06	1.11499e-17	0.000186696		68.255	0.00858186	68.255	1.35271e-06	1.09873e-17	0.000196879		68.255	0	68.255	9.90631e-07	8.99445e-18	0.000147748		68.255
68.7248	0.101379	68.7248	5.21974e-07	2.16762e-18	0.000126042		68.7248	0	68.7248	3.99273e-07	1.89058e-18	9.44947e-05		68.7248	0.01465	68.7248	4.65941e-07	1.67746e-18	0.000111405		68.7248	0.0539264	68.7248	4.54583e-07	2.15505e-18	0.000110937		68.7248	0	68.7248	5.41811e-07	2.14855e-18	0.000129661		68.7248	0.00382214	68.7248	5.86208e-07	1.96149e-18	0.000136814		68.7248	0.000125419	68.7248	4.32932e-07	1.91834e-18	0.000103112		68.7248
69.1946	0.085051	69.1946	2.19648e-07	5.29528e-19	8.61838e-05		69.1946	0	69.1946	1.67017e-07	5.1599e-19	6.46915e-05		69.1946	0.00773125	69.1946	1.96537e-07	4.45133e-19	7.62708e-05		69.1946	0.0403218	69.1946	1.90818e-07	5.63934e-19	7.59875e-05		69.1946	0	69.1946	2.27775e-07	5.85e-19	8.8519e-05		69.1946	0.00114462	69.1946	2.45357e-07	5.33753e-19	9.36744e-05		69.1946	0.000478731	69.1946	1.81094e-07	5.81119e-19	7.09172e-05		69.1946
69.6644	0.0695577	69.6644	8.87427e-08	8.02549e-20	5.80522e-05		69.6644	0	69.6644	6.83458e-08	6.21994e-20	4.36359e-05		69.6644	0.00323456	69.6644	8.05356e-08	6.99956e-20	5.12692e-05		69.6644	0.0286241	69.6644	7.8285e-08	7.18636e-20	5.09977e-05		69.6644	0	69.6644	9.3304e-08	8.45695e-20	5.93701e-05		69.6644	8.97121e-05	69.6644	9.91848e-08	8.88799e-20	6.26648e-05		69.6644	0.00114915	69.6644	7.31605e-08	6.45466e-20	4.79603e-05		69.6644
70.1342	0.0552041	70.1342	3.46387e-08	8.78101e-21	3.84274e-05		70.1342	0	70.1342	2.70592e-08	8.39762e-21	2.86868e-05		70.1342	0.000831426	70.1342	3.19095e-08	6.81193e-21	3.36417e-05		70.1342	0.0189816	70.1342	3.08273e-08	8.13715e-21	3.37107e-05		70.1342	0	70.1342	3.69421e-08	1.01518e-20	3.92611e-05		70.1342	0	70.1342	3.89645e-08	1.00456e-20	4.11167e-05		70.1342	0.00221255	70.1342	2.89258e-08	8.47636e-21	3.15233e-05		70.1342
70.604	0.0422559	70.604	1.30778e-08	1.93229e-21	2.48206e-05		70.604	0	70.604	1.02682e-08	1.68594e-21	1.85307e-05		70.604	0	70.604	1.20621e-08	1.53387e-21	2.17314e-05		70.604	0.0114569	70.604	1.16614e-08	1.79881e-21	2.19479e-05		70.604	0	70.604	1.3957e-08	2.16303e-21	2.56121e-05		70.604	0	70.604	1.49203e-08	2.30686e-21	2.65877e-05		70.604	0.00373152	70.604	1.10319e-08	1.74379e-21	2.03629e-05		70.604
71.0738	0.0309292	71.0738	4.76885e-09	3.09791e-22	1.57883e-05		71.0738	0	71.0738	3.74434e-09	2.59054e-22	1.18806e-05		71.0738	0	71.0738	4.39846e-09	2.42632e-22	1.39931e-05		71.0738	0.00601335	71.0738	4.26105e-09	2.92046e-22	1.40743e-05		71.0738	0	71.0738	5.08948e-09	3.42279e-22	1.64567e-05		71.0738	0	71.0738	5.44074e-09	3.23202e-22	1.71305e-05		71.0738	0.00575548	71.0738	4.02285e-09	2.62187e-22	1.29806e-05		71.0738
71.5436	0.0213809	71.5436	1.67958e-09	3.21807e-23	1.00167e-05		71.5436	0	71.5436	1.31939e-09	3.12019e-23	7.50374e-06		71.5436	0	71.5436	1.54913e-09	2.98544e-23	8.87766e-06		71.5436	0.00250024	71.5436	1.50907e-09	3.50336e-23	8.88934e-06		71.5436	0	71.5436	1.79252e-09	4.03226e-23	1.04166e-05		71.5436	0	71.5436	1.91623e-09	3.629e-23	1.08861e-05		71.5436	0.008321	71.5436	1.41685e-09	3.16581e-23	8.23481e-06		71.5436
72.0134	0.0136976	72.0134	5.74571e-10	5.31018e-24	6.26123e-06		72.0134	0	72.0134	4.53435e-10	5.33366e-24	4.67199e-06		72.0134	0	72.0134	5.26966e-10	4.96894e-24	5.54921e-06		72.0134	0.000637576	72.0134	5.14626e-10	5.97691e-24	5.55515e-06		72.0134	0	72.0134	6.14491e-10	6.86411e-24	6.49512e-06		72.0134	0	72.0134	6.5554e-10	6.01441e-24	6.81658e-06		72.0134	0.0114522	72.0134	4.85434e-10	5.35571e-24	5.14708e-06		72.0134
72.4832	0.00788524	72.4832	1.92398e-10	9.98273e-25	3.85611e-06		72.4832	0	72.4832	1.50598e-10	1.10053e-24	2.87707e-06		72.4832	0	72.4832	1.74455e-10	1.04389e-24	3.41757e-06		72.4832	0	72.4832	1.69347e-10	1.21784e-24	3.42113e-06		72.4832	0	72.4832	2.04118e-10	1.23597e-24	3.98965e-06		72.4832	0	72.4832	2.17652e-10	1.17342e-24	4.20581e-06		72.4832	0.0151612	72.4832	1.62514e-10	1.13901e-24	3.16971e-06		72.4832
72.953	0.00385786	72.953	6.22998e-11	2.33771e-25	2.35031e-06		72.953	0	72.953	4.83935e-11	2.56296e-25	1.74563e-06		72.953	0	72.953	5.65767e-11	2.22435e-25	2.0752e-06		72.953	0	72.953	5.38274e-11	2.6122e-25	2.07894e-06		72.953	0	72.953	6.58085e-11	2.65081e-25	2.42113e-06		72.953	0	72.953	7.04925e-11	2.60965e-25	2.55697e-06		72.953	0.0194491	72.953	5.2704e-11	2.42886e-25	1.92324e-06		72.953
73.4228	0.00142585	73.4228	1.95077e-11	3.19343e-26	1.41179e-06		73.4228	0.00130284	73.4228	1.50311e-11	3.45904e-26	1.04355e-06		73.4228	0	73.4228	1.76764e-11	2.85789e-26	1.24654e-06		73.4228	0	73.4228	1.6703e-11	3.44056e-26	1.24535e-06		73.4228	0	73.4228	2.0438e-11	3.96551e-26	1.45422e-06		73.4228	0	73.4228	2.20625e-11	3.67878e-26	1.53177e-06		73.4228	0.0243063	73.4228	1.65286e-11	3.32874e-26	1.14975e-06		73.4228
73.8926	0.000284176	73.8926	5.91347e-12	4.30602e-27	8.35727e-07		73.8926	0.0051627	73.8926	4.51265e-12	3.10738e-27	6.15287e-07		73.8926	0	73.8926	5.30679e-12	3.78817e-27	7.37914e-07		73.8926	0	73.8926	5.01725e-12	3.75864e-27	7.35078e-07		73.8926	0	73.8926	6.13527e-12	4.55149e-27	8.60787e-07		73.8926	0	73.8926	6.62625e-12	4.79498e-27	9.04193e-07		73.8926	0.0297138	73.8926	4.99601e-12	3.47908e-27	6.77234e-07		73.8926
74.3624	0	74.3624	1.7237e-12	3.7669e-28	4.87543e-07		74.3624	0.0124862	74.3624	1.30954e-12	2.93259e-28	3.58204e-07		74.3624	0	74.3624	1.53999e-12	3.16757e-28	4.30484e-07		74.3624	0	74.3624	1.46579e-12	2.80312e-28	4.27538e-07		74.3624	0	74.3624	1.78021e-12	3.74454e-28	5.02123e-07		74.3624	0	74.3624	1.92373e-12	4.00123e-28	5.26287e-07		74.3624	0.0356442	74.3624	1.44958e-12	3.09388e-28	3.94026e-07		74.3624
74.8322	0	74.8322	4.87148e-13	4.20986e-29	2.80294e-07		74.8322	0.023864	74.8322	3.67334e-13	3.79521e-29	2.05937e-07		74.8322	0	74.8322	4.31971e-13	3.23383e-29	2.47492e-07		74.8322	0	74.8322	4.153e-13	3.87205e-29	2.45302e-07		74.8322	0	74.8322	4.99299e-13	4.20598e-29	2.88653e-07		74.8322	0	74.8322	5.39869e-13	4.01907e-29	3.02582e-07		74.8322	0.0420625	74.8322	4.06545e-13	3.71557e-29	2.26535e-07		74.8322
75.302	0	75.302	1.33472e-13	3.88743e-30	1.58806e-07		75.302	0.0396042	75.302	9.96008e-14	3.01114e-30	1.16678e-07		75.302	0	75.302	1.17684e-13	3.34723e-30	1.40223e-07		75.302	0	75.302	1.13789e-13	3.36031e-30	1.38985e-07		75.302	0	75.302	1.35365e-13	4.00521e-30	1.63529e-07		75.302	0	75.302	1.47092e-13	3.88686e-30	1.71442e-07		75.302	0.0489278	75.302	1.10213e-13	3.21846e-30	1.28351e-07		75.302
75.7718	0	75.7718	3.53642e-14	6.09116e-31	8.86696e-08		75.7718	0.0597667	75.7718	2.63193e-14	5.7529e-31	6.51478e-08		75.7718	0	75.7718	3.11604e-14	4.84091e-31	7.82942e-08		75.7718	0	75.7718	3.01497e-14	5.36225e-31	7.76045e-08		75.7718	0	75.7718	3.55401e-14	5.46273e-31	9.12989e-08		75.7718	0	75.7718	3.89743e-14	5.7891e-31	9.57299e-08		75.7718	0.0561941	75.7718	2.89567e-14	5.63487e-31	7.16666e-08		75.7718
76.2416	0	76.2416	9.06118e-15	1.19993e-31	4.87907e-08		76.2416	0.0842001	76.2416	6.739e-15	9.31252e-32	3.58479e-08		76.2416	0	76.2416	7.97848e-15	8.64273e-32	4.3082e-08		76.2416	0	76.2416	7.72525e-15	9.88922e-32	4.27034e-08		76.2416	0	76.2416	9.09993e-15	1.15633e-31	5.0233e-08		76.2416	0	76.2416	9.98654e-15	9.91129e-32	5.26783e-08		76.2416	0.0638123	76.2416	7.41422e-15	1.00872e-31	3.94357e-08		76.2416
76.7114	0	76.7114	2.24518e-15	1.23521e-32	2.64578e-08		76.7114	0.112578	76.7114	1.66858e-15	9.7422e-33	1.94394e-08		76.7114	0	76.7114	1.97546e-15	1.04457e-32	2.33623e-08		76.7114	0	76.7114	1.91421e-15	1.05604e-32	2.31575e-08		76.7114	0	76.7114	2.25314e-15	1.28288e-32	2.72374e-08		76.7114	0	76.7114	2.47456e-15	1.21227e-32	2.85675e-08		76.7114	0.0717308	76.7114	1.83575e-15	1.03789e-32	2.13854e-08		76.7114
77.1812	0	77.1812	5.3798e-16	9.70804e-34	1.41392e-08		77.1812	0.144441	77.1812	3.97988e-16	1.01454e-33	1.03886e-08		77.1812	0	77.1812	4.72985e-16	1.04243e-33	1.24851e-08		77.1812	0	77.1812	4.58683e-16	1.05243e-33	1.2376e-08		77.1812	0	77.1812	5.39471e-16	1.08459e-33	1.45545e-08		77.1812	0	77.1812	5.92963e-16	9.80944e-34	1.52675e-08		77.1812	0.0798978	77.1812	4.39532e-16	1.01316e-33	1.14288e-08		77.1812
77.651	0	77.651	1.2466e-16	1.44555e-34	7.44654e-09		77.651	0.179231	77.651	9.11499e-17	1.09881e-34	5.47129e-09		77.651	0	77.651	1.08369e-16	1.29989e-34	6.57545e-09		77.651	0	77.651	1.06288e-16	1.27684e-34	6.51811e-09		77.651	0	77.651	1.24107e-16	1.56493e-34	7.66448e-09		77.651	0	77.651	1.3687e-16	1.59044e-34	8.04122e-09		77.651	0.0882623	77.651	1.01437e-16	1.18969e-34	6.01923e-09		77.651
78.1208	0	78.1208	2.76665e-17	1.45357e-35	3.86491e-09		78.1208	0.21634	78.1208	2.0179e-17	1.33564e-35	2.83974e-09		78.1208	0	78.1208	2.3992e-17	1.28431e-35	3.41283e-09		78.1208	0	78.1208	2.38176e-17	1.38397e-35	3.38316e-09		78.1208	0	78.1208	2.74742e-17	1.52784e-35	3.97763e-09		78.1208	0	78.1208	3.03027e-17	1.54771e-35	4.17381e-09		78.1208	0.0967759	78.1208	2.24562e-17	1.34338e-35	3.1242e-09		78.1208
78.5906	0	78.5906	5.92191e-18	2.35329e-36	1.97689e-09		78.5906	0.255149	78.5906	4.31823e-18	2.42495e-36	1.45253e-09		78.5906	0	78.5906	5.1344e-18	2.0014e-36	1.74567e-09		78.5906	0	78.5906	5.09894e-18	2.31901e-36	1.73053e-09		78.5906	0	78.5906	5.87917e-18	2.19456e-36	2.03433e-09		78.5906	0	78.5906	6.48514e-18	2.36156e-36	2.13502e-09		78.5906	0.105394	78.5906	4.8055e-18	2.37765e-36	1.59806e-09		78.5906
79.0604	0	79.0604	1.2253e-18	4.80199e-37	9.96515e-10		79.0604	0.295069	79.0604	8.93269e-19	4.70405e-37	7.32198e-10		79.0604	0	79.0604	1.06215e-18	4.22882e-37	8.79971e-10		79.0604	0	79.0604	1.05476e-18	4.97627e-37	8.72363e-10		79.0604	0	79.0604	1.21612e-18	4.72663e-37	1.02536e-09		79.0604	0	79.0604	1.34162e-18	4.88053e-37	1.07629e-09		79.0604	0.114078	79.0604	9.94057e-19	5.03833e-37	8.05578e-10		79.0604
79.5302	0	79.5302	2.4508e-19	7.90425e-38	4.95044e-10		79.5302	0.335592	79.5302	1.78623e-19	7.04798e-38	3.6374e-10		79.5302	0	79.5302	2.12402e-19	7.29191e-38	4.37153e-10		79.5302	0	79.5302	2.10915e-19	6.3601e-38	4.33385e-10		79.5302	0	79.5302	2.43173e-19	8.51588e-38	5.09317e-10		79.5302	0	79.5302	2.68299e-19	7.86548e-38	5.34711e-10		79.5302	0.122797	79.5302	1.98775e-19	7.06126e-38	4.00203e-10		79.5302
80	0	80	4.69616e-20	8.63669e-39	2.41864e-10		80	0.376331	80	3.58653e-20	7.78259e-39	1.7808e-10		80	0	80	4.10599e-20	8.56524e-39	2.14022e-10		80	0	80	4.07703e-20	7.5714e-39	2.12183e-10		80	0	80	4.70043e-20	9.65384e-39	2.49321e-10		80	0	80	5.17145e-20	9.12009e-39	2.61799e-10		80	0.131528	80	3.94604e-20	8.37131e-39	1.95936e-10		80
[truncated: 137 more columns]
