# Supplementary material for: Ligand efficacy modulates conformational dynamics of the µ-opioid receptor
Source: Nature. 2024 Apr 10;629(8011):474–80. doi: 10.1038/s41586-024-07295-2 (PMC11078757; doi:10.1038/s41586-024-07295-2)
Supplement: Supplementary file 13 — Source Data Extended Data Fig. 7 [file 41586_2024_7295_MOESM13_ESM.xlsx]

## Sheet: Extended Data Fig7
26	33	FitX(1,2)	FitY(1,2)	36	FitX(1,3)	FitY(1,3)	43	FitX(1,4)	FitY(1,4)	45	FitX(1,5)	FitY(1,5)	57	FitX(1,6)	FitY(1,6)	33	26	FitX(2,1)	FitY(2,1)	36	FitX(2,3)	FitY(2,3)	43	FitX(2,4)	FitY(2,4)	45	FitX(2,5)	FitY(2,5)	57	FitX(2,6)	FitY(2,6)	36	26	FitX(3,1)	FitY(3,1)	33	FitX(3,2)	FitY(3,2)	43	FitX(3,4)	FitY(3,4)	45	FitX(3,5)	FitY(3,5)	57	FitX(3,6)	FitY(3,6)	43	26
	Scatter Plot of "26", "33"		Fit of: "26", "33"	Scatter Plot of "26", "36"		Fit of: "26", "36"	Scatter Plot of "26", "43"		Fit of: "26", "43"	Scatter Plot of "26", "45"		Fit of: "26", "45"	Scatter Plot of "26", "57"		Fit of: "26", "57"		Scatter Plot of "33", "26"		Fit of: "33", "26"	Scatter Plot of "33", "36"		Fit of: "33", "36"	Scatter Plot of "33", "43"		Fit of: "33", "43"	Scatter Plot of "33", "45"		Fit of: "33", "45"	Scatter Plot of "33", "57"		Fit of: "33", "57"		Scatter Plot of "36", "26"		Fit of: "36", "26"	Scatter Plot of "36", "33"		Fit of: "36", "33"	Scatter Plot of "36", "43"		Fit of: "36", "43"	Scatter Plot of "36", "45"		Fit of: "36", "45"	Scatter Plot of "36", "57"		Fit of: "36", "57"		Scatter Plot of "43", "26"
0.143012	0.407616	0.0637	0.0850395	0.0691271	0.0637	0.33251	0.0119519	0.0637	0.202387	0.112809	0.0637	0.107316	0.251541	0.0637	0.208256	0.407616	0.143012	0.0332442	0.0871759	0.0691271	0.0332442	0.340315	0.0119519	0.0332442	0.200396	0.112809	0.0332442	0.108864	0.251541	0.0332442	0.229036	0.0691271	0.143012	0.00538141	0.135293	0.407616	0.00538141	0.504219	0.0119519	0.00538141	0.012278	0.112809	0.00538141	0.119464	0.251541	0.00538141	0.221627	0.0119519	0.143012
0.146838	0.545136	0.0653713	0.0924891	0.0181542	0.0653713	0.326637	0.00866923	0.0653713	0.198683	0.0902971	0.0653713	0.107296	0.188231	0.0653713	0.20871	0.545136	0.146838	0.0444097	0.0882344	0.0181542	0.0444097	0.332873	0.00866923	0.0444097	0.195988	0.0902971	0.0444097	0.108775	0.188231	0.0444097	0.22873	0.0181542	0.146838	0.0134501	0.134121	0.545136	0.0134501	0.493763	0.00866923	0.0134501	0.0165202	0.0902971	0.0134501	0.118798	0.188231	0.0134501	0.221626	0.00866923	0.146838
0.114397	0.512576	0.0670427	0.0999388	0.0288869	0.0670427	0.320764	0.0272335	0.0670427	0.194979	0.0932884	0.0670427	0.107275	0.222994	0.0670427	0.209164	0.512576	0.114397	0.0555752	0.0892928	0.0288869	0.0555752	0.325432	0.0272335	0.0555752	0.19158	0.0932884	0.0555752	0.108687	0.222994	0.0555752	0.228424	0.0288869	0.114397	0.0215189	0.132948	0.512576	0.0215189	0.483307	0.0272335	0.0215189	0.0207625	0.0932884	0.0215189	0.118131	0.222994	0.0215189	0.221625	0.0272335	0.114397
0.144297	0.463708	0.068714	0.107388	0.0404702	0.068714	0.314891	0.0234697	0.068714	0.191275	0.107946	0.068714	0.107255	0.219647	0.068714	0.209618	0.463708	0.144297	0.0667407	0.0903513	0.0404702	0.0667407	0.317991	0.0234697	0.0667407	0.187172	0.107946	0.0667407	0.108598	0.219647	0.0667407	0.228118	0.0404702	0.144297	0.0295876	0.131775	0.463708	0.0295876	0.47285	0.0234697	0.0295876	0.0250047	0.107946	0.0295876	0.117465	0.219647	0.0295876	0.221625	0.0234697	0.144297
0.143858	0.435635	0.0703853	0.114838	0.00636164	0.0703853	0.309018	0.0222634	0.0703853	0.187571	0.131495	0.0703853	0.107234	0.257852	0.0703853	0.210072	0.435635	0.143858	0.0779062	0.0914098	0.00636164	0.0779062	0.310549	0.0222634	0.0779062	0.182764	0.131495	0.0779062	0.108509	0.257852	0.0779062	0.227812	0.00636164	0.143858	0.0376563	0.130603	0.435635	0.0376563	0.462394	0.0222634	0.0376563	0.0292469	0.131495	0.0376563	0.116798	0.257852	0.0376563	0.221624	0.0222634	0.143858
0.143075	0.37342	0.0720566	0.122288	0.0571921	0.0720566	0.303144	0.0252309	0.0720566	0.183867	0.121701	0.0720566	0.107214	0.276078	0.0720566	0.210526	0.37342	0.143075	0.0890717	0.0924682	0.0571921	0.0890717	0.303108	0.0252309	0.0890717	0.178356	0.121701	0.0890717	0.108421	0.276078	0.0890717	0.227506	0.0571921	0.143075	0.045725	0.12943	0.37342	0.045725	0.451938	0.0252309	0.045725	0.0334892	0.121701	0.045725	0.116132	0.276078	0.045725	0.221623	0.0252309	0.143075
0.147266	0.471166	0.0737279	0.129737	0.0670318	0.0737279	0.297271	0.0108258	0.0737279	0.180163	0.0959629	0.0737279	0.107193	0.204774	0.0737279	0.21098	0.471166	0.147266	0.100237	0.0935267	0.0670318	0.100237	0.295667	0.0108258	0.100237	0.173948	0.0959629	0.100237	0.108332	0.204774	0.100237	0.2272	0.0670318	0.147266	0.0537938	0.128258	0.471166	0.0537938	0.441481	0.0108258	0.0537938	0.0377314	0.0959629	0.0537938	0.115465	0.204774	0.0537938	0.221622	0.0108258	0.147266
0.110198	0.312882	0.0753992	0.137187	0.109221	0.0753992	0.291398	0.045116	0.0753992	0.17646	0.143491	0.0753992	0.107173	0.278398	0.0753992	0.211434	0.312882	0.110198	0.111403	0.0945852	0.109221	0.111403	0.288225	0.045116	0.111403	0.16954	0.143491	0.111403	0.108243	0.278398	0.111403	0.226894	0.109221	0.110198	0.0618625	0.127085	0.312882	0.0618625	0.431025	0.045116	0.0618625	0.0419736	0.143491	0.0618625	0.114799	0.278398	0.0618625	0.221621	0.045116	0.110198
0.0685545	0.194787	0.0770706	0.144637	0.191331	0.0770706	0.285525	0.161751	0.0770706	0.172756	0.199756	0.0770706	0.107152	0.184489	0.0770706	0.211889	0.194787	0.0685545	0.122568	0.0956436	0.191331	0.122568	0.280784	0.161751	0.122568	0.165133	0.199756	0.122568	0.108155	0.184489	0.122568	0.226588	0.191331	0.0685545	0.0699312	0.125912	0.194787	0.0699312	0.420569	0.161751	0.0699312	0.0462158	0.199756	0.0699312	0.114132	0.184489	0.0699312	0.221621	0.161751	0.0685545
0.0751751	0.110458	0.0787419	0.152086	0.240207	0.0787419	0.279652	0.220606	0.0787419	0.169052	0.148723	0.0787419	0.107132	0.202873	0.0787419	0.212343	0.110458	0.0751751	0.133734	0.0967021	0.240207	0.133734	0.273342	0.220606	0.133734	0.160725	0.148723	0.133734	0.108066	0.202873	0.133734	0.226282	0.240207	0.0751751	0.0779999	0.12474	0.110458	0.0779999	0.410112	0.220606	0.0779999	0.0504581	0.148723	0.0779999	0.113466	0.202873	0.0779999	0.22162	0.220606	0.0751751
0.128377	0.379001	0.0804132	0.159536	0.112918	0.0804132	0.273778	0.0389255	0.0804132	0.165348	0.0950339	0.0804132	0.107111	0.245055	0.0804132	0.212797	0.379001	0.128377	0.144899	0.0977606	0.112918	0.144899	0.265901	0.0389255	0.144899	0.156317	0.0950339	0.144899	0.107977	0.245055	0.144899	0.225976	0.112918	0.128377	0.0860687	0.123567	0.379001	0.0860687	0.399656	0.0389255	0.0860687	0.0547003	0.0950339	0.0860687	0.112799	0.245055	0.0860687	0.221619	0.0389255	0.128377
0.0763883	0.524267	0.0820845	0.166986	0.117201	0.0820845	0.267905	0.0186693	0.0820845	0.161644	0.0785165	0.0820845	0.10709	0.182922	0.0820845	0.213251	0.524267	0.0763883	0.156065	0.098819	0.117201	0.156065	0.25846	0.0186693	0.156065	0.151909	0.0785165	0.156065	0.107888	0.182922	0.156065	0.22567	0.117201	0.0763883	0.0941374	0.122395	0.524267	0.0941374	0.3892	0.0186693	0.0941374	0.0589425	0.0785165	0.0941374	0.112133	0.182922	0.0941374	0.221618	0.0186693	0.0763883
0.113219	0.144854	0.0837558	0.174435	0.317429	0.0837558	0.262032	0.1199	0.0837558	0.15794	0.0763577	0.0837558	0.10707	0.226614	0.0837558	0.213705	0.144854	0.113219	0.16723	0.0998775	0.317429	0.16723	0.251018	0.1199	0.16723	0.147501	0.0763577	0.16723	0.1078	0.226614	0.16723	0.225364	0.317429	0.113219	0.102206	0.121222	0.144854	0.102206	0.378743	0.1199	0.102206	0.0631848	0.0763577	0.102206	0.111467	0.226614	0.102206	0.221618	0.1199	0.113219
0.0949097	0.157559	0.0854271	0.181885	0.300974	0.0854271	0.256159	0.167336	0.0854271	0.154236	0.0554164	0.0854271	0.107049	0.222888	0.0854271	0.214159	0.157559	0.0949097	0.178396	0.100936	0.300974	0.178396	0.243577	0.167336	0.178396	0.143093	0.0554164	0.178396	0.107711	0.222888	0.178396	0.225058	0.300974	0.0949097	0.110275	0.12005	0.157559	0.110275	0.368287	0.167336	0.110275	0.067427	0.0554164	0.110275	0.1108	0.222888	0.110275	0.221617	0.167336	0.0949097
0.091172	0.0944481	0.0870984	0.189335	0.315433	0.0870984	0.250286	0.113283	0.0870984	0.150533	0.109763	0.0870984	0.107029	0.274631	0.0870984	0.214613	0.0944481	0.091172	0.189561	0.101994	0.315433	0.189561	0.236136	0.113283	0.189561	0.138685	0.109763	0.189561	0.107622	0.274631	0.189561	0.224752	0.315433	0.091172	0.118344	0.118877	0.0944481	0.118344	0.357831	0.113283	0.118344	0.0716692	0.109763	0.118344	0.110134	0.274631	0.118344	0.221616	0.113283	0.091172
0.0850796	0.089624	0.0887698	0.196784	0.315506	0.0887698	0.244412	0.191124	0.0887698	0.146829	0.0696667	0.0887698	0.107008	0.247295	0.0887698	0.215067	0.089624	0.0850796	0.200727	0.103053	0.315506	0.200727	0.228694	0.191124	0.200727	0.134277	0.0696667	0.200727	0.107534	0.247295	0.200727	0.224447	0.315506	0.0850796	0.126412	0.117704	0.089624	0.126412	0.347374	0.191124	0.126412	0.0759115	0.0696667	0.126412	0.109467	0.247295	0.126412	0.221615	0.191124	0.0850796
0.0637	0.182305	0.0904411	0.204234	0.31435	0.0904411	0.238539	0.163294	0.0904411	0.143125	0.053414	0.0904411	0.106988	0.221285	0.0904411	0.215521	0.182305	0.0637	0.211892	0.104111	0.31435	0.211892	0.221253	0.163294	0.211892	0.129869	0.053414	0.211892	0.107445	0.221285	0.211892	0.224141	0.31435	0.0637	0.134481	0.116532	0.182305	0.134481	0.336918	0.163294	0.134481	0.0801537	0.053414	0.134481	0.108801	0.221285	0.134481	0.221615	0.163294	0.0637
0.111122	0.0717864	0.0921124	0.211684	0.340466	0.0921124	0.232666	0.166962	0.0921124	0.139421	0.0410173	0.0921124	0.106967	0.267254	0.0921124	0.215976	0.0717864	0.111122	0.223058	0.10517	0.340466	0.223058	0.213812	0.166962	0.223058	0.125461	0.0410173	0.223058	0.107356	0.267254	0.223058	0.223835	0.340466	0.111122	0.14255	0.115359	0.0717864	0.14255	0.326462	0.166962	0.14255	0.0843959	0.0410173	0.14255	0.108134	0.267254	0.14255	0.221614	0.166962	0.111122
0.0936971	0.0332442	0.0937837	0.219133	0.376006	0.0937837	0.226793	0.238137	0.0937837	0.135717	0.058435	0.0937837	0.106947	0.199733	0.0937837	0.21643	0.0332442	0.0936971	0.234223	0.106228	0.376006	0.234223	0.20637	0.238137	0.234223	0.121054	0.058435	0.234223	0.107268	0.199733	0.234223	0.223529	0.376006	0.0936971	0.150618	0.114187	0.0332442	0.150618	0.316005	0.238137	0.150618	0.0886381	0.058435	0.150618	0.107468	0.199733	0.150618	0.221613	0.238137	0.0936971
0.0912354	0.0504421	0.095455	0.226583	0.408818	0.095455	0.22092	0.168785	0.095455	0.132013	0.0784679	0.095455	0.106926	0.200137	0.095455	0.216884	0.0504421	0.0912354	0.245389	0.107287	0.408818	0.245389	0.198929	0.168785	0.245389	0.116646	0.0784679	0.245389	0.107179	0.200137	0.245389	0.223223	0.408818	0.0912354	0.158687	0.113014	0.0504421	0.158687	0.305549	0.168785	0.158687	0.0928804	0.0784679	0.158687	0.106801	0.200137	0.158687	0.221612	0.168785	0.0912354
0.142905	0.471695	0.0971263	0.234033	0.0336119	0.0971263	0.215046	0.0243915	0.0971263	0.128309	0.0952814	0.0971263	0.106906	0.230328	0.0971263	0.217338	0.471695	0.142905	0.256554	0.108345	0.0336119	0.256554	0.191487	0.0243915	0.256554	0.112238	0.0952814	0.256554	0.10709	0.230328	0.256554	0.222917	0.0336119	0.142905	0.166756	0.111841	0.471695	0.166756	0.295093	0.0243915	0.166756	0.0971226	0.0952814	0.166756	0.106135	0.230328	0.166756	0.221612	0.0243915	0.142905
0.12818	0.591519	0.0987977	0.241482	0.00538141	0.0987977	0.209173	0.0113864	0.0987977	0.124606	0.0865795	0.0987977	0.106885	0.173058	0.0987977	0.217792	0.591519	0.12818	0.26772	0.109404	0.00538141	0.26772	0.184046	0.0113864	0.26772	0.10783	0.0865795	0.26772	0.107002	0.173058	0.26772	0.222611	0.00538141	0.12818	0.174825	0.110669	0.591519	0.174825	0.284636	0.0113864	0.174825	0.101365	0.0865795	0.174825	0.105468	0.173058	0.174825	0.221611	0.0113864	0.12818
0.119871	0.425431	0.100469	0.248932	0.0872784	0.100469	0.2033	0.0713314	0.100469	0.120902	0.0879231	0.100469	0.106865	0.207277	0.100469	0.218246	0.425431	0.119871	0.278885	0.110462	0.0872784	0.278885	0.176605	0.0713314	0.278885	0.103422	0.0879231	0.278885	0.106913	0.207277	0.278885	0.222305	0.0872784	0.119871	0.182893	0.109496	0.425431	0.182893	0.27418	0.0713314	0.182893	0.105607	0.0879231	0.182893	0.104802	0.207277	0.182893	0.22161	0.0713314	0.119871
0.12176	0.450359	0.10214	0.256382	0.0676254	0.10214	0.197427	0.0531018	0.10214	0.117198	0.107866	0.10214	0.106844	0.19906	0.10214	0.2187	0.450359	0.12176	0.290051	0.111521	0.0676254	0.290051	0.169163	0.0531018	0.290051	0.0990141	0.107866	0.290051	0.106824	0.19906	0.290051	0.221999	0.0676254	0.12176	0.190962	0.108324	0.450359	0.190962	0.263724	0.0531018	0.190962	0.109849	0.107866	0.190962	0.104135	0.19906	0.190962	0.221609	0.0531018	0.12176
0.126453	0.412433	0.103812	0.263831	0.0645421	0.103812	0.191554	0.0542312	0.103812	0.113494	0.120941	0.103812	0.106823	0.220093	0.103812	0.219154	0.412433	0.126453	0.301216	0.112579	0.0645421	0.301216	0.161722	0.0542312	0.301216	0.0946062	0.120941	0.301216	0.106736	0.220093	0.301216	0.221693	0.0645421	0.126453	0.199031	0.107151	0.412433	0.199031	0.253267	0.0542312	0.199031	0.114092	0.120941	0.199031	0.103469	0.220093	0.199031	0.221609	0.0542312	0.126453
0.126545	0.279774	0.105483	0.271281	0.0843865	0.105483	0.18568	0.0381623	0.105483	0.10979	0.162762	0.105483	0.106803	0.307396	0.105483	0.219609	0.279774	0.126545	0.312382	0.113638	0.0843865	0.312382	0.154281	0.0381623	0.312382	0.0901983	0.162762	0.312382	0.106647	0.307396	0.312382	0.221387	0.0843865	0.126545	0.2071	0.105979	0.279774	0.2071	0.242811	0.0381623	0.2071	0.118334	0.162762	0.2071	0.102803	0.307396	0.2071	0.221608	0.0381623	0.126545
0.141126	0.424685	0.107154	0.27873	0.0886036	0.107154	0.179807	0.0710636	0.107154	0.106086	0.10384	0.107154	0.106782	0.171328	0.107154	0.220063	0.424685	0.141126	0.323547	0.114696	0.0886036	0.323547	0.146839	0.0710636	0.323547	0.0857904	0.10384	0.323547	0.106558	0.171328	0.323547	0.221081	0.0886036	0.141126	0.215168	0.104806	0.424685	0.215168	0.232355	0.0710636	0.215168	0.122576	0.10384	0.215168	0.102136	0.171328	0.215168	0.221607	0.0710636	0.141126
0.0926656	0.323718	0.108826	0.28618	0.138765	0.108826	0.173934	0.127998	0.108826	0.102382	0.115531	0.108826	0.106762	0.199995	0.108826	0.220517	0.323718	0.0926656	0.334713	0.115754	0.138765	0.334713	0.139398	0.127998	0.334713	0.0813825	0.115531	0.334713	0.10647	0.199995	0.334713	0.220775	0.138765	0.0926656	0.223237	0.103633	0.323718	0.223237	0.221898	0.127998	0.223237	0.126818	0.115531	0.223237	0.10147	0.199995	0.223237	0.221606	0.127998	0.0926656
0.0982309	0.0934257	0.110497	0.29363	0.235181	0.110497	0.168061	0.207958	0.110497	0.0986785	0.18389	0.110497	0.106741	0.181202	0.110497	0.220971	0.0934257	0.0982309	0.345878	0.116813	0.235181	0.345878	0.131956	0.207958	0.345878	0.0769746	0.18389	0.345878	0.106381	0.181202	0.345878	0.220469	0.235181	0.0982309	0.231306	0.102461	0.0934257	0.231306	0.211442	0.207958	0.231306	0.13106	0.18389	0.231306	0.100803	0.181202	0.231306	0.221606	0.207958	0.0982309
0.102415	0.0965885	0.112168	0.301079	0.240512	0.112168	0.162188	0.200264	0.112168	0.0949747	0.175195	0.112168	0.106721	0.183937	0.112168	0.221425	0.0965885	0.102415	0.357043	0.117871	0.240512	0.357043	0.124515	0.200264	0.357043	0.0725667	0.175195	0.357043	0.106292	0.183937	0.357043	0.220163	0.240512	0.102415	0.239374	0.101288	0.0965885	0.239374	0.200986	0.200264	0.239374	0.135303	0.175195	0.239374	0.100137	0.183937	0.239374	0.221605	0.200264	0.102415
		0.113839	0.308529		0.113839	0.156314		0.113839	0.0912708		0.113839	0.1067		0.113839	0.221879			0.368209	0.11893		0.368209	0.117074		0.368209	0.0681588		0.368209	0.106203		0.368209	0.219857			0.247443	0.100116		0.247443	0.190529		0.247443	0.139545		0.247443	0.0994702		0.247443	0.221604
		0.115511	0.315979		0.115511	0.150441		0.115511	0.087567		0.115511	0.10668		0.115511	0.222333			0.379374	0.119988		0.379374	0.109632		0.379374	0.0637509		0.379374	0.106115		0.379374	0.219551			0.255512	0.0989431		0.255512	0.180073		0.255512	0.143787		0.255512	0.0988038		0.255512	0.221603
		0.117182	0.323428		0.117182	0.144568		0.117182	0.0838631		0.117182	0.106659		0.117182	0.222787			0.39054	0.121047		0.39054	0.102191		0.39054	0.059343		0.39054	0.106026		0.39054	0.219245			0.263581	0.0977705		0.263581	0.169617		0.263581	0.148029		0.263581	0.0981373		0.263581	0.221602
		0.118853	0.330878		0.118853	0.138695		0.118853	0.0801593		0.118853	0.106639		0.118853	0.223241			0.401705	0.122105		0.401705	0.0947497		0.401705	0.0549351		0.401705	0.105937		0.401705	0.218939			0.271649	0.096598		0.271649	0.15916		0.271649	0.152272		0.271649	0.0974709		0.271649	0.221602
		0.120525	0.338328		0.120525	0.132821		0.120525	0.0764554		0.120525	0.106618		0.120525	0.223696			0.412871	0.123164		0.412871	0.0873083		0.412871	0.0505272		0.412871	0.105849		0.412871	0.218633			0.279718	0.0954254		0.279718	0.148704		0.279718	0.156514		0.279718	0.0968044		0.279718	0.221601
		0.122196	0.345777		0.122196	0.126948		0.122196	0.0727516		0.122196	0.106597		0.122196	0.22415			0.424036	0.124222		0.424036	0.0798669		0.424036	0.0461194		0.424036	0.10576		0.424036	0.218327			0.287787	0.0942528		0.287787	0.138247		0.287787	0.160756		0.287787	0.0961379		0.287787	0.2216
		0.123867	0.353227		0.123867	0.121075		0.123867	0.0690477		0.123867	0.106577		0.123867	0.224604			0.435202	0.125281		0.435202	0.0724256		0.435202	0.0417115		0.435202	0.105671		0.435202	0.218021			0.295856	0.0930802		0.295856	0.127791		0.295856	0.164998		0.295856	0.0954715		0.295856	0.221599
		0.125539	0.360677		0.125539	0.115202		0.125539	0.0653438		0.125539	0.106556		0.125539	0.225058			0.446367	0.126339		0.446367	0.0649842		0.446367	0.0373036		0.446367	0.105583		0.446367	0.217715			0.303924	0.0919076		0.303924	0.117335		0.303924	0.169241		0.303924	0.094805		0.303924	0.221599
		0.12721	0.368126		0.12721	0.109329		0.12721	0.06164		0.12721	0.106536		0.12721	0.225512			0.457533	0.127398		0.457533	0.0575428		0.457533	0.0328957		0.457533	0.105494		0.457533	0.217409			0.311993	0.0907351		0.311993	0.106878		0.311993	0.173483		0.311993	0.0941385		0.311993	0.221598
		0.128881	0.375576		0.128881	0.103455		0.128881	0.0579361		0.128881	0.106515		0.128881	0.225966			0.468698	0.128456		0.468698	0.0501015		0.468698	0.0284878		0.468698	0.105405		0.468698	0.217103			0.320062	0.0895625		0.320062	0.0964221		0.320062	0.177725		0.320062	0.0934721		0.320062	0.221597
		0.130553	0.383026		0.130553	0.0975823		0.130553	0.0542323		0.130553	0.106495		0.130553	0.22642			0.479864	0.129515		0.479864	0.0426601		0.479864	0.0240799		0.479864	0.105317		0.479864	0.216797			0.32813	0.0883899		0.32813	0.0859658		0.32813	0.181967		0.32813	0.0928056		0.32813	0.221596
		0.132224	0.390475		0.132224	0.0917091		0.132224	0.0505284		0.132224	0.106474		0.132224	0.226874			0.491029	0.130573		0.491029	0.0352187		0.491029	0.019672		0.491029	0.105228		0.491029	0.216491			0.336199	0.0872173		0.336199	0.0755095		0.336199	0.186209		0.336199	0.0921392		0.336199	0.221596
		0.133895	0.397925		0.133895	0.0858359		0.133895	0.0468246		0.133895	0.106454		0.133895	0.227329			0.502195	0.131631		0.502195	0.0277774		0.502195	0.0152641		0.502195	0.105139		0.502195	0.216185			0.344268	0.0860447		0.344268	0.0650531		0.344268	0.190452		0.344268	0.0914727		0.344268	0.221595
		0.135567	0.405375		0.135567	0.0799627		0.135567	0.0431207		0.135567	0.106433		0.135567	0.227783			0.51336	0.13269		0.51336	0.020336		0.51336	0.0108562		0.51336	0.105051		0.51336	0.215879			0.352337	0.0848722		0.352337	0.0545968		0.352337	0.194694		0.352337	0.0908062		0.352337	0.221594
		0.137238	0.412824		0.137238	0.0740895		0.137238	0.0394169		0.137238	0.106413		0.137238	0.228237			0.524526	0.133748		0.524526	0.0128946		0.524526	0.0064483		0.524526	0.104962		0.524526	0.215573			0.360405	0.0836996		0.360405	0.0441404		0.360405	0.198936		0.360405	0.0901398		0.360405	0.221593
		0.138909	0.420274		0.138909	0.0682163		0.138909	0.035713		0.138909	0.106392		0.138909	0.228691			0.535691	0.134807		0.535691	0.00545326		0.535691	0.00204041		0.535691	0.104873		0.535691	0.215267			0.368474	0.082527		0.368474	0.0336841		0.368474	0.203178		0.368474	0.0894733		0.368474	0.221593
		0.140581	0.427724		0.140581	0.0623431		0.140581	0.0320091		0.140581	0.106371		0.140581	0.229145			0.546857	0.135865		0.546857	-0.0019881		0.546857	-0.00236749		0.546857	0.104785		0.546857	0.214961			0.376543	0.0813544		0.376543	0.0232278		0.376543	0.207421		0.376543	0.0888068		0.376543	0.221592
		0.142252	0.435173		0.142252	0.0564699		0.142252	0.0283053		0.142252	0.106351		0.142252	0.229599			0.558022	0.136924		0.558022	-0.00942947		0.558022	-0.00677538		0.558022	0.104696		0.558022	0.214655			0.384612	0.0801818		0.384612	0.0127714		0.384612	0.211663		0.384612	0.0881404		0.384612	0.221591
		0.143923	0.442623		0.143923	0.0505967		0.143923	0.0246014		0.143923	0.10633		0.143923	0.230053			0.569188	0.137982		0.569188	-0.0168708		0.569188	-0.0111833		0.569188	0.104607		0.569188	0.214349			0.39268	0.0790093		0.39268	0.00231507		0.39268	0.215905		0.39268	0.0874739		0.39268	0.22159
		0.145594	0.450073		0.145594	0.0447235		0.145594	0.0208976		0.145594	0.10631		0.145594	0.230507			0.580353	0.139041		0.580353	-0.0243122		0.580353	-0.0155912		0.580353	0.104518		0.580353	0.214043			0.400749	0.0778367		0.400749	-0.00814127		0.400749	0.220147		0.400749	0.0868075		0.400749	0.22159
		0.147266	0.457522		0.147266	0.0388503		0.147266	0.0171937		0.147266	0.106289		0.147266	0.230961			0.591519	0.140099		0.591519	-0.0317536		0.591519	-0.0199991		0.591519	0.10443		0.591519	0.213737			0.408818	0.0766641		0.408818	-0.0185976		0.408818	0.224389		0.408818	0.086141		0.408818	0.221589
[truncated: 46 more columns]
