# Supplementary material for: Ligand efficacy modulates conformational dynamics of the µ-opioid receptor
Source: Nature. 2024 Apr 10;629(8011):474–80. doi: 10.1038/s41586-024-07295-2 (PMC11078757; doi:10.1038/s41586-024-07295-2)
Supplement: Supplementary file 14 — Source Data Extended Data Fig. 8 [file 41586_2024_7295_MOESM14_ESM.xlsx]

## Sheet: Extended Data Fig8c
Inactive		Active
0.5	0	0.5	0
0.6	0	0.6	0
0.7	0	0.7	0
0.8	0	0.8	0
0.9	0	0.9	0
1	0	1	0
1.1	0	1.1	0
1.2	0	1.2	0
1.3	0	1.3	0
1.4	0	1.4	0
1.5	0	1.5	0
1.6	0	1.6	0
1.7	0	1.7	0
1.8	0	1.8	0
1.9	0	1.9	0
2	0	2	0
2.1	0	2.1	0
2.2	0	2.2	0
2.3	0	2.3	0
2.4	0	2.4	0
2.5	0	2.5	0
2.6	0	2.6	0
2.7	0	2.7	0
2.8	0	2.8	0
2.9	0	2.9	0
3	0	3	0
3.1	0	3.1	0
3.2	0	3.2	0
3.3	0	3.3	0
3.4	0	3.4	0
3.5	0	3.5	0
3.6	0	3.6	0
3.7	0	3.7	0
3.8	0	3.8	0
3.9	0	3.9	0
4	0	4	0
4.1	0	4.1	0
4.2	0	4.2	0
4.3	0	4.3	0
4.4	0	4.4	0
4.5	0	4.5	0
4.6	0	4.6	0
4.7	0	4.7	0
4.8	0	4.8	0
4.9	0	4.9	0
5	0	5	0
5.1	0	5.1	0
5.2	0	5.2	0
5.3	0	5.3	0
5.4	0	5.4	0
5.5	0	5.5	0
5.6	0	5.6	0
5.7	0	5.7	0
5.8	0	5.8	0
5.9	0	5.9	0
6	0	6	0
6.1	0	6.1	0
6.2	0	6.2	0
6.3	0	6.3	0
6.4	0	6.4	0
6.5	0	6.5	0
6.6	0	6.6	0
6.7	0	6.7	0
6.8	0	6.8	0
6.9	0	6.9	0
7	0	7	0
7.1	0	7.1	0
7.2	0	7.2	0
7.3	0	7.3	0
7.4	0	7.4	0
7.5	0	7.5	0
7.6	0	7.6	0
7.7	0	7.7	0
7.8	0	7.8	0
7.9	0	7.9	0
8	0	8	0
8.1	0	8.1	0
8.2	0	8.2	0
8.3	0	8.3	0
8.4	0	8.4	0
8.5	0	8.5	0
8.6	0	8.6	0
8.7	0	8.7	0
8.8	0	8.8	0
8.9	0	8.9	0
9	0	9	0
9.1	0	9.1	0
9.2	0	9.2	0
9.3	0	9.3	0
9.4	0	9.4	0
9.5	0	9.5	0
9.6	0	9.6	0
9.7	0	9.7	0
9.8	0	9.8	0
9.9	0	9.9	0
10	0	10	0
10.1	0	10.1	0
10.2	0	10.2	0
10.3	0	10.3	0
10.4	0	10.4	0
10.5	0	10.5	0
10.6	0	10.6	0
10.7	0	10.7	0
10.8	0	10.8	0
10.9	0	10.9	0
11	0	11	0
11.1	0	11.1	0
11.2	0	11.2	0
11.3	0	11.3	0
11.4	0	11.4	0
11.5	0	11.5	0
11.6	0	11.6	0
11.7	0	11.7	0
11.8	0	11.8	0
11.9	0	11.9	0
12	0	12	0
12.1	0	12.1	0
12.2	0	12.2	0
12.3	0	12.3	0
12.4	0	12.4	0
12.5	0	12.5	0
12.6	0	12.6	0
12.7	0	12.7	0
12.8	0	12.8	0
12.9	0	12.9	0
13	0	13	0
13.1	0	13.1	0
13.2	0	13.2	0
13.3	0	13.3	0
13.4	0	13.4	0
13.5	0	13.5	0
13.6	0	13.6	0
13.7	0	13.7	0
13.8	0	13.8	0
13.9	0	13.9	0
14	0	14	0
14.1	0	14.1	0
14.2	0	14.2	0
14.3	0	14.3	0
14.4	0	14.4	0
14.5	0	14.5	0
14.6	0	14.6	0
14.7	0	14.7	0
14.8	0	14.8	0
14.9	0	14.9	0
15	0	15	0
15.1	0	15.1	0
15.2	0	15.2	0
15.3	0	15.3	0
15.4	0	15.4	0
15.5	0	15.5	0
15.6	0	15.6	0
15.7	0	15.7	0
15.8	0	15.8	0
15.9	0	15.9	0
16	0	16	0
16.1	0	16.1	0
16.2	0	16.2	0
16.3	0	16.3	0
16.4	0	16.4	0
16.5	0	16.5	0
16.6	0	16.6	0
16.7	0	16.7	0
16.8	0	16.8	0
16.9	0	16.9	0
17	0	17	0
17.1	0	17.1	0
17.2	0	17.2	0
17.3	0	17.3	0
17.4	0	17.4	0
17.5	0	17.5	0
17.6	0	17.6	0
17.7	0	17.7	0
17.8	0	17.8	0
17.9	0	17.9	0
18	0	18	0
18.1	0	18.1	0
18.2	0	18.2	0
18.3	0	18.3	0
18.4	0	18.4	0
18.5	0	18.5	0
18.6	0	18.6	0
18.7	0	18.7	0
18.8	0	18.8	0
18.9	0	18.9	0
19	0	19	0
19.1	0	19.1	0
19.2	0	19.2	0
19.3	0	19.3	0
19.4	0	19.4	0
19.5	0	19.5	0
19.6	0	19.6	0
19.7	0	19.7	0
19.8	0	19.8	0
19.9	0	19.9	0
20	0	20	0
20.1	0	20.1	0
20.2	0	20.2	0
20.3	0	20.3	0
20.4	0	20.4	0
20.5	0	20.5	0
20.6	0	20.6	0
20.7	0	20.7	0
20.8	0	20.8	0
20.9	0	20.9	0
21	0	21	0
21.1	0	21.1	0
21.2	0	21.2	0
21.3	0	21.3	0
21.4	0	21.4	0
21.5	0	21.5	0
21.6	0	21.6	0
21.7	0	21.7	0
21.8	0	21.8	0
21.9	0	21.9	0
22	0	22	0
22.1	0	22.1	0
22.2	0	22.2	0
22.3	0	22.3	0
22.4	0	22.4	0
22.5	0	22.5	0
22.6	0	22.6	0
22.7	0	22.7	0
22.8	0	22.8	0
22.9	0	22.9	0
23	0	23	0
23.1	0	23.1	0
23.2	0	23.2	0
23.3	0	23.3	0
23.4	0	23.4	0
23.5	0	23.5	0
23.6	0	23.6	0
23.7	0	23.7	0
23.8	0	23.8	0
23.9	0	23.9	0
24	0	24	0
24.1	0	24.1	0
24.2	0	24.2	0
24.3	0	24.3	0
24.4	0	24.4	0
24.5	0	24.5	0
24.6	0	24.6	0
24.7	0	24.7	0
24.8	0	24.8	0
24.9	0	24.9	0
25	0	25	0
25.1	0	25.1	0
25.2	0	25.2	0
25.3	0	25.3	0
25.4	0	25.4	0
25.5	0	25.5	0
25.6	0	25.6	0
25.7	0	25.7	0
25.8	0	25.8	0
25.9	0	25.9	0
26	0	26	0
26.1	0	26.1	0
26.2	0	26.2	0
26.3	0	26.3	0
26.4	0	26.4	0
26.5	0	26.5	0
26.6	0	26.6	0
26.7	0	26.7	0
26.8	0	26.8	0
26.9	0	26.9	0
27	0	27	0
27.1	0	27.1	0
27.2	0	27.2	0
27.3	0	27.3	0
27.4	0	27.4	0
27.5	0	27.5	0
27.6	0	27.6	0
27.7	0	27.7	0
27.8	0	27.8	0
27.9	0	27.9	0
28	0	28	0
28.1	0	28.1	0
28.2	0	28.2	0
28.3	0	28.3	0
28.4	0	28.4	0
28.5	0	28.5	0
28.6	0.0003	28.6	0
28.7	0.00115556	28.7	0
28.8	0.0025	28.8	0
28.9	0.00426667	28.9	0
29	0.00638889	29	0
29.1	0.0088	29.1	0
29.2	0.0114333	29.2	0
29.3	0.0142222	29.3	0
29.4	0.0171	29.4	0
29.5	0.02	29.5	0
29.6	0.0233861	29.6	0
29.7	0.0276839	29.7	0
29.8	0.0327693	29.8	0
29.9	0.0385183	29.9	0
30	0.0448068	30	0
30.1	0.0515107	30.1	0
30.2	0.0585061	30.2	0
30.3	0.0656688	30.3	0
30.4	0.0728748	30.4	0
30.5	0.08	30.5	0
30.6	0.0872989	30.6	0
30.7	0.0950821	30.7	0
30.8	0.10331	30.8	0
30.9	0.111942	30.9	0
31	0.120939	31	0
31.1	0.130261	31.1	0
31.2	0.139868	31.2	0
31.3	0.14972	31.3	0
31.4	0.159777	31.4	0
31.5	0.17	31.5	0
31.6	0.180588	31.6	0
31.7	0.191756	31.7	0
31.8	0.203487	31.8	0
31.9	0.215766	31.9	0
32	0.228575	32	0
32.1	0.241898	32.1	0
32.2	0.255718	32.2	0
32.3	0.27002	32.3	0
32.4	0.284786	32.4	0
32.5	0.3	32.5	0
32.6	0.31602	32.6	0
32.7	0.333114	32.7	0
32.8	0.351126	32.8	0
32.9	0.369903	32.9	0
33	0.389291	33	0
33.1	0.409135	33.1	0
33.2	0.429282	33.2	0
33.3	0.449578	33.3	0
33.4	0.469869	33.4	0
33.5	0.49	33.5	0
33.6	0.510278	33.6	0
33.7	0.531033	33.7	0
33.8	0.552146	33.8	0
33.9	0.573499	33.9	0
34	0.594972	34	0
34.1	0.616448	34.1	0
34.2	0.637807	34.2	0
34.3	0.658932	34.3	0
34.4	0.679702	34.4	0
34.5	0.7	34.5	0
34.6	0.720239	34.6	0
34.7	0.740771	34.7	0
34.8	0.761383	34.8	0
34.9	0.781861	34.9	0
35	0.801992	35	0
35.1	0.821564	35.1	0
35.2	0.840364	35.2	0
35.3	0.858179	35.3	0
35.4	0.874795	35.4	0
35.5	0.89	35.5	0
35.6	0.904085	35.6	0
35.7	0.917483	35.7	0
35.8	0.930194	35.8	0
35.9	0.942219	35.9	0
36	0.953559	36	0
36.1	0.964215	36.1	0
36.2	0.974186	36.2	0
36.3	0.983473	36.3	0
36.4	0.992078	36.4	0
36.5	1	36.5	0
36.6	1.00685	36.6	0.000163
36.7	1.01221	36.7	0.000624
36.8	1.01609	36.8	0.001341
36.9	1.01845	36.9	0.002272
37	1.01928	37	0.003375
37.1	1.01858	37.1	0.004608
37.2	1.01631	37.2	0.005929
37.3	1.01247	37.3	0.007296
37.4	1.00704	37.4	0.008667
37.5	1	37.5	0.01
37.6	0.987748	37.6	0.0114157
37.7	0.967481	37.7	0.0130425
37.8	0.940392	37.8	0.0148498
37.9	0.907674	37.9	0.0168074
38	0.870521	38	0.0188846
38.1	0.830127	38.1	0.0210511
38.2	0.787684	38.2	0.0232763
38.3	0.744386	38.3	0.0255298
38.4	0.701427	38.4	0.0277812
38.5	0.66	38.5	0.03
38.6	0.616456	38.6	0.0322689
38.7	0.567464	38.7	0.034693
38.8	0.514696	38.8	0.0372749
38.9	0.459824	38.9	0.0400174
39	0.404519	39	0.0429233
39.1	0.350452	39.1	0.0459953
39.2	0.299295	39.2	0.0492363
39.3	0.25272	39.3	0.0526489
39.4	0.212398	39.4	0.0562358
39.5	0.18	39.5	0.06
39.6	0.152379	39.6	0.0644556
39.7	0.125596	39.7	0.0700317
39.8	0.100139	39.8	0.0766036
39.9	0.0764956	39.9	0.0840463
40	0.0551524	40	0.0922351
40.1	0.0365971	40.1	0.101045
40.2	0.0213168	40.2	0.110351
40.3	0.00979902	40.3	0.120029
40.4	0.00253098	40.4	0.129954
40.5	0	40.5	0.14
40.6	0	40.6	0.150669
40.7	0	40.7	0.162452
40.8	0	40.8	0.175208
40.9	0	40.9	0.188798
41	0	41	0.203082
41.1	0	41.1	0.217919
41.2	0	41.2	0.233169
41.3	0	41.3	0.248693
41.4	0	41.4	0.26435
41.5	0	41.5	0.28
41.6	0	41.6	0.295858
41.7	0	41.7	0.312225
41.8	0	41.8	0.329087
41.9	0	41.9	0.346434
42	0	42	0.364253
42.1	0	42.1	0.382531
42.2	0	42.2	0.401257
42.3	0	42.3	0.420419
42.4	0	42.4	0.440004
42.5	0	42.5	0.46
42.6	0	42.6	0.48098
42.7	0	42.7	0.5033
42.8	0	42.8	0.526627
42.9	0	42.9	0.550626
43	0	43	0.574962
43.1	0	43.1	0.599301
43.2	0	43.2	0.623309
43.3	0	43.3	0.646651
43.4	0	43.4	0.668993
43.5	0	43.5	0.69
43.6	0	43.6	0.710037
43.7	0	43.7	0.729676
43.8	0	43.8	0.748898
43.9	0	43.9	0.767681
44	0	44	0.786005
44.1	0	44.1	0.803848
44.2	0	44.2	0.82119
44.3	0	44.3	0.83801
44.4	0	44.4	0.854287
44.5	0	44.5	0.87
44.6	0	44.6	0.885583
44.7	0	44.7	0.901306
44.8	0	44.8	0.916902
44.9	0	44.9	0.932101
45	0	45	0.946637
45.1	0	45.1	0.960242
45.2	0	45.2	0.972649
45.3	0	45.3	0.983589
45.4	0	45.4	0.992795
45.5	0	45.5	1
45.6	0	45.6	1.00407
45.7	0	45.7	1.00427
45.8	0	45.8	1.00098
45.9	0	45.9	0.994542
46	0	46	0.985322
46.1	0	46.1	0.973676
46.2	0	46.2	0.959962
46.3	0	46.3	0.944539
46.4	0	46.4	0.927766
46.5	0	46.5	0.91
46.6	0	46.6	0.889211
46.7	0	46.7	0.863647
46.8	0	46.8	0.834079
46.9	0	46.9	0.801283
47	0	47	0.76603
47.1	0	47.1	0.729096
47.2	0	47.2	0.691252
47.3	0	47.3	0.653272
47.4	0	47.4	0.615931
47.5	0	47.5	0.58
47.6	0	47.6	0.543613
47.7	0	47.7	0.504926
47.8	0	47.8	0.464751
47.9	0	47.9	0.423898
48	0	48	0.383181
48.1	0	48.1	0.343408
48.2	0	48.2	0.305393
48.3	0	48.3	0.269945
48.4	0	48.4	0.237877
48.5	0	48.5	0.21
48.6	0	48.6	0.184685
48.7	0	48.7	0.160009
48.8	0	48.8	0.136342
48.9	0	48.9	0.114054
49	0	49	0.0935149
49.1	0	49.1	0.0750947
49.2	0	49.2	0.0591633
49.3	0	49.3	0.0460904
49.4	0	49.4	0.036246
49.5	0	49.5	0.03
49.6	0	49.6	0.0256579
49.7	0	49.7	0.0213459
49.8	0	49.8	0.0171644
49.9	0	49.9	0.0132141
50	0	50	0.00959559
50.1	0	50.1	0.00640941
50.2	0	50.2	0.00375618
50.3	0	50.3	0.00173647
50.4	0	50.4	0.00045088
50.5	0	50.5	0
50.6	0	50.6	0
50.7	0	50.7	0
50.8	0	50.8	0
50.9	0	50.9	0
51	0	51	0
51.1	0	51.1	0
51.2	0	51.2	0
51.3	0	51.3	0
51.4	0	51.4	0
51.5	0	51.5	0
51.6	0	51.6	0
51.7	0	51.7	0
51.8	0	51.8	0
51.9	0	51.9	0
52	0	52	0
52.1	0	52.1	0
52.2	0	52.2	0
52.3	0	52.3	0
52.4	0	52.4	0
52.5	0	52.5	0
52.6	0	52.6	0
52.7	0	52.7	0
52.8	0	52.8	0
52.9	0	52.9	0
53	0	53	0
53.1	0	53.1	0
53.2	0	53.2	0
53.3	0	53.3	0
53.4	0	53.4	0
53.5	0	53.5	0
53.6	0	53.6	0
53.7	0	53.7	0
53.8	0	53.8	0
53.9	0	53.9	0
54	0	54	0
54.1	0	54.1	0
54.2	0	54.2	0
54.3	0	54.3	0
54.4	0	54.4	0
54.5	0	54.5	0
54.6	0	54.6	0
54.7	0	54.7	0
54.8	0	54.8	0
54.9	0	54.9	0
55	0	55	0
55.1	0	55.1	0
55.2	0	55.2	0
55.3	0	55.3	0
55.4	0	55.4	0
55.5	0	55.5	0
55.6	0	55.6	0
55.7	0	55.7	0
55.8	0	55.8	0
55.9	0	55.9	0
56	0	56	0
56.1	0	56.1	0
56.2	0	56.2	0
56.3	0	56.3	0
56.4	0	56.4	0
56.5	0	56.5	0
56.6	0	56.6	0
56.7	0	56.7	0
56.8	0	56.8	0
56.9	0	56.9	0
57	0	57	0
57.1	0	57.1	0
57.2	0	57.2	0
57.3	0	57.3	0
57.4	0	57.4	0
57.5	0	57.5	0
57.6	0	57.6	0
57.7	0	57.7	0
57.8	0	57.8	0
57.9	0	57.9	0
58	0	58	0
58.1	0	58.1	0
58.2	0	58.2	0
58.3	0	58.3	0
58.4	0	58.4	0
58.5	0	58.5	0
58.6	0	58.6	0
58.7	0	58.7	0
58.8	0	58.8	0
58.9	0	58.9	0
59	0	59	0
59.1	0	59.1	0
59.2	0	59.2	0
59.3	0	59.3	0
59.4	0	59.4	0
59.5	0	59.5	0
59.6	0	59.6	0
59.7	0	59.7	0
59.8	0	59.8	0
59.9	0	59.9	0
60	0	60	0
60.1	0	60.1	0
60.2	0	60.2	0
60.3	0	60.3	0
60.4	0	60.4	0
60.5	0	60.5	0
60.6	0	60.6	0
60.7	0	60.7	0
60.8	0	60.8	0
60.9	0	60.9	0
61	0	61	0
61.1	0	61.1	0
61.2	0	61.2	0
61.3	0	61.3	0
61.4	0	61.4	0
61.5	0	61.5	0
61.6	0	61.6	0
61.7	0	61.7	0
61.8	0	61.8	0
61.9	0	61.9	0
62	0	62	0
62.1	0	62.1	0
62.2	0	62.2	0
62.3	0	62.3	0
62.4	0	62.4	0
62.5	0	62.5	0
62.6	0	62.6	0
62.7	0	62.7	0
62.8	0	62.8	0
62.9	0	62.9	0
63	0	63	0
63.1	0	63.1	0
63.2	0	63.2	0
63.3	0	63.3	0
63.4	0	63.4	0
63.5	0	63.5	0
63.6	0	63.6	0
63.7	0	63.7	0
63.8	0	63.8	0
63.9	0	63.9	0
64	0	64	0
64.1	0	64.1	0
64.2	0	64.2	0
64.3	0	64.3	0
64.4	0	64.4	0
64.5	0	64.5	0
64.6	0	64.6	0
64.7	0	64.7	0
64.8	0	64.8	0
64.9	0	64.9	0
65	0	65	0
65.1	0	65.1	0
65.2	0	65.2	0
65.3	0	65.3	0
65.4	0	65.4	0
65.5	0	65.5	0
65.6	0	65.6	0
65.7	0	65.7	0
65.8	0	65.8	0
65.9	0	65.9	0
66	0	66	0
66.1	0	66.1	0
66.2	0	66.2	0
66.3	0	66.3	0
66.4	0	66.4	0
66.5	0	66.5	0
66.6	0	66.6	0
66.7	0	66.7	0
66.8	0	66.8	0
66.9	0	66.9	0
67	0	67	0
67.1	0	67.1	0
67.2	0	67.2	0
67.3	0	67.3	0
67.4	0	67.4	0
67.5	0	67.5	0
67.6	0	67.6	0
67.7	0	67.7	0
67.8	0	67.8	0
67.9	0	67.9	0
68	0	68	0
68.1	0	68.1	0
68.2	0	68.2	0
68.3	0	68.3	0
68.4	0	68.4	0
68.5	0	68.5	0
68.6	0	68.6	0
68.7	0	68.7	0
68.8	0	68.8	0
68.9	0	68.9	0
69	0	69	0
69.1	0	69.1	0
69.2	0	69.2	0
69.3	0	69.3	0
69.4	0	69.4	0
69.5	0	69.5	0
69.6	0	69.6	0
69.7	0	69.7	0
69.8	0	69.8	0
69.9	0	69.9	0
70	0	70	0
70.1	0	70.1	0
70.2	0	70.2	0
70.3	0	70.3	0
70.4	0	70.4	0
70.5	0	70.5	0
70.6	0	70.6	0
70.7	0	70.7	0
70.8	0	70.8	0
70.9	0	70.9	0
71	0	71	0
71.1	0	71.1	0
71.2	0	71.2	0
71.3	0	71.3	0
71.4	0	71.4	0
71.5	0	71.5	0
71.6	0	71.6	0
71.7	0	71.7	0
71.8	0	71.8	0
71.9	0	71.9	0
72	0	72	0
72.1	0	72.1	0
72.2	0	72.2	0
72.3	0	72.3	0
72.4	0	72.4	0
72.5	0	72.5	0
72.6	0	72.6	0
72.7	0	72.7	0
72.8	0	72.8	0
72.9	0	72.9	0
73	0	73	0
73.1	0	73.1	0
73.2	0	73.2	0
73.3	0	73.3	0
73.4	0	73.4	0
73.5	0	73.5	0
73.6	0	73.6	0
73.7	0	73.7	0
73.8	0	73.8	0
73.9	0	73.9	0
74	0	74	0
74.1	0	74.1	0
74.2	0	74.2	0
74.3	0	74.3	0
74.4	0	74.4	0
74.5	0	74.5	0
74.6	0	74.6	0
74.7	0	74.7	0
74.8	0	74.8	0
74.9	0	74.9	0
75	0	75	0
75.1	0	75.1	0
75.2	0	75.2	0
75.3	0	75.3	0
75.4	0	75.4	0
75.5	0	75.5	0
75.6	0	75.6	0
75.7	0	75.7	0
75.8	0	75.8	0
75.9	0	75.9	0
76	0	76	0
76.1	0	76.1	0
76.2	0	76.2	0
76.3	0	76.3	0
76.4	0	76.4	0
76.5	0	76.5	0
76.6	0	76.6	0
76.7	0	76.7	0
76.8	0	76.8	0
76.9	0	76.9	0
77	0	77	0
77.1	0	77.1	0
77.2	0	77.2	0
77.3	0	77.3	0
77.4	0	77.4	0
77.5	0	77.5	0
77.6	0	77.6	0
77.7	0	77.7	0
77.8	0	77.8	0
77.9	0	77.9	0
78	0	78	0
78.1	0	78.1	0
78.2	0	78.2	0
78.3	0	78.3	0
78.4	0	78.4	0
78.5	0	78.5	0
78.6	0	78.6	0
78.7	0	78.7	0
78.8	0	78.8	0
78.9	0	78.9	0
79	0	79	0
79.1	0	79.1	0
79.2	0	79.2	0
79.3	0	79.3	0
79.4	0	79.4	0
79.5	0	79.5	0
79.6	0	79.6	0
79.7	0	79.7	0
79.8	0	79.8	0
79.9	0	79.9	0
80	0	80	0
80.1	0	80.1	0
80.2	0	80.2	0
80.3	0	80.3	0
80.4	0	80.4	0
80.5	0	80.5	0
80.6	0	80.6	0
80.7	0	80.7	0
80.8	0	80.8	0
80.9	0	80.9	0
81	0	81	0
81.1	0	81.1	0
81.2	0	81.2	0
81.3	0	81.3	0
81.4	0	81.4	0
81.5	0	81.5	0
81.6	0	81.6	0
81.7	0	81.7	0
81.8	0	81.8	0
81.9	0	81.9	0
82	0	82	0
82.1	0	82.1	0
82.2	0	82.2	0
82.3	0	82.3	0
82.4	0	82.4	0
82.5	0	82.5	0
82.6	0	82.6	0
82.7	0	82.7	0
82.8	0	82.8	0
82.9	0	82.9	0
83	0	83	0
83.1	0	83.1	0
83.2	0	83.2	0
83.3	0	83.3	0
83.4	0	83.4	0
83.5	0	83.5	0
83.6	0	83.6	0
83.7	0	83.7	0
83.8	0	83.8	0
83.9	0	83.9	0
84	0	84	0
84.1	0	84.1	0
84.2	0	84.2	0
84.3	0	84.3	0
84.4	0	84.4	0
84.5	0	84.5	0
84.6	0	84.6	0
84.7	0	84.7	0
84.8	0	84.8	0
84.9	0	84.9	0
85	0	85	0
85.1	0	85.1	0
85.2	0	85.2	0
85.3	0	85.3	0
85.4	0	85.4	0
85.5	0	85.5	0
85.6	0	85.6	0
85.7	0	85.7	0
85.8	0	85.8	0
85.9	0	85.9	0
86	0	86	0
86.1	0	86.1	0
86.2	0	86.2	0
86.3	0	86.3	0
86.4	0	86.4	0
86.5	0	86.5	0
86.6	0	86.6	0
86.7	0	86.7	0
86.8	0	86.8	0
86.9	0	86.9	0
87	0	87	0
87.1	0	87.1	0
87.2	0	87.2	0
87.3	0	87.3	0
87.4	0	87.4	0
87.5	0	87.5	0
87.6	0	87.6	0
87.7	0	87.7	0
87.8	0	87.8	0
87.9	0	87.9	0
88	0	88	0
88.1	0	88.1	0
88.2	0	88.2	0
88.3	0	88.3	0
88.4	0	88.4	0
88.5	0	88.5	0
88.6	0	88.6	0
88.7	0	88.7	0
88.8	0	88.8	0
88.9	0	88.9	0
89	0	89	0
89.1	0	89.1	0
89.2	0	89.2	0
89.3	0	89.3	0
89.4	0	89.4	0
89.5	0	89.5	0
89.6	0	89.6	0
89.7	0	89.7	0
89.8	0	89.8	0
89.9	0	89.9	0
90	0	90	0
90.1	0	90.1	0
90.2	0	90.2	0
90.3	0	90.3	0
90.4	0	90.4	0
90.5	0	90.5	0
90.6	0	90.6	0
90.7	0	90.7	0
90.8	0	90.8	0
90.9	0	90.9	0
91	0	91	0
91.1	0	91.1	0
91.2	0	91.2	0
91.3	0	91.3	0
91.4	0	91.4	0
91.5	0	91.5	0
91.6	0	91.6	0
91.7	0	91.7	0
91.8	0	91.8	0
91.9	0	91.9	0
92	0	92	0
92.1	0	92.1	0
92.2	0	92.2	0
92.3	0	92.3	0
92.4	0	92.4	0
92.5	0	92.5	0
92.6	0	92.6	0
92.7	0	92.7	0
92.8	0	92.8	0
92.9	0	92.9	0
93	0	93	0
93.1	0	93.1	0
93.2	0	93.2	0
93.3	0	93.3	0
93.4	0	93.4	0
93.5	0	93.5	0
93.6	0	93.6	0
93.7	0	93.7	0
93.8	0	93.8	0
93.9	0	93.9	0
94	0	94	0
94.1	0	94.1	0
94.2	0	94.2	0
94.3	0	94.3	0
94.4	0	94.4	0
94.5	0	94.5	0
94.6	0	94.6	0
94.7	0	94.7	0
94.8	0	94.8	0
94.9	0	94.9	0
95	0	95	0
95.1	0	95.1	0
95.2	0	95.2	0
95.3	0	95.3	0
95.4	0	95.4	0
95.5	0	95.5	0
95.6	0	95.6	0
95.7	0	95.7	0
95.8	0	95.8	0
95.9	0	95.9	0
96	0	96	0
96.1	0	96.1	0
96.2	0	96.2	0
96.3	0	96.3	0
96.4	0	96.4	0
96.5	0	96.5	0
96.6	0	96.6	0
96.7	0	96.7	0
96.8	0	96.8	0
96.9	0	96.9	0
97	0	97	0
97.1	0	97.1	0
97.2	0	97.2	0
97.3	0	97.3	0
97.4	0	97.4	0
97.5	0	97.5	0
97.6	0	97.6	0
97.7	0	97.7	0
97.8	0	97.8	0
97.9	0	97.9	0
98	0	98	0
98.1	0	98.1	0
98.2	0	98.2	0
98.3	0	98.3	0
98.4	0	98.4	0
98.5	0	98.5	0

## Sheet: Extended Data Fig8d
Naloxone			Naloxone+Gi			Lofentanil			Lofnetanil+Gi
Distance(A)	Mean Probability	Standard Deviation	Distance(A)	Mean Probability	Standard Deviation	Distance(A)	Mean Probability	Standard Deviation	Distance(A)	Mean Probability	Standard Deviation
15	0.128894	0.112142	15	0.011853	0.043093	15	0.000713	0.004056	15	0.062635	0.075085
15.4271	0.084999	0.078894	15.4271	0.010425	0.032758	15.4271	0.001591	0.004988	15.4271	0.051374	0.053329
15.8543	0.051771	0.052968	15.8543	0.008899	0.025511	15.8543	0.00192	0.005832	15.8543	0.045428	0.040017
16.2814	0.030306	0.037424	16.2814	0.010508	0.024542	16.2814	0.001436	0.005162	16.2814	0.05136	0.038441
16.7085	0.018621	0.030032	16.7085	0.011005	0.025234	16.7085	0.000571	0.003452	16.7085	0.064405	0.04256
17.1357	0.014748	0.02728	17.1357	0.009321	0.023769	17.1357	0.000303	0.002125	17.1357	0.080225	0.044486
17.5628	0.017212	0.028374	17.5628	0.008107	0.020148	17.5628	0.001032	0.00288	17.5628	0.095813	0.04332
17.99	0.024043	0.032453	17.99	0.007709	0.017471	17.99	0.006061	0.00862	17.99	0.111281	0.043111
18.4171	0.037348	0.039349	18.4171	0.011405	0.020602	18.4171	0.02183	0.017982	18.4171	0.117204	0.045974
18.8442	0.05472	0.048262	18.8442	0.021608	0.030039	18.8442	0.046393	0.027042	18.8442	0.107154	0.048591
19.2714	0.079255	0.057717	19.2714	0.037363	0.041797	19.2714	0.074783	0.032715	19.2714	0.084793	0.047166
19.6985	0.1031	0.063402	19.6985	0.050378	0.050839	19.6985	0.101353	0.033986	19.6985	0.055204	0.039989
20.1256	0.11968	0.063996	20.1256	0.061941	0.056657	20.1256	0.117432	0.032069	20.1256	0.02822	0.028853
20.5528	0.13068	0.061795	20.5528	0.072721	0.060606	20.5528	0.121791	0.029799	20.5528	0.013099	0.018399
20.9799	0.134281	0.060488	20.9799	0.076178	0.062326	20.9799	0.112926	0.030247	20.9799	0.006675	0.012951
21.407	0.128201	0.062515	21.407	0.077398	0.063093	21.407	0.095047	0.033399	21.407	0.008142	0.015829
21.8342	0.113207	0.065912	21.8342	0.080727	0.065004	21.8342	0.077311	0.036908	21.8342	0.015551	0.022551
22.2613	0.094773	0.067025	22.2613	0.092569	0.06864	22.2613	0.064677	0.038769	22.2613	0.025492	0.029358
22.6884	0.085606	0.064826	22.6884	0.111249	0.073246	22.6884	0.056938	0.038927	22.6884	0.039745	0.03544
23.1156	0.087505	0.060679	23.1156	0.12812	0.076898	23.1156	0.051102	0.038088	23.1156	0.060682	0.041013
23.5427	0.110412	0.056654	23.5427	0.135327	0.077794	23.5427	0.047998	0.036662	23.5427	0.080145	0.04479
23.9698	0.151434	0.053593	23.9698	0.131129	0.075284	23.9698	0.044452	0.034474	23.9698	0.088818	0.045277
24.397	0.193239	0.051187	24.397	0.125723	0.071316	24.397	0.040634	0.031817	24.397	0.08646	0.043021
24.8241	0.227189	0.049417	24.8241	0.114173	0.068385	24.8241	0.038493	0.02935	24.8241	0.081167	0.040803
25.2513	0.25049	0.049409	25.2513	0.108905	0.068078	25.2513	0.038601	0.027789	25.2513	0.07532	0.040309
25.6784	0.263863	0.050665	25.6784	0.127804	0.069719	25.6784	0.046992	0.027823	25.6784	0.066274	0.040892
26.1055	0.271605	0.051712	26.1055	0.161729	0.070163	26.1055	0.062766	0.028618	26.1055	0.060336	0.041628
26.5327	0.27868	0.052395	26.5327	0.19125	0.068468	26.5327	0.083016	0.028653	26.5327	0.0591	0.041162
26.9598	0.289501	0.053285	26.9598	0.225071	0.065198	26.9598	0.103231	0.027649	26.9598	0.061577	0.039755
27.3869	0.31168	0.054313	27.3869	0.274041	0.06332	27.3869	0.121808	0.026626	27.3869	0.070261	0.039261
27.8141	0.353783	0.05413	27.8141	0.336506	0.065329	27.8141	0.135487	0.026782	27.8141	0.083918	0.040709
28.2412	0.420633	0.052554	28.2412	0.40989	0.069321	28.2412	0.140586	0.027583	28.2412	0.100572	0.04377
28.6683	0.506614	0.051227	28.6683	0.485841	0.071907	28.6683	0.138293	0.027795	28.6683	0.11721	0.046599
29.0955	0.593145	0.050232	29.0955	0.551868	0.071817	29.0955	0.129911	0.02727	29.0955	0.125768	0.047184
29.5226	0.663807	0.04873	29.5226	0.602992	0.07023	29.5226	0.117038	0.026526	29.5226	0.119687	0.044899
29.9497	0.722251	0.047065	29.9497	0.640343	0.067609	29.9497	0.107407	0.025834	29.9497	0.103452	0.041351
30.3769	0.786955	0.045629	30.3769	0.663218	0.063439	30.3769	0.110017	0.025157	30.3769	0.087799	0.038581
30.804	0.866273	0.044395	30.804	0.670818	0.059781	30.804	0.125007	0.02499	30.804	0.078696	0.037255
31.2312	0.94453	0.043472	31.2312	0.671034	0.059536	31.2312	0.144983	0.025776	31.2312	0.07547	0.037289
31.6583	0.99439	0.042515	31.6583	0.67808	0.061108	31.6583	0.165052	0.026844	31.6583	0.076719	0.038916
32.0854	1	0.041075	32.0854	0.69924	0.061021	32.0854	0.185996	0.026988	32.0854	0.083999	0.041275
32.5126	0.967404	0.039617	32.5126	0.728665	0.059067	32.5126	0.207637	0.025707	32.5126	0.09862	0.042087
32.9397	0.916975	0.03901	32.9397	0.754909	0.057371	32.9397	0.223988	0.023688	32.9397	0.115435	0.040953
33.3668	0.868756	0.039178	33.3668	0.773464	0.057363	33.3668	0.226076	0.022282	33.3668	0.124394	0.039143
33.794	0.832768	0.039021	33.794	0.7902	0.058371	33.794	0.210046	0.022135	33.794	0.118655	0.037732
34.2211	0.808147	0.037872	34.2211	0.814534	0.058598	34.2211	0.183011	0.022656	34.2211	0.101131	0.036945
34.6482	0.787815	0.036598	34.6482	0.851982	0.057119	34.6482	0.161187	0.02301	34.6482	0.084644	0.037159
35.0754	0.764067	0.036479	35.0754	0.900665	0.054294	35.0754	0.162333	0.022838	35.0754	0.086849	0.038353
35.5025	0.731944	0.037173	35.5025	0.95098	0.050958	35.5025	0.197606	0.022208	35.5025	0.123044	0.03898
35.9296	0.689671	0.037265	35.9296	0.988576	0.047934	35.9296	0.266542	0.021401	35.9296	0.199671	0.03803
36.3568	0.637866	0.036493	36.3568	1	0.046156	36.3568	0.357346	0.02071	36.3568	0.312154	0.036463
36.7839	0.579291	0.036107	36.7839	0.977713	0.046322	36.7839	0.452249	0.020146	36.7839	0.4475	0.036224
37.2111	0.518785	0.036921	37.2111	0.921774	0.047872	37.2111	0.534693	0.01933	37.2111	0.589273	0.037579
37.6382	0.462021	0.037872	37.6382	0.838576	0.049109	37.6382	0.594533	0.017934	37.6382	0.722006	0.038598
38.0653	0.413091	0.037212	38.0653	0.738569	0.048549	38.0653	0.62972	0.01624	38.0653	0.833821	0.037416
38.4925	0.3726	0.034188	38.4925	0.634023	0.045786	38.4925	0.645282	0.015163	38.4925	0.917593	0.033877
38.9196	0.337855	0.029597	38.9196	0.5368	0.041591	38.9196	0.650977	0.015379	38.9196	0.971211	0.029879
39.3467	0.305026	0.025561	39.3467	0.456055	0.037558	39.3467	0.658343	0.01638	39.3467	0.996965	0.028372
39.7739	0.271739	0.024229	39.7739	0.396475	0.035219	39.7739	0.677503	0.017015	39.7739	1	0.030141
40.201	0.238472	0.025393	40.201	0.357786	0.034804	40.201	0.714275	0.016531	40.201	0.986185	0.032639
40.6281	0.208155	0.026802	40.6281	0.335761	0.035183	40.6281	0.768464	0.014943	40.6281	0.960184	0.033301
41.0553	0.184508	0.02679	41.0553	0.324196	0.035249	41.0553	0.833952	0.013042	41.0553	0.924468	0.031474
41.4824	0.170195	0.02518	41.4824	0.316957	0.034795	41.4824	0.900507	0.012057	41.4824	0.8795	0.028269
41.9095	0.165685	0.022943	41.9095	0.309369	0.034203	41.9095	0.956574	0.012533	41.9095	0.82478	0.02568
42.3367	0.169156	0.021497	42.3367	0.298669	0.033701	42.3367	0.992016	0.013647	42.3367	0.7601	0.025017
42.7638	0.177206	0.02164	42.7638	0.283724	0.033053	42.7638	1	0.014324	42.7638	0.68644	0.025702
43.191	0.185947	0.022902	43.191	0.264413	0.031925	43.191	0.977719	0.014147	43.191	0.606197	0.026262
43.6181	0.191993	0.024224	43.6181	0.241077	0.030411	43.6181	0.92608	0.01343	43.6181	0.522825	0.025817
44.0452	0.193099	0.024825	44.0452	0.214236	0.02913	44.0452	0.848817	0.013027	44.0452	0.440134	0.024393
44.4724	0.188361	0.024394	44.4724	0.184558	0.028753	44.4724	0.75146	0.013753	44.4724	0.361569	0.022615
44.8995	0.17808	0.023002	44.8995	0.152996	0.029303	44.8995	0.64048	0.015562	44.8995	0.289711	0.021286
45.3266	0.163437	0.021053	45.3266	0.120935	0.030005	45.3266	0.522709	0.017616	45.3266	0.226112	0.02091
45.7538	0.146106	0.019323	45.7538	0.090214	0.029884	45.7538	0.404981	0.019	45.7538	0.17143	0.021394
46.1809	0.127932	0.018912	46.1809	0.062966	0.028417	46.1809	0.293867	0.019057	46.1809	0.125719	0.022235
46.608	0.110689	0.020651	46.608	0.041288	0.025924	46.608	0.195363	0.017456	46.608	0.088758	0.022959
47.0352	0.095936	0.024337	47.0352	0.026792	0.023768	47.0352	0.114465	0.014223	47.0352	0.060302	0.023372
47.4623	0.084944	0.029022	47.4623	0.020192	0.023944	47.4623	0.054618	0.009789	47.4623	0.040194	0.02356
47.8894	0.078675	0.033712	47.8894	0.021257	0.027646	47.8894	0.017108	0.005041	47.8894	0.028327	0.023729
48.3166	0.077762	0.037629	48.3166	0.029667	0.034533	48.3166	0.000489	0.001465	48.3166	0.024513	0.024035
48.7437	0.082506	0.040226	48.7437	0.045829	0.043247	48.7437	0.000145	0.000775	48.7437	0.028732	0.024393
49.1709	0.0929	0.041145	49.1709	0.070352	0.051645	49.1709	0.014415	0.003385	49.1709	0.041587	0.024202
49.598	0.108716	0.040076	49.598	0.102928	0.057582	49.598	0.0457	0.007134	49.598	0.063148	0.023227
50.0251	0.129405	0.037049	50.0251	0.142104	0.059675	50.0251	0.093338	0.011001	50.0251	0.092687	0.021885
50.4523	0.154118	0.032546	50.4523	0.1856	0.057482	50.4523	0.154118	0.014366	50.4523	0.128697	0.021338
50.8794	0.181736	0.027727	50.8794	0.230666	0.051524	50.8794	0.222963	0.016819	50.8794	0.168997	0.022888
51.3065	0.210937	0.024685	51.3065	0.274418	0.043366	51.3065	0.293707	0.018124	51.3065	0.21093	0.026681
51.7337	0.240268	0.025686	51.7337	0.314127	0.035963	51.7337	0.359888	0.018182	51.7337	0.251592	0.031567
52.1608	0.268248	0.030704	52.1608	0.347425	0.03358	52.1608	0.415473	0.017034	52.1608	0.2881	0.036125
52.5879	0.293444	0.03761	52.5879	0.372465	0.038245	52.5879	0.45548	0.014896	52.5879	0.317843	0.039241
53.0151	0.314556	0.044441	53.0151	0.388027	0.047	53.0151	0.47644	0.012257	53.0151	0.338694	0.040203
53.4422	0.330487	0.04995	53.4422	0.393545	0.056165	53.4422	0.476682	0.010115	53.4422	0.349177	0.038712
53.8693	0.340397	0.053395	53.8693	0.389077	0.063599	53.8693	0.456436	0.009934	53.8693	0.34857	0.034889
54.2965	0.343761	0.054395	54.2965	0.375252	0.068307	54.2965	0.417758	0.012036	54.2965	0.336954	0.029348
54.7236	0.340388	0.052867	54.7236	0.353178	0.070006	54.7236	0.364297	0.015074	54.7236	0.31519	0.023378
55.1508	0.330429	0.048997	55.1508	0.324342	0.06891	55.1508	0.300928	0.017762	55.1508	0.284849	0.019285
55.5779	0.314354	0.043238	55.5779	0.290483	0.065592	55.5779	0.233278	0.019315	55.5779	0.24808	0.019518
56.005	0.292916	0.036338	56.005	0.25346	0.060851	56.005	0.167178	0.01928	56.005	0.207415	0.023323
56.4322	0.267107	0.029427	56.4322	0.215156	0.055555	56.4322	0.108063	0.01749	56.4322	0.165579	0.027738
56.8593	0.238092	0.024159	56.8593	0.177361	0.050439	56.8593	0.060334	0.014084	56.8593	0.125268	0.030693
57.2864	0.207146	0.022322	57.2864	0.141692	0.0459	57.2864	0.026721	0.009563	57.2864	0.08891	0.031196
57.7136	0.175586	0.024078	57.7136	0.109499	0.041903	57.7136	0.007653	0.004848	57.7136	0.058424	0.029006
58.1407	0.144702	0.027506	58.1407	0.081788	0.038101	58.1407	0.000666	0.001315	58.1407	0.034998	0.024517
58.5678	0.115669	0.030668	58.5678	0.059154	0.034138	58.5678	0	0	58.5678	0.018859	0.018711
58.995	0.089474	0.032483	58.995	0.041736	0.029955	58.995	0	0	58.995	0.009119	0.012917
59.4221	0.066858	0.032537	59.4221	0.029187	0.025921	59.4221	0	0	59.4221	0.003992	0.008241
59.8492	0.048259	0.030874	59.8492	0.020769	0.022641	59.8492	0	0	59.8492	0.001662	0.004991
60.2764	0.033745	0.027879	60.2764	0.015532	0.020625	60.2764	0	0	60.2764	0.00069	0.003
60.7035	0.023	0.024143	60.7035	0.01264	0.019892	60.7035	0	0	60.7035	0.000303	0.001885
61.1307	0.015424	0.020242	61.1307	0.011391	0.020121	61.1307	0	0	61.1307	0.00015	0.001273
61.5578	0.010287	0.016596	61.5578	0.011236	0.020892	61.5578	0	0	61.5578	9.4e-05	0.000908
61.9849	0.006872	0.013431	61.9849	0.011749	0.021874	61.9849	0	0	61.9849	7e-05	0.000679
62.4121	0.00464	0.010783	62.4121	0.0126	0.022856	62.4121	0	0	62.4121	5.9e-05	0.000547
62.8392	0.003192	0.008624	62.8392	0.013553	0.023701	62.8392	0	0	62.8392	5.3e-05	0.000501
63.2663	0.002241	0.006915	63.2663	0.014442	0.024321	63.2663	0	0	63.2663	4.9e-05	0.000509
63.6935	0.001606	0.005607	63.6935	0.015149	0.024663	63.6935	0	0	63.6935	4.8e-05	0.000542
64.1206	0.001179	0.004648	64.1206	0.015598	0.024698	64.1206	0	0	64.1206	4.9e-05	0.000579
64.5477	0.000892	0.003977	64.5477	0.015746	0.024415	64.5477	0	0	64.5477	5.1e-05	0.000613
64.9749	0.000701	0.003523	64.9749	0.01557	0.023813	64.9749	0	0	64.9749	5.3e-05	0.000639
65.402	0.000571	0.003215	65.402	0.015071	0.022902	65.402	0	0	65.402	5.4e-05	0.000653
65.8291	0.000482	0.002989	65.8291	0.014266	0.021693	65.8291	0	0	65.8291	5.4e-05	0.000648
66.2563	0.00042	0.0028	66.2563	0.013189	0.020203	66.2563	0	0	66.2563	5.2e-05	0.000621
66.6834	0.000373	0.002618	66.6834	0.011886	0.01846	66.6834	0	0	66.6834	4.8e-05	0.000563
67.1106	0.000334	0.002423	67.1106	0.01042	0.016501	67.1106	0	0	67.1106	4.2e-05	0.000471
67.5377	0.000299	0.002207	67.5377	0.008859	0.014375	67.5377	0	0	67.5377	3.3e-05	0.000344
67.9648	0.000265	0.001967	67.9648	0.007275	0.012152	67.9648	0	0	67.9648	2.2e-05	0.000196
68.392	0.000232	0.001705	68.392	0.005743	0.009916	68.392	0	0	68.392	1.2e-05	8.6e-05
68.8191	0.000199	0.001427	68.8191	0.004335	0.007759	68.8191	0	0	68.8191	1.1e-05	7.8e-05
69.2462	0.000166	0.001141	69.2462	0.003097	0.005794	69.2462	0	0	69.2462	1.1e-05	7.9e-05
69.6734	0.000132	0.000857	69.6734	0.002068	0.004128	69.6734	0	0	69.6734	1.1e-05	7.8e-05
70.1005	0.0001	0.000593	70.1005	0.001296	0.002809	70.1005	0	0	70.1005	1e-05	7.5e-05
70.5276	7e-05	0.000368	70.5276	0.000788	0.001816	70.5276	0	0	70.5276	1e-05	7e-05
70.9548	4.8e-05	0.000205	70.9548	0.00051	0.001098	70.9548	0	0	70.9548	9e-06	6.5e-05
71.3819	3.4e-05	0.000116	71.3819	0.000374	0.000674	71.3819	0	0	71.3819	9e-06	6e-05
71.809	3e-05	8.8e-05	71.809	0.000326	0.000531	71.809	0	0	71.809	8e-06	5.5e-05
72.2362	3.1e-05	9.3e-05	72.2362	0.000318	0.000532	72.2362	0	0	72.2362	8e-06	5.1e-05
72.6633	3.5e-05	0.000111	72.6633	0.00032	0.000547	72.6633	0	0	72.6633	7e-06	4.7e-05
73.0905	3.8e-05	0.000133	73.0905	0.000323	0.000556	73.0905	0	0	73.0905	7e-06	4.5e-05
73.5176	4.1e-05	0.000152	73.5176	0.000329	0.000576	73.5176	0	0	73.5176	7e-06	4.4e-05
73.9447	4.2e-05	0.000166	73.9447	0.000346	0.000621	73.9447	0	0	73.9447	7e-06	4.5e-05
74.3719	4.3e-05	0.000175	74.3719	0.000379	0.000703	74.3719	0	0	74.3719	7e-06	4.5e-05
74.799	4.3e-05	0.000181	74.799	0.000427	0.000823	74.799	0	0	74.799	7e-06	4.6e-05
75.2261	4.5e-05	0.000186	75.2261	0.000488	0.000974	75.2261	0	0	75.2261	7e-06	4.6e-05
75.6533	4.6e-05	0.000191	75.6533	0.000556	0.00114	75.6533	0	0	75.6533	7e-06	4.7e-05
76.0804	4.7e-05	0.000195	76.0804	0.000624	0.001305	76.0804	0	0	76.0804	8e-06	4.9e-05
76.5075	4.9e-05	0.000199	76.5075	0.000684	0.001449	76.5075	0	0	76.5075	8e-06	5e-05
76.9347	5e-05	0.000201	76.9347	0.000729	0.001561	76.9347	0	0	76.9347	8e-06	5.1e-05
77.3618	5.1e-05	0.000198	77.3618	0.000758	0.001635	77.3618	0	0	77.3618	8e-06	5.2e-05
77.7889	5e-05	0.00019	77.7889	0.00077	0.001671	77.7889	0	0	77.7889	8e-06	5.2e-05
78.2161	4.7e-05	0.000177	78.2161	0.000767	0.001675	78.2161	0	0	78.2161	8e-06	5.3e-05
78.6432	4.4e-05	0.000161	78.6432	0.000754	0.001656	78.6432	0	0	78.6432	8e-06	5.5e-05
79.0704	4.1e-05	0.000145	79.0704	0.000734	0.001627	79.0704	0	0	79.0704	9e-06	5.6e-05
79.4975	3.9e-05	0.000134	79.4975	0.000716	0.001597	79.4975	0	0	79.4975	9e-06	5.7e-05
79.9246	3.9e-05	0.000129	79.9246	0.000701	0.001568	79.9246	0	0	79.9246	9e-06	5.8e-05
80.3518	4.1e-05	0.000132	80.3518	0.000688	0.001536	80.3518	0	0	80.3518	9e-06	5.9e-05
80.7789	4.4e-05	0.00014	80.7789	0.000676	0.001496	80.7789	0	0	80.7789	9e-06	6.1e-05
81.206	4.7e-05	0.000149	81.206	0.00066	0.00144	81.206	0	0	81.206	1e-05	6.2e-05
81.6332	4.9e-05	0.000157	81.6332	0.000637	0.001367	81.6332	0	0	81.6332	1e-05	6.4e-05
82.0603	4.9e-05	0.000162	82.0603	0.000608	0.001283	82.0603	0	0	82.0603	1e-05	6.6e-05
82.4874	4.9e-05	0.000163	82.4874	0.000575	0.001198	82.4874	0	0	82.4874	1e-05	6.7e-05
82.9146	4.8e-05	0.000162	82.9146	0.000543	0.001123	82.9146	0	0	82.9146	1.1e-05	6.9e-05
83.3417	4.8e-05	0.00016	83.3417	0.000514	0.001065	83.3417	0	0	83.3417	1.1e-05	7.1e-05
83.7688	4.8e-05	0.00016	83.7688	0.000492	0.001021	83.7688	0	0	83.7688	1.1e-05	7.3e-05
84.196	5e-05	0.000163	84.196	0.000478	0.000984	84.196	0	0	84.196	1.1e-05	7.5e-05
84.6231	5.4e-05	0.000171	84.6231	0.000466	0.000944	84.6231	0	0	84.6231	1.2e-05	7.8e-05
85.0503	5.9e-05	0.000183	85.0503	0.000451	0.000893	85.0503	0	0	85.0503	1.2e-05	8e-05
85.4774	6.3e-05	0.000195	85.4774	0.000431	0.000831	85.4774	0	0	85.4774	1.3e-05	8.4e-05
85.9045	6.8e-05	0.000203	85.9045	0.000407	0.000759	85.9045	0	0	85.9045	1.3e-05	8.7e-05
86.3317	6.9e-05	0.000203	86.3317	0.000378	0.000682	86.3317	0	0	86.3317	1.4e-05	9e-05
86.7588	6.6e-05	0.000191	86.7588	0.000346	0.000604	86.7588	0	0	86.7588	1.4e-05	9.3e-05
87.1859	6.1e-05	0.000172	87.1859	0.000318	0.000538	87.1859	0	0	87.1859	1.5e-05	9.5e-05
87.6131	5.5e-05	0.000151	87.6131	0.000304	0.000497	87.6131	0	0	87.6131	1.5e-05	9.7e-05
88.0402	5e-05	0.000134	88.0402	0.000307	0.00049	88.0402	0	0	88.0402	1.6e-05	0.0001
88.4673	4.6e-05	0.000124	88.4673	0.000328	0.000515	88.4673	0	0	88.4673	1.6e-05	0.000104
88.8945	4.6e-05	0.000123	88.8945	0.000359	0.000562	88.8945	0	0	88.8945	1.7e-05	0.000108
89.3216	4.8e-05	0.000129	89.3216	0.000391	0.000614	89.3216	0	0	89.3216	1.8e-05	0.000113
89.7487	5.3e-05	0.00014	89.7487	0.000416	0.000657	89.7487	0	0	89.7487	1.9e-05	0.000118
90.1759	5.8e-05	0.000153	90.1759	0.000428	0.000679	90.1759	0	0	90.1759	2e-05	0.000124
90.603	6.3e-05	0.000166	90.603	0.000424	0.000673	90.603	0	0	90.603	2.1e-05	0.000131
91.0302	6.7e-05	0.000176	91.0302	0.000407	0.000643	91.0302	0	0	91.0302	2.2e-05	0.000137
91.4573	7e-05	0.00018	91.4573	0.000381	0.000596	91.4573	0	0	91.4573	2.4e-05	0.000143
91.8844	7e-05	0.000179	91.8844	0.000352	0.000545	91.8844	0	0	91.8844	2.5e-05	0.00015
92.3116	6.9e-05	0.000174	92.3116	0.000326	0.000504	92.3116	0	0	92.3116	2.7e-05	0.000158
92.7387	6.9e-05	0.000173	92.7387	0.000308	0.000494	92.7387	0	0	92.7387	2.8e-05	0.000164
93.1658	7.5e-05	0.000193	93.1658	0.00032	0.000542	93.1658	0	0	93.1658	2.9e-05	0.00017
93.593	9.6e-05	0.000253	93.593	0.000386	0.000669	93.593	0	0	93.593	2.9e-05	0.000174
94.0201	0.000141	0.000368	94.0201	0.000533	0.000886	94.0201	0	0	94.0201	2.9e-05	0.000178
94.4472	0.00023	0.000551	94.4472	0.000779	0.001197	94.4472	0	0	94.4472	3e-05	0.000184
94.8744	0.000409	0.000806	94.8744	0.001144	0.001599	94.8744	0	0	94.8744	3.2e-05	0.000195
95.3015	0.000788	0.001133	95.3015	0.001654	0.002088	95.3015	0	0	95.3015	4e-05	0.00022
95.7286	0.001547	0.001508	95.7286	0.002361	0.002648	95.7286	0	0	95.7286	7.2e-05	0.00028
96.1558	0.002877	0.001884	96.1558	0.003377	0.003244	96.1558	0	0	96.1558	0.000217	0.000443
96.5829	0.004889	0.002262	96.5829	0.0048	0.003915	96.5829	3e-06	2.2e-05	96.5829	0.000748	0.000789
97.0101	0.007613	0.002745	97.0101	0.006679	0.004834	97.0101	0.000526	0.000306	97.0101	0.00204	0.00128
97.4372	0.011015	0.003489	97.4372	0.009017	0.006221	97.4372	0.002462	0.000809	97.4372	0.004315	0.001911
97.8643	0.015017	0.004593	97.8643	0.01178	0.0082	97.8643	0.006207	0.001469	97.8643	0.007623	0.002765
98.2915	0.019521	0.006057	98.2915	0.014909	0.010754	98.2915	0.011774	0.002263	98.2915	0.011876	0.003921
98.7186	0.024405	0.007815	98.7186	0.018327	0.013781	98.7186	0.018903	0.003173	98.7186	0.016889	0.005387
99.1457	0.029547	0.009785	99.1457	0.021946	0.017148	99.1457	0.027182	0.004173	99.1457	0.022426	0.007106
99.5729	0.034833	0.011884	99.5729	0.025681	0.020726	99.5729	0.036143	0.005234	99.5729	0.028251	0.008991
100	0.040172	0.01405	100	0.029459	0.024406	100	0.045367	0.006326	100	0.034181	0.010959
