# Supplementary material for: Ligand efficacy modulates conformational dynamics of the µ-opioid receptor
Source: Nature. 2024 Apr 10;629(8011):474–80. doi: 10.1038/s41586-024-07295-2 (PMC11078757; doi:10.1038/s41586-024-07295-2)
Supplement: Supplementary file 15 — Source Data Extended Data Fig. 9 [file 41586_2024_7295_MOESM15_ESM.xlsx]

## Sheet: Extended Data Fig9a
Ligand	FRET peak center	SE
Naloxone	0.8913	0.0011
TRV130	0.8781	0.0011
PZM21	0.8725	0.0017
MP	0.8751	0.001
DAMGO	0.7804	0.0014
BU72	0.7705	0.0013

## Sheet: Extended Data Fig9b
	Naloxone	TRV130	PZM21	MP	DAMGO	BU72
0.25	0.84	0.81	0.8	0.82	0.73	0.72
0.75	0.95	0.93	0.93	0.93	0.85	0.84
upper range within 1 IQR	1.06	1.05	1.06	1.04	0.97	0.96
lower range within 1 IQR	0.72	0.69	0.67	0.7	0.61	0.6
Median	0.89	0.88	0.87	0.87	0.79	0.78
Mean	0.89	0.87	0.86	0.87	0.8	0.79

## Sheet: Extended Data Fig9c
Naloxone						TVR130						DAMGO						DAMGO + Gi
Measure			Fit			Measure			Fit			Measure			Fit			Measure			Fit
FRET	Count	s.d.	FRET	Count		FRET	Count	s.d.	FRET	Count		FRET	Count	s.d.	FRET	Count		FRET	Count	s.d.	FRET	Count
-0.015	0	0	-0.015	0.0086		-0.015	0	0	-0.0138	0.0057		-0.015	0	0	-0.015	0.005		-0.015	0	0	-0.015	0.00067213
0.015	0.00046763	3.6816e-05	-0.0138	0.0086		0.015	0.0005128	0.00017765	-0.0125	0.0057		0.015	0.00087841	0.00023244	-0.0138	0.005		0.015	0.00094203	0.00035601	-0.0138	0.00069366
0.045	0.0025	0.00026548	-0.0125	0.0086		0.045	0.002	0.00039972	-0.0113	0.0057		0.045	0.0023	0.00036579	-0.0125	0.0051		0.045	0.0028	0.00015562	-0.0125	0.00071576
0.075	0.0054	0.0002209	-0.0113	0.0086		0.075	0.0049	0.00046366	-0.0101	0.0058		0.075	0.0058	0.00038258	-0.0113	0.0051		0.075	0.0056	0.00020564	-0.0113	0.00073847
0.105	0.0065	0.00056678	-0.0101	0.0086		0.105	0.0073	0.00056676	-0.0088	0.0058		0.105	0.0075	0.00036582	-0.0101	0.0051		0.105	0.0077	0.00067342	-0.0101	0.00076178
0.135	0.0078	0.00058906	-0.0027	0.0086		0.135	0.0099	0.00040687	-0.0076	0.0058		0.135	0.0073	0.00088	-0.0088	0.0051		0.135	0.0106	0.00050917	-0.0088	0.00078571
0.165	0.0091	0.00086577	-0.0015	0.0086		0.165	0.0144	0.0018	-0.0064	0.0058		0.165	0.0077	0.00097122	-0.0076	0.0051		0.165	0.0135	0.001	-0.0076	0.00081028
0.195	0.0117	0.00095722	-0.00022523	0.0086		0.195	0.0166	0.00059695	-0.0052	0.0058		0.195	0.0108	0.0007466	-0.0064	0.0052		0.195	0.0172	0.0012	-0.0064	0.00083549
0.225	0.0106	0.00020498	0.001	0.0086		0.225	0.015	0.00081532	-0.0039	0.0058		0.225	0.0105	0.00071861	-0.0052	0.0052		0.225	0.0217	0.0015	-0.0052	0.00086136
0.255	0.0103	0.00076874	0.0022	0.0086		0.255	0.0138	0.00069815	-0.0027	0.0059		0.255	0.0138	0.00052706	-0.0039	0.0052		0.255	0.0193	0.0021	-0.0039	0.00088789
0.285	0.0101	0.00057861	0.0035	0.0086		0.285	0.0122	0.0013	-0.0015	0.0059		0.285	0.0131	0.0016	-0.0027	0.0052		0.285	0.0199	0.0013	-0.0027	0.00091512
0.315	0.0104	0.00053097	0.0047	0.0086		0.315	0.0111	0.00029139	-0.00022523	0.0059		0.315	0.0155	0.00053399	-0.0015	0.0053		0.315	0.0203	0.0027	-0.0015	0.00094303
0.345	0.0101	0.00027796	0.0059	0.0086		0.345	0.0095	0.0008007	0.001	0.0059		0.345	0.0158	0.00020246	-0.00022523	0.0053		0.345	0.0182	0.0019	-0.00022523	0.00097166
0.375	0.0096	0.00028754	0.015	0.0086		0.375	0.0086	0.00053819	0.0022	0.0059		0.375	0.0151	0.00069697	0.001	0.0053		0.375	0.0184	0.00048555	0.001	0.001
0.405	0.0087	0.00025771	0.0244	0.0086		0.405	0.0081	0.00061728	0.0035	0.0059		0.405	0.0159	0.00010103	0.0022	0.0053		0.405	0.0193	0.00050858	0.0022	0.001
0.435	0.0079	0.0002209	0.0256	0.0086		0.435	0.0083	0.0012	0.0047	0.006		0.435	0.0154	0.0007104	0.0035	0.0053		0.435	0.0209	0.00089765	0.0035	0.0011
0.465	0.0069	0.00080239	0.0269	0.0086		0.465	0.0078	0.0007149	0.0059	0.006		0.465	0.017	8.7095e-05	0.0047	0.0054		0.465	0.0242	0.0015	0.0047	0.0011
0.495	0.0073	0.0014	0.0281	0.0086		0.495	0.007	0.0003354	0.0072	0.006		0.495	0.0148	0.00071845	0.0059	0.0054		0.495	0.0282	0.0019	0.0059	0.0011
0.525	0.0071	0.0006083	0.0355	0.0086		0.525	0.0077	0.00026612	0.0084	0.006		0.525	0.0141	0.00097993	0.0072	0.0054		0.525	0.0318	0.003	0.0072	0.0012
0.555	0.0076	0.00024142	0.0367	0.0086		0.555	0.0095	0.00055688	0.0096	0.006		0.555	0.0144	0.00043288	0.0084	0.0054		0.555	0.04	0.0033	0.0084	0.0012
0.585	0.0082	0.00020498	0.0379	0.0086		0.585	0.0106	0.00066308	0.0109	0.006		0.585	0.0141	0.00060822	0.0096	0.0055		0.585	0.048	0.00089395	0.0096	0.0012
0.615	0.0092	0.0014	0.0392	0.0086		0.615	0.0096	0.00065403	0.0121	0.0061		0.615	0.0134	0.0011	0.0109	0.0055		0.615	0.0606	0.00078691	0.0109	0.0013
0.645	0.0093	0.00068778	0.0404	0.0086		0.645	0.0097	0.00035549	0.0133	0.0061		0.645	0.0117	0.00091482	0.0121	0.0055		0.645	0.0674	0.0046	0.0121	0.0013
0.675	0.0109	0.0003626	0.0416	0.0086		0.675	0.0101	0.00088484	0.0145	0.0061		0.675	0.0128	0.001	0.0133	0.0055		0.675	0.0686	0.0029	0.0133	0.0013
0.705	0.0104	0.00033743	0.0429	0.0086		0.705	0.0103	0.00045116	0.015	0.0061		0.705	0.0125	0.00069763	0.0145	0.0055		0.705	0.0664	0.0011	0.0145	0.0014
0.735	0.0109	0.0012	0.0441	0.0086		0.735	0.0088	8.9013e-05	0.0158	0.0061		0.735	0.0152	0.0014	0.015	0.0056		0.735	0.0603	0.003	0.015	0.0014
0.765	0.0117	0.0006083	0.045	0.0086		0.765	0.0111	0.00082943	0.017	0.0061		0.765	0.0171	0.0014	0.0158	0.0056		0.765	0.0514	0.0029	0.0158	0.0014
0.795	0.0144	0.00032096	0.0453	0.0086		0.795	0.0145	0.00023511	0.0182	0.0061		0.795	0.0206	0.0014	0.017	0.0056		0.795	0.0426	0.0017	0.017	0.0015
0.825	0.0174	0.00053478	0.0466	0.0086		0.825	0.0221	0.00096469	0.0195	0.0061		0.825	0.0331	0.00036525	0.0182	0.0056		0.825	0.0357	0.00091879	0.0182	0.0015
0.855	0.0265	0.00084356	0.0478	0.0086		0.855	0.0346	0.0017	0.0207	0.0062		0.855	0.0569	0.0019	0.0195	0.0056		0.855	0.0294	0.00066519	0.0195	0.0015
0.885	0.0492	0.0027	0.049	0.0086		0.885	0.0613	0.0032	0.0219	0.0062		0.885	0.0914	0.0013	0.0207	0.0057		0.885	0.0241	0.0015	0.0207	0.0016
0.915	0.0867	0.0026	0.0503	0.0086		0.915	0.107	0.0024	0.0232	0.0062		0.915	0.1192	0.002	0.0219	0.0057		0.915	0.0216	0.00089677	0.0219	0.0016
0.945	0.1278	0.0013	0.0515	0.0086		0.945	0.147	0.0013	0.0244	0.0062		0.945	0.1154	0.0013	0.0232	0.0057		0.945	0.0216	0.0012	0.0232	0.0017
0.975	0.1417	0.0019	0.0527	0.0086		0.975	0.1492	0.0014	0.0256	0.0062		0.975	0.0885	0.00044309	0.0244	0.0057		0.975	0.0191	0.0013	0.0244	0.0017
1.005	0.1174	0.0035	0.0539	0.0086		1.005	0.1046	0.0022	0.0269	0.0062		1.005	0.0603	0.0027	0.0256	0.0058		1.005	0.0177	0.002	0.0256	0.0018
1.035	0.0786	0.0011	0.0552	0.0086		1.035	0.0546	0.0024	0.0281	0.0063		1.035	0.0374	0.001	0.0269	0.0058		1.035	0.0114	0.0015	0.0269	0.0018
1.065	0.0446	0.0023	0.0564	0.0086		1.065	0.0276	0.00027125	0.0293	0.0063		1.065	0.0223	0.0015	0.0281	0.0058		1.065	0.0057	0.0013	0.0281	0.0019
1.095	0.0298	0.002	0.0576	0.0086		1.095	0.0148	0.00055607	0.0306	0.0063		1.095	0.016	0.00074975	0.0293	0.0058		1.095	0.0031	0.00071217	0.0293	0.0019
1.125	0.0201	0.0014	0.0589	0.0086		1.125	0.0096	0.00093033	0.0318	0.0063		1.125	0.0109	0.00025412	0.0306	0.0059		1.125	0.0022	0.00020544	0.0306	0.002
1.155	0.0146	0.0014	0.0601	0.0086		1.155	0.0048	0.00062168	0.033	0.0063		1.155	0.0081	0.00039575	0.0318	0.0059		1.155	0.0012	0.00028024	0.0318	0.002
1.185	0.0106	0.00027796	0.0613	0.0086		1.185	0.0038	0.00032012	0.0342	0.0063		1.185	0.0055	0.00063337	0.033	0.0059		1.185	0.0014	0.00015545	0.033	0.0021
1.215	0	0	0.0626	0.0086		1.215	0	0	0.0355	0.0064		1.215	0	0	0.0342	0.0059		1.215	0	0	0.0342	0.0021
			0.0638	0.0086					0.0367	0.0064					0.0355	0.0059					0.0355	0.0022
			0.065	0.0086					0.0379	0.0064					0.0367	0.006					0.0367	0.0022
			0.0663	0.0086					0.045	0.0065					0.0379	0.006					0.0379	0.0023
			0.0675	0.0086					0.075	0.0069					0.0392	0.006					0.0392	0.0023
			0.0687	0.0086					0.086	0.007					0.0404	0.006					0.0404	0.0024
			0.07	0.0086					0.0872	0.0071					0.0416	0.0061					0.0416	0.0025
			0.0712	0.0086					0.0884	0.0071					0.0429	0.0061					0.0429	0.0025
			0.0724	0.0086					0.0897	0.0071					0.0441	0.0061					0.0441	0.0026
			0.0736	0.0086					0.0909	0.0071					0.045	0.0061					0.045	0.0026
			0.0749	0.0086					0.0921	0.0071					0.0453	0.0061					0.0453	0.0026
			0.075	0.0086					0.0933	0.0071					0.0466	0.0062					0.0466	0.0027
			0.0761	0.0086					0.0946	0.0072					0.0478	0.0062					0.0478	0.0028
			0.0773	0.0086					0.0958	0.0072					0.049	0.0062					0.049	0.0028
			0.0786	0.0086					0.097	0.0072					0.0503	0.0062					0.0503	0.0029
			0.0798	0.0086					0.0983	0.0072					0.0515	0.0063					0.0515	0.003
			0.081	0.0086					0.0995	0.0072					0.0527	0.0063					0.0527	0.0031
			0.0823	0.0086					0.1007	0.0072					0.0539	0.0063					0.0539	0.0031
			0.0835	0.0086					0.102	0.0073					0.0552	0.0063					0.0552	0.0032
			0.0847	0.0086					0.1032	0.0073					0.0564	0.0064					0.0564	0.0033
			0.086	0.0086					0.1044	0.0073					0.0576	0.0064					0.0576	0.0034
			0.0872	0.0086					0.105	0.0073					0.0589	0.0064					0.0589	0.0034
			0.0884	0.0086					0.1057	0.0073					0.0601	0.0064					0.0601	0.0035
			0.0897	0.0086					0.1069	0.0073					0.0613	0.0065					0.0613	0.0036
			0.0909	0.0086					0.1081	0.0073					0.0626	0.0065					0.0626	0.0037
			0.0921	0.0086					0.1094	0.0074					0.0638	0.0065					0.0638	0.0038
			0.0933	0.0086					0.1106	0.0074					0.065	0.0065					0.065	0.0038
			0.0946	0.0086					0.1118	0.0074					0.0663	0.0066					0.0663	0.0039
			0.0958	0.0086					0.113	0.0074					0.0675	0.0066					0.0675	0.004
			0.097	0.0086					0.1143	0.0074					0.0687	0.0066					0.0687	0.0041
			0.0983	0.0086					0.1155	0.0074					0.07	0.0066					0.07	0.0042
			0.0995	0.0086					0.1167	0.0075					0.0712	0.0067					0.0712	0.0043
			0.1007	0.0086					0.118	0.0075					0.0724	0.0067					0.0724	0.0044
			0.102	0.0086					0.1192	0.0075					0.0736	0.0067					0.0736	0.0045
			0.1032	0.0086					0.1204	0.0075					0.0749	0.0067					0.0749	0.0046
			0.1044	0.0086					0.1217	0.0075					0.075	0.0067					0.075	0.0046
			0.105	0.0086					0.1229	0.0075					0.0761	0.0068					0.0761	0.0047
			0.1057	0.0086					0.1241	0.0076					0.0773	0.0068					0.0773	0.0048
			0.1069	0.0086					0.1254	0.0076					0.0786	0.0068					0.0786	0.0049
			0.1081	0.0086					0.1266	0.0076					0.0798	0.0068					0.0798	0.005
			0.1094	0.0086					0.1278	0.0076					0.081	0.0069					0.081	0.0051
			0.1106	0.0086					0.1291	0.0076					0.0823	0.0069					0.0823	0.0052
			0.1118	0.0086					0.1303	0.0076					0.0835	0.0069					0.0835	0.0053
			0.113	0.0086					0.1315	0.0077					0.0847	0.0069					0.0847	0.0054
			0.1143	0.0086					0.1327	0.0077					0.086	0.007					0.086	0.0055
			0.1155	0.0086					0.134	0.0077					0.0872	0.007					0.0872	0.0056
			0.1167	0.0086					0.135	0.0077					0.0884	0.007					0.0884	0.0057
			0.118	0.0086					0.1352	0.0077					0.0897	0.007					0.0897	0.0058
			0.1192	0.0086					0.1364	0.0077					0.0909	0.0071					0.0909	0.0059
			0.1204	0.0086					0.1377	0.0077					0.0921	0.0071					0.0921	0.006
			0.1217	0.0086					0.1389	0.0077					0.0933	0.0071					0.0933	0.0061
			0.1229	0.0086					0.1401	0.0078					0.0946	0.0071					0.0946	0.0063
			0.1241	0.0086					0.1414	0.0078					0.0958	0.0072					0.0958	0.0064
			0.1254	0.0086					0.1426	0.0078					0.097	0.0072					0.097	0.0065
			0.1266	0.0086					0.1438	0.0078					0.0983	0.0072					0.0983	0.0066
			0.1278	0.0086					0.1451	0.0078					0.0995	0.0072					0.0995	0.0067
			0.1291	0.0086					0.1463	0.0078					0.1007	0.0073					0.1007	0.0068
			0.1303	0.0086					0.1475	0.0079					0.102	0.0073					0.102	0.007
			0.1315	0.0086					0.1488	0.0079					0.1032	0.0073					0.1032	0.0071
			0.1327	0.0086					0.15	0.0079					0.1044	0.0073					0.1044	0.0072
			0.134	0.0086					0.1512	0.0079					0.105	0.0074					0.105	0.0073
			0.135	0.0086					0.1524	0.0079					0.1057	0.0074					0.1057	0.0073
			0.1352	0.0086					0.1537	0.0079					0.1069	0.0074					0.1069	0.0075
			0.1364	0.0086					0.1549	0.008					0.1081	0.0074					0.1081	0.0076
			0.1377	0.0086					0.1561	0.008					0.1094	0.0075					0.1094	0.0077
			0.1389	0.0086					0.1574	0.008					0.1106	0.0075					0.1106	0.0079
			0.1401	0.0086					0.1586	0.008					0.1118	0.0075					0.1118	0.008
			0.1414	0.0086					0.1598	0.008					0.113	0.0075					0.113	0.0081
			0.1426	0.0086					0.1611	0.008					0.1143	0.0076					0.1143	0.0083
			0.1438	0.0086					0.1623	0.0081					0.1155	0.0076					0.1155	0.0084
			0.1451	0.0086					0.1635	0.0081					0.1167	0.0076					0.1167	0.0085
			0.1463	0.0086					0.1648	0.0081					0.118	0.0076					0.118	0.0087
			0.1475	0.0086					0.165	0.0081					0.1192	0.0077					0.1192	0.0088
			0.1488	0.0086					0.166	0.0081					0.1204	0.0077					0.1204	0.0089
			0.15	0.0086					0.1672	0.0081					0.1217	0.0077					0.1217	0.0091
			0.1512	0.0086					0.1685	0.0081					0.1229	0.0077					0.1229	0.0092
			0.1524	0.0086					0.1697	0.0081					0.1241	0.0078					0.1241	0.0094
			0.1537	0.0086					0.1709	0.0082					0.1254	0.0078					0.1254	0.0095
			0.1549	0.0086					0.1721	0.0082					0.1266	0.0078					0.1266	0.0096
			0.1561	0.0086					0.1734	0.0082					0.1278	0.0078					0.1278	0.0098
			0.1574	0.0086					0.1746	0.0082					0.1291	0.0079					0.1291	0.0099
			0.1586	0.0086					0.1758	0.0082					0.1303	0.0079					0.1303	0.0101
			0.1598	0.0086					0.1771	0.0082					0.1315	0.0079					0.1315	0.0102
			0.1611	0.0086					0.1783	0.0083					0.1327	0.008					0.1327	0.0104
			0.1623	0.0086					0.1795	0.0083					0.134	0.008					0.134	0.0105
			0.1635	0.0086					0.1808	0.0083					0.135	0.008					0.135	0.0106
			0.1648	0.0086					0.182	0.0083					0.1352	0.008					0.1352	0.0106
			0.165	0.0086					0.1832	0.0083					0.1364	0.008					0.1364	0.0108
			0.166	0.0086					0.1845	0.0083					0.1377	0.0081					0.1377	0.0109
			0.1672	0.0086					0.1857	0.0084					0.1389	0.0081					0.1389	0.0111
			0.1685	0.0086					0.1869	0.0084					0.1401	0.0081					0.1401	0.0112
			0.1697	0.0086					0.1882	0.0084					0.1414	0.0081					0.1414	0.0114
			0.1709	0.0086					0.1894	0.0084					0.1426	0.0082					0.1426	0.0115
			0.1721	0.0086					0.1906	0.0084					0.1438	0.0082					0.1438	0.0117
			0.1734	0.0086					0.1918	0.0084					0.1451	0.0082					0.1451	0.0118
			0.1746	0.0086					0.1931	0.0084					0.1463	0.0082					0.1561	0.0132
			0.1758	0.0086					0.1943	0.0085					0.1475	0.0083					0.1574	0.0133
			0.1771	0.0086					0.195	0.0085					0.1488	0.0083					0.1586	0.0135
			0.1783	0.0086					0.1955	0.0085					0.15	0.0083					0.1598	0.0136
			0.1795	0.0086					0.1968	0.0085					0.1512	0.0084					0.1611	0.0138
			0.1808	0.0086					0.198	0.0085					0.1524	0.0084					0.1623	0.0139
			0.182	0.0086					0.1992	0.0085					0.1537	0.0084					0.1635	0.0141
			0.1832	0.0086					0.2005	0.0085					0.1549	0.0084					0.1648	0.0142
			0.1845	0.0086					0.2017	0.0086					0.1561	0.0085					0.165	0.0142
			0.1857	0.0086					0.2029	0.0086					0.1574	0.0085					0.166	0.0144
			0.1869	0.0086					0.2042	0.0086					0.1586	0.0085					0.1672	0.0145
			0.1882	0.0086					0.2054	0.0086					0.1598	0.0085					0.1685	0.0146
			0.1894	0.0086					0.2066	0.0086					0.1611	0.0086					0.1697	0.0148
			0.1906	0.0086					0.2079	0.0086					0.1623	0.0086					0.1709	0.0149
			0.1918	0.0086					0.2091	0.0086					0.1635	0.0086					0.1721	0.0151
			0.1931	0.0086					0.2103	0.0087					0.1648	0.0086					0.1734	0.0152
			0.1943	0.0086					0.2115	0.0087					0.165	0.0087					0.1746	0.0154
			0.195	0.0086					0.2128	0.0087					0.166	0.0087					0.1758	0.0155
			0.1955	0.0086					0.214	0.0087					0.1672	0.0087					0.1771	0.0156
			0.1968	0.0086					0.2152	0.0087					0.1685	0.0087					0.1783	0.0158
			0.198	0.0086					0.2165	0.0087					0.1697	0.0088					0.1795	0.0159
			0.1992	0.0086					0.2177	0.0087					0.1709	0.0088					0.1808	0.0161
			0.2005	0.0086					0.2189	0.0088					0.195	0.0093					0.182	0.0162
			0.2017	0.0086					0.2202	0.0088					0.2202	0.0099					0.1832	0.0163
			0.2029	0.0086					0.2214	0.0088					0.2214	0.0099					0.1845	0.0165
			0.2042	0.0086					0.2226	0.0088					0.2226	0.0099					0.1857	0.0166
			0.2054	0.0086					0.2239	0.0088					0.2239	0.01					0.1869	0.0167
			0.2066	0.0086					0.225	0.0088					0.225	0.01					0.1882	0.0169
			0.2079	0.0086					0.2251	0.0088					0.2251	0.01					0.1894	0.017
			0.2091	0.0086					0.2263	0.0088					0.2263	0.01					0.1906	0.0171
			0.2103	0.0086					0.2276	0.0089					0.2276	0.01					0.1918	0.0172
			0.2115	0.0086					0.2288	0.0089					0.2288	0.0101					0.1931	0.0174
			0.2128	0.0086					0.23	0.0089					0.23	0.0101					0.1943	0.0175
			0.214	0.0086					0.2312	0.0089					0.2312	0.0101					0.195	0.0175
			0.2152	0.0086					0.2325	0.0089					0.2325	0.0101					0.1955	0.0176
			0.2165	0.0086					0.2337	0.0089					0.2337	0.0102					0.1968	0.0177
			0.2177	0.0086					0.2349	0.009					0.2349	0.0102					0.198	0.0178
			0.2189	0.0086					0.2362	0.009					0.2362	0.0102					0.1992	0.018
			0.2202	0.0086					0.2374	0.009					0.2374	0.0102					0.2005	0.0181
			0.2214	0.0086					0.2386	0.009					0.2386	0.0103					0.2017	0.0182
			0.2226	0.0086					0.2399	0.009					0.2399	0.0103					0.2029	0.0183
			0.225	0.0086					0.2411	0.009					0.2411	0.0103					0.2042	0.0184
			0.2251	0.0086					0.2423	0.009					0.2423	0.0104					0.2054	0.0185
			0.2263	0.0086					0.2436	0.0091					0.2436	0.0104					0.2066	0.0186
			0.2276	0.0086					0.2448	0.0091					0.2448	0.0104					0.2079	0.0187
			0.2288	0.0086					0.246	0.0091					0.246	0.0104					0.2091	0.0188
			0.23	0.0086					0.2473	0.0091					0.2473	0.0105					0.2103	0.0189
			0.2312	0.0086					0.2485	0.0091					0.2485	0.0105					0.2115	0.019
			0.2325	0.0086					0.2497	0.0091					0.2497	0.0105					0.2128	0.0191
			0.2337	0.0086					0.2509	0.0091					0.2509	0.0105					0.214	0.0192
			0.2349	0.0086					0.2522	0.0092					0.2522	0.0106					0.2152	0.0193
			0.2362	0.0086					0.2534	0.0092					0.2534	0.0106					0.2165	0.0194
			0.2374	0.0086					0.2546	0.0092					0.2546	0.0106					0.2177	0.0195
			0.2386	0.0086					0.255	0.0092					0.255	0.0106					0.2189	0.0195
			0.2399	0.0086					0.2559	0.0092					0.2559	0.0106					0.2202	0.0196
			0.2411	0.0086					0.2571	0.0092					0.2571	0.0107					0.2214	0.0197
			0.2423	0.0086					0.2583	0.0092					0.2583	0.0107					0.2226	0.0198
			0.2436	0.0086					0.2596	0.0092					0.2596	0.0107					0.2239	0.0199
			0.2448	0.0086					0.2608	0.0092					0.2608	0.0108					0.225	0.0199
			0.246	0.0086					0.262	0.0093					0.262	0.0108					0.2251	0.0199
			0.2473	0.0086					0.2633	0.0093					0.2633	0.0108					0.2263	0.02
			0.2485	0.0086					0.2645	0.0093					0.2645	0.0108					0.2276	0.0201
			0.2497	0.0086					0.2657	0.0093					0.2657	0.0109					0.2288	0.0201
			0.2509	0.0086					0.267	0.0093					0.267	0.0109					0.23	0.0202
			0.2522	0.0086					0.2682	0.0093					0.2682	0.0109					0.2312	0.0203
			0.2534	0.0086					0.2694	0.0093					0.2694	0.0109					0.2325	0.0203
			0.2546	0.0086					0.2706	0.0094					0.2706	0.011					0.2337	0.0204
			0.255	0.0086					0.2719	0.0094					0.2719	0.011					0.2349	0.0204
			0.2559	0.0086					0.2731	0.0094					0.2731	0.011					0.2362	0.0205
			0.2571	0.0086					0.2743	0.0094					0.2743	0.011					0.2374	0.0205
			0.2583	0.0086					0.2756	0.0094					0.2756	0.0111					0.2386	0.0206
			0.2596	0.0086					0.2768	0.0094					0.2768	0.0111					0.2399	0.0206
			0.2608	0.0086					0.278	0.0094					0.278	0.0111					0.2411	0.0207
			0.262	0.0086					0.2793	0.0094					0.2793	0.0111					0.2423	0.0207
			0.2633	0.0086					0.2805	0.0095					0.2805	0.0112					0.2436	0.0208
			0.2645	0.0086					0.2817	0.0095					0.2817	0.0112					0.2448	0.0208
			0.2657	0.0086					0.283	0.0095					0.283	0.0112					0.246	0.0208
			0.267	0.0086					0.2842	0.0095					0.2842	0.0113					0.2473	0.0209
			0.2682	0.0086					0.285	0.0095					0.285	0.0113					0.2485	0.0209
			0.2694	0.0086					0.2854	0.0095					0.2854	0.0113					0.2497	0.0209
			0.2706	0.0086					0.2867	0.0095					0.2867	0.0113					0.2509	0.0209
			0.2719	0.0086					0.2879	0.0095					0.2879	0.0113					0.2522	0.021
			0.2731	0.0086					0.2891	0.0096					0.2891	0.0114					0.2534	0.021
			0.2743	0.0086					0.2903	0.0096					0.2903	0.0114					0.2546	0.021
			0.2756	0.0086					0.2916	0.0096					0.2916	0.0114					0.255	0.021
			0.2768	0.0086					0.2928	0.0096					0.2928	0.0114					0.2559	0.021
			0.278	0.0086					0.294	0.0096					0.294	0.0115					0.2571	0.021
			0.2793	0.0086					0.2953	0.0096					0.2953	0.0115					0.2583	0.021
			0.2805	0.0086					0.2965	0.0096					0.2965	0.0115					0.2596	0.021
			0.2817	0.0086					0.2977	0.0096					0.2977	0.0115					0.2608	0.021
			0.283	0.0086					0.299	0.0097					0.299	0.0116					0.262	0.021
			0.2842	0.0086					0.3002	0.0097					0.3002	0.0116					0.2633	0.021
			0.285	0.0086					0.3014	0.0097					0.3014	0.0116					0.2645	0.021
			0.2854	0.0086					0.3027	0.0097					0.3027	0.0116					0.2657	0.021
			0.2867	0.0086					0.3039	0.0097					0.3039	0.0117					0.267	0.021
			0.2879	0.0086					0.3051	0.0097					0.3051	0.0117					0.2682	0.021
			0.2891	0.0086					0.3064	0.0097					0.3064	0.0117					0.2694	0.021
			0.2903	0.0086					0.3076	0.0097					0.3076	0.0117					0.2706	0.021
			0.2916	0.0086					0.3088	0.0098					0.3088	0.0118					0.2719	0.021
			0.2928	0.0086					0.31	0.0098					0.31	0.0118					0.2731	0.021
			0.294	0.0086					0.3113	0.0098					0.3113	0.0118					0.2743	0.0209
			0.2953	0.0086					0.3125	0.0098					0.3125	0.0118					0.2756	0.0209
			0.2965	0.0086					0.3137	0.0098					0.3137	0.0119					0.2768	0.0209
			0.2977	0.0086					0.315	0.0098					0.315	0.0119					0.278	0.0209
			0.299	0.0086					0.315	0.0098					0.315	0.0119					0.2793	0.0208
			0.3002	0.0086					0.3162	0.0098					0.3162	0.0119					0.2805	0.0208
			0.3014	0.0086					0.3174	0.0098					0.3174	0.0119					0.2817	0.0208
			0.3027	0.0086					0.3187	0.0098					0.3187	0.012					0.283	0.0208
			0.3039	0.0086					0.3199	0.0099					0.3199	0.012					0.2842	0.0207
			0.3051	0.0086					0.3211	0.0099					0.3211	0.012					0.285	0.0207
			0.3064	0.0086					0.3224	0.0099					0.3224	0.012					0.2854	0.0207
			0.3076	0.0086					0.3236	0.0099					0.3236	0.0121					0.2867	0.0207
			0.3088	0.0086					0.3248	0.0099					0.3248	0.0121					0.2879	0.0206
			0.31	0.0086					0.3261	0.0099					0.3261	0.0121					0.2891	0.0206
			0.3113	0.0086					0.3273	0.0099					0.3273	0.0121					0.2903	0.0205
			0.3125	0.0086					0.3285	0.0099					0.3285	0.0122					0.2916	0.0205
			0.3137	0.0086					0.3297	0.01					0.3297	0.0122					0.2928	0.0205
			0.315	0.0086					0.331	0.01					0.331	0.0122					0.294	0.0204
			0.315	0.0086					0.3322	0.01					0.3322	0.0122					0.2953	0.0204
			0.3162	0.0086					0.3334	0.01					0.3334	0.0123					0.2965	0.0203
			0.3174	0.0086					0.3347	0.01					0.3347	0.0123					0.2977	0.0203
			0.3187	0.0086					0.3359	0.01					0.3359	0.0123					0.299	0.0202
			0.3199	0.0086					0.3371	0.01					0.3371	0.0123					0.3002	0.0202
			0.3211	0.0086					0.3384	0.01					0.3384	0.0124					0.3014	0.0201
			0.3224	0.0086					0.3396	0.01					0.3396	0.0124					0.3027	0.0201
			0.3236	0.0086					0.3408	0.0101					0.3408	0.0124					0.3039	0.02
			0.3248	0.0086					0.3421	0.0101					0.3421	0.0124					0.3051	0.02
			0.3261	0.0086					0.3433	0.0101					0.3433	0.0124					0.3064	0.0199
			0.3273	0.0086					0.3445	0.0101					0.3445	0.0125					0.3076	0.0199
			0.3285	0.0086					0.345	0.0101					0.345	0.0125					0.3088	0.0198
			0.3297	0.0086					0.3458	0.0101					0.3458	0.0125					0.31	0.0197
			0.331	0.0086					0.347	0.0101					0.347	0.0125					0.3113	0.0197
			0.3322	0.0086					0.3482	0.0101					0.3482	0.0125					0.3125	0.0196
			0.3334	0.0086					0.3494	0.0101					0.3494	0.0126					0.3137	0.0196
			0.3347	0.0086					0.3507	0.0101					0.3507	0.0126					0.315	0.0195
			0.3359	0.0086					0.3519	0.0102					0.3519	0.0126					0.315	0.0195
			0.3371	0.0086					0.3531	0.0102					0.3531	0.0126					0.3162	0.0195
			0.3384	0.0086					0.3544	0.0102					0.3544	0.0127					0.3248	0.019
			0.3396	0.0086					0.3556	0.0102					0.3556	0.0127					0.3261	0.019
			0.3408	0.0086					0.3568	0.0102					0.3568	0.0127					0.3273	0.0189
			0.3421	0.0086					0.3581	0.0102					0.3581	0.0127					0.3285	0.0189
			0.3433	0.0086					0.3593	0.0102					0.3593	0.0127					0.3297	0.0188
			0.3445	0.0086					0.3605	0.0102					0.3605	0.0128					0.331	0.0188
			0.345	0.0086					0.3618	0.0102					0.3618	0.0128					0.3322	0.0187
			0.3458	0.0086					0.363	0.0102					0.363	0.0128					0.3334	0.0186
			0.347	0.0086					0.3642	0.0103					0.3642	0.0128					0.3347	0.0186
			0.3482	0.0086					0.3655	0.0103					0.3655	0.0129					0.3359	0.0185
			0.3494	0.0086					0.3667	0.0103					0.3667	0.0129					0.3371	0.0185
			0.3507	0.0086					0.3679	0.0103					0.3679	0.0129					0.3384	0.0184
			0.3519	0.0086					0.3691	0.0103					0.3691	0.0129					0.3396	0.0184
			0.3531	0.0086					0.3704	0.0103					0.3704	0.013					0.3408	0.0183
			0.3544	0.0086					0.3716	0.0103					0.3716	0.013					0.3421	0.0183
			0.3556	0.0086					0.3728	0.0103					0.3728	0.013					0.3433	0.0182
			0.3568	0.0086					0.3741	0.0103					0.3741	0.013					0.3445	0.0182
			0.3581	0.0086					0.375	0.0103					0.375	0.013					0.345	0.0182
			0.3593	0.0086					0.3753	0.0103					0.3753	0.013					0.3458	0.0181
			0.3605	0.0086					0.3765	0.0104					0.3765	0.0131					0.347	0.0181
			0.3618	0.0086					0.3778	0.0104					0.3778	0.0131					0.3482	0.018
			0.363	0.0086					0.379	0.0104					0.379	0.0131					0.3494	0.018
			0.3642	0.0086					0.3802	0.0104					0.3802	0.0131					0.3507	0.018
			0.3655	0.0086					0.3815	0.0104					0.3815	0.0131					0.3519	0.0179
			0.3667	0.0086					0.3827	0.0104					0.3827	0.0132					0.3531	0.0179
			0.3679	0.0086					0.3839	0.0104					0.3839	0.0132					0.3544	0.0178
			0.3691	0.0086					0.3852	0.0104					0.3852	0.0132					0.3556	0.0178
			0.3704	0.0086					0.3864	0.0104					0.3864	0.0132					0.3568	0.0178
			0.3716	0.0086					0.3876	0.0104					0.3876	0.0133					0.3581	0.0177
			0.3728	0.0086					0.3888	0.0104					0.3888	0.0133					0.3593	0.0177
			0.3741	0.0086					0.3901	0.0105					0.3901	0.0133					0.3605	0.0177
			0.375	0.0086					0.3913	0.0105					0.3913	0.0133					0.3618	0.0177
			0.3753	0.0086					0.3925	0.0105					0.3925	0.0133					0.363	0.0176
			0.3765	0.0086					0.3938	0.0105					0.3938	0.0134					0.3642	0.0176
			0.379	0.0086					0.395	0.0105					0.395	0.0134					0.3655	0.0176
			0.3802	0.0086					0.3962	0.0105					0.3962	0.0134					0.3667	0.0176
			0.3815	0.0086					0.3975	0.0105					0.3975	0.0134					0.3679	0.0176
			0.3827	0.0086					0.3987	0.0105					0.3987	0.0134					0.3691	0.0175
			0.3839	0.0086					0.3999	0.0105					0.3999	0.0135					0.3704	0.0175
			0.3888	0.0086					0.4012	0.0105					0.4012	0.0135					0.3716	0.0175
			0.3901	0.0086					0.4024	0.0105					0.4024	0.0135					0.3728	0.0175
			0.3913	0.0086					0.4036	0.0105					0.4036	0.0135					0.3741	0.0175
			0.3925	0.0086					0.4048	0.0106					0.4048	0.0135					0.375	0.0175
			0.395	0.0086					0.405	0.0106					0.405	0.0135					0.3753	0.0175
			0.3962	0.0086					0.4061	0.0106					0.4061	0.0136					0.3765	0.0175
			0.3975	0.0086					0.4073	0.0106					0.4073	0.0136					0.3778	0.0175
			0.3987	0.0086					0.4085	0.0106					0.4085	0.0136					0.379	0.0175
			0.3999	0.0086					0.4098	0.0106					0.4098	0.0136					0.3802	0.0175
			0.4012	0.0086					0.411	0.0106					0.411	0.0136					0.3815	0.0175
			0.4024	0.0086					0.4122	0.0106					0.4122	0.0137					0.3827	0.0175
			0.4036	0.0086					0.4135	0.0106					0.4135	0.0137					0.3839	0.0175
			0.4048	0.0086					0.4147	0.0106					0.4147	0.0137					0.3852	0.0176
			0.405	0.0086					0.4159	0.0106					0.4159	0.0137					0.3864	0.0176
			0.4061	0.0086					0.4172	0.0106					0.4172	0.0137					0.3876	0.0176
			0.4073	0.0086					0.4184	0.0106					0.4184	0.0138					0.3888	0.0176
			0.4085	0.0086					0.4196	0.0106					0.4196	0.0138					0.3901	0.0176
			0.4098	0.0086					0.4209	0.0107					0.4209	0.0138					0.3913	0.0177
			0.411	0.0086					0.4221	0.0107					0.4221	0.0138					0.3925	0.0177
			0.4122	0.0086					0.4233	0.0107					0.4233	0.0138					0.3938	0.0177
			0.4135	0.0086					0.4245	0.0107					0.4245	0.0138					0.395	0.0178
			0.4147	0.0086					0.4258	0.0107					0.4258	0.0139					0.3962	0.0178
			0.4159	0.0086					0.427	0.0107					0.427	0.0139					0.3975	0.0179
			0.4172	0.0086					0.4282	0.0107					0.4282	0.0139					0.3987	0.0179
			0.4184	0.0086					0.4295	0.0107					0.4295	0.0139					0.3999	0.018
			0.4196	0.0086					0.4307	0.0107					0.4307	0.0139					0.4012	0.018
			0.4209	0.0086					0.4319	0.0107					0.4319	0.014					0.4024	0.0181
			0.427	0.0086					0.4332	0.0107					0.4332	0.014					0.4036	0.0181
			0.4282	0.0086					0.4344	0.0107					0.4344	0.014					0.4048	0.0182
			0.4295	0.0086					0.435	0.0107					0.435	0.014					0.405	0.0182
			0.4307	0.0086					0.4356	0.0107					0.4356	0.014					0.4061	0.0182
			0.4319	0.0086					0.4369	0.0107					0.4369	0.014					0.4073	0.0183
			0.4332	0.0086					0.4381	0.0108					0.4381	0.014					0.4085	0.0184
			0.4344	0.0086					0.4393	0.0108					0.4393	0.0141					0.4098	0.0185
			0.435	0.0086					0.4406	0.0108					0.4406	0.0141					0.411	0.0185
			0.4356	0.0086					0.4418	0.0108					0.4418	0.0141					0.4122	0.0186
			0.4369	0.0086					0.443	0.0108					0.443	0.0141					0.4135	0.0187
			0.4381	0.0086					0.4442	0.0108					0.4442	0.0141					0.4147	0.0188
			0.4393	0.0086					0.4455	0.0108					0.4455	0.0142					0.4159	0.0189
			0.4406	0.0086					0.4467	0.0108					0.4467	0.0142					0.4172	0.019
			0.4418	0.0086					0.4479	0.0108					0.4479	0.0142					0.4184	0.0191
			0.443	0.0086					0.4492	0.0108					0.4492	0.0142					0.4196	0.0191
			0.4442	0.0086					0.4504	0.0108					0.4504	0.0142					0.4209	0.0192
			0.4455	0.0086					0.4516	0.0108					0.4516	0.0142					0.4221	0.0193
			0.4467	0.0086					0.4529	0.0108					0.4529	0.0143					0.4233	0.0195
			0.4492	0.0086					0.4541	0.0108					0.4541	0.0143					0.4245	0.0196
			0.4504	0.0086					0.4553	0.0108					0.4553	0.0143					0.4258	0.0197
			0.4516	0.0086					0.4566	0.0108					0.4566	0.0143					0.427	0.0198
			0.4529	0.0086					0.4578	0.0108					0.4578	0.0143					0.4282	0.0199
			0.4553	0.0086					0.459	0.0109					0.459	0.0143					0.4295	0.02
			0.4566	0.0086					0.4603	0.0109					0.4603	0.0143					0.4307	0.0202
			0.459	0.0086					0.4615	0.0109					0.4615	0.0144					0.4319	0.0203
			0.4615	0.0086					0.4627	0.0109					0.4627	0.0144					0.4332	0.0204
			0.4639	0.0086					0.4639	0.0109					0.4639	0.0144					0.4344	0.0205
			0.465	0.0086					0.465	0.0109					0.465	0.0144					0.435	0.0206
			0.4652	0.0086					0.4652	0.0109					0.4652	0.0144					0.4356	0.0207
			0.4664	0.0086					0.4664	0.0109					0.4664	0.0144					0.4369	0.0208
			0.4676	0.0086					0.4676	0.0109					0.4676	0.0144					0.4381	0.021
			0.4701	0.0086					0.4689	0.0109					0.4689	0.0145					0.4393	0.0211
			0.4713	0.0086					0.4701	0.0109					0.4701	0.0145					0.4406	0.0213
			0.4726	0.0086					0.4713	0.0109					0.4713	0.0145					0.4418	0.0214
			0.4738	0.0086					0.4726	0.0109					0.4726	0.0145					0.443	0.0216
			0.475	0.0086					0.4738	0.0109					0.4738	0.0145					0.4442	0.0217
			0.4763	0.0086					0.475	0.0109					0.475	0.0145					0.4455	0.0219
			0.4775	0.0086					0.4763	0.0109					0.4763	0.0145					0.4467	0.022
			0.4787	0.0086					0.4775	0.0109					0.4775	0.0146					0.4479	0.0222
			0.48	0.0086					0.4787	0.0109					0.4787	0.0146					0.4492	0.0224
			0.4812	0.0086					0.48	0.0109					0.48	0.0146					0.4504	0.0225
			0.4824	0.0086					0.4812	0.0109					0.4812	0.0146					0.4516	0.0227
			0.4836	0.0086					0.4824	0.0109					0.4824	0.0146					0.4529	0.0229
			0.4849	0.0086					0.4836	0.011					0.4836	0.0146					0.4541	0.0231
			0.4861	0.0086					0.4849	0.011					0.4849	0.0146					0.4553	0.0233
			0.4873	0.0086					0.4861	0.011					0.4861	0.0147					0.4566	0.0234
			0.4886	0.0086					0.4873	0.011					0.4873	0.0147					0.4578	0.0236
			0.4898	0.0086					0.4886	0.011					0.4886	0.0147					0.459	0.0238
			0.491	0.0086					0.4898	0.011					0.4898	0.0147					0.4603	0.024
			0.4923	0.0086					0.491	0.011					0.491	0.0147					0.4615	0.0242
			0.4935	0.0086					0.4923	0.011					0.4923	0.0147					0.4627	0.0244
			0.4947	0.0086					0.4935	0.011					0.4935	0.0147					0.4639	0.0246
			0.495	0.0086					0.4947	0.011					0.4947	0.0147					0.465	0.0248
			0.496	0.0086					0.495	0.011					0.495	0.0147					0.4652	0.0248
			0.4972	0.0086					0.496	0.011					0.496	0.0148					0.4664	0.025
			0.4984	0.0086					0.4972	0.011					0.4972	0.0148					0.4676	0.0252
			0.4997	0.0086					0.4984	0.011					0.4984	0.0148					0.4689	0.0254
			0.5009	0.0086					0.4997	0.011					0.4997	0.0148					0.4701	0.0257
			0.5021	0.0086					0.5009	0.011					0.5009	0.0148					0.4713	0.0259
			0.5033	0.0086					0.5021	0.011					0.5021	0.0148					0.4726	0.0261
			0.5046	0.0086					0.5033	0.011					0.5033	0.0148					0.4738	0.0263
			0.5058	0.0086					0.5046	0.011					0.5046	0.0148					0.475	0.0265
			0.507	0.0086					0.5058	0.011					0.5058	0.0149					0.4763	0.0268
			0.5083	0.0086					0.507	0.011					0.507	0.0149					0.4775	0.027
			0.5095	0.0086					0.5083	0.011					0.5083	0.0149					0.4787	0.0272
			0.5107	0.0086					0.5095	0.011					0.5095	0.0149					0.48	0.0274
			0.512	0.0086					0.5107	0.011					0.5107	0.0149					0.4812	0.0277
			0.5132	0.0086					0.512	0.011					0.512	0.0149					0.4824	0.0279
			0.5144	0.0086					0.5132	0.011					0.5132	0.0149					0.4836	0.0282
			0.5157	0.0086					0.5144	0.011					0.5144	0.0149					0.4849	0.0284
			0.5169	0.0086					0.5157	0.011					0.5157	0.0149					0.4861	0.0286
			0.5181	0.0086					0.5169	0.011					0.5169	0.015					0.4873	0.0289
			0.5194	0.0086					0.5181	0.011					0.5181	0.015					0.4886	0.0291
			0.5206	0.0086					0.5194	0.011					0.5194	0.015					0.4898	0.0294
			0.5218	0.0086					0.5206	0.011					0.5206	0.015					0.491	0.0296
			0.523	0.0086					0.5218	0.011					0.5218	0.015					0.4923	0.0299
			0.5243	0.0086					0.523	0.0111					0.523	0.015					0.4935	0.0301
			0.525	0.0086					0.5243	0.0111					0.5243	0.015					0.4947	0.0304
			0.5255	0.0086					0.525	0.0111					0.525	0.015					0.495	0.0304
			0.5267	0.0086					0.5255	0.0111					0.5255	0.015					0.496	0.0306
			0.528	0.0086					0.5267	0.0111					0.5267	0.015					0.4972	0.0309
			0.5292	0.0086					0.528	0.0111					0.528	0.015					0.4984	0.0312
			0.5304	0.0086					0.5292	0.0111					0.5292	0.0151					0.4997	0.0314
			0.5317	0.0086					0.5304	0.0111					0.5304	0.0151					0.5009	0.0317
			0.5329	0.0086					0.5317	0.0111					0.5317	0.0151					0.5021	0.0319
			0.5341	0.0086					0.5329	0.0111					0.5329	0.0151					0.5033	0.0322
			0.5354	0.0086					0.5341	0.0111					0.5341	0.0151					0.5046	0.0325
			0.5366	0.0086					0.5354	0.0111					0.5354	0.0151					0.5058	0.0327
			0.5378	0.0086					0.5366	0.0111					0.5366	0.0151					0.507	0.033
			0.5391	0.0086					0.5378	0.0111					0.5378	0.0151					0.5083	0.0333
			0.5403	0.0086					0.5391	0.0111					0.5391	0.0151					0.5095	0.0336
			0.5415	0.0086					0.5403	0.0111					0.5403	0.0151					0.5107	0.0338
			0.5427	0.0086					0.5415	0.0111					0.5415	0.0151					0.512	0.0341
			0.544	0.0086					0.5427	0.0111					0.5427	0.0151					0.5132	0.0344
			0.5452	0.0086					0.544	0.0111					0.544	0.0152					0.5144	0.0347
			0.5464	0.0086					0.5452	0.0111					0.5452	0.0152					0.5157	0.0349
			0.5477	0.0086					0.5464	0.0111					0.5464	0.0152					0.5169	0.0352
			0.5489	0.0086					0.5477	0.0111					0.5477	0.0152					0.5181	0.0355
			0.5501	0.0086					0.5489	0.0111					0.5489	0.0152					0.5194	0.0358
			0.5514	0.0086					0.5501	0.0111					0.5501	0.0152					0.5206	0.0361
			0.5526	0.0086					0.5514	0.0111					0.5514	0.0152					0.5218	0.0363
			0.5538	0.0086					0.5526	0.0111					0.5526	0.0152					0.523	0.0366
			0.555	0.0086					0.5538	0.0111					0.5538	0.0152					0.5243	0.0369
			0.5551	0.0086					0.555	0.0111					0.555	0.0152					0.525	0.0371
			0.5563	0.0086					0.5551	0.0111					0.5551	0.0152					0.5255	0.0372
			0.5575	0.0086					0.5563	0.0111					0.5563	0.0152					0.5267	0.0375
			0.5588	0.0086					0.5575	0.0111					0.5575	0.0152					0.528	0.0378
			0.56	0.0086					0.5588	0.0111					0.5588	0.0152					0.5292	0.0381
			0.5612	0.0086					0.56	0.0111					0.56	0.0152					0.5304	0.0383
			0.5624	0.0086					0.5612	0.0111					0.5612	0.0153					0.5317	0.0386
			0.5637	0.0086					0.5624	0.0111					0.5624	0.0153					0.5329	0.0389
			0.5649	0.0086					0.5637	0.0111					0.5637	0.0153					0.5341	0.0392
			0.5661	0.0086					0.5649	0.0111					0.5649	0.0153					0.5354	0.0395
			0.5674	0.0086					0.5661	0.0111					0.5661	0.0153					0.5366	0.0398
			0.5686	0.0086					0.5674	0.0111					0.5674	0.0153					0.5464	0.0421
			0.5698	0.0086					0.5686	0.0111					0.5686	0.0153					0.5477	0.0424
			0.5711	0.0086					0.5698	0.0111					0.5698	0.0153					0.5489	0.0427
			0.5723	0.0086					0.5711	0.0111					0.5711	0.0153					0.5501	0.043
			0.5735	0.0086					0.5723	0.0111					0.5723	0.0153					0.5514	0.0432
			0.5748	0.0086					0.5735	0.0111					0.5735	0.0153					0.5526	0.0435
			0.576	0.0086					0.5748	0.0111					0.5748	0.0153					0.5538	0.0438
			0.5772	0.0086					0.576	0.0111					0.576	0.0153					0.555	0.0441
			0.5785	0.0086					0.5772	0.0111					0.5772	0.0153					0.5551	0.0441
			0.5797	0.0086					0.5785	0.0111					0.5785	0.0153					0.5563	0.0444
			0.5809	0.0086					0.5797	0.0111					0.5797	0.0153					0.5575	0.0447
			0.5821	0.0086					0.5809	0.0111					0.5809	0.0153					0.5588	0.045
			0.5834	0.0086					0.5821	0.0111					0.5821	0.0153					0.56	0.0452
			0.5846	0.0086					0.5834	0.0111					0.5834	0.0153					0.5612	0.0455
			0.585	0.0086					0.5846	0.0111					0.5846	0.0153					0.5624	0.0458
			0.5858	0.0086					0.585	0.0111					0.585	0.0153					0.5637	0.0461
			0.5871	0.0086					0.5858	0.0111					0.5858	0.0154					0.5649	0.0464
			0.5883	0.0086					0.5871	0.0111					0.5871	0.0154					0.5661	0.0467
			0.5895	0.0086					0.5883	0.0111					0.5883	0.0154					0.5674	0.0469
			0.5908	0.0086					0.5895	0.0111					0.5895	0.0154					0.5686	0.0472
			0.592	0.0086					0.5908	0.0111					0.5908	0.0154					0.5698	0.0475
			0.5932	0.0086					0.592	0.0111					0.592	0.0154					0.5711	0.0478
			0.5945	0.0086					0.5932	0.0111					0.5932	0.0154					0.5723	0.048
			0.5957	0.0086					0.5945	0.0111					0.5945	0.0154					0.5735	0.0483
			0.5969	0.0086					0.5957	0.0111					0.5957	0.0154					0.5748	0.0486
			0.5982	0.0086					0.5969	0.0111					0.5969	0.0154					0.576	0.0488
			0.5994	0.0086					0.5982	0.0111					0.5982	0.0154					0.5772	0.0491
			0.6006	0.0086					0.5994	0.011					0.5994	0.0154					0.5785	0.0494
			0.6018	0.0086					0.6006	0.011					0.6006	0.0154					0.5797	0.0497
			0.6031	0.0086					0.6018	0.011					0.6018	0.0154					0.5809	0.0499
			0.6043	0.0086					0.6031	0.011					0.6031	0.0154					0.5821	0.0502
			0.6055	0.0086					0.6043	0.011					0.6043	0.0154					0.5834	0.0504
			0.6068	0.0086					0.6055	0.011					0.6055	0.0154					0.5846	0.0507
			0.608	0.0086					0.6068	0.011					0.6068	0.0154					0.585	0.0508
			0.6092	0.0086					0.608	0.011					0.608	0.0154					0.5858	0.051
			0.6105	0.0086					0.6092	0.011					0.6092	0.0154					0.5871	0.0512
			0.6117	0.0086					0.6105	0.011					0.6105	0.0154					0.5883	0.0515
			0.6129	0.0086					0.6117	0.011					0.6117	0.0154					0.5895	0.0517
			0.6142	0.0086					0.6129	0.011					0.6129	0.0154					0.5908	0.052
			0.615	0.0086					0.6142	0.011					0.6142	0.0154					0.592	0.0522
			0.6154	0.0086					0.615	0.011					0.615	0.0154					0.5932	0.0525
			0.6166	0.0086					0.6154	0.011					0.6154	0.0154					0.5945	0.0527
			0.6179	0.0086					0.6166	0.011					0.6166	0.0154					0.5957	0.053
			0.6191	0.0086					0.6179	0.011					0.6179	0.0154					0.5969	0.0532
			0.6203	0.0086					0.6191	0.011					0.6191	0.0154					0.5982	0.0534
			0.6215	0.0086					0.6203	0.011					0.6203	0.0154					0.5994	0.0537
			0.6228	0.0086					0.6215	0.011					0.6215	0.0154					0.6006	0.0539
			0.624	0.0086					0.6228	0.011					0.6228	0.0154					0.6018	0.0541
			0.6252	0.0086					0.624	0.011					0.624	0.0154					0.6031	0.0544
			0.6265	0.0086					0.6252	0.011					0.6252	0.0154					0.6043	0.0546
			0.6277	0.0086					0.6265	0.011					0.6265	0.0154					0.6055	0.0548
			0.6289	0.0086					0.6277	0.011					0.6277	0.0154					0.6068	0.055
			0.6302	0.0086					0.6289	0.011					0.6289	0.0154					0.608	0.0553
			0.6314	0.0086					0.6302	0.011					0.6302	0.0154					0.6092	0.0555
			0.6326	0.0086					0.6314	0.011					0.6314	0.0154					0.6105	0.0557
			0.6339	0.0086					0.6326	0.011					0.6326	0.0154					0.6117	0.0559
			0.6351	0.0086					0.6339	0.011					0.6339	0.0154					0.6129	0.0561
			0.6363	0.0086					0.6351	0.011					0.6351	0.0154					0.6142	0.0563
			0.6376	0.0086					0.6363	0.011					0.6363	0.0154					0.615	0.0565
			0.6388	0.0086					0.6376	0.011					0.6376	0.0154					0.6154	0.0565
			0.64	0.0086					0.6388	0.0109					0.6388	0.0154					0.6166	0.0567
			0.6412	0.0086					0.64	0.0109					0.64	0.0154					0.6179	0.0569
			0.6425	0.0086					0.6412	0.0109					0.6412	0.0154					0.6191	0.0571
			0.6437	0.0086					0.6425	0.0109					0.6425	0.0154					0.6203	0.0573
			0.6449	0.0086					0.6437	0.0109					0.6437	0.0154					0.6215	0.0575
			0.645	0.0086					0.6449	0.0109					0.6449	0.0154					0.6228	0.0577
			0.6462	0.0086					0.645	0.0109					0.645	0.0154					0.624	0.0579
			0.6474	0.0086					0.6462	0.0109					0.6462	0.0154					0.6252	0.0581
			0.6486	0.0086					0.6474	0.0109					0.6474	0.0154					0.6265	0.0582
			0.6499	0.0086					0.6486	0.0109					0.6486	0.0154					0.6277	0.0584
			0.6511	0.0086					0.6499	0.0109					0.6499	0.0154					0.6289	0.0586
			0.6523	0.0086					0.6511	0.0109					0.6511	0.0154					0.6302	0.0587
			0.6536	0.0086					0.6523	0.0109					0.6523	0.0154					0.6314	0.0589
			0.6548	0.0086					0.6536	0.0109					0.6536	0.0154					0.6326	0.0591
			0.656	0.0086					0.6548	0.0109					0.6548	0.0153					0.6339	0.0592
			0.6573	0.0086					0.656	0.0109					0.656	0.0153					0.6351	0.0594
			0.6585	0.0086					0.6573	0.0109					0.6573	0.0153					0.6363	0.0595
			0.6597	0.0086					0.6585	0.0109					0.6585	0.0153					0.6376	0.0597
			0.6609	0.0086					0.6597	0.0109					0.6597	0.0153					0.6388	0.0598
			0.6622	0.0086					0.6609	0.0109					0.6609	0.0153					0.64	0.06
			0.6634	0.0086					0.6622	0.0109					0.6622	0.0153					0.6412	0.0601
			0.6646	0.0086					0.6634	0.0109					0.6634	0.0153					0.6425	0.0602
			0.6659	0.0086					0.6646	0.0108					0.6646	0.0153					0.6437	0.0604
			0.6671	0.0086					0.6659	0.0108					0.6659	0.0153					0.6449	0.0605
			0.6683	0.0086					0.6671	0.0108					0.6671	0.0153					0.645	0.0605
			0.6696	0.0086					0.6683	0.0108					0.6683	0.0153					0.6462	0.0606
			0.6708	0.0086					0.6696	0.0108					0.6696	0.0153					0.6474	0.0608
			0.672	0.0086					0.6708	0.0108					0.6708	0.0153					0.6486	0.0609
			0.6733	0.0086					0.672	0.0108					0.672	0.0153					0.6499	0.061
			0.6745	0.0086					0.6733	0.0108					0.6733	0.0153					0.6511	0.0611
			0.675	0.0086					0.6745	0.0108					0.6745	0.0153					0.6523	0.0612
			0.6757	0.0086					0.675	0.0108					0.675	0.0153					0.6536	0.0613
			0.677	0.0086					0.6757	0.0108					0.6757	0.0153					0.6548	0.0614
			0.6782	0.0086					0.677	0.0108					0.677	0.0153					0.656	0.0615
			0.6794	0.0086					0.6782	0.0108					0.6782	0.0153					0.6573	0.0616
			0.6806	0.0086					0.6794	0.0108					0.6794	0.0153					0.6585	0.0617
			0.6819	0.0086					0.6806	0.0108					0.6806	0.0153					0.6597	0.0618
			0.6831	0.0086					0.6819	0.0108					0.6819	0.0152					0.6609	0.0619
			0.6843	0.0086					0.6831	0.0108					0.6843	0.0152					0.6622	0.0619
			0.6856	0.0086					0.6843	0.0107					0.6856	0.0152					0.6634	0.062
			0.6868	0.0086					0.6856	0.0107					0.6868	0.0152					0.6646	0.0621
			0.688	0.0086					0.6868	0.0107					0.688	0.0152					0.6659	0.0621
			0.6893	0.0086					0.688	0.0107					0.6893	0.0152					0.6671	0.0622
			0.6905	0.0086					0.6893	0.0107					0.6905	0.0152					0.6683	0.0623
			0.6917	0.0086					0.6905	0.0107					0.6917	0.0152					0.6696	0.0623
			0.693	0.0086					0.6917	0.0107					0.693	0.0152					0.6708	0.0624
			0.6942	0.0086					0.693	0.0107					0.6942	0.0152					0.672	0.0624
			0.6954	0.0086					0.6942	0.0107					0.6954	0.0152					0.6733	0.0625
			0.6967	0.0086					0.6954	0.0107					0.6967	0.0152					0.6745	0.0625
			0.6979	0.0086					0.6967	0.0107					0.6979	0.0152					0.675	0.0625
			0.6991	0.0086					0.6979	0.0107					0.6991	0.0152					0.6757	0.0625
			0.7003	0.0086					0.6991	0.0107					0.7003	0.0152					0.677	0.0626
			0.7016	0.0086					0.7003	0.0107					0.7016	0.0152					0.6782	0.0626
			0.7028	0.0086					0.7016	0.0107					0.7028	0.0152					0.6794	0.0626
			0.704	0.0086					0.7028	0.0106					0.704	0.0152					0.6806	0.0626
			0.705	0.0086					0.704	0.0106					0.705	0.0152					0.6819	0.0626
			0.7053	0.0086					0.705	0.0106					0.7053	0.0152					0.6831	0.0627
			0.7065	0.0086					0.7053	0.0106					0.7065	0.0152					0.6843	0.0627
			0.7077	0.0086					0.7065	0.0106					0.7077	0.0152					0.6856	0.0627
			0.709	0.0086					0.7077	0.0106					0.709	0.0152					0.6868	0.0627
			0.7102	0.0086					0.709	0.0106					0.7102	0.0152					0.688	0.0627
			0.7114	0.0086					0.7102	0.0106					0.7114	0.0152					0.6893	0.0627
			0.7127	0.0086					0.7114	0.0106					0.7127	0.0152					0.6905	0.0626
			0.7139	0.0086					0.7127	0.0106					0.7139	0.0152					0.6917	0.0626
			0.7151	0.0086					0.7139	0.0106					0.7151	0.0152					0.693	0.0626
			0.7164	0.0086					0.7151	0.0106					0.7164	0.0152					0.6942	0.0626
			0.7176	0.0086					0.7164	0.0106					0.7176	0.0152					0.6954	0.0626
			0.7188	0.0086					0.7176	0.0106					0.7188	0.0152					0.6967	0.0625
			0.72	0.0086					0.7188	0.0105					0.72	0.0152					0.6979	0.0625
			0.7213	0.0086					0.7213	0.0105					0.7213	0.0152					0.6991	0.0624
			0.7225	0.0086					0.7225	0.0105					0.7225	0.0152					0.7003	0.0624
			0.7237	0.0086					0.7237	0.0105					0.7237	0.0152					0.7016	0.0624
			0.725	0.0086					0.725	0.0105					0.725	0.0152					0.7028	0.0623
			0.7262	0.0086					0.7262	0.0105					0.7262	0.0152					0.704	0.0623
			0.7274	0.0086					0.7274	0.0105					0.7274	0.0152					0.705	0.0622
			0.7287	0.0086					0.7287	0.0105					0.7287	0.0152					0.7053	0.0622
			0.7299	0.0086					0.7299	0.0105					0.7299	0.0152					0.7065	0.0621
			0.7311	0.0086					0.7311	0.0105					0.7311	0.0152					0.7077	0.0621
			0.7324	0.0086					0.7324	0.0105					0.7324	0.0153					0.709	0.062
			0.7336	0.0086					0.7336	0.0105					0.7336	0.0153					0.7102	0.0619
			0.7348	0.0087					0.7348	0.0104					0.7348	0.0153					0.7114	0.0618
			0.735	0.0087					0.735	0.0104					0.735	0.0153					0.7127	0.0618
			0.7361	0.0087					0.7361	0.0104					0.7361	0.0153					0.7139	0.0617
			0.7373	0.0087					0.7373	0.0104					0.7373	0.0153					0.7151	0.0616
			0.7385	0.0087					0.7385	0.0104					0.7385	0.0154					0.7164	0.0615
			0.7397	0.0087					0.7397	0.0104					0.7397	0.0154					0.7176	0.0614
			0.741	0.0087					0.741	0.0104					0.741	0.0154					0.7188	0.0613
			0.7422	0.0087					0.7422	0.0104					0.7422	0.0154					0.72	0.0612
			0.7434	0.0087					0.7434	0.0104					0.7434	0.0155					0.7213	0.0611
			0.7447	0.0087					0.7447	0.0104					0.7447	0.0155					0.7225	0.061
			0.7459	0.0087					0.7459	0.0104					0.7459	0.0156					0.7237	0.0609
			0.7471	0.0087					0.7471	0.0104					0.7471	0.0156					0.725	0.0607
			0.7484	0.0087					0.7484	0.0104					0.7484	0.0156					0.7262	0.0606
			0.7496	0.0087					0.7496	0.0104					0.7496	0.0157					0.7274	0.0605
			0.7508	0.0087					0.7508	0.0104					0.7508	0.0157					0.7287	0.0604
			0.7521	0.0087					0.7521	0.0104					0.7521	0.0158					0.7299	0.0602
			0.7533	0.0087					0.7533	0.0104					0.7533	0.0159					0.7311	0.0601
			0.7545	0.0087					0.7545	0.0104					0.7545	0.0159					0.7324	0.06
			0.7558	0.0087					0.7558	0.0104					0.7558	0.016					0.7336	0.0598
			0.757	0.0088					0.757	0.0104					0.757	0.0161					0.7348	0.0597
			0.7582	0.0088					0.7582	0.0104					0.7582	0.0161					0.735	0.0596
			0.7594	0.0088					0.7594	0.0104					0.7594	0.0162					0.7361	0.0595
			0.7607	0.0088					0.7607	0.0104					0.7607	0.0163					0.7373	0.0594
			0.7619	0.0088					0.7619	0.0104					0.7619	0.0164					0.7385	0.0592
			0.7631	0.0088					0.7631	0.0104					0.7631	0.0165					0.7397	0.059
			0.7644	0.0088					0.7644	0.0104					0.7644	0.0166					0.741	0.0589
			0.765	0.0088					0.765	0.0104					0.765	0.0166					0.7422	0.0587
			0.7656	0.0089					0.7656	0.0104					0.7656	0.0167					0.7434	0.0586
			0.7668	0.0089					0.7668	0.0104					0.7668	0.0168					0.7447	0.0584
			0.7681	0.0089					0.7681	0.0104					0.7681	0.0169					0.7459	0.0582
			0.7693	0.0089					0.7693	0.0104					0.7693	0.0171					0.7471	0.058
			0.7705	0.0089					0.7705	0.0104					0.7705	0.0172					0.7484	0.0578
			0.7718	0.009					0.7718	0.0104					0.7718	0.0173					0.7496	0.0577
			0.773	0.009					0.773	0.0104					0.773	0.0175					0.7508	0.0575
			0.7742	0.009					0.7742	0.0104					0.7742	0.0176					0.7521	0.0573
			0.7755	0.009					0.7755	0.0105					0.7755	0.0178					0.7533	0.0571
			0.7767	0.0091					0.7767	0.0105					0.7767	0.018					0.7545	0.0569
			0.7779	0.0091					0.7779	0.0105					0.7779	0.0182					0.7558	0.0567
			0.7791	0.0091					0.7791	0.0105					0.7791	0.0183					0.757	0.0565
			0.7804	0.0092					0.7804	0.0106					0.7804	0.0185					0.7582	0.0563
			0.7816	0.0092					0.7816	0.0106					0.7816	0.0188					0.7594	0.0561
			0.7828	0.0093					0.7828	0.0106					0.7828	0.019					0.7607	0.0559
			0.7841	0.0093					0.7841	0.0106					0.7841	0.0192					0.7619	0.0556
			0.7853	0.0093					0.7853	0.0107					0.7853	0.0195					0.7631	0.0554
			0.7865	0.0094					0.7865	0.0107					0.7865	0.0197					0.7644	0.0552
			0.7878	0.0095					0.7878	0.0108					0.7878	0.02					0.765	0.0551
			0.789	0.0095					0.789	0.0108					0.789	0.0202					0.7656	0.055
			0.7902	0.0096					0.7902	0.0109					0.7902	0.0205					0.7668	0.0548
			0.7915	0.0096					0.7915	0.0109					0.7915	0.0208					0.7681	0.0545
			0.7927	0.0097					0.7927	0.011					0.7927	0.0211					0.7693	0.0543
			0.7939	0.0098					0.7939	0.0111					0.7939	0.0215					0.7705	0.0541
			0.795	0.0098					0.795	0.0111					0.795	0.0218					0.7718	0.0538
			0.7952	0.0098					0.7952	0.0111					0.7952	0.0218					0.773	0.0536
			0.7964	0.0099					0.7964	0.0112					0.7964	0.0222					0.7742	0.0534
			0.7976	0.01					0.7976	0.0113					0.7976	0.0225					0.7755	0.0531
			0.7988	0.0101					0.7988	0.0114					0.7988	0.0229					0.7767	0.0529
			0.8001	0.0102					0.8001	0.0115					0.8001	0.0233					0.7779	0.0526
			0.8013	0.0103					0.8013	0.0116					0.8013	0.0237					0.7791	0.0524
			0.8025	0.0104					0.8025	0.0117					0.8025	0.0241					0.7804	0.0521
			0.8038	0.0105					0.8038	0.0118					0.8038	0.0246					0.7816	0.0519
			0.805	0.0106					0.805	0.0119					0.805	0.025					0.7828	0.0516
			0.8062	0.0108					0.8062	0.0121					0.8062	0.0255					0.7841	0.0514
			0.8075	0.0109					0.8075	0.0122					0.8075	0.026					0.7853	0.0511
			0.8087	0.011					0.8087	0.0124					0.8087	0.0265					0.7865	0.0509
			0.8099	0.0112					0.8099	0.0125					0.8099	0.0271					0.7878	0.0506
			0.8112	0.0113					0.8112	0.0127					0.8112	0.0276					0.789	0.0503
			0.8124	0.0115					0.8124	0.0129					0.8124	0.0282					0.7902	0.0501
			0.8136	0.0117					0.8136	0.0131					0.8136	0.0287					0.7915	0.0498
			0.8148	0.0118					0.8148	0.0133					0.8148	0.0293					0.7927	0.0495
			0.8161	0.012					0.8161	0.0135					0.8161	0.03					0.7939	0.0493
			0.8173	0.0122					0.8173	0.0137					0.8173	0.0306					0.795	0.049
			0.8185	0.0124					0.8185	0.014					0.8185	0.0313					0.7952	0.049
			0.8198	0.0126					0.8198	0.0143					0.8198	0.0319					0.7964	0.0487
			0.821	0.0129					0.821	0.0145					0.821	0.0326					0.7976	0.0485
			0.8222	0.0131					0.8222	0.0148					0.8222	0.0333					0.7988	0.0482
			0.8235	0.0134					0.8235	0.0151					0.8235	0.0341					0.8001	0.0479
			0.8247	0.0136					0.8247	0.0154					0.8247	0.0348					0.8013	0.0476
			0.825	0.0137					0.825	0.0155					0.825	0.035					0.8025	0.0473
			0.8259	0.0139					0.8259	0.0158					0.8259	0.0356					0.8038	0.0471
			0.8272	0.0142					0.8272	0.0161					0.8272	0.0364					0.805	0.0468
			0.8284	0.0145					0.8284	0.0165					0.8284	0.0372					0.8062	0.0465
			0.8296	0.0148					0.8296	0.0169					0.8296	0.0381					0.8075	0.0462
			0.8309	0.0151					0.8309	0.0173					0.8309	0.0389					0.8087	0.0459
			0.8321	0.0155					0.8321	0.0177					0.8321	0.0398					0.8099	0.0456
			0.8333	0.0158					0.8333	0.0182					0.8333	0.0407					0.8112	0.0453
			0.8345	0.0162					0.8345	0.0187					0.8345	0.0416					0.8124	0.0451
			0.8358	0.0166					0.8358	0.0192					0.8358	0.0425					0.8136	0.0448
			0.837	0.017					0.837	0.0197					0.837	0.0435					0.8148	0.0445
			0.8382	0.0174					0.8382	0.0202					0.8382	0.0445					0.8161	0.0442
			0.8395	0.0178					0.8395	0.0208					0.8395	0.0455					0.8173	0.0439
			0.8407	0.0183					0.8407	0.0214					0.8407	0.0465					0.8185	0.0436
			0.8419	0.0187					0.8419	0.022					0.8419	0.0475					0.8198	0.0433
			0.8432	0.0192					0.8432	0.0226					0.8432	0.0486					0.821	0.043
			0.8444	0.0197					0.8444	0.0233					0.8444	0.0496					0.8222	0.0427
			0.8456	0.0203					0.8456	0.024					0.8456	0.0507					0.8235	0.0424
			0.8469	0.0208					0.8469	0.0247					0.8469	0.0518					0.8247	0.0421
			0.8481	0.0214					0.8481	0.0255					0.8481	0.0529					0.825	0.042
			0.8493	0.0219					0.8493	0.0263					0.8493	0.0541					0.8259	0.0418
			0.8506	0.0225					0.8506	0.0271					0.8506	0.0552					0.8272	0.0415
			0.8518	0.0232					0.8518	0.0279					0.8518	0.0564					0.8284	0.0412
			0.853	0.0238					0.853	0.0288					0.853	0.0576					0.8296	0.0409
			0.8542	0.0245					0.8542	0.0297					0.8542	0.0588					0.8309	0.0406
			0.855	0.0249					0.855	0.0303					0.855	0.0595					0.8321	0.0403
			0.8555	0.0252					0.8555	0.0306					0.8555	0.06					0.8333	0.04
			0.8567	0.0259					0.8567	0.0316					0.8567	0.0612					0.8345	0.0397
			0.8579	0.0266					0.8579	0.0326					0.8579	0.0624					0.8358	0.0394
			0.8592	0.0274					0.8592	0.0337					0.8592	0.0637					0.8481	0.0364
			0.8604	0.0282					0.8604	0.0347					0.8604	0.0649					0.8493	0.0361
			0.8616	0.029					0.8616	0.0358					0.8616	0.0662					0.8506	0.0358
			0.8629	0.0298					0.8629	0.037					0.8629	0.0675					0.8518	0.0355
			0.8641	0.0307					0.8641	0.0381					0.8641	0.0688					0.853	0.0352
			0.8653	0.0315					0.8653	0.0393					0.8653	0.0701					0.8542	0.0349
			0.8666	0.0324					0.8666	0.0406					0.8666	0.0714					0.855	0.0347
			0.8678	0.0334					0.8678	0.0419					0.8678	0.0727					0.8555	0.0346
			0.869	0.0343					0.869	0.0432					0.869	0.074					0.8567	0.0343
			0.8703	0.0353					0.8703	0.0445					0.8703	0.0753					0.8579	0.034
			0.8715	0.0363					0.8715	0.0459					0.8715	0.0766					0.8592	0.0337
			0.8727	0.0373					0.8727	0.0473					0.8727	0.0779					0.8604	0.0334
			0.8739	0.0384					0.8739	0.0487					0.8739	0.0792					0.8616	0.0331
			0.8752	0.0395					0.8752	0.0502					0.8752	0.0805					0.8629	0.0328
			0.8764	0.0406					0.8764	0.0517					0.8764	0.0818					0.8641	0.0325
			0.8776	0.0417					0.8776	0.0533					0.8776	0.0832					0.8653	0.0322
			0.8789	0.0429					0.8789	0.0549					0.8789	0.0845					0.8666	0.0319
			0.8801	0.044					0.8801	0.0565					0.8801	0.0857					0.8678	0.0317
			0.8813	0.0452					0.8813	0.0581					0.8813	0.087					0.869	0.0314
			0.8826	0.0465					0.8826	0.0598					0.8826	0.0883					0.8703	0.0311
			0.8838	0.0477					0.8838	0.0615					0.8838	0.0896					0.8715	0.0308
			0.885	0.049					0.885	0.0632					0.885	0.0908					0.8727	0.0305
			0.885	0.049					0.885	0.0632					0.885	0.0908					0.8739	0.0302
			0.8863	0.0503					0.8863	0.065					0.8863	0.0921					0.8752	0.0299
			0.8875	0.0516					0.8875	0.0667					0.8875	0.0933					0.8764	0.0296
			0.8887	0.053					0.8887	0.0686					0.8887	0.0945					0.8776	0.0293
			0.89	0.0543					0.89	0.0704					0.89	0.0957					0.8789	0.029
			0.8912	0.0557					0.8912	0.0722					0.8912	0.0969					0.8801	0.0288
			0.8924	0.0571					0.8924	0.0741					0.8924	0.0981					0.8813	0.0285
			0.8936	0.0586					0.8936	0.076					0.8936	0.0992					0.8826	0.0282
			0.8949	0.06					0.8949	0.0779					0.8949	0.1003					0.8838	0.0279
			0.8961	0.0615					0.8961	0.0799					0.8961	0.1014					0.885	0.0276
			0.8973	0.063					0.8973	0.0818					0.8973	0.1025					0.885	0.0276
			0.8986	0.0645					0.8986	0.0838					0.8986	0.1035					0.8863	0.0274
			0.8998	0.066					0.8998	0.0858					0.8998	0.1046					0.8875	0.0271
			0.901	0.0676					0.901	0.0877					0.901	0.1056					0.8887	0.0268
			0.9023	0.0691					0.9023	0.0897					0.9023	0.1065					0.89	0.0265
			0.9035	0.0707					0.9035	0.0917					0.9035	0.1075					0.8912	0.0262
			0.9047	0.0723					0.9047	0.0937					0.9047	0.1084					0.8924	0.026
			0.906	0.0738					0.9072	0.0978					0.906	0.1092					0.8936	0.0257
			0.9072	0.0754					0.9084	0.0998					0.9072	0.1101					0.8949	0.0254
			0.9084	0.0771					0.9097	0.1018					0.9084	0.1109					0.8961	0.0252
			0.9097	0.0787					0.9109	0.1038					0.9097	0.1116					0.8973	0.0249
			0.9109	0.0803					0.9121	0.1057					0.9109	0.1124					0.8986	0.0246
			0.9121	0.0819					0.9133	0.1077					0.9121	0.1131					0.8998	0.0244
			0.9133	0.0836					0.9146	0.1097					0.9133	0.1137					0.901	0.0241
			0.9146	0.0852					0.915	0.1103					0.9146	0.1143					0.9023	0.0238
			0.915	0.0858					0.9158	0.1116					0.915	0.1145					0.9035	0.0236
			0.9158	0.0869					0.917	0.1135					0.9158	0.1149					0.9047	0.0233
			0.917	0.0885					0.9183	0.1154					0.917	0.1155					0.906	0.023
			0.9183	0.0901					0.9195	0.1173					0.9183	0.116					0.9072	0.0228
			0.9195	0.0918					0.9207	0.1192					0.9195	0.1164					0.9084	0.0225
			0.9207	0.0934					0.922	0.121					0.9207	0.1168					0.9097	0.0223
			0.922	0.095					0.9232	0.1228					0.922	0.1172					0.9109	0.022
			0.9232	0.0967					0.9244	0.1246					0.9232	0.1175					0.9121	0.0218
			0.9244	0.0983					0.9257	0.1263					0.9244	0.1178					0.9133	0.0215
			0.9257	0.0999					0.9269	0.128					0.9257	0.118					0.9146	0.0213
			0.9269	0.1015					0.9281	0.1296					0.9269	0.1182					0.915	0.0212
			0.9281	0.1031					0.9294	0.1312					0.9281	0.1184					0.9158	0.021
			0.9294	0.1046					0.9306	0.1328					0.9294	0.1185					0.917	0.0208
			0.9306	0.1062					0.9318	0.1343					0.9306	0.1185					0.9183	0.0205
			0.9318	0.1077					0.933	0.1357					0.9318	0.1186					0.9195	0.0203
			0.933	0.1092					0.9343	0.1371					0.933	0.1185					0.9207	0.0201
			0.9343	0.1107					0.9355	0.1385					0.9343	0.1184					0.922	0.0198
			0.9355	0.1121					0.9367	0.1398					0.9355	0.1183					0.9232	0.0196
			0.9367	0.1136					0.938	0.141					0.9367	0.1181					0.9244	0.0193
			0.938	0.115					0.9392	0.1422					0.938	0.1179					0.9257	0.0191
			0.9392	0.1164					0.9404	0.1433					0.9392	0.1177					0.9269	0.0189
			0.9404	0.1177					0.9417	0.1444					0.9404	0.1174					0.9281	0.0186
			0.9417	0.1191					0.9429	0.1454					0.9417	0.117					0.9294	0.0184
			0.9429	0.1203					0.9441	0.1463					0.9429	0.1166					0.9306	0.0182
			0.9441	0.1216					0.945	0.1469					0.9441	0.1162					0.9318	0.018
			0.945	0.1225					0.9454	0.1471					0.945	0.1159					0.933	0.0177
			0.9454	0.1228					0.9466	0.1479					0.9454	0.1157					0.9343	0.0175
			0.9466	0.124					0.9478	0.1486					0.9466	0.1152					0.9355	0.0173
			0.9478	0.1251					0.9491	0.1492					0.9478	0.1146					0.9367	0.0171
			0.9491	0.1262					0.9503	0.1498					0.9491	0.114					0.938	0.0169
			0.9503	0.1273					0.9515	0.1503					0.9503	0.1134					0.9392	0.0166
			0.9515	0.1283					0.9527	0.1507					0.9515	0.1127					0.9404	0.0164
			0.9527	0.1293					0.954	0.151					0.9527	0.112					0.9417	0.0162
			0.954	0.1302					0.9552	0.1513					0.954	0.1112					0.9429	0.016
			0.9552	0.1311					0.9564	0.1515					0.9552	0.1105					0.9441	0.0158
			0.9564	0.1319					0.9577	0.1516					0.9564	0.1096					0.945	0.0157
			0.9577	0.1327					0.9589	0.1516					0.9577	0.1088					0.9454	0.0156
			0.9589	0.1335					0.9601	0.1516					0.9589	0.1079					0.9466	0.0154
			0.9601	0.1342					0.9614	0.1515					0.9601	0.1069					0.9478	0.0152
			0.9614	0.1348					0.9626	0.1513					0.9614	0.106					0.9491	0.015
			0.9626	0.1354					0.9638	0.151					0.9626	0.105					0.9503	0.0148
			0.9638	0.1359					0.9651	0.1506					0.9638	0.1039					0.9515	0.0146
			0.9651	0.1364					0.9663	0.1502					0.9651	0.1029					0.9527	0.0144
			0.9663	0.1368					0.9675	0.1497					0.9663	0.1018					0.954	0.0142
			0.9675	0.1372					0.9688	0.1491					0.9675	0.1007					0.9552	0.014
			0.9688	0.1375					0.97	0.1484					0.9688	0.0996					0.9564	0.0138
			0.97	0.1377					0.9712	0.1477					0.97	0.0984					0.9577	0.0136
			0.9712	0.138					0.9724	0.1469					0.9712	0.0972					0.9589	0.0134
			0.9724	0.1381					0.9737	0.1461					0.9724	0.096					0.9601	0.0132
			0.9737	0.1382					0.9749	0.1451					0.9737	0.0948					0.9614	0.0131
			0.9749	0.1382					0.975	0.145					0.9749	0.0936					0.9626	0.0129
			0.975	0.1382					0.9761	0.1441					0.975	0.0935					0.9638	0.0127
			0.9761	0.1382					0.9774	0.143					0.9761	0.0923					0.9651	0.0125
			0.9774	0.1381					0.9786	0.1419					0.9774	0.0911					0.9663	0.0123
			0.9786	0.138					0.9798	0.1407					0.9786	0.0898					0.9675	0.0122
			0.9798	0.1378					0.9811	0.1395					0.9798	0.0885					0.9688	0.012
			0.9811	0.1375					0.9823	0.1381					0.9811	0.0872					0.97	0.0118
			0.9823	0.1372					0.9835	0.1368					0.9823	0.0859					0.9712	0.0117
			0.9835	0.1369					0.9848	0.1353					0.9835	0.0845					0.9724	0.0115
			0.9848	0.1365					0.986	0.1339					0.9848	0.0832					0.9737	0.0113
			0.986	0.136					0.9872	0.1323					0.986	0.0818					0.9749	0.0112
			0.9872	0.1355					0.9885	0.1307					0.9872	0.0805					0.975	0.0111
			0.9885	0.1349					0.9897	0.1291					0.9885	0.0791					0.9761	0.011
			0.9897	0.1343					0.9909	0.1274					0.9897	0.0778					0.9774	0.0108
			0.9909	0.1336					0.9921	0.1257					0.9909	0.0764					0.9786	0.0107
			0.9921	0.1328					0.9934	0.124					0.9921	0.0751					0.9798	0.0105
			0.9934	0.1321					0.9946	0.1222					0.9934	0.0737					0.9811	0.0104
			0.9946	0.1312					0.9958	0.1204					0.9946	0.0723					0.9823	0.0102
			0.9958	0.1304					0.9971	0.1185					0.9958	0.071					0.9835	0.01
			0.9971	0.1294					0.9983	0.1167					0.9971	0.0696					0.9848	0.0099
			0.9983	0.1285					0.9995	0.1147					0.9983	0.0683					0.986	0.0097
			0.9995	0.1275					1.0008	0.1128					0.9995	0.0669					0.9872	0.0096
			1.0008	0.1264					1.002	0.1109					1.0008	0.0656					0.9885	0.0094
			1.002	0.1253					1.0032	0.1089					1.002	0.0643					0.9897	0.0093
			1.0032	0.1242					1.0045	0.1069					1.0032	0.0629					0.9909	0.0092
			1.0045	0.123					1.005	0.106					1.0045	0.0616					0.9921	0.009
			1.005	0.1225					1.0057	0.1049					1.005	0.061					0.9934	0.0089
			1.0057	0.1218					1.0069	0.1029					1.0057	0.0603					0.9946	0.0087
			1.0069	0.1205					1.0082	0.1009					1.0069	0.059					0.9958	0.0086
			1.0082	0.1192					1.0094	0.0988					1.0082	0.0577					0.9971	0.0085
			1.0094	0.1179					1.0106	0.0968					1.0094	0.0565					0.9983	0.0083
			1.0106	0.1166					1.0118	0.0948					1.0106	0.0552					0.9995	0.0082
			1.0118	0.1152					1.0131	0.0927					1.0118	0.054					1.0008	0.0081
			1.0131	0.1138					1.0143	0.0907					1.0131	0.0527					1.002	0.0079
			1.0143	0.1124					1.0155	0.0887					1.0143	0.0515					1.0032	0.0078
			1.0155	0.1109					1.0168	0.0866					1.0155	0.0503					1.0045	0.0077
			1.0168	0.1094					1.018	0.0846					1.0168	0.0492					1.005	0.0076
			1.018	0.1079					1.0192	0.0826					1.018	0.048					1.0057	0.0076
			1.0192	0.1064					1.0205	0.0806					1.0192	0.0468					1.0069	0.0074
			1.0205	0.1048					1.0217	0.0786					1.0205	0.0457					1.0082	0.0073
			1.0217	0.1033					1.0229	0.0767					1.0217	0.0446					1.0094	0.0072
			1.0229	0.1017					1.0242	0.0747					1.0229	0.0435					1.0106	0.0071
			1.0242	0.1001					1.0254	0.0728					1.0242	0.0424					1.0118	0.007
			1.0254	0.0985					1.0266	0.0709					1.0254	0.0414					1.0131	0.0069
			1.0266	0.0969					1.0279	0.069					1.0266	0.0404					1.0143	0.0067
			1.0279	0.0953					1.0291	0.0671					1.0279	0.0393					1.0155	0.0066
			1.0291	0.0937					1.0303	0.0653					1.0291	0.0383					1.0168	0.0065
			1.0303	0.092					1.0315	0.0634					1.0303	0.0374					1.018	0.0064
			1.0315	0.0904					1.0328	0.0616					1.0315	0.0364					1.0192	0.0063
			1.0328	0.0887					1.034	0.0599					1.0328	0.0355					1.0205	0.0062
			1.034	0.0871					1.035	0.0585					1.034	0.0346					1.0217	0.0061
			1.035	0.0858					1.0352	0.0581					1.035	0.0338					1.0229	0.006
			1.0352	0.0855					1.0365	0.0564					1.0352	0.0337					1.0242	0.0059
			1.0365	0.0838					1.0377	0.0548					1.0365	0.0328					1.0254	0.0058
			1.0377	0.0822					1.0389	0.0531					1.0377	0.0319					1.0266	0.0057
			1.0389	0.0805					1.0402	0.0515					1.0389	0.0311					1.0279	0.0056
			1.0402	0.0789					1.0414	0.0499					1.0402	0.0303					1.0291	0.0055
			1.0414	0.0773					1.0426	0.0484					1.0414	0.0295					1.0303	0.0054
			1.0426	0.0757					1.0439	0.0468					1.0426	0.0287					1.0315	0.0053
			1.0439	0.0741					1.0451	0.0454					1.0439	0.028					1.0328	0.0052
			1.0451	0.0725					1.0463	0.0439					1.0451	0.0272					1.034	0.0051
			1.0463	0.0709					1.0476	0.0425					1.0463	0.0265					1.035	0.005
			1.0476	0.0693					1.0488	0.0411					1.0476	0.0258					1.0352	0.005
			1.0488	0.0678					1.05	0.0398					1.0488	0.0251					1.0365	0.0049
			1.05	0.0662					1.0512	0.0385					1.05	0.0245					1.0377	0.0049
			1.0512	0.0647					1.0525	0.0372					1.0512	0.0238					1.0389	0.0048
			1.0525	0.0632					1.0537	0.0359					1.0525	0.0232					1.0402	0.0047
			1.0537	0.0617					1.0549	0.0347					1.0537	0.0226					1.0414	0.0046
			1.0549	0.0602					1.0562	0.0336					1.0549	0.022					1.0426	0.0045
			1.0562	0.0588					1.0574	0.0324					1.0562	0.0215					1.0439	0.0044
			1.0574	0.0574					1.0586	0.0313					1.0574	0.0209					1.0451	0.0044
			1.0586	0.0559					1.0599	0.0302					1.0586	0.0204					1.0463	0.0043
			1.0599	0.0545					1.0611	0.0292					1.0599	0.0199					1.0476	0.0042
			1.0611	0.0532					1.0623	0.0282					1.0611	0.0194					1.0488	0.0041
			1.0623	0.0518					1.0636	0.0272					1.0623	0.0189					1.05	0.004
			1.0636	0.0505					1.0648	0.0263					1.0636	0.0184					1.0512	0.004
			1.0648	0.0492					1.065	0.0261					1.0648	0.018					1.0525	0.0039
			1.065	0.049					1.066	0.0254					1.065	0.0179					1.0537	0.0038
			1.066	0.0479					1.0673	0.0245					1.066	0.0175					1.0549	0.0038
			1.0673	0.0467					1.0685	0.0236					1.0673	0.0171					1.0562	0.0037
			1.0685	0.0454					1.0697	0.0228					1.0685	0.0167					1.0574	0.0036
			1.0697	0.0442					1.0709	0.022					1.0697	0.0163					1.0586	0.0035
			1.0709	0.043					1.0722	0.0213					1.0709	0.0159					1.0599	0.0035
			1.0722	0.0419					1.0734	0.0205					1.0722	0.0156					1.0611	0.0034
			1.0734	0.0407					1.0746	0.0198					1.0734	0.0152					1.0623	0.0033
			1.0746	0.0396					1.0759	0.0192					1.0746	0.0149					1.0636	0.0033
			1.0759	0.0385					1.0771	0.0185					1.0759	0.0145					1.0648	0.0032
			1.0771	0.0375					1.0783	0.0179					1.0771	0.0142					1.065	0.0032
			1.0783	0.0365					1.0796	0.0173					1.0783	0.0139					1.066	0.0032
			1.0796	0.0354					1.0808	0.0167					1.0796	0.0136					1.0673	0.0031
			1.0808	0.0345					1.082	0.0162					1.0808	0.0134					1.0685	0.003
			1.082	0.0335					1.0833	0.0156					1.082	0.0131					1.0697	0.003
			1.0833	0.0326					1.0845	0.0151					1.0833	0.0128					1.0709	0.0029
			1.0845	0.0317					1.0857	0.0146					1.0845	0.0126					1.0722	0.0029
			1.0857	0.0308					1.087	0.0142					1.0857	0.0123					1.0734	0.0028
			1.087	0.0299					1.0882	0.0137					1.087	0.0121					1.0746	0.0028
			1.0882	0.0291					1.0894	0.0133					1.0882	0.0119					1.0759	0.0027
			1.0894	0.0283					1.0906	0.0129					1.0894	0.0117					1.0771	0.0026
			1.0906	0.0275					1.0919	0.0125					1.0906	0.0115					1.0783	0.0026
			1.0919	0.0267					1.0931	0.0121					1.0919	0.0113					1.0796	0.0025
			1.0931	0.026					1.0943	0.0118					1.0931	0.0111					1.0808	0.0025
			1.0943	0.0253					1.095	0.0116					1.0943	0.0109					1.082	0.0024
			1.095	0.0249					1.0956	0.0115					1.095	0.0108					1.0833	0.0024
			1.0956	0.0246					1.0968	0.0111					1.0956	0.0107					1.0845	0.0023
			1.0968	0.0239					1.098	0.0108					1.0968	0.0106					1.0857	0.0023
			1.098	0.0233					1.0993	0.0105					1.098	0.0104					1.087	0.0023
			1.0993	0.0226					1.1005	0.0103					1.0993	0.0102					1.0882	0.0022
			1.1005	0.022					1.1017	0.01					1.1005	0.0101					1.0894	0.0022
			1.1017	0.0214					1.103	0.0097					1.1017	0.01					1.0906	0.0021
			1.103	0.0209					1.1042	0.0095					1.103	0.0098					1.0919	0.0021
			1.1042	0.0203					1.1054	0.0093					1.1042	0.0097					1.0931	0.002
			1.1054	0.0198					1.1067	0.0091					1.1054	0.0096					1.0943	0.002
			1.1067	0.0193					1.1079	0.0089					1.1067	0.0094					1.095	0.002
			1.1079	0.0188					1.1091	0.0087					1.1079	0.0093					1.0956	0.0019
			1.1091	0.0183					1.1103	0.0085					1.1091	0.0092					1.0968	0.0019
			1.1103	0.0179					1.1116	0.0083					1.1103	0.0091					1.098	0.0019
			1.1116	0.0174					1.1128	0.0082					1.1116	0.009					1.0993	0.0018
			1.1128	0.017					1.114	0.008					1.1128	0.0089					1.1005	0.0018
			1.114	0.0166					1.1153	0.0078					1.114	0.0088					1.1017	0.0018
			1.1153	0.0162					1.1165	0.0077					1.1153	0.0087					1.103	0.0017
			1.1165	0.0159					1.1177	0.0076					1.1165	0.0086					1.1042	0.0017
			1.1177	0.0155					1.119	0.0074					1.1177	0.0086					1.1054	0.0016
			1.119	0.0152					1.1202	0.0073					1.119	0.0085					1.1067	0.0016
			1.1202	0.0148					1.1214	0.0072					1.1202	0.0084					1.1079	0.0016
			1.1214	0.0145					1.1227	0.0071					1.1214	0.0083					1.1091	0.0015
			1.1227	0.0142					1.1239	0.007					1.1227	0.0083					1.1103	0.0015
			1.1239	0.0139					1.125	0.0069					1.1239	0.0082					1.1116	0.0015
			1.125	0.0137					1.1251	0.0069					1.125	0.0081					1.1128	0.0014
			1.1251	0.0137					1.1264	0.0068					1.1251	0.0081					1.114	0.0014
			1.1264	0.0134					1.1276	0.0067					1.1264	0.0081					1.1153	0.0014
			1.1276	0.0132					1.1288	0.0067					1.1276	0.008					1.1165	0.0014
			1.1288	0.0129					1.13	0.0066					1.1288	0.0079					1.1177	0.0013
			1.13	0.0127					1.1313	0.0065					1.13	0.0079					1.119	0.0013
			1.1313	0.0125					1.1325	0.0064					1.1313	0.0078					1.1202	0.0013
			1.1325	0.0123					1.1337	0.0064					1.1325	0.0078					1.1214	0.0012
			1.1337	0.0121					1.135	0.0063					1.1337	0.0077					1.1227	0.0012
			1.135	0.0119					1.1362	0.0062					1.135	0.0077					1.1239	0.0012
			1.1362	0.0117					1.1374	0.0062					1.1362	0.0076					1.125	0.0012
			1.1374	0.0115					1.1387	0.0061					1.1374	0.0076					1.1251	0.0012
			1.1387	0.0114					1.1399	0.0061					1.1387	0.0075					1.1264	0.0011
			1.1399	0.0112					1.1411	0.006					1.1399	0.0075					1.1276	0.0011
			1.1411	0.0111					1.1424	0.006					1.1411	0.0074					1.1288	0.0011
			1.1424	0.0109					1.1436	0.0059					1.1424	0.0074					1.13	0.0011
			1.1436	0.0108					1.1448	0.0059					1.1436	0.0074					1.1313	0.001
			1.1448	0.0107					1.1461	0.0059					1.1448	0.0073					1.1325	0.001
			1.1461	0.0105					1.1473	0.0058					1.1461	0.0073					1.1337	0.00099029
			1.1473	0.0104					1.1485	0.0058					1.1473	0.0072					1.135	0.00096792
			1.1485	0.0103					1.1497	0.0057					1.1485	0.0072					1.1362	0.00094599
			1.1497	0.0102					1.151	0.0057					1.1497	0.0072					1.1374	0.0009245
			1.151	0.0101					1.1522	0.0057					1.151	0.0071					1.1387	0.00090345
			1.1522	0.01					1.1534	0.0056					1.1522	0.0071					1.1399	0.00088282
			1.1534	0.0099					1.1547	0.0056					1.1534	0.0071					1.1411	0.0008626
			1.1547	0.0099					1.155	0.0056					1.1547	0.007					1.1424	0.0008428
			1.155	0.0098					1.1559	0.0056					1.155	0.007					1.1436	0.0008234
			1.1559	0.0098					1.1571	0.0056					1.1559	0.007					1.1448	0.00080439
			1.1571	0.0097					1.1584	0.0055					1.1571	0.007					1.1461	0.00078577
			1.1584	0.0096					1.1596	0.0055					1.1584	0.0069					1.1473	0.00076754
			1.1596	0.0096					1.1608	0.0055					1.1596	0.0069					1.1485	0.00074968
			1.1608	0.0095					1.1621	0.0055					1.1608	0.0069					1.1497	0.0007322
			1.1621	0.0095					1.1633	0.0054					1.1621	0.0068					1.151	0.00071507
			1.1633	0.0094					1.1645	0.0054					1.1633	0.0068					1.1522	0.0006983
			1.1645	0.0094					1.1658	0.0054					1.1645	0.0068					1.1534	0.00068188
			1.1658	0.0093					1.167	0.0054					1.1658	0.0067					1.1547	0.00066581
			1.167	0.0093					1.1682	0.0053					1.167	0.0067					1.155	0.00066156
			1.1682	0.0092					1.1694	0.0053					1.1682	0.0067					1.1559	0.00065008
			1.1694	0.0092					1.1707	0.0053					1.1694	0.0067					1.1571	0.00063467
			1.1707	0.0091					1.1719	0.0053					1.1707	0.0066					1.1584	0.00061959
			1.1719	0.0091					1.1731	0.0053					1.1719	0.0066					1.1596	0.00060484
			1.1731	0.0091					1.1744	0.0052					1.1731	0.0066					1.1608	0.00059039
			1.1744	0.009					1.1756	0.0052					1.1744	0.0066					1.1621	0.00057626
			1.1756	0.009					1.1768	0.0052					1.1756	0.0065					1.1633	0.00056243
			1.1768	0.009					1.1781	0.0052					1.1768	0.0065					1.1645	0.0005489
			1.1781	0.009					1.1793	0.0052					1.1781	0.0065					1.1658	0.00053565
			1.1793	0.0089					1.1805	0.0051					1.1793	0.0064					1.167	0.0005227
			1.1805	0.0089					1.1818	0.0051					1.1805	0.0064					1.1682	0.00051003
			1.1818	0.0089					1.183	0.0051					1.1818	0.0064					1.1694	0.00049763
			1.183	0.0089					1.1842	0.0051					1.183	0.0064					1.1707	0.0004855
			1.1842	0.0089					1.185	0.0051					1.1842	0.0063					1.1719	0.00047364
			1.185	0.0088					1.1855	0.0051					1.185	0.0063					1.1731	0.00046204
			1.1855	0.0088					1.1867	0.0051					1.1855	0.0063					1.1744	0.0004507
			1.1867	0.0088					1.1879	0.005					1.1867	0.0063					1.1756	0.0004396
			1.1879	0.0088					1.1891	0.005					1.1879	0.0063					1.1768	0.00042876
			1.1891	0.0088					1.1904	0.005					1.1891	0.0062					1.1781	0.00041815
			1.1904	0.0088					1.1916	0.005					1.1904	0.0062					1.1793	0.00040778
			1.1916	0.0088					1.1928	0.005					1.1916	0.0062					1.1805	0.00039764
			1.1928	0.0088					1.1941	0.005					1.1928	0.0062					1.1818	0.00038774
			1.1941	0.0087					1.1953	0.0049					1.1941	0.0061					1.183	0.00037805
			1.1953	0.0087					1.1965	0.0049					1.1953	0.0061					1.1842	0.00036858
			1.1965	0.0087					1.1978	0.0049					1.1965	0.0061					1.185	0.00036269
			1.1978	0.0087					1.199	0.0049					1.1978	0.0061					1.1855	0.00035933
			1.199	0.0087					1.2002	0.0049					1.199	0.006					1.1867	0.00035029
			1.2002	0.0087					1.2015	0.0049					1.2002	0.006					1.1879	0.00034145
			1.2015	0.0087					1.2027	0.0049					1.2015	0.006					1.1891	0.00033282
			1.2027	0.0087					1.2039	0.0048					1.2027	0.006					1.1904	0.00032438
			1.2039	0.0087					1.2052	0.0048					1.2039	0.0059					1.1916	0.00031614
			1.2052	0.0087					1.2064	0.0048					1.2052	0.0059					1.1928	0.00030809
			1.2064	0.0087					1.2076	0.0048					1.2064	0.0059					1.1941	0.00030022
			1.2076	0.0087					1.2088	0.0048					1.2076	0.0059					1.1953	0.00029254
			1.2088	0.0087					1.2101	0.0048					1.2088	0.0058					1.1965	0.00028503
			1.2101	0.0087					1.2113	0.0047					1.2101	0.0058					1.1978	0.0002777
			1.2113	0.0087					1.2125	0.0047					1.2113	0.0058					1.199	0.00027054
			1.2125	0.0087					1.2138	0.0047					1.2125	0.0058					1.2002	0.00026355
			1.2138	0.0087					1.215	0.0047					1.2138	0.0058					1.2015	0.00025673
			1.215	0.0087											1.215	0.0057					1.215	0.00019157

## Sheet: Extended Data Fig9d
Ligand	FRET peak center	SE
Naloxone	0.975	0.0014
TRV130	0.959	0.0011
DAMGO	0.9322	0.0013
DAMGO + Gi	0.6862	0.0054

## Sheet: Extended Data Fig9e
	Naloxone	TRV130	DAMGO
0.25	0.9171	0.9072	0.8686
0.75	1.0183	0.9973	0.9788
upper range within 1 IQR	1.12	1.09	1.09
lower range within 1 IQR	0.82	0.82	0.76
Median	0.9679	0.9542	0.9249
Mean	0.9574	0.9436	0.916

## Sheet: Extended Data Fig9f
Naloxone						TVR130						DAMGO						DAMGO + Gi
Measure			Fit			Measure			Fit			Measure			Fit			Measure			Fit
FRET	Count	s.d.	FRET	Count		FRET	Count	s.d.	FRET	Count		FRET	Count	s.d.	FRET	Count		FRET	Count	s.d.	FRET	Count
-0.015	0	0	-0.015	0.0043		-0.015	0	0	-0.015	0.0037		-0.015	0	0	-0.015	0.00065537		-0.015	0	0	-0.015	0.0018
0.015	0.0014	0.0002816	0.015	0.0043		0.015	0.0014	0.0003778	0.015	0.0037		0.015	0.0027	0.00097209	-0.0138	0.00067046		0.015	0.0048	0.002	-0.0138	0.0018
0.045	0.0019	0.00053793	0.0342	0.0043		0.045	0.0016	0.00014276	0.033	0.0037		0.045	0.0031	0.00016167	-0.0126	0.00068586		0.045	0.0047	0.0019	-0.0126	0.0019
0.075	0.0024	0.0002816	0.0355	0.0043		0.075	0.0031	0.00045001	0.0342	0.0037		0.075	0.0063	0.0013	-0.0114	0.00070158		0.075	0.0123	0.0015	-0.0114	0.0019
0.105	0.0039	0.00067242	0.0367	0.0043		0.105	0.0037	0.00050582	0.0355	0.0037		0.105	0.0078	0.00040681	-0.0102	0.00071761		0.105	0.0138	0.0015	-0.0102	0.0019
0.135	0.005	0.00026109	0.0379	0.0043		0.135	0.0048	0.00035641	0.0367	0.0037		0.135	0.0111	0.0017	-0.009	0.00073397		0.135	0.0219	0.003	-0.009	0.002
0.165	0.0051	0.00050457	0.0392	0.0043		0.165	0.0056	0.00059135	0.0379	0.0037		0.165	0.014	0.0018	-0.0078	0.00075066		0.165	0.0217	0.0029	-0.0078	0.002
0.195	0.0064	0.00022688	0.0404	0.0043		0.195	0.0067	0.00082686	0.0391	0.0037		0.195	0.0165	0.00019465	-0.0066	0.00076769		0.195	0.0346	0.0037	-0.0066	0.0021
0.225	0.0069	0.00077614	0.0416	0.0043		0.225	0.008	0.00061003	0.0403	0.0037		0.225	0.0196	0.00081689	-0.0054	0.00078506		0.225	0.0413	0.00049392	-0.0054	0.0021
0.255	0.0071	0.00098895	0.0429	0.0043		0.255	0.0102	0.00015865	0.0415	0.0037		0.255	0.0259	0.00068743	-0.0042	0.00080278		0.255	0.0479	0.00059552	-0.0042	0.0022
0.285	0.0098	0.00044759	0.0441	0.0043		0.285	0.0124	0.0015	0.0427	0.0037		0.285	0.031	0.0016	-0.003	0.00082085		0.285	0.0568	0.0034	-0.003	0.0022
0.315	0.0115	0.0014	0.045	0.0043		0.315	0.0142	0.0013	0.0439	0.0037		0.315	0.0385	0.002	-0.0018	0.00083928		0.315	0.0639	0.0017	-0.0018	0.0023
0.345	0.0144	0.00033152	0.0453	0.0043		0.345	0.0168	0.0014	0.045	0.0037		0.345	0.0481	0.0012	-0.00058559	0.00085807		0.345	0.072	0.0037	-0.00058559	0.0023
0.375	0.0177	0.00050181	0.0466	0.0043		0.375	0.0223	0.0014	0.0451	0.0037		0.375	0.0548	0.0016	0.00061562	0.00087724		0.375	0.075	0.0026	0.00061562	0.0024
0.405	0.0218	0.0013	0.0478	0.0043		0.405	0.0254	0.00035134	0.0463	0.0037		0.405	0.0625	0.0007847	0.0018	0.00089679		0.405	0.0708	0.0051	0.0018	0.0024
0.435	0.0274	0.00074318	0.049	0.0043		0.435	0.0332	0.002	0.0475	0.0037		0.435	0.0667	0.0051	0.003	0.00091672		0.435	0.0635	0.00057431	0.003	0.0025
0.465	0.036	0.00074505	0.0503	0.0043		0.465	0.0422	0.00055288	0.0487	0.0037		0.465	0.0689	0.0033	0.0042	0.00093704		0.465	0.0577	0.0011	0.0042	0.0025
0.495	0.0445	0.00096977	0.0515	0.0043		0.495	0.0497	0.0013	0.0499	0.0037		0.495	0.068	0.0024	0.0054	0.00095776		0.495	0.0463	0.0039	0.0054	0.0026
0.525	0.0582	0.0011	0.0527	0.0043		0.525	0.0647	0.0015	0.0511	0.0037		0.525	0.0678	0.00095929	0.0066	0.00097888		0.525	0.036	0.0014	0.0066	0.0027
0.555	0.0722	0.00062078	0.0539	0.0043		0.555	0.077	0.002	0.0523	0.0037		0.555	0.0579	0.002	0.0078	0.001		0.555	0.0257	0.0032	0.0078	0.0027
0.585	0.0881	0.001	0.0552	0.0043		0.585	0.085	0.0011	0.0535	0.0037		0.585	0.0536	0.00018928	0.009	0.001		0.585	0.0243	0.0033	0.009	0.0028
0.615	0.097	0.0026	0.0564	0.0043		0.615	0.0963	0.00081482	0.0547	0.0037		0.615	0.0441	0.0019	0.0102	0.001		0.615	0.0214	0.0014	0.0102	0.0028
0.645	0.0955	0.0021	0.0576	0.0043		0.645	0.0923	0.00093975	0.0559	0.0037		0.645	0.0369	0.0013	0.0114	0.0011		0.645	0.0174	0.0027	0.0114	0.0029
0.675	0.0875	0.00043015	0.0589	0.0043		0.675	0.0819	0.0022	0.0571	0.0037		0.675	0.0304	0.0042	0.0126	0.0011		0.675	0.0146	0.0025	0.0126	0.003
0.705	0.0726	0.00031868	0.0601	0.0043		0.705	0.0665	0.00099814	0.0583	0.0037		0.705	0.0237	0.0011	0.0138	0.0011		0.705	0.0154	0.0019	0.0138	0.003
0.735	0.0559	0.0025	0.0613	0.0043		0.735	0.0505	0.0017	0.0595	0.0037		0.735	0.0203	0.0006751	0.015	0.0011		0.735	0.0144	0.0022	0.015	0.0031
0.765	0.0415	0.0017	0.0626	0.0043		0.765	0.0384	0.0011	0.0607	0.0037		0.765	0.0172	0.002	0.015	0.0011		0.765	0.0135	0.00028712	0.015	0.0031
0.795	0.0287	0.001	0.0638	0.0043		0.795	0.029	0.0011	0.0619	0.0037		0.795	0.016	0.002	0.0162	0.0012		0.795	0.0104	0.0011	0.0162	0.0032
0.825	0.0208	0.0008332	0.065	0.0043		0.825	0.0197	0.0019	0.0631	0.0037		0.825	0.0158	0.002	0.0174	0.0012		0.825	0.0114	0.0026	0.0174	0.0032
0.855	0.015	0.00073376	0.0663	0.0043		0.855	0.0119	0.00037739	0.0643	0.0037		0.855	0.0145	0.00046995	0.0186	0.0012		0.855	0.0157	0.0022	0.0186	0.0033
0.885	0.0107	0.0011	0.0675	0.0043		0.885	0.007	0.00089254	0.0655	0.0037		0.885	0.0169	0.0016	0.0198	0.0012		0.885	0.0155	0.0022	0.0198	0.0034
0.915	0.0078	0.00023293	0.0687	0.0043		0.915	0.006	0.0004283	0.0667	0.0037		0.915	0.0159	0.00076459	0.021	0.0013		0.915	0.0201	0.0022	0.021	0.0034
0.945	0.0064	0.00054945	0.07	0.0043		0.945	0.0039	0.00019798	0.0679	0.0037		0.945	0.0113	0.0011	0.0222	0.0013		0.945	0.0182	0.0017	0.0222	0.0035
0.975	0.0063	0.00012921	0.0712	0.0043		0.975	0.0029	0.00024741	0.0691	0.0037		0.975	0.0075	0.00033708	0.0234	0.0013		0.975	0.0105	0.001	0.0234	0.0036
1.005	0.0048	0.00061061	0.0724	0.0043		1.005	0.0031	0.00055884	0.0703	0.0037		1.005	0.0029	0.00052008	0.0246	0.0013		1.005	0.0038	0.00016545	0.0246	0.0036
1.035	0.0029	0.00017093	0.0736	0.0043		1.035	0.0012	0.00014286	0.0715	0.0037		1.035	0.0012	0.00030025	0.0258	0.0014		1.035	0.0015	0.00072251	0.0258	0.0037
1.065	0.0017	9.8684e-05	0.0749	0.0043		1.065	0.00073182	0.00030935	0.0727	0.0037		1.065	0.00028015	0.00024707	0.027	0.0014		1.065	0.00028714	0.00028711	0.027	0.0038
1.095	0.0016	0.00029605	0.075	0.0043		1.095	0.00027444	0.00018153	0.0739	0.0037		1.095	0.00012451	5.392e-05	0.0282	0.0014		1.095	0.00028716	0.00028719	0.0282	0.0039
1.125	0.001	0.00031868	0.0761	0.0043		1.125	0.00025157	0.0001048	0.075	0.0037		1.125	0.00012451	0.00010783	0.0294	0.0015		1.125	0.00028714	4.7606e-08	0.0294	0.004
1.155	0.00058143	0.00017093	0.0773	0.0043		1.155	0.00013722	6.8613e-05	0.0751	0.0037		1.155	0	0	0.0306	0.0015		1.155	0.00019141	0.00016576	0.0306	0.004
1.185	0.00030148	0.00020767	0.0786	0.0043		1.185	9.1478e-05	3.9607e-05	0.0763	0.0037		1.185	6.2259e-05	5.3918e-05	0.0318	0.0015		1.185	0	0	0.0318	0.0041
1.215	0	0	0.0798	0.0043					0.0775	0.0037					0.033	0.0016					0.033	0.0042
			0.081	0.0043					0.0787	0.0037					0.0342	0.0016					0.0342	0.0043
			0.0823	0.0043					0.0799	0.0037					0.0355	0.0016					0.0355	0.0044
			0.0835	0.0043					0.0811	0.0037					0.0367	0.0017					0.0367	0.0045
			0.0847	0.0043					0.0823	0.0037					0.0379	0.0017					0.0379	0.0046
			0.086	0.0043					0.0835	0.0037					0.0391	0.0017					0.0391	0.0047
			0.0872	0.0043					0.0847	0.0037					0.0403	0.0018					0.0403	0.0047
			0.0884	0.0043					0.0859	0.0037					0.0415	0.0018					0.0415	0.0048
			0.0897	0.0043					0.0871	0.0037					0.0427	0.0018					0.0427	0.0049
			0.0909	0.0043					0.0883	0.0037					0.0439	0.0019					0.0439	0.005
			0.0921	0.0043					0.0895	0.0037					0.045	0.0019					0.045	0.0051
			0.0933	0.0043					0.0907	0.0037					0.0451	0.0019					0.0451	0.0051
			0.0946	0.0043					0.0919	0.0037					0.0463	0.0019					0.0463	0.0052
			0.0958	0.0043					0.0931	0.0037					0.0475	0.002					0.0475	0.0053
			0.097	0.0043					0.0943	0.0037					0.0487	0.002					0.0487	0.0054
			0.0983	0.0043					0.0955	0.0037					0.0499	0.0021					0.0499	0.0055
			0.0995	0.0043					0.0967	0.0037					0.0511	0.0021					0.0511	0.0057
			0.1007	0.0043					0.0979	0.0037					0.0523	0.0022					0.0523	0.0058
			0.102	0.0043					0.0991	0.0037					0.0535	0.0022					0.0535	0.0059
			0.1032	0.0043					0.1003	0.0037					0.0547	0.0022					0.0547	0.006
			0.1044	0.0043					0.1015	0.0037					0.0559	0.0023					0.0559	0.0061
			0.105	0.0043					0.1027	0.0037					0.0571	0.0023					0.0571	0.0062
			0.1057	0.0043					0.1039	0.0037					0.0583	0.0024					0.0583	0.0063
			0.1069	0.0043					0.105	0.0037					0.0595	0.0024					0.0595	0.0064
			0.1081	0.0043					0.1051	0.0037					0.0607	0.0025					0.0607	0.0066
			0.1094	0.0043					0.1063	0.0037					0.0619	0.0025					0.0619	0.0067
			0.1106	0.0043					0.1075	0.0037					0.0631	0.0026					0.0631	0.0068
			0.1118	0.0043					0.1087	0.0037					0.0643	0.0026					0.0643	0.0069
			0.113	0.0043					0.1099	0.0037					0.0655	0.0027					0.0655	0.0071
			0.1143	0.0043					0.1111	0.0037					0.0667	0.0027					0.0667	0.0072
			0.1155	0.0043					0.1123	0.0037					0.0679	0.0028					0.0679	0.0073
			0.1167	0.0043					0.1135	0.0037					0.0691	0.0028					0.0691	0.0075
			0.118	0.0043					0.1147	0.0037					0.0703	0.0029					0.0703	0.0076
			0.1192	0.0043					0.1159	0.0037					0.0715	0.0029					0.0715	0.0077
			0.1204	0.0043					0.1171	0.0037					0.0727	0.003					0.0727	0.0079
			0.1217	0.0043					0.1183	0.0037					0.0739	0.003					0.0739	0.008
			0.1229	0.0043					0.1195	0.0037					0.075	0.0031					0.075	0.0082
			0.1241	0.0043					0.1207	0.0037					0.0751	0.0031					0.0751	0.0082
			0.1254	0.0043					0.1219	0.0037					0.0763	0.0032					0.0763	0.0083
			0.1266	0.0043					0.1231	0.0037					0.0775	0.0032					0.0775	0.0085
			0.1278	0.0043					0.1243	0.0037					0.0787	0.0033					0.0787	0.0086
			0.1291	0.0043					0.1255	0.0037					0.0799	0.0033					0.0799	0.0088
			0.1303	0.0043					0.1267	0.0037					0.0811	0.0034					0.0811	0.0089
			0.1315	0.0043					0.1279	0.0037					0.0823	0.0035					0.0823	0.0091
			0.1327	0.0043					0.1291	0.0037					0.0835	0.0035					0.0835	0.0092
			0.134	0.0043					0.1303	0.0037					0.0847	0.0036					0.0847	0.0094
			0.135	0.0043					0.1315	0.0037					0.0859	0.0036					0.0859	0.0095
			0.1352	0.0043					0.1327	0.0037					0.0871	0.0037					0.0871	0.0097
			0.1364	0.0043					0.1339	0.0037					0.0883	0.0038					0.0883	0.0099
			0.1377	0.0043					0.135	0.0037					0.0895	0.0039					0.0895	0.01
			0.1389	0.0043					0.1352	0.0037					0.0907	0.0039					0.0907	0.0102
			0.1401	0.0043					0.1364	0.0037					0.0919	0.004					0.0919	0.0104
			0.1414	0.0043					0.1376	0.0037					0.0931	0.0041					0.0931	0.0105
			0.1426	0.0043					0.1388	0.0037					0.0943	0.0041					0.0943	0.0107
			0.1438	0.0043					0.14	0.0037					0.0955	0.0042					0.0955	0.0109
			0.1451	0.0043					0.1412	0.0037					0.0967	0.0043					0.0967	0.0111
			0.1463	0.0043					0.1424	0.0037					0.0979	0.0044					0.0979	0.0113
			0.1475	0.0043					0.1436	0.0037					0.0991	0.0044					0.0991	0.0115
			0.1488	0.0043					0.1448	0.0037					0.1003	0.0045					0.1003	0.0116
			0.15	0.0043					0.146	0.0037					0.1015	0.0046					0.1015	0.0118
			0.1512	0.0043					0.1472	0.0037					0.1027	0.0047					0.1027	0.012
			0.1524	0.0043					0.1484	0.0037					0.1039	0.0048					0.1039	0.0122
			0.1537	0.0043					0.1496	0.0037					0.105	0.0048					0.105	0.0124
			0.1549	0.0043					0.1508	0.0037					0.1051	0.0048					0.1051	0.0124
			0.1561	0.0043					0.152	0.0037					0.1063	0.0049					0.1063	0.0126
			0.1574	0.0043					0.1532	0.0037					0.1075	0.005					0.1075	0.0128
			0.1586	0.0043					0.1544	0.0037					0.1087	0.0051					0.1087	0.013
			0.1598	0.0043					0.1556	0.0037					0.1099	0.0052					0.1099	0.0132
			0.1611	0.0043					0.1568	0.0037					0.1111	0.0053					0.1111	0.0134
			0.1623	0.0043					0.158	0.0037					0.1123	0.0054					0.1123	0.0136
			0.1635	0.0043					0.1592	0.0038					0.1135	0.0055					0.1135	0.0138
			0.1648	0.0043					0.1604	0.0038					0.1147	0.0055					0.1147	0.0141
			0.165	0.0043					0.1616	0.0038					0.1159	0.0056					0.1159	0.0143
			0.166	0.0043					0.1628	0.0038					0.1171	0.0057					0.1171	0.0145
			0.1672	0.0043					0.164	0.0038					0.1183	0.0058					0.1183	0.0147
			0.1685	0.0043					0.165	0.0038					0.1195	0.0059					0.1195	0.0149
			0.1697	0.0043					0.1652	0.0038					0.1207	0.006					0.1207	0.0152
			0.1709	0.0043					0.1664	0.0038					0.1219	0.0061					0.1219	0.0154
			0.1721	0.0043					0.1676	0.0038					0.1231	0.0062					0.1231	0.0156
			0.1734	0.0043					0.1688	0.0038					0.1243	0.0063					0.1243	0.0158
			0.1746	0.0043					0.17	0.0038					0.1255	0.0064					0.1255	0.0161
			0.1758	0.0043					0.1712	0.0038					0.1267	0.0065					0.1267	0.0163
			0.1771	0.0043					0.1724	0.0038					0.1279	0.0066					0.1279	0.0165
			0.1783	0.0043					0.1736	0.0038					0.1291	0.0067					0.1291	0.0168
			0.1795	0.0043					0.1748	0.0038					0.1303	0.0069					0.1303	0.017
			0.1808	0.0043					0.176	0.0038					0.1315	0.007					0.1315	0.0173
			0.182	0.0043					0.1772	0.0038					0.1327	0.0071					0.1327	0.0175
			0.1832	0.0043					0.1784	0.0038					0.1339	0.0072					0.1339	0.0178
			0.1845	0.0043					0.1796	0.0038					0.135	0.0073					0.135	0.018
			0.1857	0.0043					0.1808	0.0038					0.1352	0.0073					0.1352	0.018
			0.1869	0.0043					0.182	0.0038					0.1364	0.0074					0.1364	0.0183
			0.1882	0.0043					0.1832	0.0038					0.1376	0.0075					0.1376	0.0185
			0.1894	0.0043					0.1844	0.0038					0.1388	0.0077					0.1388	0.0188
			0.1906	0.0043					0.1856	0.0038					0.14	0.0078					0.14	0.0191
			0.1918	0.0043					0.1868	0.0038					0.1412	0.0079					0.1412	0.0193
			0.1931	0.0043					0.188	0.0038					0.1424	0.008					0.1424	0.0196
			0.1943	0.0043					0.1892	0.0038					0.1436	0.0082					0.1436	0.0199
			0.195	0.0043					0.1904	0.0038					0.1448	0.0083					0.1448	0.0201
			0.1955	0.0043					0.1916	0.0038					0.146	0.0084					0.146	0.0204
			0.1968	0.0044					0.1928	0.0038					0.1472	0.0085					0.1472	0.0207
			0.198	0.0044					0.194	0.0039					0.1484	0.0087					0.1484	0.0209
			0.1992	0.0044					0.195	0.0039					0.1496	0.0088					0.1496	0.0212
			0.2005	0.0044					0.1952	0.0039					0.1508	0.0089					0.1508	0.0215
			0.2017	0.0044					0.1964	0.0039					0.152	0.0091					0.152	0.0218
			0.2029	0.0044					0.1976	0.0039					0.1532	0.0092					0.1532	0.0221
			0.2042	0.0044					0.1988	0.0039					0.1544	0.0093					0.1544	0.0224
			0.2054	0.0044					0.2	0.0039					0.1556	0.0095					0.1556	0.0227
			0.2066	0.0044					0.2012	0.0039					0.1568	0.0096					0.1568	0.0229
			0.2079	0.0044					0.2024	0.0039					0.158	0.0098					0.158	0.0232
			0.2091	0.0044					0.2036	0.0039					0.1592	0.0099					0.1592	0.0235
			0.2103	0.0044					0.2048	0.0039					0.1604	0.0101					0.1604	0.0238
			0.2115	0.0044					0.206	0.0039					0.1616	0.0102					0.1616	0.0241
			0.2128	0.0044					0.2072	0.0039					0.1628	0.0104					0.1628	0.0244
			0.214	0.0044					0.2084	0.0039					0.164	0.0105					0.164	0.0247
			0.2152	0.0044					0.2096	0.0039					0.165	0.0106					0.165	0.025
			0.2165	0.0044					0.2108	0.004					0.1652	0.0107					0.1652	0.025
			0.2177	0.0044					0.212	0.004					0.1664	0.0108					0.1664	0.0254
			0.2189	0.0044					0.2132	0.004					0.1676	0.011					0.1676	0.0257
			0.2202	0.0044					0.2144	0.004					0.1688	0.0111					0.1688	0.026
			0.2214	0.0044					0.2156	0.004					0.17	0.0113					0.17	0.0263
			0.2226	0.0044					0.2168	0.004					0.1712	0.0114					0.1712	0.0266
			0.2239	0.0044					0.218	0.004					0.1724	0.0116					0.1724	0.0269
			0.225	0.0044					0.2192	0.004					0.1736	0.0118					0.1736	0.0272
			0.2251	0.0044					0.2204	0.004					0.1748	0.0119					0.1748	0.0276
			0.2263	0.0044					0.2216	0.004					0.176	0.0121					0.176	0.0279
			0.2276	0.0044					0.2228	0.0041					0.1772	0.0123					0.1772	0.0282
			0.2288	0.0044					0.224	0.0041					0.1784	0.0124					0.1784	0.0285
			0.23	0.0044					0.225	0.0041					0.1796	0.0126					0.1796	0.0289
			0.2312	0.0045					0.2252	0.0041					0.1808	0.0128					0.1808	0.0292
			0.2325	0.0045					0.2264	0.0041					0.182	0.013					0.182	0.0295
			0.2337	0.0045					0.2276	0.0041					0.1832	0.0131					0.1832	0.0298
			0.2349	0.0045					0.2288	0.0041					0.1844	0.0133					0.1844	0.0302
			0.2362	0.0045					0.23	0.0041					0.1856	0.0135					0.1856	0.0305
			0.2374	0.0045					0.2312	0.0041					0.1868	0.0137					0.1868	0.0309
			0.2386	0.0045					0.2324	0.0042					0.188	0.0139					0.188	0.0312
			0.2399	0.0045					0.2336	0.0042					0.1892	0.0141					0.1892	0.0315
			0.2411	0.0045					0.2348	0.0042					0.1904	0.0142					0.1904	0.0319
			0.2423	0.0045					0.2361	0.0042					0.1916	0.0144					0.1916	0.0322
			0.2436	0.0045					0.2373	0.0042					0.1928	0.0146					0.1928	0.0326
			0.2448	0.0045					0.2385	0.0042					0.194	0.0148					0.194	0.0329
			0.246	0.0045					0.2397	0.0043					0.195	0.015					0.195	0.0332
			0.2473	0.0046					0.2409	0.0043					0.1952	0.015					0.1952	0.0333
			0.2485	0.0046					0.2421	0.0043					0.1964	0.0152					0.1964	0.0336
			0.2497	0.0046					0.2433	0.0043					0.1976	0.0154					0.1976	0.034
			0.2509	0.0046					0.2445	0.0043					0.1988	0.0156					0.1988	0.0343
			0.2522	0.0046					0.2457	0.0044					0.2	0.0158					0.2	0.0347
			0.2534	0.0046					0.2469	0.0044					0.2012	0.016					0.2012	0.035
			0.2546	0.0046					0.2481	0.0044					0.2024	0.0162					0.2024	0.0354
			0.255	0.0046					0.2493	0.0044					0.2036	0.0164					0.2036	0.0357
			0.2559	0.0046					0.2505	0.0045					0.2048	0.0166					0.2048	0.0361
			0.2571	0.0046					0.2517	0.0045					0.206	0.0168					0.206	0.0364
			0.2583	0.0046					0.2529	0.0045					0.2072	0.017					0.2072	0.0368
			0.2596	0.0047					0.2541	0.0045					0.2084	0.0173					0.2084	0.0371
			0.2608	0.0047					0.255	0.0045					0.2096	0.0175					0.2096	0.0375
			0.262	0.0047					0.2553	0.0046					0.2108	0.0177					0.2108	0.0379
			0.2633	0.0047					0.2565	0.0046					0.212	0.0179					0.212	0.0382
			0.2645	0.0047					0.2577	0.0046					0.2132	0.0181					0.2132	0.0386
			0.2657	0.0047					0.2589	0.0046					0.2144	0.0183					0.2144	0.0389
			0.267	0.0048					0.2601	0.0047					0.2156	0.0186					0.2156	0.0393
			0.2682	0.0048					0.2613	0.0047					0.2168	0.0188					0.2168	0.0397
			0.2694	0.0048					0.2625	0.0047					0.218	0.019					0.218	0.04
			0.2706	0.0048					0.2637	0.0048					0.2192	0.0192					0.2192	0.0404
			0.2719	0.0048					0.2649	0.0048					0.2204	0.0195					0.2204	0.0408
			0.2731	0.0048					0.2661	0.0048					0.2216	0.0197					0.2216	0.0411
			0.2743	0.0049					0.2673	0.0049					0.2228	0.0199					0.2228	0.0415
			0.2756	0.0049					0.2685	0.0049					0.224	0.0202					0.225	0.0421
			0.2768	0.0049					0.2697	0.0049					0.225	0.0204					0.2324	0.0444
			0.278	0.0049					0.2709	0.005					0.2252	0.0204					0.2336	0.0448
			0.2793	0.0049					0.2721	0.005					0.2264	0.0206					0.2348	0.0451
			0.2805	0.005					0.2733	0.005					0.2276	0.0209					0.2361	0.0455
			0.2817	0.005					0.2745	0.0051					0.2288	0.0211					0.2373	0.0459
			0.283	0.005					0.2757	0.0051					0.23	0.0214					0.2385	0.0462
			0.2842	0.005					0.2769	0.0052					0.2312	0.0216					0.2397	0.0466
			0.285	0.0051					0.2781	0.0052					0.2324	0.0219					0.2409	0.0469
			0.2854	0.0051					0.2793	0.0053					0.2336	0.0221					0.2421	0.0473
			0.2867	0.0051					0.2805	0.0053					0.2348	0.0223					0.2433	0.0477
			0.2879	0.0051					0.2817	0.0053					0.2361	0.0226					0.2445	0.048
			0.2891	0.0051					0.2829	0.0054					0.2373	0.0228					0.2457	0.0484
			0.2903	0.0052					0.2841	0.0054					0.2385	0.0231					0.2469	0.0487
			0.2916	0.0052					0.285	0.0055					0.2397	0.0234					0.2481	0.0491
			0.2928	0.0052					0.2853	0.0055					0.2409	0.0236					0.2493	0.0495
			0.294	0.0053					0.2865	0.0055					0.2421	0.0239					0.2505	0.0498
			0.2953	0.0053					0.2877	0.0056					0.2433	0.0241					0.2517	0.0502
			0.2965	0.0053					0.2889	0.0057					0.2445	0.0244					0.2529	0.0505
			0.2977	0.0054					0.2901	0.0057					0.2457	0.0246					0.2541	0.0509
			0.299	0.0054					0.2913	0.0058					0.2469	0.0249					0.255	0.0512
			0.3002	0.0054					0.2925	0.0058					0.2481	0.0252					0.2553	0.0512
			0.3014	0.0055					0.2937	0.0059					0.2493	0.0254					0.2565	0.0516
			0.3027	0.0055					0.2949	0.0059					0.2505	0.0257					0.2577	0.0519
			0.3039	0.0056					0.2961	0.006					0.2517	0.026					0.2589	0.0523
			0.3051	0.0056					0.2973	0.0061					0.2529	0.0262					0.2601	0.0526
			0.3064	0.0056					0.2985	0.0061					0.2541	0.0265					0.2613	0.053
			0.3076	0.0057					0.2997	0.0062					0.255	0.0267					0.2625	0.0533
			0.3088	0.0057					0.3009	0.0063					0.2553	0.0268					0.2637	0.0536
			0.31	0.0058					0.3021	0.0063					0.2565	0.0271					0.2649	0.054
			0.3113	0.0058					0.3033	0.0064					0.2577	0.0273					0.2661	0.0543
			0.3125	0.0059					0.3045	0.0065					0.2589	0.0276					0.2673	0.0547
			0.3137	0.0059					0.3057	0.0066					0.2601	0.0279					0.2685	0.055
			0.315	0.006					0.3069	0.0066					0.2613	0.0282					0.2697	0.0553
			0.315	0.006					0.3081	0.0067					0.2625	0.0284					0.2709	0.0557
			0.3162	0.006					0.3093	0.0068					0.2637	0.0287					0.2721	0.056
			0.3174	0.0061					0.3105	0.0069					0.2649	0.029					0.2733	0.0563
			0.3187	0.0061					0.3117	0.007					0.2661	0.0293					0.2745	0.0566
			0.3199	0.0062					0.3129	0.0071					0.2673	0.0296					0.2757	0.057
			0.3211	0.0063					0.3141	0.0071					0.2685	0.0299					0.2769	0.0573
			0.3224	0.0063					0.315	0.0072					0.2697	0.0302					0.2781	0.0576
			0.3236	0.0064					0.3153	0.0072					0.2709	0.0304					0.2793	0.0579
			0.3248	0.0065					0.3165	0.0073					0.2721	0.0307					0.2805	0.0582
			0.3261	0.0065					0.3177	0.0074					0.2733	0.031					0.2817	0.0585
			0.3273	0.0066					0.3189	0.0075					0.2745	0.0313					0.2829	0.0588
			0.3285	0.0067					0.3201	0.0076					0.2757	0.0316					0.2841	0.0591
			0.3297	0.0067					0.3213	0.0077					0.2769	0.0319					0.285	0.0594
			0.331	0.0068					0.3225	0.0078					0.2781	0.0322					0.2853	0.0594
			0.3322	0.0069					0.3237	0.0079					0.2793	0.0325					0.2865	0.0597
			0.3334	0.007					0.3249	0.008					0.2805	0.0328					0.2877	0.06
			0.3347	0.007					0.3261	0.0081					0.2817	0.0331					0.2889	0.0603
			0.3359	0.0071					0.3273	0.0083					0.2829	0.0334					0.2901	0.0606
			0.3371	0.0072					0.3285	0.0084					0.2841	0.0337					0.2913	0.0609
			0.3384	0.0073					0.3297	0.0085					0.285	0.0339					0.2925	0.0612
			0.3396	0.0074					0.3309	0.0086					0.2853	0.034					0.2937	0.0615
			0.3408	0.0075					0.3321	0.0087					0.2865	0.0343					0.2949	0.0617
			0.3421	0.0076					0.3333	0.0088					0.2877	0.0346					0.2961	0.062
			0.3433	0.0077					0.3345	0.009					0.2889	0.0349					0.2973	0.0623
			0.3445	0.0078					0.3358	0.0091					0.2901	0.0352					0.2985	0.0625
			0.345	0.0078					0.337	0.0092					0.2913	0.0355					0.2997	0.0628
			0.3458	0.0079					0.3382	0.0094					0.2925	0.0358					0.3009	0.0631
			0.347	0.008					0.3394	0.0095					0.2937	0.0361					0.3021	0.0633
			0.3482	0.0081					0.3406	0.0096					0.2949	0.0364					0.3033	0.0636
			0.3494	0.0082					0.3418	0.0098					0.2961	0.0367					0.3045	0.0638
			0.3507	0.0083					0.343	0.0099					0.2973	0.037					0.3057	0.0641
			0.3519	0.0084					0.3442	0.0101					0.2985	0.0373					0.3069	0.0643
			0.3531	0.0085					0.345	0.0102					0.2997	0.0376					0.3081	0.0646
			0.3544	0.0086					0.3454	0.0102					0.3009	0.0379					0.3093	0.0648
			0.3556	0.0087					0.3466	0.0104					0.3021	0.0382					0.3105	0.065
			0.3568	0.0089					0.3478	0.0105					0.3033	0.0385					0.3117	0.0652
			0.3581	0.009					0.349	0.0107					0.3045	0.0388					0.3129	0.0655
			0.3593	0.0091					0.3502	0.0109					0.3057	0.0391					0.3141	0.0657
			0.3605	0.0093					0.3514	0.011					0.3069	0.0394					0.315	0.0658
			0.3618	0.0094					0.3526	0.0112					0.3081	0.0397					0.3153	0.0659
			0.363	0.0095					0.3538	0.0114					0.3093	0.04					0.3165	0.0661
			0.3642	0.0097					0.355	0.0115					0.3105	0.0403					0.3177	0.0663
			0.3655	0.0098					0.3562	0.0117					0.315	0.0415					0.3189	0.0665
			0.3667	0.01					0.3574	0.0119					0.3165	0.0419					0.3201	0.0667
			0.3679	0.0101					0.3586	0.0121					0.3177	0.0422					0.3213	0.0669
			0.3691	0.0103					0.3598	0.0123					0.3189	0.0425					0.3225	0.0671
			0.3704	0.0104					0.361	0.0125					0.3201	0.0428					0.3237	0.0673
			0.3716	0.0106					0.3622	0.0126					0.3213	0.0431					0.3249	0.0675
			0.3728	0.0107					0.3634	0.0128					0.3225	0.0434					0.3261	0.0677
			0.3741	0.0109					0.3646	0.013					0.3237	0.0437					0.3273	0.0678
			0.375	0.011					0.3658	0.0132					0.3249	0.044					0.3285	0.068
			0.3753	0.0111					0.367	0.0135					0.3261	0.0443					0.3297	0.0682
			0.3765	0.0112					0.3682	0.0137					0.3273	0.0446					0.3309	0.0683
			0.3778	0.0114					0.3694	0.0139					0.3285	0.0449					0.3321	0.0685
			0.379	0.0116					0.3706	0.0141					0.3297	0.0452					0.3333	0.0686
			0.3802	0.0118					0.3718	0.0143					0.3309	0.0455					0.3345	0.0688
			0.3815	0.012					0.373	0.0145					0.3321	0.0459					0.3358	0.0689
			0.3827	0.0122					0.3742	0.0148					0.3333	0.0462					0.337	0.069
			0.3839	0.0124					0.375	0.0149					0.3345	0.0465					0.3382	0.0692
			0.3852	0.0126					0.3754	0.015					0.3358	0.0468					0.3394	0.0693
			0.3864	0.0128					0.3766	0.0152					0.337	0.0471					0.3406	0.0694
			0.3876	0.013					0.3778	0.0155					0.3382	0.0474					0.3418	0.0695
			0.3888	0.0132					0.379	0.0157					0.3394	0.0477					0.343	0.0697
			0.3901	0.0134					0.3802	0.016					0.3406	0.048					0.3442	0.0698
			0.3913	0.0136					0.3814	0.0162					0.3418	0.0483					0.345	0.0698
			0.3925	0.0139					0.3826	0.0165					0.343	0.0485					0.3454	0.0699
			0.3938	0.0141					0.3838	0.0167					0.3442	0.0488					0.3466	0.07
			0.395	0.0143					0.385	0.017					0.345	0.0491					0.3478	0.0701
			0.3962	0.0145					0.3862	0.0172					0.3454	0.0491					0.349	0.0701
			0.3975	0.0148					0.3874	0.0175					0.3466	0.0494					0.3502	0.0702
			0.3987	0.015					0.3886	0.0178					0.3478	0.0497					0.3514	0.0703
			0.3999	0.0153					0.3898	0.0181					0.349	0.05					0.3526	0.0704
			0.4012	0.0155					0.391	0.0183					0.3502	0.0503					0.3538	0.0704
			0.4024	0.0158					0.3922	0.0186					0.3514	0.0506					0.355	0.0705
			0.4036	0.0161					0.3934	0.0189					0.3526	0.0509					0.3562	0.0706
			0.4048	0.0163					0.3946	0.0192					0.3538	0.0512					0.3574	0.0706
			0.405	0.0164					0.3958	0.0195					0.355	0.0515					0.3586	0.0707
			0.4061	0.0166					0.397	0.0198					0.3562	0.0517					0.3598	0.0707
			0.4073	0.0169					0.3982	0.0201					0.3574	0.052					0.361	0.0708
			0.4085	0.0172					0.3994	0.0204					0.3586	0.0523					0.3622	0.0708
			0.4098	0.0174					0.4006	0.0207					0.3598	0.0526					0.3634	0.0708
			0.411	0.0177					0.4018	0.021					0.361	0.0529					0.3646	0.0708
			0.4122	0.018					0.403	0.0213					0.3622	0.0531					0.3658	0.0709
			0.4135	0.0183					0.4042	0.0217					0.3634	0.0534					0.367	0.0709
			0.4147	0.0186					0.405	0.0219					0.3646	0.0537					0.3682	0.0709
			0.4159	0.0189					0.4054	0.022					0.3658	0.054					0.3694	0.0709
			0.4172	0.0192					0.4066	0.0223					0.367	0.0542					0.3706	0.0709
			0.4184	0.0196					0.4078	0.0227					0.3682	0.0545					0.3718	0.0709
			0.4196	0.0199					0.409	0.023					0.3694	0.0548					0.373	0.0709
			0.4209	0.0202					0.4102	0.0233					0.3706	0.055					0.3742	0.0708
			0.4221	0.0206					0.4114	0.0237					0.3718	0.0553					0.375	0.0708
			0.4233	0.0209					0.4126	0.024					0.373	0.0556					0.3754	0.0708
			0.4245	0.0212					0.4138	0.0244					0.3742	0.0558					0.3766	0.0708
			0.4258	0.0216					0.415	0.0248					0.375	0.056					0.3778	0.0707
			0.427	0.0219					0.4162	0.0251					0.3754	0.0561					0.379	0.0707
			0.4282	0.0223					0.4174	0.0255					0.3766	0.0563					0.3802	0.0707
			0.4295	0.0227					0.4186	0.0259					0.3778	0.0566					0.3814	0.0706
			0.4307	0.023					0.4198	0.0262					0.379	0.0568					0.3826	0.0706
			0.4319	0.0234					0.421	0.0266					0.3802	0.0571					0.3838	0.0705
			0.4332	0.0238					0.4222	0.027					0.3814	0.0573					0.385	0.0704
			0.4344	0.0242					0.4234	0.0274					0.3826	0.0576					0.3862	0.0704
			0.435	0.0243					0.4246	0.0278					0.3838	0.0578					0.3874	0.0703
			0.4356	0.0245					0.4258	0.0282					0.385	0.0581					0.3886	0.0702
			0.4369	0.0249					0.427	0.0286					0.3862	0.0583					0.3898	0.0701
			0.4381	0.0253					0.4282	0.029					0.3874	0.0586					0.391	0.0701
			0.4393	0.0257					0.4294	0.0294					0.3886	0.0588					0.3922	0.07
			0.4406	0.0261					0.4306	0.0298					0.3898	0.059					0.3934	0.0699
			0.4418	0.0266					0.4318	0.0302					0.391	0.0593					0.3946	0.0698
			0.443	0.027					0.433	0.0306					0.3922	0.0595					0.3958	0.0696
			0.4442	0.0274					0.4342	0.0311					0.3934	0.0597					0.397	0.0695
			0.4455	0.0278					0.435	0.0313					0.3946	0.0599					0.3982	0.0694
			0.4467	0.0283					0.4355	0.0315					0.3958	0.0601					0.3994	0.0693
			0.4479	0.0287					0.4367	0.0319					0.397	0.0604					0.4006	0.0692
			0.4492	0.0291					0.4379	0.0323					0.3982	0.0606					0.4018	0.069
			0.4504	0.0296					0.4391	0.0328					0.3994	0.0608					0.403	0.0689
			0.4516	0.03					0.4403	0.0332					0.4006	0.061					0.4042	0.0688
			0.4529	0.0305					0.4415	0.0337					0.4018	0.0612					0.405	0.0687
			0.4541	0.031					0.4427	0.0341					0.403	0.0614					0.4054	0.0686
			0.4553	0.0314					0.4439	0.0346					0.4042	0.0616					0.4066	0.0685
			0.4566	0.0319					0.4451	0.035					0.405	0.0617					0.4078	0.0683
			0.4578	0.0324					0.4463	0.0355					0.4054	0.0618					0.409	0.0681
			0.459	0.0328					0.4475	0.0359					0.4066	0.062					0.4102	0.068
			0.4603	0.0333					0.4487	0.0364					0.4078	0.0622					0.4114	0.0678
			0.4615	0.0338					0.4499	0.0369					0.409	0.0624					0.4126	0.0676
			0.4627	0.0343					0.4511	0.0373					0.4102	0.0626					0.4138	0.0675
			0.4639	0.0348					0.4523	0.0378					0.4114	0.0628					0.415	0.0673
			0.465	0.0352					0.4535	0.0383					0.4126	0.0629					0.4162	0.0671
			0.4652	0.0353					0.4547	0.0388					0.4138	0.0631					0.4174	0.0669
			0.4664	0.0358					0.4559	0.0393					0.415	0.0633					0.4186	0.0667
			0.4676	0.0363					0.4571	0.0397					0.4162	0.0635					0.4198	0.0665
			0.4689	0.0368					0.4583	0.0402					0.4174	0.0636					0.421	0.0663
			0.4701	0.0374					0.4595	0.0407					0.4186	0.0638					0.4222	0.0661
			0.4713	0.0379					0.4607	0.0412					0.4198	0.064					0.4234	0.0659
			0.4726	0.0384					0.4619	0.0417					0.421	0.0641					0.4246	0.0657
			0.4738	0.0389					0.4631	0.0422					0.4222	0.0643					0.4258	0.0655
			0.475	0.0395					0.4643	0.0427					0.4234	0.0644					0.427	0.0652
			0.4763	0.04					0.465	0.043					0.4246	0.0646					0.4282	0.065
			0.4775	0.0406					0.4655	0.0432					0.4258	0.0647					0.4294	0.0648
			0.4787	0.0411					0.4667	0.0437					0.427	0.0649					0.4306	0.0646
			0.48	0.0417					0.4679	0.0442					0.4282	0.065					0.4318	0.0643
			0.4812	0.0422					0.4691	0.0447					0.4294	0.0651					0.433	0.0641
			0.4824	0.0428					0.4703	0.0452					0.4306	0.0653					0.4342	0.0638
			0.4836	0.0433					0.4715	0.0458					0.4318	0.0654					0.435	0.0637
			0.4849	0.0439					0.4727	0.0463					0.433	0.0655					0.4355	0.0636
			0.4861	0.0445					0.4739	0.0468					0.4342	0.0657					0.4367	0.0633
			0.4873	0.045					0.4751	0.0473					0.435	0.0657					0.4379	0.0631
			0.4886	0.0456					0.4763	0.0478					0.4355	0.0658					0.4391	0.0628
			0.4898	0.0462					0.4775	0.0484					0.4367	0.0659					0.4403	0.0625
			0.491	0.0468					0.4787	0.0489					0.4379	0.066					0.4415	0.0623
			0.4923	0.0473					0.4799	0.0494					0.4391	0.0661					0.4427	0.062
			0.4935	0.0479					0.4811	0.0499					0.4403	0.0662					0.4439	0.0617
			0.4947	0.0485					0.4823	0.0505					0.4415	0.0663					0.4451	0.0615
			0.495	0.0486					0.4835	0.051					0.4427	0.0664					0.4463	0.0612
			0.496	0.0491					0.4847	0.0515					0.4439	0.0665					0.4475	0.0609
			0.4972	0.0497					0.4859	0.0521					0.4451	0.0666					0.4487	0.0606
			0.4984	0.0503					0.4871	0.0526					0.4463	0.0667					0.4499	0.0603
			0.4997	0.0509					0.4883	0.0531					0.4475	0.0668					0.4511	0.06
			0.5009	0.0515					0.4895	0.0537					0.4487	0.0669					0.4523	0.0598
			0.5021	0.0521					0.4907	0.0542					0.4499	0.0669					0.4535	0.0595
			0.5033	0.0527					0.4919	0.0547					0.4511	0.067					0.4547	0.0592
			0.5046	0.0533					0.4931	0.0553					0.4523	0.0671					0.4559	0.0589
			0.5058	0.0539					0.4943	0.0558					0.4535	0.0671					0.4571	0.0586
			0.507	0.0545					0.495	0.0561					0.4547	0.0672					0.4583	0.0582
			0.5083	0.0551					0.4955	0.0563					0.4559	0.0673					0.4595	0.0579
			0.5095	0.0557					0.4967	0.0569					0.4571	0.0673					0.4607	0.0576
			0.5107	0.0563					0.4979	0.0574					0.4583	0.0674					0.4619	0.0573
			0.512	0.0569					0.4991	0.0579					0.4595	0.0674					0.4631	0.057
			0.5132	0.0575					0.5003	0.0585					0.4607	0.0675					0.4643	0.0567
			0.5144	0.0581					0.5015	0.059					0.4619	0.0675					0.465	0.0565
			0.5157	0.0587					0.5027	0.0595					0.4631	0.0675					0.4655	0.0564
			0.5169	0.0593					0.5039	0.0601					0.4643	0.0676					0.4667	0.056
			0.5181	0.0599					0.5051	0.0606					0.465	0.0676					0.4679	0.0557
			0.5194	0.0605					0.5063	0.0611					0.4655	0.0676					0.4691	0.0554
			0.5206	0.0611					0.5075	0.0617					0.4667	0.0676					0.4703	0.0551
			0.5218	0.0617					0.5087	0.0622					0.4679	0.0676					0.4715	0.0547
			0.523	0.0623					0.5099	0.0627					0.4691	0.0676					0.4727	0.0544
			0.5243	0.0629					0.5111	0.0633					0.4703	0.0677					0.4739	0.0541
			0.525	0.0633					0.5123	0.0638					0.4715	0.0677					0.4751	0.0537
			0.5255	0.0635					0.5135	0.0643					0.4727	0.0677					0.4763	0.0534
			0.5267	0.0641					0.5147	0.0648					0.4739	0.0677					0.4775	0.0531
			0.528	0.0647					0.5159	0.0653					0.4751	0.0677					0.4787	0.0527
			0.5292	0.0653					0.5171	0.0659					0.4763	0.0677					0.4799	0.0524
			0.5304	0.0659					0.5183	0.0664					0.4775	0.0677					0.4811	0.052
			0.5317	0.0665					0.5195	0.0669					0.4787	0.0676					0.4823	0.0517
			0.5329	0.0671					0.5207	0.0674					0.4799	0.0676					0.4835	0.0514
			0.5341	0.0677					0.5219	0.0679					0.4811	0.0676					0.4847	0.051
			0.5354	0.0683					0.5231	0.0684					0.4823	0.0676					0.4859	0.0507
			0.5366	0.0688					0.5243	0.0689					0.4835	0.0676					0.4871	0.0503
			0.5378	0.0694					0.525	0.0692					0.4847	0.0675					0.4883	0.05
			0.5391	0.07					0.5255	0.0694					0.4859	0.0675					0.4895	0.0496
			0.5403	0.0706					0.5267	0.0699					0.4871	0.0674					0.4907	0.0493
			0.5415	0.0711					0.5279	0.0704					0.4883	0.0674					0.4919	0.0489
			0.5427	0.0717					0.5291	0.0709					0.4895	0.0674					0.4931	0.0486
			0.544	0.0723					0.5303	0.0714					0.4907	0.0673					0.4943	0.0482
			0.5452	0.0728					0.5315	0.0718					0.4919	0.0672					0.495	0.048
			0.5464	0.0734					0.5327	0.0723					0.4931	0.0672					0.4955	0.0479
			0.5477	0.0739					0.5339	0.0728					0.4943	0.0671					0.4967	0.0475
			0.5489	0.0745					0.5352	0.0733					0.495	0.0671					0.4979	0.0472
			0.5501	0.075					0.5364	0.0737					0.4955	0.0671					0.4991	0.0468
			0.5514	0.0756					0.5376	0.0742					0.4967	0.067					0.5003	0.0464
			0.5526	0.0761					0.5388	0.0746					0.4979	0.0669					0.5015	0.0461
			0.5538	0.0766					0.54	0.0751					0.4991	0.0668					0.5099	0.0436
			0.555	0.0771					0.5412	0.0755					0.5003	0.0668					0.5111	0.0433
			0.5551	0.0771					0.5424	0.076					0.5015	0.0667					0.5123	0.0429
			0.5563	0.0776					0.5436	0.0764					0.5027	0.0666					0.5135	0.0425
			0.5575	0.0782					0.5448	0.0769					0.5039	0.0665					0.5147	0.0422
			0.5588	0.0787					0.546	0.0773					0.5051	0.0664					0.5159	0.0418
			0.56	0.0792					0.5472	0.0777					0.5063	0.0663					0.5171	0.0415
			0.5612	0.0797					0.5484	0.0781					0.5075	0.0662					0.5183	0.0411
			0.5624	0.0801					0.5496	0.0785					0.5087	0.0661					0.5195	0.0408
			0.5637	0.0806					0.5508	0.079					0.5099	0.066					0.5207	0.0404
			0.5649	0.0811					0.552	0.0794					0.5111	0.0659					0.5219	0.0401
			0.5661	0.0816					0.5532	0.0797					0.5123	0.0658					0.5231	0.0397
			0.5674	0.082					0.5544	0.0801					0.5135	0.0656					0.5243	0.0394
			0.5686	0.0825					0.555	0.0803					0.5147	0.0655					0.525	0.0392
			0.5698	0.0829					0.5556	0.0805					0.5159	0.0654					0.5255	0.039
			0.5711	0.0834					0.5568	0.0809					0.5171	0.0653					0.5267	0.0387
			0.5723	0.0838					0.558	0.0813					0.5183	0.0651					0.5279	0.0383
			0.5735	0.0842					0.5592	0.0816					0.5195	0.065					0.5291	0.038
			0.5748	0.0846					0.5604	0.082					0.5207	0.0648					0.5303	0.0377
			0.576	0.085					0.5616	0.0823					0.5219	0.0647					0.5315	0.0373
			0.5772	0.0854					0.5628	0.0827					0.5231	0.0646					0.5327	0.037
			0.5785	0.0858					0.564	0.083					0.5243	0.0644					0.5339	0.0366
			0.5797	0.0862					0.5652	0.0834					0.525	0.0643					0.5352	0.0363
			0.5809	0.0866					0.5664	0.0837					0.5255	0.0642					0.5364	0.036
			0.5821	0.0869					0.5676	0.084					0.5267	0.0641					0.5376	0.0356
			0.5834	0.0873					0.5688	0.0843					0.5279	0.0639					0.5388	0.0353
			0.5846	0.0876					0.57	0.0846					0.5291	0.0638					0.54	0.0349
			0.585	0.0878					0.5712	0.0849					0.5303	0.0636					0.5412	0.0346
			0.5858	0.088					0.5724	0.0852					0.5315	0.0634					0.5424	0.0343
			0.5871	0.0883					0.5736	0.0855					0.5327	0.0633					0.5436	0.034
			0.5883	0.0886					0.5748	0.0857					0.5339	0.0631					0.5448	0.0336
			0.5895	0.0889					0.576	0.086					0.5352	0.0629					0.546	0.0333
			0.5908	0.0892					0.5772	0.0863					0.5364	0.0627					0.5472	0.033
			0.592	0.0895					0.5784	0.0865					0.5376	0.0625					0.5484	0.0327
			0.5932	0.0898					0.5796	0.0868					0.5388	0.0624					0.5496	0.0323
			0.5945	0.0901					0.5808	0.087					0.54	0.0622					0.5508	0.032
			0.5957	0.0903					0.582	0.0872					0.5412	0.062					0.552	0.0317
			0.5969	0.0906					0.5832	0.0874					0.5424	0.0618					0.5532	0.0314
			0.5982	0.0908					0.5844	0.0876					0.5436	0.0616					0.5544	0.0311
			0.5994	0.0911					0.585	0.0877					0.5448	0.0614					0.555	0.0309
			0.6006	0.0913					0.5856	0.0878					0.546	0.0612					0.5556	0.0308
			0.6018	0.0915					0.5868	0.088					0.5472	0.061					0.5568	0.0304
			0.6031	0.0917					0.588	0.0882					0.5484	0.0608					0.558	0.0301
			0.6043	0.0919					0.5892	0.0884					0.5496	0.0605					0.5592	0.0298
			0.6055	0.0921					0.5904	0.0886					0.5508	0.0603					0.5604	0.0295
			0.6068	0.0922					0.5916	0.0887					0.552	0.0601					0.5616	0.0292
			0.608	0.0924					0.5928	0.0889					0.5532	0.0599					0.5628	0.0289
			0.6092	0.0925					0.594	0.089					0.5544	0.0597					0.564	0.0286
			0.6105	0.0927					0.5952	0.0891					0.555	0.0595					0.5652	0.0283
			0.6117	0.0928					0.5964	0.0893					0.5556	0.0594					0.5664	0.028
			0.6129	0.0929					0.5976	0.0894					0.5568	0.0592					0.5676	0.0278
			0.6142	0.093					0.5988	0.0895					0.558	0.059					0.5688	0.0275
			0.615	0.0931					0.6	0.0896					0.5592	0.0587					0.57	0.0272
			0.6154	0.0931					0.6012	0.0897					0.5604	0.0585					0.5712	0.0269
			0.6166	0.0932					0.6024	0.0898					0.5616	0.0583					0.5724	0.0266
			0.6179	0.0933					0.6036	0.0898					0.5628	0.058					0.5736	0.0263
			0.6191	0.0933					0.6048	0.0899					0.564	0.0578					0.5748	0.0261
			0.6203	0.0934					0.606	0.0899					0.5652	0.0575					0.576	0.0258
			0.6215	0.0934					0.6072	0.09					0.5664	0.0573					0.5772	0.0255
			0.6228	0.0934					0.6084	0.09					0.5676	0.0571					0.5784	0.0253
			0.624	0.0935					0.6096	0.0901					0.5688	0.0568					0.5796	0.025
			0.6252	0.0935					0.6108	0.0901					0.57	0.0565					0.5808	0.0247
			0.6265	0.0934					0.612	0.0901					0.5712	0.0563					0.582	0.0245
			0.6277	0.0934					0.6132	0.0901					0.5724	0.056					0.5832	0.0242
			0.6289	0.0934					0.6144	0.0901					0.5736	0.0558					0.5844	0.024
			0.6302	0.0934					0.615	0.0901					0.5748	0.0555					0.585	0.0238
			0.6314	0.0933					0.6156	0.09					0.576	0.0553					0.5856	0.0237
			0.6326	0.0932					0.6168	0.09					0.5772	0.055					0.5868	0.0235
			0.6339	0.0932					0.618	0.09					0.5784	0.0547					0.588	0.0232
			0.6351	0.0931					0.6192	0.0899					0.5796	0.0545					0.5892	0.023
			0.6363	0.093					0.6204	0.0899					0.5808	0.0542					0.5904	0.0227
			0.6376	0.0929					0.6216	0.0898					0.582	0.0539					0.5916	0.0225
			0.6388	0.0928					0.6228	0.0897					0.5832	0.0536					0.5928	0.0222
			0.64	0.0926					0.624	0.0897					0.5844	0.0534					0.594	0.022
			0.6412	0.0925					0.6252	0.0896					0.585	0.0532					0.5952	0.0218
			0.6425	0.0923					0.6264	0.0895					0.5856	0.0531					0.5964	0.0216
			0.6437	0.0922					0.6276	0.0894					0.5868	0.0528					0.5976	0.0213
			0.6449	0.092					0.6288	0.0892					0.588	0.0525					0.5988	0.0211
			0.645	0.092					0.63	0.0891					0.5892	0.0523					0.6	0.0209
			0.6462	0.0918					0.6312	0.089					0.5904	0.052					0.6012	0.0207
			0.6474	0.0916					0.6324	0.0888					0.5916	0.0517					0.6024	0.0205
			0.6486	0.0914					0.6336	0.0887					0.5928	0.0514					0.6036	0.0203
			0.6499	0.0912					0.6348	0.0885					0.594	0.0511					0.6048	0.02
			0.6511	0.091					0.6361	0.0884					0.5952	0.0508					0.606	0.0198
			0.6523	0.0907					0.6373	0.0882					0.5964	0.0505					0.6072	0.0196
			0.6536	0.0905					0.6385	0.088					0.5976	0.0503					0.6084	0.0194
			0.6548	0.0902					0.6397	0.0878					0.5988	0.05					0.6096	0.0192
			0.656	0.09					0.6409	0.0876					0.6	0.0497					0.6108	0.0191
			0.6573	0.0897					0.6421	0.0874					0.6012	0.0494					0.612	0.0189
			0.6585	0.0894					0.6433	0.0872					0.6024	0.0491					0.6132	0.0187
			0.6597	0.0891					0.6445	0.0869					0.6036	0.0488					0.6144	0.0185
			0.6609	0.0888					0.645	0.0868					0.6048	0.0485					0.615	0.0184
			0.6622	0.0885					0.6457	0.0867					0.606	0.0482					0.6156	0.0183
			0.6634	0.0882					0.6469	0.0865					0.6072	0.0479					0.6168	0.0181
			0.6646	0.0879					0.6481	0.0862					0.6084	0.0476					0.618	0.018
			0.6659	0.0875					0.6493	0.086					0.6096	0.0473					0.6192	0.0178
			0.6671	0.0872					0.6505	0.0857					0.6108	0.047					0.6204	0.0176
			0.6683	0.0868					0.6517	0.0854					0.612	0.0467					0.6216	0.0174
			0.6696	0.0864					0.6529	0.0851					0.6132	0.0464					0.6228	0.0173
			0.6708	0.0861					0.6541	0.0848					0.6144	0.0461					0.624	0.0171
			0.672	0.0857					0.6553	0.0845					0.615	0.046					0.6252	0.017
			0.6733	0.0853					0.6565	0.0842					0.6156	0.0458					0.6264	0.0168
			0.6745	0.0849					0.6577	0.0839					0.6168	0.0455					0.6276	0.0167
			0.675	0.0847					0.6589	0.0836					0.618	0.0452					0.6288	0.0165
			0.6757	0.0845					0.6601	0.0833					0.6192	0.0449					0.63	0.0164
			0.677	0.084					0.6613	0.0829					0.6204	0.0446					0.6312	0.0162
			0.6782	0.0836					0.6625	0.0826					0.6216	0.0443					0.6324	0.0161
			0.6794	0.0832					0.6637	0.0823					0.6228	0.044					0.6336	0.0159
			0.6806	0.0827					0.6649	0.0819					0.624	0.0437					0.6348	0.0158
			0.6819	0.0823					0.6661	0.0815					0.6252	0.0434					0.6361	0.0157
			0.6831	0.0818					0.6673	0.0812					0.6264	0.0431					0.6373	0.0155
			0.6843	0.0814					0.6685	0.0808					0.6276	0.0428					0.6385	0.0154
			0.6856	0.0809					0.6697	0.0804					0.6288	0.0425					0.6397	0.0153
			0.6868	0.0804					0.6709	0.08					0.6348	0.0409					0.6409	0.0152
			0.688	0.08					0.6721	0.0797					0.6361	0.0406					0.6421	0.0151
			0.6893	0.0795					0.6733	0.0793					0.6373	0.0403					0.6433	0.0149
			0.6905	0.079					0.6745	0.0789					0.6385	0.04					0.6445	0.0148
			0.6917	0.0785					0.675	0.0787					0.6397	0.0397					0.645	0.0148
			0.693	0.078					0.6757	0.0785					0.6409	0.0394					0.6457	0.0147
			0.6942	0.0774					0.6769	0.078					0.6421	0.0391					0.6469	0.0146
			0.6954	0.0769					0.6781	0.0776					0.6433	0.0388					0.6481	0.0145
			0.6967	0.0764					0.6793	0.0772					0.6445	0.0385					0.6493	0.0144
			0.6979	0.0759					0.6805	0.0768					0.645	0.0384					0.6505	0.0143
			0.6991	0.0753					0.6817	0.0763					0.6457	0.0382					0.6517	0.0142
			0.7003	0.0748					0.6829	0.0759					0.6469	0.0379					0.6529	0.0141
			0.7016	0.0743					0.6841	0.0754					0.6481	0.0376					0.6541	0.014
			0.7028	0.0737					0.6853	0.075					0.6493	0.0373					0.6553	0.014
			0.704	0.0732					0.6865	0.0745					0.6505	0.037					0.6565	0.0139
			0.705	0.0727					0.6877	0.0741					0.6517	0.0367					0.6577	0.0138
			0.7053	0.0726					0.6889	0.0736					0.6529	0.0364					0.6589	0.0137
			0.7065	0.072					0.6901	0.0732					0.6541	0.0361					0.6601	0.0136
			0.7077	0.0715					0.6913	0.0727					0.6553	0.0358					0.6613	0.0136
			0.709	0.0709					0.6925	0.0722					0.6565	0.0355					0.6625	0.0135
			0.7102	0.0703					0.6937	0.0717					0.6577	0.0352					0.6637	0.0134
			0.7114	0.0698					0.6949	0.0713					0.6589	0.0349					0.6649	0.0134
			0.7127	0.0692					0.6961	0.0708					0.6601	0.0346					0.6661	0.0133
			0.7139	0.0686					0.6973	0.0703					0.6613	0.0343					0.6673	0.0132
			0.7151	0.068					0.6985	0.0698					0.6625	0.034					0.6685	0.0132
			0.7164	0.0674					0.6997	0.0693					0.6637	0.0337					0.6697	0.0131
			0.7176	0.0669					0.7009	0.0688					0.6649	0.0334					0.6709	0.0131
			0.7188	0.0663					0.7021	0.0683					0.6661	0.0331					0.6721	0.013
			0.72	0.0657					0.7033	0.0678					0.6673	0.0328					0.6733	0.013
			0.7213	0.0651					0.7045	0.0673					0.6685	0.0326					0.6745	0.0129
			0.7225	0.0645					0.705	0.0671					0.6697	0.0323					0.675	0.0129
			0.7237	0.0639					0.7057	0.0668					0.6709	0.032					0.6757	0.0129
			0.725	0.0633					0.7069	0.0663					0.6721	0.0317					0.6769	0.0128
			0.7262	0.0627					0.7081	0.0657					0.6733	0.0314					0.6781	0.0128
			0.7274	0.0621					0.7093	0.0652					0.6745	0.0311					0.6793	0.0128
			0.7287	0.0615					0.7105	0.0647					0.675	0.031					0.6805	0.0127
			0.7299	0.0609					0.7117	0.0642					0.6757	0.0309					0.6817	0.0127
			0.7311	0.0603					0.7129	0.0637					0.6769	0.0306					0.6829	0.0127
			0.7324	0.0597					0.7141	0.0631					0.6781	0.0303					0.6841	0.0126
			0.7336	0.0591					0.7153	0.0626					0.6793	0.03					0.6853	0.0126
			0.7348	0.0585					0.7165	0.0621					0.6805	0.0297					0.6865	0.0126
			0.735	0.0584					0.7177	0.0616					0.6817	0.0295					0.6877	0.0126
			0.7361	0.0578					0.7189	0.061					0.6829	0.0292					0.6889	0.0125
			0.7373	0.0572					0.7201	0.0605					0.6841	0.0289					0.6901	0.0125
			0.7385	0.0566					0.7213	0.06					0.6853	0.0287					0.6913	0.0125
			0.7397	0.056					0.7225	0.0594					0.6865	0.0284					0.6925	0.0125
			0.741	0.0554					0.7237	0.0589					0.6877	0.0281					0.6937	0.0125
			0.7422	0.0548					0.7249	0.0584					0.6889	0.0279					0.6949	0.0125
			0.7434	0.0542					0.7261	0.0578					0.6901	0.0276					0.6961	0.0125
			0.7447	0.0536					0.7273	0.0573					0.6913	0.0273					0.6973	0.0125
			0.7459	0.053					0.7285	0.0568					0.6925	0.0271					0.6985	0.0125
			0.7471	0.0524					0.7297	0.0562					0.6937	0.0268					0.6997	0.0125
			0.7484	0.0518					0.7309	0.0557					0.6949	0.0266					0.7009	0.0125
			0.7496	0.0512					0.7321	0.0551					0.6961	0.0263					0.7021	0.0125
			0.7508	0.0506					0.7333	0.0546					0.6973	0.0261					0.7033	0.0125
			0.7521	0.05					0.7345	0.0541					0.6985	0.0258					0.7045	0.0125
			0.7533	0.0495					0.735	0.0539					0.6997	0.0256					0.705	0.0125
			0.7545	0.0489					0.7358	0.0535					0.7009	0.0253					0.7057	0.0125
			0.7558	0.0483					0.737	0.053					0.7021	0.0251					0.7069	0.0125
			0.757	0.0477					0.7382	0.0525					0.7033	0.0249					0.7081	0.0125
			0.7582	0.0471					0.7394	0.0519					0.7045	0.0246					0.7093	0.0125
			0.7594	0.0465					0.7406	0.0514					0.705	0.0245					0.7105	0.0125
			0.7607	0.046					0.7418	0.0509					0.7057	0.0244					0.7117	0.0125
			0.7619	0.0454					0.743	0.0504					0.7069	0.0242					0.7129	0.0126
			0.7631	0.0448					0.7442	0.0498					0.7081	0.0239					0.7141	0.0126
			0.7644	0.0442					0.7454	0.0493					0.7093	0.0237					0.7153	0.0126
			0.765	0.044					0.7466	0.0488					0.7105	0.0235					0.7165	0.0126
			0.7656	0.0437					0.7478	0.0482					0.7117	0.0232					0.7177	0.0126
			0.7668	0.0431					0.749	0.0477					0.7129	0.023					0.7189	0.0127
			0.7681	0.0426					0.7502	0.0472					0.7141	0.0228					0.7201	0.0127
			0.7693	0.042					0.7514	0.0467					0.7153	0.0226					0.7213	0.0127
			0.7705	0.0414					0.7526	0.0462					0.7165	0.0224					0.7225	0.0127
			0.7718	0.0409					0.7538	0.0456					0.7177	0.0222					0.7237	0.0128
			0.773	0.0404					0.755	0.0451					0.7189	0.022					0.7249	0.0128
			0.7742	0.0398					0.7562	0.0446					0.7201	0.0218					0.7261	0.0128
			0.7755	0.0393					0.7574	0.0441					0.7213	0.0216					0.7273	0.0129
			0.7767	0.0387					0.7586	0.0436					0.7225	0.0214					0.7285	0.0129
			0.7779	0.0382					0.7598	0.0431					0.7237	0.0212					0.7297	0.0129
			0.7791	0.0377					0.761	0.0426					0.7249	0.021					0.7309	0.013
			0.7804	0.0372					0.7622	0.0421					0.7261	0.0208					0.7321	0.013
			0.7816	0.0366					0.7634	0.0416					0.7273	0.0206					0.7333	0.013
			0.7828	0.0361					0.7646	0.0411					0.7285	0.0204					0.7345	0.0131
			0.7841	0.0356					0.765	0.0409					0.7297	0.0202					0.735	0.0131
			0.7853	0.0351					0.7658	0.0406					0.7309	0.02					0.7358	0.0131
			0.7865	0.0346					0.767	0.0401					0.7321	0.0199					0.737	0.0132
			0.7878	0.0341					0.7682	0.0396					0.7333	0.0197					0.7382	0.0132
			0.789	0.0336					0.7694	0.0391					0.7345	0.0195					0.7394	0.0132
			0.7902	0.0331					0.7706	0.0387					0.735	0.0195					0.7406	0.0133
			0.7915	0.0327					0.7718	0.0382					0.7358	0.0194					0.7418	0.0133
			0.7927	0.0322					0.773	0.0377					0.737	0.0192					0.743	0.0134
			0.7939	0.0317					0.7742	0.0372					0.7382	0.019					0.7442	0.0134
			0.795	0.0313					0.7754	0.0368					0.7394	0.0189					0.7454	0.0135
			0.7952	0.0312					0.7766	0.0363					0.7406	0.0187					0.7466	0.0135
			0.7964	0.0308					0.7778	0.0358					0.7418	0.0186					0.7478	0.0136
			0.7976	0.0303					0.779	0.0354					0.743	0.0184					0.749	0.0136
			0.7988	0.0299					0.7802	0.0349					0.7442	0.0183					0.7502	0.0136
			0.8001	0.0294					0.7814	0.0345					0.7454	0.0181					0.7514	0.0137
			0.8013	0.029					0.7826	0.034					0.7466	0.018					0.7526	0.0137
			0.8025	0.0285					0.7838	0.0336					0.7478	0.0179					0.7538	0.0138
			0.8038	0.0281					0.785	0.0331					0.749	0.0177					0.755	0.0138
			0.805	0.0277					0.7862	0.0327					0.7502	0.0176					0.7562	0.0139
			0.8062	0.0272					0.7874	0.0322					0.7514	0.0175					0.7574	0.0139
			0.8075	0.0268					0.7886	0.0318					0.7526	0.0174					0.7586	0.014
			0.8087	0.0264					0.7898	0.0314					0.7538	0.0172					0.7598	0.014
			0.8099	0.026					0.791	0.031					0.755	0.0171					0.765	0.0143
			0.8112	0.0256					0.7922	0.0305					0.7562	0.017					0.773	0.0146
			0.8124	0.0252					0.7934	0.0301					0.7574	0.0169					0.7742	0.0146
			0.8136	0.0248					0.7946	0.0297					0.7586	0.0168					0.7754	0.0147
			0.8148	0.0244					0.795	0.0296					0.7598	0.0167					0.7766	0.0147
			0.8161	0.024					0.7958	0.0293					0.761	0.0166					0.7778	0.0148
			0.8173	0.0236					0.797	0.0289					0.7622	0.0165					0.779	0.0148
			0.8185	0.0233					0.7982	0.0285					0.7634	0.0164					0.7802	0.0149
			0.8198	0.0229					0.7994	0.0281					0.7646	0.0163					0.7814	0.0149
			0.821	0.0225					0.8006	0.0277					0.765	0.0163					0.7826	0.015
			0.8222	0.0222					0.8018	0.0273					0.7658	0.0163					0.7838	0.015
			0.8235	0.0218					0.803	0.0269					0.767	0.0162					0.785	0.0151
			0.8247	0.0214					0.8042	0.0265					0.7682	0.0161					0.7862	0.0151
			0.825	0.0214					0.8054	0.0262					0.7694	0.016					0.7874	0.0152
			0.8259	0.0211					0.8066	0.0258					0.7706	0.016					0.7886	0.0152
			0.8272	0.0208					0.8078	0.0254					0.7718	0.0159					0.7898	0.0153
			0.8284	0.0204					0.809	0.025					0.773	0.0158					0.791	0.0153
			0.8296	0.0201					0.8102	0.0247					0.7742	0.0158					0.7922	0.0153
			0.8309	0.0198					0.8114	0.0243					0.7754	0.0157					0.7934	0.0154
			0.8321	0.0194					0.8126	0.024					0.7766	0.0157					0.7946	0.0154
			0.8333	0.0191					0.8138	0.0236					0.7778	0.0156					0.795	0.0154
			0.8345	0.0188					0.815	0.0233					0.779	0.0156					0.7958	0.0155
			0.8358	0.0185					0.8162	0.0229					0.7802	0.0155					0.797	0.0155
			0.837	0.0182					0.8174	0.0226					0.7814	0.0155					0.7982	0.0156
			0.8382	0.0179					0.8186	0.0223					0.7826	0.0154					0.7994	0.0156
			0.8395	0.0176					0.8198	0.0219					0.7838	0.0154					0.8006	0.0156
			0.8407	0.0173					0.821	0.0216					0.785	0.0154					0.8018	0.0157
			0.8419	0.017					0.8222	0.0213					0.7862	0.0153					0.803	0.0157
			0.8432	0.0168					0.8234	0.021					0.7874	0.0153					0.8042	0.0157
			0.8444	0.0165					0.8246	0.0206					0.7886	0.0153					0.8054	0.0158
			0.8456	0.0162					0.825	0.0206					0.7898	0.0153					0.8066	0.0158
			0.8469	0.016					0.8258	0.0203					0.791	0.0153					0.8078	0.0158
			0.8481	0.0157					0.827	0.02					0.7922	0.0153					0.809	0.0159
			0.8493	0.0154					0.8282	0.0197					0.7934	0.0152					0.8102	0.0159
			0.8506	0.0152					0.8294	0.0194					0.7946	0.0152					0.8114	0.0159
			0.8518	0.0149					0.8306	0.0191					0.795	0.0152					0.8126	0.016
			0.853	0.0147					0.8318	0.0188					0.7958	0.0152					0.8138	0.016
			0.8542	0.0145					0.833	0.0186					0.797	0.0152					0.815	0.016
			0.855	0.0143					0.8342	0.0183					0.7982	0.0152					0.8162	0.0161
			0.8555	0.0142					0.8355	0.018					0.7994	0.0152					0.8174	0.0161
			0.8567	0.014					0.8367	0.0177					0.8006	0.0152					0.8186	0.0161
			0.8579	0.0138					0.8379	0.0174					0.8018	0.0152					0.8198	0.0161
			0.8592	0.0135					0.8391	0.0172					0.803	0.0153					0.821	0.0162
			0.8604	0.0133					0.8403	0.0169					0.8042	0.0153					0.8222	0.0162
			0.8616	0.0131					0.8415	0.0167					0.8054	0.0153					0.8234	0.0162
			0.8629	0.0129					0.8427	0.0164					0.8066	0.0153					0.8246	0.0162
			0.8641	0.0127					0.8439	0.0161					0.8078	0.0153					0.825	0.0162
			0.8653	0.0125					0.8451	0.0159					0.809	0.0153					0.8258	0.0162
			0.8666	0.0123					0.8463	0.0157					0.8102	0.0154					0.827	0.0162
			0.8678	0.0121					0.8475	0.0154					0.8114	0.0154					0.8282	0.0163
			0.869	0.0119					0.8487	0.0152					0.8126	0.0154					0.8294	0.0163
			0.8703	0.0117					0.8499	0.0149					0.8138	0.0154					0.8306	0.0163
			0.8715	0.0115					0.8511	0.0147					0.815	0.0155					0.8318	0.0163
			0.8727	0.0114					0.8523	0.0145					0.8162	0.0155					0.833	0.0163
			0.8739	0.0112					0.8535	0.0143					0.8174	0.0155					0.8342	0.0163
			0.8752	0.011					0.8547	0.014					0.8186	0.0156					0.8355	0.0163
			0.8764	0.0108					0.855	0.014					0.8198	0.0156					0.8367	0.0163
			0.8776	0.0107					0.8559	0.0138					0.821	0.0156					0.8379	0.0163
			0.8789	0.0105					0.8571	0.0136					0.8222	0.0157					0.8391	0.0163
			0.8801	0.0104					0.8583	0.0134					0.8234	0.0157					0.8403	0.0163
			0.8813	0.0102					0.8595	0.0132					0.8246	0.0158					0.8415	0.0164
			0.8826	0.01					0.8607	0.013					0.825	0.0158					0.8427	0.0164
			0.8838	0.0099					0.8619	0.0128					0.8258	0.0158					0.8439	0.0164
			0.885	0.0098					0.8631	0.0126					0.827	0.0158					0.8451	0.0163
			0.885	0.0098					0.8643	0.0124					0.8282	0.0159					0.8463	0.0163
			0.8863	0.0096					0.8655	0.0122					0.8294	0.0159					0.8475	0.0163
			0.8875	0.0095					0.8667	0.012					0.8306	0.016					0.8487	0.0163
			0.8887	0.0093					0.8679	0.0119					0.8318	0.016					0.8499	0.0163
			0.89	0.0092					0.8691	0.0117					0.8342	0.0161					0.8511	0.0163
			0.8912	0.0091					0.8703	0.0115					0.8355	0.0161					0.8523	0.0163
			0.8924	0.0089					0.8715	0.0113					0.8367	0.0162					0.8535	0.0163
			0.8936	0.0088					0.8727	0.0112					0.8379	0.0162					0.8547	0.0163
			0.8949	0.0087					0.8739	0.011					0.8391	0.0162					0.855	0.0163
			0.8961	0.0086					0.8751	0.0108					0.8403	0.0163					0.8559	0.0163
			0.8973	0.0085					0.8763	0.0107					0.8415	0.0163					0.8571	0.0163
			0.8986	0.0083					0.8775	0.0105					0.8427	0.0164					0.8583	0.0162
			0.8998	0.0082					0.8787	0.0103					0.8439	0.0164					0.8595	0.0162
			0.901	0.0081					0.8799	0.0102					0.8451	0.0164					0.8607	0.0162
			0.9023	0.008					0.8811	0.01					0.8463	0.0165					0.8619	0.0162
			0.9035	0.0079					0.8823	0.0099					0.8475	0.0165					0.8631	0.0162
			0.9047	0.0078					0.8835	0.0098					0.8487	0.0165					0.8643	0.0161
			0.906	0.0077					0.8847	0.0096					0.8499	0.0166					0.8655	0.0161
			0.9072	0.0076					0.885	0.0096					0.8511	0.0166					0.8667	0.0161
			0.9084	0.0075					0.8859	0.0095					0.8523	0.0166					0.8679	0.0161
			0.9097	0.0074					0.8871	0.0093					0.8535	0.0167					0.8691	0.016
			0.9109	0.0073					0.8883	0.0092					0.8547	0.0167					0.8703	0.016
			0.9121	0.0073					0.8895	0.0091					0.855	0.0167					0.8715	0.016
			0.9133	0.0072					0.8907	0.0089					0.8559	0.0167					0.8727	0.0159
			0.9146	0.0071					0.8919	0.0088					0.8571	0.0167					0.8739	0.0159
			0.915	0.0071					0.8931	0.0087					0.8583	0.0167					0.8751	0.0159
			0.9158	0.007					0.8943	0.0086					0.8595	0.0168					0.8763	0.0158
			0.917	0.0069					0.8955	0.0085					0.8607	0.0168					0.8775	0.0158
			0.9183	0.0069					0.8967	0.0083					0.8619	0.0168					0.8787	0.0157
			0.9195	0.0068					0.8979	0.0082					0.8631	0.0168					0.8799	0.0157
			0.9207	0.0067					0.8991	0.0081					0.8643	0.0168					0.8811	0.0157
			0.922	0.0066					0.9003	0.008					0.8655	0.0168					0.8823	0.0156
			0.9232	0.0066					0.9015	0.0079					0.8667	0.0168					0.8835	0.0156
			0.9244	0.0065					0.9027	0.0078					0.8679	0.0168					0.8847	0.0155
			0.9257	0.0064					0.9039	0.0077					0.8691	0.0168					0.885	0.0155
			0.9269	0.0064					0.9051	0.0076					0.8703	0.0168					0.8859	0.0155
			0.9281	0.0063					0.9063	0.0075					0.8715	0.0168					0.8871	0.0154
			0.9294	0.0062					0.9075	0.0074					0.8727	0.0168					0.8883	0.0154
			0.9306	0.0062					0.9087	0.0073					0.8739	0.0168					0.8895	0.0153
			0.9318	0.0061					0.9099	0.0072					0.8751	0.0168					0.8907	0.0153
			0.933	0.0061					0.9111	0.0071					0.8763	0.0168					0.8919	0.0152
			0.9343	0.006					0.9123	0.007					0.8775	0.0168					0.8931	0.0152
			0.9355	0.006					0.9135	0.007					0.8787	0.0167					0.8943	0.0151
			0.9367	0.0059					0.9147	0.0069					0.8799	0.0167					0.8955	0.0151
			0.938	0.0059					0.915	0.0068					0.8811	0.0167					0.8967	0.015
			0.9392	0.0058					0.9159	0.0068					0.8823	0.0166					0.8979	0.0149
			0.9404	0.0058					0.9171	0.0067					0.8835	0.0166					0.8991	0.0149
			0.9417	0.0057					0.9183	0.0066					0.8847	0.0166					0.9003	0.0148
			0.9429	0.0057					0.9195	0.0065					0.885	0.0166					0.9015	0.0148
			0.9441	0.0056					0.9207	0.0065					0.8859	0.0165					0.9027	0.0147
			0.945	0.0056					0.9219	0.0064					0.8871	0.0165					0.9039	0.0146
			0.9454	0.0056					0.9231	0.0063					0.8883	0.0164					0.9051	0.0146
			0.9466	0.0055					0.9243	0.0063					0.8895	0.0164					0.9063	0.0145
			0.9478	0.0055					0.9255	0.0062					0.8907	0.0163					0.9075	0.0144
			0.9491	0.0055					0.9267	0.0061					0.8919	0.0163					0.9087	0.0144
			0.9503	0.0054					0.9279	0.0061					0.8931	0.0162					0.9099	0.0143
			0.9515	0.0054					0.9291	0.006					0.8943	0.0162					0.9111	0.0142
			0.9527	0.0054					0.9303	0.0059					0.8955	0.0161					0.9123	0.0141
			0.954	0.0053					0.9315	0.0059					0.8967	0.016					0.9135	0.0141
			0.9552	0.0053					0.9327	0.0058					0.8979	0.016					0.9147	0.014
			0.9564	0.0053					0.9339	0.0058					0.8991	0.0159					0.915	0.014
			0.9577	0.0052					0.9352	0.0057					0.9003	0.0158					0.9159	0.0139
			0.9589	0.0052					0.9364	0.0056					0.9015	0.0157					0.9171	0.0138
			0.9601	0.0052					0.9376	0.0056					0.9027	0.0156					0.9183	0.0138
			0.9614	0.0051					0.9388	0.0055					0.9039	0.0155					0.9195	0.0137
			0.9626	0.0051					0.94	0.0055					0.9051	0.0155					0.9207	0.0136
			0.9638	0.0051					0.9412	0.0054					0.9063	0.0154					0.9219	0.0135
			0.9651	0.0051					0.9424	0.0054					0.9075	0.0153					0.9231	0.0135
			0.9663	0.005					0.9436	0.0053					0.9087	0.0152					0.9243	0.0134
			0.9675	0.005					0.9448	0.0053					0.9099	0.0151					0.9255	0.0133
			0.9688	0.005					0.945	0.0053					0.9111	0.015					0.9267	0.0132
			0.97	0.005					0.946	0.0052					0.9123	0.0148					0.9279	0.0131
			0.9712	0.0049					0.9472	0.0052					0.9135	0.0147					0.9291	0.0131
			0.9724	0.0049					0.9484	0.0052					0.9147	0.0146					0.9303	0.013
			0.9737	0.0049					0.9496	0.0051					0.915	0.0146					0.9315	0.0129
			0.9749	0.0049					0.9508	0.0051					0.9159	0.0145					0.9327	0.0128
			0.975	0.0049					0.952	0.005					0.9171	0.0144					0.9339	0.0127
			0.9761	0.0049					0.9532	0.005					0.9183	0.0143					0.9352	0.0126
			0.9774	0.0048					0.9544	0.005					0.9195	0.0141					0.9364	0.0125
			0.9786	0.0048					0.9556	0.0049					0.9207	0.014					0.9376	0.0125
			0.9798	0.0048					0.9568	0.0049					0.9219	0.0139					0.9388	0.0124
			0.9811	0.0048					0.958	0.0048					0.9231	0.0138					0.94	0.0123
			0.9823	0.0048					0.9592	0.0048					0.9243	0.0136					0.9412	0.0122
			0.9835	0.0047					0.9604	0.0048					0.9255	0.0135					0.9424	0.0121
			0.9848	0.0047					0.9616	0.0047					0.9267	0.0134					0.9436	0.012
			0.986	0.0047					0.9628	0.0047					0.9279	0.0132					0.9448	0.0119
			0.9872	0.0047					0.964	0.0047					0.9291	0.0131					0.945	0.0119
			0.9885	0.0047					0.9652	0.0047					0.9303	0.0129					0.946	0.0118
			0.9897	0.0047					0.9664	0.0046					0.9315	0.0128					0.9472	0.0117
			0.9909	0.0047					0.9676	0.0046					0.9327	0.0127					0.9484	0.0116
			0.9921	0.0046					0.9688	0.0046					0.9339	0.0125					0.9496	0.0116
			0.9934	0.0046					0.97	0.0045					0.9352	0.0124					0.9508	0.0115
			0.9946	0.0046					0.9712	0.0045					0.9364	0.0122					0.952	0.0114
			0.9958	0.0046					0.9724	0.0045					0.9376	0.0121					0.9532	0.0113
			0.9971	0.0046					0.9736	0.0045					0.9388	0.0119					0.9544	0.0112
			0.9983	0.0046					0.9748	0.0044					0.94	0.0118					0.9556	0.0111
			0.9995	0.0046					0.975	0.0044					0.9412	0.0116					0.9568	0.011
			1.0008	0.0046					0.976	0.0044					0.9424	0.0115					0.958	0.0109
			1.002	0.0046					0.9772	0.0044					0.9436	0.0113					0.9592	0.0108
			1.0032	0.0045					0.9784	0.0044					0.9448	0.0111					0.9604	0.0107
			1.0045	0.0045					0.9796	0.0044					0.945	0.0111					0.9616	0.0106
			1.005	0.0045					0.9808	0.0043					0.946	0.011					0.975	0.0096
			1.0057	0.0045					0.982	0.0043					0.9472	0.0108					0.982	0.009
			1.0069	0.0045					0.9832	0.0043					0.9484	0.0107					0.9832	0.0089
			1.0082	0.0045					0.9844	0.0043					0.9496	0.0105					0.9844	0.0088
			1.0094	0.0045					0.9856	0.0043					0.9508	0.0104					0.9856	0.0087
			1.0106	0.0045					0.9868	0.0042					0.952	0.0102					0.9868	0.0086
			1.0118	0.0045					0.988	0.0042					0.9532	0.01					0.988	0.0085
			1.0131	0.0045					0.9892	0.0042					0.9568	0.0096					0.9892	0.0084
			1.0143	0.0045					0.9904	0.0042					0.958	0.0094					0.9904	0.0084
			1.0155	0.0045					0.9916	0.0042					0.9592	0.0092					0.9916	0.0083
			1.0168	0.0045					0.9928	0.0042					0.9604	0.0091					0.9928	0.0082
			1.018	0.0045					0.994	0.0041					0.9616	0.0089					0.994	0.0081
			1.0192	0.0045					0.9952	0.0041					0.9628	0.0088					0.9952	0.008
			1.0205	0.0044					0.9964	0.0041					0.964	0.0086					0.9964	0.0079
			1.0217	0.0044					0.9976	0.0041					0.9652	0.0085					0.9976	0.0078
			1.0229	0.0044					0.9988	0.0041					0.9664	0.0083					0.9988	0.0077
			1.0242	0.0044					1	0.0041					0.9676	0.0082					1	0.0076
			1.0254	0.0044					1.0012	0.0041					0.9688	0.008					1.0012	0.0075
			1.0266	0.0044					1.0024	0.0041					0.97	0.0078					1.0024	0.0074
			1.0279	0.0044					1.0036	0.004					0.9712	0.0077					1.0036	0.0073
			1.0291	0.0044					1.0048	0.004					0.9724	0.0075					1.0048	0.0073
			1.0303	0.0044					1.005	0.004					0.9736	0.0074					1.005	0.0072
			1.0315	0.0044					1.006	0.004					0.9748	0.0072					1.006	0.0072
			1.0328	0.0044					1.0072	0.004					0.975	0.0072					1.0072	0.0071
			1.034	0.0044					1.0084	0.004					0.976	0.0071					1.0084	0.007
			1.035	0.0044					1.0096	0.004					0.9772	0.0069					1.0096	0.0069
			1.0352	0.0044					1.0108	0.004					0.9784	0.0068					1.0108	0.0068
			1.0365	0.0044					1.012	0.004					0.9796	0.0067					1.012	0.0067
			1.0377	0.0044					1.0132	0.004					0.9808	0.0065					1.0132	0.0066
			1.0389	0.0044					1.0144	0.0039					0.982	0.0064					1.0144	0.0066
			1.0402	0.0044					1.0156	0.0039					0.9832	0.0062					1.0156	0.0065
			1.0414	0.0044					1.0168	0.0039					0.9844	0.0061					1.0168	0.0064
			1.0426	0.0044					1.018	0.0039					0.9856	0.006					1.018	0.0063
			1.0439	0.0044					1.0192	0.0039					0.9868	0.0058					1.0192	0.0062
			1.0451	0.0044					1.0204	0.0039					0.988	0.0057					1.0204	0.0061
			1.0463	0.0044					1.0216	0.0039					0.9892	0.0056					1.0216	0.0061
			1.0476	0.0044					1.0228	0.0039					0.9904	0.0054					1.0228	0.006
			1.0488	0.0044					1.024	0.0039					0.9916	0.0053					1.024	0.0059
			1.05	0.0044					1.0252	0.0039					0.9928	0.0052					1.0252	0.0058
			1.0512	0.0044					1.0264	0.0039					0.994	0.005					1.0264	0.0057
			1.0525	0.0044					1.0276	0.0039					0.9952	0.0049					1.0276	0.0057
			1.0537	0.0044					1.0288	0.0039					0.9964	0.0048					1.0288	0.0056
			1.0549	0.0043					1.03	0.0039					0.9976	0.0047					1.03	0.0055
			1.0562	0.0043					1.0312	0.0039					0.9988	0.0046					1.0312	0.0054
			1.0574	0.0043					1.0324	0.0038					1	0.0044					1.0324	0.0053
			1.0586	0.0043					1.0336	0.0038					1.0012	0.0043					1.0336	0.0053
			1.0599	0.0043					1.0348	0.0038					1.0024	0.0042					1.0348	0.0052
			1.0611	0.0043					1.035	0.0038					1.0036	0.0041					1.035	0.0052
			1.0623	0.0043					1.0361	0.0038					1.0048	0.004					1.0361	0.0051
			1.0636	0.0043					1.0373	0.0038					1.005	0.004					1.0373	0.005
			1.0648	0.0043					1.0385	0.0038					1.006	0.0039					1.0385	0.005
			1.065	0.0043					1.0397	0.0038					1.0072	0.0038					1.0397	0.0049
			1.066	0.0043					1.0409	0.0038					1.0084	0.0037					1.0409	0.0048
			1.0673	0.0043					1.0421	0.0038					1.0096	0.0036					1.0421	0.0047
			1.0685	0.0043					1.0433	0.0038					1.0108	0.0035					1.0433	0.0047
			1.0697	0.0043					1.0445	0.0038					1.012	0.0034					1.0445	0.0046
			1.0709	0.0043					1.0457	0.0038					1.0132	0.0033					1.0457	0.0045
			1.0722	0.0043					1.0469	0.0038					1.0144	0.0032					1.0469	0.0045
			1.0734	0.0043					1.0481	0.0038					1.0156	0.0031					1.0481	0.0044
			1.0746	0.0043					1.0493	0.0038					1.0168	0.003					1.0493	0.0043
			1.0759	0.0043					1.0505	0.0038					1.018	0.0029					1.0505	0.0043
			1.0771	0.0043					1.0517	0.0038					1.0192	0.0028					1.0517	0.0042
			1.0783	0.0043					1.0529	0.0038					1.0204	0.0027					1.0529	0.0041
			1.0796	0.0043					1.0541	0.0038					1.0216	0.0027					1.0541	0.0041
			1.0808	0.0043					1.0553	0.0038					1.0228	0.0026					1.0553	0.004
			1.082	0.0043					1.0565	0.0038					1.024	0.0025					1.0565	0.0039
			1.0833	0.0043					1.0577	0.0038					1.0252	0.0024					1.0577	0.0039
			1.0845	0.0043					1.0589	0.0038					1.0264	0.0023					1.0589	0.0038
			1.0857	0.0043					1.0601	0.0038					1.0276	0.0023					1.0601	0.0037
			1.087	0.0043					1.0613	0.0038					1.0288	0.0022					1.0613	0.0037
			1.0882	0.0043					1.0625	0.0038					1.03	0.0021					1.0625	0.0036
			1.0894	0.0043					1.0637	0.0038					1.0312	0.0021					1.0637	0.0036
			1.0906	0.0043					1.0649	0.0038					1.0324	0.002					1.0649	0.0035
			1.0919	0.0043					1.065	0.0038					1.0336	0.0019					1.065	0.0035
			1.0931	0.0043					1.0661	0.0038					1.0348	0.0019					1.0661	0.0034
			1.0943	0.0043					1.0673	0.0037					1.035	0.0019					1.0673	0.0034
			1.095	0.0043					1.0685	0.0037					1.0361	0.0018					1.0685	0.0033
			1.0956	0.0043					1.0697	0.0037					1.0373	0.0017					1.0697	0.0033
			1.0968	0.0043					1.0709	0.0037					1.0385	0.0017					1.0709	0.0032
			1.098	0.0043					1.0721	0.0037					1.0397	0.0016					1.0721	0.0032
			1.0993	0.0043					1.0733	0.0037					1.0409	0.0016					1.0733	0.0031
			1.1005	0.0043					1.0745	0.0037					1.0421	0.0015					1.0745	0.003
			1.1017	0.0043					1.0757	0.0037					1.0433	0.0015					1.0757	0.003
			1.103	0.0043					1.0769	0.0037					1.0445	0.0014					1.0769	0.0029
			1.1042	0.0043					1.0781	0.0037					1.0457	0.0014					1.0781	0.0029
			1.1054	0.0043					1.0793	0.0037					1.0469	0.0013					1.0793	0.0028
			1.1067	0.0043					1.0805	0.0037					1.0481	0.0013					1.0805	0.0028
			1.1079	0.0043					1.0817	0.0037					1.0493	0.0012					1.0817	0.0027
			1.1091	0.0043					1.0829	0.0037					1.0505	0.0012					1.0829	0.0027
			1.1103	0.0043					1.0841	0.0037					1.0517	0.0011					1.0841	0.0026
			1.1116	0.0043					1.0853	0.0037					1.0529	0.0011					1.0853	0.0026
			1.1128	0.0043					1.0865	0.0037					1.0541	0.0011					1.0865	0.0025
			1.114	0.0043					1.0877	0.0037					1.0553	0.001					1.0877	0.0025
			1.1153	0.0043					1.0889	0.0037					1.0565	0.00097795					1.0889	0.0024
			1.1165	0.0043					1.0901	0.0037					1.0577	0.0009412					1.0901	0.0024
			1.1177	0.0043					1.0913	0.0037					1.0589	0.00090561					1.0913	0.0024
			1.119	0.0043					1.0925	0.0037					1.0601	0.00087115					1.0925	0.0023
			1.1202	0.0043					1.0937	0.0037					1.0613	0.00083781					1.0937	0.0023
			1.1214	0.0043					1.0949	0.0037					1.0625	0.00080554					1.0949	0.0022
			1.1227	0.0043					1.095	0.0037					1.0637	0.00077433					1.095	0.0022
			1.1239	0.0043					1.0961	0.0037					1.0649	0.00074414					1.0961	0.0022
			1.125	0.0043					1.0973	0.0037					1.065	0.00074118					1.0973	0.0021
			1.1251	0.0043					1.0985	0.0037					1.0661	0.00071497					1.0985	0.0021
			1.1264	0.0043					1.0997	0.0037					1.0673	0.00068677					1.0997	0.0021
			1.1276	0.0043					1.1009	0.0037					1.0685	0.00065953					1.1009	0.002
			1.1288	0.0043					1.1021	0.0037					1.0697	0.00063322					1.1021	0.002
			1.13	0.0043					1.1033	0.0037					1.0709	0.00060782					1.1033	0.0019
			1.1313	0.0043					1.1045	0.0037					1.0721	0.0005833					1.1045	0.0019
			1.1325	0.0043					1.1057	0.0037					1.0733	0.00055964					1.1057	0.0019
			1.1337	0.0043					1.1069	0.0037					1.0745	0.00053681					1.1069	0.0018
			1.135	0.0043					1.1081	0.0037					1.0757	0.0005148					1.1081	0.0018
			1.1362	0.0043					1.1093	0.0037					1.0769	0.00049358					1.1093	0.0018
			1.1374	0.0043					1.1105	0.0037					1.0781	0.00047312					1.1105	0.0017
			1.1387	0.0043					1.1117	0.0037					1.0793	0.00045341					1.1117	0.0017
			1.1399	0.0043					1.1129	0.0037					1.0805	0.00043443					1.1129	0.0016
			1.1411	0.0043					1.1141	0.0037					1.0817	0.00041614					1.1141	0.0016
			1.1424	0.0043					1.1153	0.0037					1.0829	0.00039854					1.1153	0.0016
			1.1436	0.0043					1.1165	0.0037					1.0841	0.0003816					1.1165	0.0015
			1.1448	0.0043					1.1177	0.0037					1.0853	0.0003653					1.1177	0.0015
			1.1461	0.0043					1.1189	0.0037					1.0865	0.00034962					1.1189	0.0015
			1.1473	0.0043					1.1201	0.0037					1.0877	0.00033454					1.1201	0.0015
			1.1485	0.0043					1.1213	0.0037					1.0889	0.00032004					1.1213	0.0014
			1.1497	0.0043					1.1225	0.0037					1.0901	0.00030611					1.1225	0.0014
			1.151	0.0043					1.1237	0.0037					1.0913	0.00029272					1.1237	0.0014
			1.1522	0.0043					1.1249	0.0037					1.0925	0.00027987					1.1249	0.0013
			1.1534	0.0043					1.125	0.0037					1.0937	0.00026752					1.125	0.0013
			1.1547	0.0043					1.1261	0.0037					1.0949	0.00025566					1.1261	0.0013
			1.155	0.0043					1.1273	0.0037					1.095	0.00025479					1.1273	0.0013
			1.1559	0.0043					1.1285	0.0037					1.0961	0.00024428					1.1285	0.0012
			1.1571	0.0043					1.1297	0.0037					1.0973	0.00023336					1.1297	0.0012
			1.1584	0.0043					1.1309	0.0037					1.0985	0.00022289					1.1309	0.0012
			1.1596	0.0043					1.1321	0.0037					1.0997	0.00021284					1.1321	0.0012
			1.1608	0.0043					1.1333	0.0037					1.1009	0.00020321					1.1333	0.0011
			1.1621	0.0043					1.1345	0.0037					1.1021	0.00019398					1.1345	0.0011
			1.1633	0.0043					1.1358	0.0037					1.1033	0.00018514					1.1358	0.0011
			1.1645	0.0043					1.137	0.0037					1.1045	0.00017666					1.137	0.0011
			1.1658	0.0043					1.1382	0.0037					1.1057	0.00016854					1.1382	0.001
			1.167	0.0043					1.1394	0.0037					1.1069	0.00016077					1.1394	0.001
			1.1682	0.0043					1.1406	0.0037					1.1081	0.00015333					1.1406	0.00099818
			1.1694	0.0043					1.1418	0.0037					1.1093	0.00014621					1.1418	0.00097556
			1.1707	0.0043					1.143	0.0037					1.1105	0.0001394					1.143	0.00095337
			1.1719	0.0043					1.1442	0.0037					1.1117	0.00013288					1.1442	0.0009316
			1.1731	0.0043					1.1454	0.0037					1.1129	0.00012664					1.1454	0.00091023
			1.1744	0.0043					1.1466	0.0037					1.1141	0.00012068					1.1466	0.00088928
			1.1756	0.0043					1.1478	0.0037					1.1153	0.00011499					1.1478	0.00086872
			1.1768	0.0043					1.149	0.0037					1.1165	0.00010954					1.149	0.00084856
			1.1781	0.0043					1.1502	0.0037					1.1177	0.00010434					1.1502	0.00082879
			1.1793	0.0043					1.1514	0.0037					1.1189	9.9372e-05					1.1514	0.0008094
			1.1805	0.0043					1.1526	0.0037					1.1201	9.4626e-05					1.1526	0.0007904
			1.1818	0.0043					1.1538	0.0037					1.1213	9.0095e-05					1.1538	0.00077176
			1.183	0.0043					1.155	0.0037					1.1225	8.577e-05					1.155	0.0007535
			1.1842	0.0043					1.155	0.0037					1.1237	8.1642e-05					1.155	0.00075305
			1.185	0.0043					1.1562	0.0037					1.1249	7.7704e-05					1.1562	0.0007356
			1.1855	0.0043					1.1574	0.0037					1.125	7.7511e-05					1.1574	0.00071805
			1.1867	0.0043					1.1586	0.0037					1.1261	7.3946e-05					1.1586	0.00070086
			1.1879	0.0043					1.1598	0.0037					1.1273	7.0363e-05					1.1598	0.00068402
			1.1891	0.0043					1.161	0.0037					1.1285	6.6945e-05					1.161	0.00066752
			1.1904	0.0043					1.1622	0.0037					1.1297	6.3688e-05					1.1622	0.00065135
			1.1916	0.0043					1.1634	0.0037					1.1309	6.0582e-05					1.1634	0.00063552
			1.1928	0.0043					1.1646	0.0037					1.1321	5.7623e-05					1.1646	0.00062001
			1.1941	0.0043					1.1658	0.0037					1.1333	5.4804e-05					1.1658	0.00060483
			1.1953	0.0043					1.167	0.0037					1.1345	5.2118e-05					1.167	0.00058996
			1.1965	0.0043					1.1682	0.0037					1.1358	4.956e-05					1.1682	0.0005754
			1.1978	0.0043					1.1694	0.0037					1.137	4.7124e-05					1.1694	0.00056115
			1.199	0.0043					1.1706	0.0037					1.1382	4.4804e-05					1.1706	0.0005472
			1.2002	0.0043					1.1718	0.0037					1.1394	4.2596e-05					1.1718	0.00053355
			1.2015	0.0043					1.173	0.0037					1.1406	4.0495e-05					1.173	0.00052019
			1.2027	0.0043					1.1742	0.0037					1.1418	3.8495e-05					1.1742	0.00050711
			1.2039	0.0043					1.1754	0.0037					1.143	3.6593e-05					1.1754	0.00049432
			1.2052	0.0043					1.1766	0.0037					1.1442	3.4783e-05					1.1766	0.0004818
			1.2064	0.0043					1.1778	0.0037					1.1454	3.3062e-05					1.1778	0.00046956
			1.2076	0.0043					1.179	0.0037					1.1466	3.1424e-05					1.179	0.00045759
			1.2088	0.0043					1.1802	0.0037					1.1478	2.9868e-05					1.1802	0.00044588
			1.2101	0.0043					1.1814	0.0037					1.149	2.8388e-05					1.1814	0.00043443
			1.2113	0.0043					1.1826	0.0037					1.1502	2.6981e-05					1.1826	0.00042323
			1.2125	0.0043					1.1838	0.0037					1.155	2.199e-05					1.1838	0.00041228
			1.215	0.0043					1.185	0.0037					1.185	6.3331e-06					1.185	0.00040158

## Sheet: Extended Data Fig9g
Ligand	FRET peak center	SE
Naloxone	0.625	0.0023
TRV130	0.6125	0.0028
DAMGO	0.4738	0.0021
DAMGO + Gi	0.3692	0.0034

## Sheet: Extended Data Fig9h
	Naloxone	TRV130	DAMGO
0.25	0.52	0.5	0.3
0.75	0.69	0.69	0.6
upper range within 1 IQR	0.87	0.88	0.87
lower range within 1 IQR	0.35	0.31	0.13
Median	0.62	0.6	0.4
Mean	0.6	0.59	0.5
