# Supplementary material for: Ligand efficacy modulates conformational dynamics of the µ-opioid receptor
Source: Nature. 2024 Apr 10;629(8011):474–80. doi: 10.1038/s41586-024-07295-2 (PMC11078757; doi:10.1038/s41586-024-07295-2)
Supplement: Supplementary file 16 — Source Data Extended Data Fig. 11 [file 41586_2024_7295_MOESM16_ESM.xlsx]

## Sheet: Extended Data Fig11
TRV130
0.15 µM GDP										0.5 µM GDP										1 µM GDP										2 µM GDP										10 µM GDP
Measure					Fit					Measure					Fit					Measure					Fit					Measure					Fit					Measure					Fit
	High FRET		Low FRET		High FRET		Low FRET				High FRET		Low FRET		High FRET		Low FRET				High FRET		Low FRET		High FRET		Low FRET				High FRET		Low FRET		High FRET		Low FRET				High FRET		Low FRET		High FRET		Low FRET
FRET	Count	sem	Count	sem	FRET	Count	FRET	Count		FRET	Count	sem	Count	sem	FRET	Count	FRET	Count		FRET	Count	sem	Count	sem	FRET	Count	FRET	Count		FRET	Count	sem	Count	sem	FRET	Count	FRET	Count		FRET	Count	sem	Count	sem	FRET	Count	FRET	Count
0	0	0	0.00012207	2.3784e-05	0	1.4088e-24	0	4.8384e-07		0	0	0	6.0086e-05	1.2226e-05	0	4.8463e-22	0	7.5616e-07		0	0	0	0.0001066	2.4012e-05	0	3.613e-25	0	5.3776e-07		0	0	0	0.00020113	3.2663e-05	0	8.4716e-21	0	5.6687e-08		0	0	0	0.00013065	6.0134e-05	0	2.1571e-23	0	4.1031e-08
0.03	0	0	0.00031708	0.0001205	0.03	5.6545e-23	0.0048	5.8153e-07		0.03	0	0	0.00036052	7.3354e-05	0.03	1.2667e-20	0.0144	1.2613e-06		0.03	0	0	0.00041965	0.00015843	0.03	1.6174e-23	0.012	8.2761e-07		0.03	0	0	0.00044752	5.787e-05	0.03	1.8231e-19	0.03	1.9827e-07		0.03	0	0	0.00052604	0.00017348	0.03	7.4088e-22	0.024	1.1652e-07
0.06	0	0	0.00082915	0.00033771	0.048	4.8859e-22	0.006	6.0875e-07		0.06	0	0	0.00072156	0.00029081	0.048	8.522e-20	0.0156	1.3155e-06		0.06	0	0	0.0013	0.00014026	0.048	1.4895e-22	0.0132	8.6365e-07		0.06	0	0	0.0011	0.0002842	0.048	1.0949e-18	0.0312	2.0844e-07		0.06	0	0	0.00098503	0.00035042	0.048	5.8419e-21	0.0252	1.2262e-07
0.09	0	0	0.001	0.0002632	0.0492	5.6302e-22	0.0072	6.3718e-07		0.09	0	0	0.0013	0.00049708	0.0492	9.6601e-20	0.0168	1.3719e-06		0.09	0	0	0.0014	0.00046005	0.0492	1.7236e-22	0.0144	9.0117e-07		0.09	0	0	0.0014	0.00042977	0.0492	1.2319e-18	0.0324	2.1885e-07		0.09	0	0	0.00099541	0.00014927	0.0492	6.6915e-21	0.0264	1.2903e-07
0.12	0	0	0.00078159	9.3559e-05	0.0505	6.4865e-22	0.0084	6.6688e-07		0.12	0	0	0.00066095	0.00013448	0.0505	1.0948e-19	0.018	1.4305e-06		0.12	0	0	0.00073944	8.6396e-05	0.0505	1.9941e-22	0.0156	9.4025e-07		0.12	0	0	0.00084662	8.8538e-05	0.0505	1.3857e-18	0.0336	2.2975e-07		0.12	0	0	0.00053988	9.4728e-05	0.0505	7.6629e-21	0.0276	1.3576e-07
0.15	0	0	0.0013	0.0002743	0.0517	7.4715e-22	0.0096	6.9789e-07		0.15	0	0	0.00087788	0.00035142	0.0517	1.2406e-19	0.0192	1.4916e-06		0.15	0	0	0.00047631	1.9186e-05	0.0517	2.3065e-22	0.0168	9.8093e-07		0.15	0	0	0.00069391	0.0001484	0.0517	1.5586e-18	0.0348	2.4116e-07		0.15	0	0	0.0008931	0.00018798	0.0517	8.7736e-21	0.0288	1.4283e-07
0.18	0	0	0.00096233	0.00056917	0.0529	8.6041e-22	0.0108	7.3027e-07		0.18	0	0	0.00082898	0.00011107	0.0529	1.4054e-19	0.0204	1.5551e-06		0.18	0	0	0.00083066	0.00024292	0.0529	2.6672e-22	0.018	1.0233e-06		0.18	0	0	0.0011	0.00016017	0.0529	1.7526e-18	0.036	2.5312e-07		0.18	0	0	0.00077629	0.00014036	0.0529	1.0043e-20	0.03	1.5006e-07
0.21	0	0	0.0016	0.00039947	0.0541	9.9064e-22	0.012	7.6409e-07		0.21	0	0	0.00079387	0.00036312	0.0541	1.5919e-19	0.0216	1.6212e-06		0.21	0	0	0.00092861	0.00014497	0.0541	3.0837e-22	0.0192	1.0674e-06		0.21	0	0	0.00098242	0.00028105	0.0541	1.9705e-18	0.0372	2.6565e-07		0.21	0	0	0.00077629	0.00014036	0.0541	1.1494e-20	0.03	1.5025e-07
0.24	0	0	0.0018	0.00011261	0.0553	1.1403e-21	0.0132	7.9939e-07		0.24	0	0	0.0012	0.00019665	0.0553	1.8028e-19	0.0228	1.69e-06		0.24	0	0	0.0018	0.0009708	0.0553	3.5645e-22	0.0204	1.1132e-06		0.24	0	0	0.00093716	0.00015786	0.0553	2.2151e-18	0.0384	2.7877e-07		0.24	0	0	0.00077975	0.00020741	0.0553	1.3152e-20	0.0312	1.5804e-07
0.27	0	0	0.0021	0.00035518	0.0565	1.3123e-21	0.0144	8.3625e-07		0.27	0	0	0.0023	0.00035663	0.0565	2.0412e-19	0.024	1.7615e-06		0.27	0	0	0.0024	0.00075278	0.0565	4.1192e-22	0.0216	1.161e-06		0.27	0	0	0.0019	0.00043891	0.0565	2.4896e-18	0.0396	2.925e-07		0.27	0	0	0.0021	0.00061187	0.0565	1.5045e-20	0.0324	1.6621e-07
0.3	0	0	0.0034	4.2708e-05	0.0577	1.51e-21	0.0156	8.7472e-07		0.3	0	0	0.0035	0.00044481	0.0577	2.3108e-19	0.0252	1.8359e-06		0.3	0	0	0.0031	0.00083918	0.0577	4.7593e-22	0.0228	1.2107e-06		0.3	0	0	0.0023	0.00027507	0.0577	2.7975e-18	0.0408	3.0688e-07		0.3	0	0	0.0032	0.00099902	0.0577	1.7208e-20	0.0336	1.7479e-07
0.33	0	0	0.0062	0.00071201	0.0589	1.737e-21	0.0168	9.1487e-07		0.33	0	0	0.0057	0.00054886	0.0589	2.6154e-19	0.0264	1.9133e-06		0.33	0	0	0.0051	0.0018	0.0589	5.4976e-22	0.024	1.2624e-06		0.33	0	0	0.0048	0.00046811	0.0589	3.1431e-18	0.042	3.2194e-07		0.33	0	0	0.0048	0.00094794	0.0589	1.9678e-20	0.0348	1.8379e-07
0.36	0	0	0.0075	0.0018	0.06	1.9838e-21	0.018	9.5678e-07		0.36	0	0	0.0064	0.00052754	0.06	2.9414e-19	0.0276	1.9937e-06		0.36	8.2583e-05	8.2583e-05	0.0066	0.00088416	0.06	6.3035e-22	0.0252	1.3162e-06		0.36	0	0	0.0058	0.00018474	0.06	3.5102e-18	0.0432	3.377e-07		0.36	6.3593e-05	6.3593e-05	0.0061	0.0024	0.06	2.2347e-20	0.036	1.9323e-07
0.39	0	0	0.0107	0.0013	0.0601	1.9978e-21	0.0192	1.0005e-06		0.39	0	0	0.01	0.0024	0.0601	2.9596e-19	0.0288	2.0774e-06		0.39	0	0	0.0079	0.00085049	0.0601	6.349e-22	0.0264	1.3721e-06		0.39	0	0	0.0073	0.0011	0.0601	3.5306e-18	0.0444	3.5419e-07		0.39	0	0	0.0083	0.0024	0.0601	2.2497e-20	0.0372	2.0314e-07
0.42	0	0	0.0167	0.002	0.0613	2.2971e-21	0.0204	1.0461e-06		0.42	0	0	0.0145	0.0026	0.0613	3.3485e-19	0.03	2.1621e-06		0.42	0	0	0.0095	5.5286e-05	0.0613	7.3306e-22	0.0276	1.4304e-06		0.42	0	0	0.0087	0.002	0.0613	3.9653e-18	0.0456	3.7145e-07		0.42	0	0	0.0084	0.002	0.0613	2.5715e-20	0.0384	2.1353e-07
0.45	0.00017122	2.5361e-05	0.0201	0.00071082	0.0625	2.6408e-21	0.0216	1.0937e-06		0.45	0	0	0.0196	0.0024	0.0625	3.7878e-19	0.03	2.1643e-06		0.45	0	0	0.0133	0.00011965	0.0625	8.4621e-22	0.0288	1.4909e-06		0.45	3.8965e-05	3.8965e-05	0.0113	0.0036	0.0625	4.4527e-18	0.0468	3.8951e-07		0.45	3.5256e-05	3.5256e-05	0.0106	0.0037	0.0625	2.9387e-20	0.0396	2.2443e-07
0.48	3.6464e-05	3.6464e-05	0.0242	0.00094894	0.0637	3.0353e-21	0.0228	1.1434e-06		0.48	0.00012017	2.4451e-05	0.0193	0.0028	0.0637	4.2839e-19	0.0312	2.2547e-06		0.48	0.00018918	5.8571e-05	0.0137	0.001	0.0637	9.7662e-22	0.03	1.5523e-06		0.48	8.1081e-05	3.1508e-06	0.0127	0.0039	0.0637	4.9991e-18	0.048	4.0841e-07		0.48	0.00010577	0.00010577	0.0127	0.0022	0.0637	3.3576e-20	0.0408	2.3586e-07
0.51	0.00010939	0.00010939	0.0255	0.0026	0.0649	3.4879e-21	0.024	1.1952e-06		0.51	0.00012017	2.4451e-05	0.0242	0.0041	0.0649	4.844e-19	0.0324	2.3487e-06		0.51	0.00019782	0.00013251	0.0158	0.00052405	0.0649	1.1269e-21	0.03	1.5539e-06		0.51	0.00032747	9.3684e-05	0.015	0.0028	0.0649	5.6115e-18	0.0492	4.2819e-07		0.51	0.00010231	3.8715e-05	0.0152	0.0015	0.0649	3.8354e-20	0.042	2.4785e-07
0.54	0.00041537	2.2207e-05	0.03	0.0039	0.0661	4.0071e-21	0.0252	1.2492e-06		0.54	0.00027598	5.9044e-05	0.0234	0.00092507	0.0661	5.4763e-19	0.0336	2.4464e-06		0.54	0.0007308	1.2452e-05	0.02	0.0024	0.0661	1.2999e-21	0.0312	1.6194e-06		0.54	0.00048964	9.9986e-05	0.0181	0.0011	0.0661	6.2978e-18	0.0505	4.4887e-07		0.54	0.00060693	9.8188e-05	0.0187	0.00020304	0.0661	4.3804e-20	0.0432	2.6042e-07
0.57	0.00080537	0.00021563	0.0317	0.0046	0.0673	4.6026e-21	0.0264	1.3056e-06		0.57	0.00067265	5.0465e-05	0.0275	0.00086786	0.0673	6.1901e-19	0.0348	2.5479e-06		0.57	0.0014	0.00053387	0.0221	0.00041389	0.0673	1.4993e-21	0.0324	1.6875e-06		0.57	0.0007876	0.00047588	0.0215	0.0002674	0.0673	7.0669e-18	0.0517	4.7051e-07		0.57	0.0013	0.0003692	0.0218	0.00058033	0.0673	5.0017e-20	0.0444	2.736e-07
0.6	0.0019	0.00039322	0.0343	0.0043	0.0685	5.2855e-21	0.0276	1.3643e-06		0.6	0.0013	0.00028352	0.0301	0.0019	0.0685	6.9955e-19	0.036	2.6534e-06		0.6	0.0022	0.00065292	0.0232	0.0019	0.0685	1.7287e-21	0.0336	1.7583e-06		0.6	0.0019	0.00088328	0.0241	0.0028	0.0685	7.9284e-18	0.0529	4.9314e-07		0.6	0.002	0.00057315	0.0257	0.0023	0.0685	5.71e-20	0.0456	2.8741e-07
0.63	0.0034	0.002	0.0343	0.0023	0.0697	6.0685e-21	0.0288	1.4256e-06		0.63	0.0034	2.4205e-05	0.0306	0.00042983	0.0697	7.9042e-19	0.0372	2.763e-06		0.63	0.0056	0.0024	0.0234	0.0023	0.0697	1.9929e-21	0.0348	1.8319e-06		0.63	0.0054	0.0023	0.0255	0.0014	0.0697	8.8934e-18	0.0541	5.168e-07		0.63	0.0047	0.001	0.0261	0.0015	0.0697	6.5172e-20	0.0468	3.0189e-07
0.66	0.0071	0.0023	0.0313	0.0024	0.0709	6.9658e-21	0.03	1.4878e-06		0.66	0.0071	0.00039456	0.0318	0.0008819	0.0709	8.9292e-19	0.0384	2.8769e-06		0.66	0.0095	0.0046	0.0203	0.0036	0.0709	2.297e-21	0.036	1.9085e-06		0.66	0.0108	0.0045	0.0257	0.0017	0.0709	9.974e-18	0.0553	5.4155e-07		0.66	0.0113	0.0038	0.0245	0.0016	0.0709	7.437e-20	0.048	3.1706e-07
0.69	0.0195	0.0061	0.0251	0.0056	0.0721	7.9942e-21	0.03	1.4895e-06		0.69	0.0173	0.00030285	0.0263	0.0015	0.0721	1.0085e-18	0.0396	2.9953e-06		0.69	0.0224	0.0083	0.0182	0.0072	0.0721	2.6468e-21	0.0372	1.988e-06		0.69	0.0211	0.0065	0.0219	0.0068	0.0721	1.1184e-17	0.0565	5.6742e-07		0.69	0.025	0.0086	0.0188	0.0027	0.0721	8.4848e-20	0.0492	3.3296e-07
0.72	0.0318	0.0043	0.0174	0.004	0.0733	9.1724e-21	0.0312	1.5561e-06		0.72	0.0327	0.001	0.0185	0.0016	0.0733	1.1389e-18	0.0408	3.1182e-06		0.72	0.0378	0.0067	0.0128	0.0042	0.0733	3.0493e-21	0.0384	2.0707e-06		0.72	0.0374	0.0043	0.015	0.0029	0.0733	1.2538e-17	0.0577	5.9447e-07		0.72	0.0406	0.004	0.0129	0.00077222	0.0733	9.6783e-20	0.0505	3.4962e-07
0.75	0.0514	0.0065	0.0102	0.0026	0.0745	1.0522e-20	0.0324	1.6255e-06		0.75	0.0501	0.00040938	0.0119	0.0025	0.0745	1.2858e-18	0.042	3.2459e-06		0.75	0.0588	0.0099	0.0083	0.0032	0.0745	3.5121e-21	0.0396	2.1567e-06		0.75	0.0562	0.0093	0.0095	0.0024	0.0745	1.4054e-17	0.0589	6.2274e-07		0.75	0.0632	0.0029	0.0087	0.00065491	0.0745	1.1037e-19	0.0517	3.6707e-07
0.78	0.0662	0.00091506	0.0076	0.0015	0.0757	1.2068e-20	0.0336	1.6978e-06		0.78	0.0676	0.0036	0.0074	0.001	0.0757	1.4515e-18	0.0432	3.3785e-06		0.78	0.0801	0.0124	0.0051	0.0023	0.0757	4.0444e-21	0.0408	2.246e-06		0.78	0.0757	0.0084	0.0059	0.0026	0.0757	1.5751e-17	0.06	6.5078e-07		0.78	0.0844	0.0017	0.0053	0.00026312	0.0757	1.2584e-19	0.0529	3.8536e-07
0.81	0.0832	0.00061591	0.0038	0.00090038	0.0769	1.3837e-20	0.0348	1.7732e-06		0.81	0.0853	0.0062	0.004	0.00065807	0.0769	1.6382e-18	0.0444	3.5162e-06		0.81	0.1009	0.0124	0.0037	0.0015	0.0769	4.6562e-21	0.042	2.3387e-06		0.81	0.0934	0.0065	0.0041	0.0017	0.0769	1.7649e-17	0.0601	6.5229e-07		0.81	0.1068	0.0065	0.0035	0.00058948	0.0769	1.4346e-19	0.0541	4.0451e-07
0.84	0.0985	0.0011	0.0021	0.00047555	0.0781	1.5863e-20	0.036	1.8518e-06		0.84	0.0913	0.0037	0.0029	0.0007101	0.0781	1.8485e-18	0.0456	3.6592e-06		0.84	0.1119	0.0068	0.0023	0.0017	0.0781	5.3594e-21	0.0432	2.4351e-06		0.84	0.0977	0.004	0.0019	0.00093632	0.0781	1.9772e-17	0.0613	6.8318e-07		0.84	0.1069	0.0092	0.0021	0.00062687	0.0781	1.635e-19	0.0553	4.2457e-07
0.87	0.0832	0.0005208	0.0011	0.00058021	0.0793	1.8181e-20	0.0372	1.9337e-06		0.87	0.0864	0.0011	0.0016	0.00027025	0.0793	2.0855e-18	0.0468	3.8078e-06		0.87	0.1036	0.0062	0.0012	0.00091235	0.0793	6.1674e-21	0.0444	2.5353e-06		0.87	0.0931	0.0034	0.0014	0.0007541	0.0793	2.2147e-17	0.0625	7.1545e-07		0.87	0.0926	0.0075	0.00094977	0.00038568	0.0793	1.863e-19	0.0565	4.4558e-07
0.9	0.0663	5.8965e-05	0.00052634	0.00016169	0.0805	2.0834e-20	0.0384	2.0189e-06		0.9	0.0677	0.00034383	0.00052751	0.00023826	0.0805	2.3524e-18	0.048	3.9619e-06		0.9	0.0774	0.0086	0.00030251	0.00021992	0.0805	7.0957e-21	0.0456	2.6393e-06		0.9	0.0759	0.0087	0.00064235	0.00013696	0.0805	2.4803e-17	0.0637	7.4917e-07		0.9	0.0694	0.003	0.00038156	0.00038156	0.0805	2.1224e-19	0.0577	4.6757e-07
0.93	0.0436	0.0017	9.829e-05	9.829e-05	0.0817	2.3868e-20	0.0396	2.1078e-06		0.93	0.0472	0.0014	0.00021589	7.127e-05	0.0817	2.6529e-18	0.0492	4.122e-06		0.93	0.0529	0.0086	3.2652e-05	3.2652e-05	0.0817	8.1619e-21	0.0468	2.7474e-06		0.93	0.0569	0.0103	0.00031487	0.00023064	0.0817	2.7772e-17	0.0649	7.844e-07		0.93	0.05	0.00029558	9.539e-05	9.539e-05	0.0817	2.4174e-19	0.0589	4.906e-07
0.96	0.0268	0.00011972	9.829e-05	9.829e-05	0.0829	2.7338e-20	0.0408	2.2003e-06		0.96	0.0337	0.00017855	8.4017e-05	1.1705e-05	0.0829	2.9913e-18	0.0505	4.2881e-06		0.96	0.0341	0.0071	0	0	0.0829	9.3863e-21	0.048	2.8596e-06		0.96	0.0388	0.0065	7.793e-05	7.793e-05	0.0829	3.1091e-17	0.0661	8.2121e-07		0.96	0.0337	0.0013	6.7052e-05	3.4595e-06	0.0829	2.7528e-19	0.06	5.1348e-07
0.99	0.0203	0.0018	4.9145e-05	4.9145e-05	0.0841	3.1307e-20	0.042	2.2967e-06		0.99	0.0259	0.0026	8.4017e-05	1.1705e-05	0.0841	3.3721e-18	0.0517	4.4606e-06		0.99	0.0179	0.0038	3.2652e-05	3.2652e-05	0.0841	1.0792e-20	0.0492	2.9762e-06		0.99	0.0275	0.0043	0	0	0.0841	3.4801e-17	0.0673	8.5965e-07		0.99	0.0212	0.002	0	0	0.0841	3.1342e-19	0.0601	5.1471e-07
1.02	0.0121	0.00054571	4.9145e-05	4.9145e-05	0.0853	3.5843e-20	0.0432	2.3971e-06		1.02	0.0166	0.0022	2.393e-05	2.393e-05	0.0853	3.8008e-18	0.0529	4.6396e-06		1.02	0.0125	0.0026	0	0	0.0853	1.2405e-20	0.0505	3.0972e-06		1.02	0.0175	0.0027	0	0	0.0853	3.8946e-17	0.0685	8.9981e-07		1.02	0.0129	0.0014	0	0	0.0853	3.5676e-19	0.0613	5.3995e-07
1.05	0.0088	0.0015	0	0	0.0865	4.1028e-20	0.0444	2.5017e-06		1.05	0.0123	0.00048881	0	0	0.0865	4.2831e-18	0.0541	4.8253e-06		1.05	0.0073	0.001	0	0	0.0865	1.4256e-20	0.0517	3.2229e-06		1.05	0.0121	5.5979e-05	3.8965e-05	3.8965e-05	0.0865	4.3577e-17	0.0697	9.4174e-07		1.05	0.0088	4.7975e-05	0	0	0.0865	4.06e-19	0.0625	5.6636e-07
1.08	0.0063	0.00013141	0	0	0.0877	4.6954e-20	0.0456	2.6105e-06		1.08	0.0086	0.00025937	2.393e-05	2.393e-05	0.0877	4.8257e-18	0.0553	5.0181e-06		1.08	0.0059	0.0003354	0	0	0.0877	1.638e-20	0.0529	3.3533e-06		1.08	0.0079	1.8695e-05	0	0	0.0877	4.875e-17	0.0709	9.8552e-07		1.08	0.0055	0.00045044	0	0	0.0877	4.6196e-19	0.0637	5.94e-07
1.11	0.0043	0.00028232	0	0	0.0889	5.3723e-20	0.0468	2.7238e-06		1.11	0.0054	0.00052098	0	0	0.0889	5.4361e-18	0.0565	5.218e-06		1.11	0.0035	0.00068581	0	0	0.0889	1.8817e-20	0.0541	3.4887e-06		1.11	0.0054	0.00088191	0	0	0.0889	5.4528e-17	0.0721	1.0312e-06		1.11	0.0046	0.00063298	0	0	0.0889	5.2551e-19	0.0649	6.2292e-07
1.14	0.0043	0.00068317	0	0	0.09	6.0838e-20	0.048	2.8418e-06		1.14	0.0043	0.00051292	0	0	0.09	6.0681e-18	0.0577	5.4255e-06		1.14	0.0026	9.9984e-05	0	0	0.09	2.1387e-20	0.0553	3.6293e-06		1.14	0.0042	0.00072805	0	0	0.09	6.047e-17	0.0733	1.079e-06		1.14	0.0032	0.00057152	0	0	0.09	5.9194e-19	0.0661	6.5318e-07
1.17	0.0025	0.00039007	0	0	0.0901	6.1455e-20	0.0492	2.9646e-06		1.17	0.0034	0.0007681	0	0	0.0901	6.1224e-18	0.0589	5.6407e-06		1.17	0.0023	0.00023518	0	0	0.0901	2.161e-20	0.0565	3.7752e-06		1.17	0.0035	0.000351	0	0	0.0901	6.0979e-17	0.0745	1.1288e-06		1.17	0.0023	0.00031878	0	0	0.0901	5.9768e-19	0.0673	6.8484e-07
1.2	0.0022	0.00019494	0	0	0.0913	7.0284e-20	0.0505	3.0924e-06		1.2	0.0021	0.00047288	0	0	0.0913	6.8941e-18	0.06	5.8526e-06		1.2	0.0018	0.00044086	0	0	0.0913	2.4813e-20	0.0577	3.9266e-06		1.2	0.0028	0.00065842	0	0	0.0913	6.8182e-17	0.0757	1.1808e-06		1.2	0.0014	0.00023082	0	0	0.0913	6.7962e-19	0.0685	7.1796e-07
					0.0925	8.0365e-20	0.0517	3.2254e-06							0.0925	7.7617e-18	0.0601	5.864e-06							0.0925	2.8485e-20	0.0589	4.0838e-06							0.0925	7.6221e-17	0.0769	1.2351e-06							0.0925	7.7264e-19	0.0697	7.526e-07
					0.0937	9.1871e-20	0.0529	3.3638e-06							0.0937	8.7367e-18	0.0613	6.0955e-06							0.0937	3.2692e-20	0.06	4.2385e-06							0.0937	8.5194e-17	0.0781	1.2917e-06							0.0937	8.782e-19	0.0709	7.8882e-07
					0.0949	1.05e-19	0.0541	3.5079e-06							0.0949	9.8323e-18	0.0625	6.3357e-06							0.0949	3.7513e-20	0.0601	4.2468e-06							0.0949	9.5205e-17	0.0793	1.3508e-06							0.0949	9.9798e-19	0.0721	8.267e-07
					0.0961	1.1999e-19	0.0553	3.6577e-06							0.0961	1.1063e-17	0.0637	6.5847e-06							0.0961	4.3035e-20	0.0613	4.4159e-06							0.0961	1.0637e-16	0.0805	1.4124e-06							0.0961	1.1339e-18	0.0733	8.6631e-07
					0.0973	1.3708e-19	0.0565	3.8136e-06							0.0973	1.2446e-17	0.0649	6.8429e-06							0.0973	4.9358e-20	0.0625	4.5914e-06							0.0973	1.1883e-16	0.0817	1.4767e-06							0.0973	1.288e-18	0.0745	9.0772e-07
					0.0985	1.5657e-19	0.0577	3.9757e-06							0.0985	1.3999e-17	0.0661	7.1106e-06							0.0985	5.6598e-20	0.0637	4.7734e-06							0.0985	1.3273e-16	0.0829	1.5438e-06							0.0985	1.4627e-18	0.0757	9.5101e-07
					0.0997	1.7879e-19	0.0589	4.1443e-06							0.0997	1.5742e-17	0.0673	7.3881e-06							0.0997	6.4886e-20	0.0649	4.9622e-06							0.0997	1.4822e-16	0.0841	1.6138e-06							0.0997	1.6608e-18	0.0769	9.9625e-07
					0.1009	2.0413e-19	0.06	4.3107e-06							0.1009	1.77e-17	0.0685	7.6758e-06							0.1009	7.4371e-20	0.0661	5.158e-06							0.1009	1.6549e-16	0.0853	1.6868e-06							0.1009	1.8854e-18	0.0781	1.0435e-06
					0.1021	2.33e-19	0.0601	4.3197e-06							0.1021	1.9897e-17	0.0697	7.974e-06							0.1021	8.5224e-20	0.0673	5.3611e-06							0.1021	1.8474e-16	0.0865	1.7629e-06							0.1021	2.1399e-18	0.0793	1.0929e-06
					0.1033	2.659e-19	0.0613	4.502e-06							0.1033	2.2362e-17	0.0709	8.283e-06							0.1033	9.7638e-20	0.0685	5.5716e-06							0.1033	2.0619e-16	0.0877	1.8422e-06							0.1033	2.4282e-18	0.0805	1.1446e-06
					0.1045	3.0339e-19	0.0625	4.6916e-06							0.1045	2.5129e-17	0.0721	8.6033e-06							0.1045	1.1184e-19	0.0697	5.7899e-06							0.1045	2.3009e-16	0.0889	1.9249e-06							0.1045	2.7547e-18	0.0817	1.1985e-06
					0.1057	3.4608e-19	0.0637	4.8888e-06							0.1057	2.8232e-17	0.0733	8.9352e-06							0.1057	1.2807e-19	0.0709	6.0162e-06							0.1057	2.5672e-16	0.09	2.0045e-06							0.1057	3.1246e-18	0.0829	1.2549e-06
					0.1069	3.9469e-19	0.0649	5.0937e-06							0.1069	3.1712e-17	0.0745	9.279e-06							0.1069	1.4663e-19	0.0721	6.2509e-06							0.1069	2.8638e-16	0.0901	2.0111e-06							0.1069	3.5434e-18	0.0841	1.3137e-06
					0.1081	4.5004e-19	0.0661	5.3067e-06							0.1081	3.5614e-17	0.0757	9.6352e-06							0.1081	1.6784e-19	0.0733	6.494e-06							0.1081	3.194e-16	0.0913	2.101e-06							0.1081	4.0174e-18	0.0853	1.3752e-06
					0.1093	5.1304e-19	0.0673	5.5281e-06							0.1093	3.999e-17	0.0769	1.0004e-05							0.1093	1.9207e-19	0.0745	6.7461e-06							0.1093	3.5617e-16	0.0925	2.1946e-06							0.1093	4.554e-18	0.0865	1.4394e-06
					0.1105	5.8472e-19	0.0685	5.7581e-06							0.1105	4.4894e-17	0.0781	1.0387e-05							0.1105	2.1976e-19	0.0757	7.0073e-06							0.1105	3.9711e-16	0.0937	2.2922e-06							0.1105	5.1611e-18	0.0877	1.5064e-06
					0.1117	6.6628e-19	0.0697	5.9972e-06							0.1117	5.039e-17	0.0793	1.0782e-05							0.1117	2.5138e-19	0.0769	7.2779e-06							0.1117	4.4267e-16	0.0949	2.3939e-06							0.1117	5.848e-18	0.0889	1.5764e-06
					0.1129	7.5906e-19	0.0709	6.2456e-06							0.1129	5.6548e-17	0.0805	1.1192e-05							0.1129	2.8749e-19	0.0781	7.5583e-06							0.1129	4.9337e-16	0.0961	2.4999e-06							0.1129	6.6248e-18	0.09	1.6439e-06
					0.1141	8.6457e-19	0.0721	6.5037e-06							0.1141	6.3447e-17	0.0817	1.1617e-05							0.1141	3.2871e-19	0.0793	7.8489e-06							0.1141	5.4978e-16	0.0973	2.6102e-06							0.1141	7.5034e-18	0.0901	1.6495e-06
					0.1153	9.8452e-19	0.0733	6.7718e-06							0.1153	7.1173e-17	0.0829	1.2057e-05							0.1153	3.7575e-19	0.0805	8.1499e-06							0.1153	6.1252e-16	0.0985	2.7252e-06							0.1153	8.4966e-18	0.0913	1.7257e-06
					0.1165	1.1209e-18	0.0745	7.0502e-06							0.1165	7.9826e-17	0.0841	1.2512e-05							0.1165	4.2944e-19	0.0817	8.4616e-06							0.1165	6.8231e-16	0.0997	2.845e-06							0.1165	9.6193e-18	0.0925	1.8053e-06
					0.1177	1.2759e-18	0.0757	7.3395e-06							0.1177	8.9514e-17	0.0853	1.2983e-05							0.1177	4.9068e-19	0.0829	8.7845e-06							0.1177	7.5991e-16	0.1009	2.9697e-06							0.1177	1.0888e-17	0.0937	1.8884e-06
					0.1189	1.4519e-18	0.0769	7.6398e-06							0.1189	1.0036e-16	0.0865	1.3471e-05							0.1189	5.6054e-19	0.0841	9.119e-06							0.1189	8.4619e-16	0.1021	3.0995e-06							0.1189	1.2322e-17	0.0949	1.9751e-06
					0.12	1.6308e-18	0.0781	7.9517e-06							0.12	1.1122e-16	0.0877	1.3976e-05							0.12	6.3175e-19	0.0853	9.4653e-06							0.12	9.3204e-16	0.1033	3.2347e-06							0.12	1.377e-17	0.0961	2.0655e-06
					0.1201	1.652e-18	0.0793	8.2755e-06							0.1201	1.1249e-16	0.0889	1.4498e-05							0.1201	6.402e-19	0.0865	9.8239e-06							0.1201	9.421e-16	0.1045	3.3755e-06							0.1201	1.3941e-17	0.0973	2.1598e-06
					0.1213	1.8792e-18	0.0805	8.6117e-06							0.1213	1.2607e-16	0.09	1.4998e-05							0.1213	7.3102e-19	0.0877	1.0195e-05							0.1213	1.0487e-15	0.1057	3.522e-06							0.1213	1.577e-17	0.0985	2.2582e-06
					0.1225	2.1371e-18	0.0817	8.9607e-06							0.1225	1.4127e-16	0.0901	1.5039e-05							0.1225	8.3453e-19	0.0889	1.0579e-05							0.1225	1.1671e-15	0.1069	3.6745e-06							0.1225	1.7836e-17	0.0997	2.3609e-06
					0.1237	2.43e-18	0.0829	9.3229e-06							0.1237	1.5826e-16	0.0913	1.5599e-05							0.1237	9.5249e-19	0.09	1.0947e-05							0.1237	1.2987e-15	0.1081	3.8332e-06							0.1237	2.0167e-17	0.1009	2.4679e-06
					0.1249	2.7624e-18	0.0841	9.6989e-06							0.1249	1.7727e-16	0.0925	1.6177e-05							0.1249	1.0869e-18	0.0901	1.0977e-05							0.1249	1.4449e-15	0.1093	3.9984e-06							0.1249	2.2799e-17	0.1021	2.5796e-06
					0.1261	3.1395e-18	0.0853	1.0089e-05							0.1261	1.9852e-16	0.0937	1.6776e-05							0.1261	1.24e-18	0.0913	1.1389e-05							0.1261	1.6072e-15	0.1105	4.1702e-06							0.1261	2.5768e-17	0.1033	2.6959e-06
					0.1273	3.5674e-18	0.0865	1.0494e-05							0.1273	2.2227e-16	0.0949	1.7396e-05							0.1273	1.4143e-18	0.0925	1.1815e-05							0.1273	1.7874e-15	0.1117	4.349e-06							0.1273	2.9119e-17	0.1045	2.8173e-06
					0.1285	4.0528e-18	0.0877	1.0914e-05							0.1285	2.4882e-16	0.0961	1.8037e-05							0.1285	1.6128e-18	0.0937	1.2256e-05							0.1285	1.9875e-15	0.1129	4.535e-06							0.1285	3.2898e-17	0.1057	2.9438e-06
					0.1297	4.6032e-18	0.0889	1.135e-05							0.1297	2.7849e-16	0.0973	1.87e-05							0.1297	1.8387e-18	0.0949	1.2713e-05							0.1297	2.2097e-15	0.1141	4.7285e-06							0.1297	3.716e-17	0.1069	3.0756e-06
					0.1309	5.2272e-18	0.09	1.1767e-05							0.1309	3.1163e-16	0.0985	1.9385e-05							0.1309	2.0958e-18	0.0961	1.3185e-05							0.1309	2.4561e-15	0.1153	4.9297e-06							0.1309	4.1965e-17	0.1081	3.213e-06
					0.1321	5.9345e-18	0.0901	1.1802e-05							0.1321	3.4866e-16	0.0997	2.0094e-05							0.1321	2.3883e-18	0.0973	1.3674e-05							0.1321	2.7296e-15	0.1165	5.139e-06							0.1321	4.7382e-17	0.1093	3.3562e-06
					0.1333	6.7361e-18	0.0913	1.2271e-05							0.1333	3.9001e-16	0.1009	2.0827e-05							0.1333	2.7211e-18	0.0985	1.4179e-05							0.1333	3.0331e-15	0.1177	5.3566e-06							0.1333	5.3486e-17	0.1105	3.5053e-06
					0.1345	7.6443e-18	0.0925	1.2757e-05							0.1345	4.3618e-16	0.1021	2.1585e-05							0.1345	3.0995e-18	0.0997	1.4702e-05							0.1345	3.3696e-15	0.1189	5.5828e-06							0.1345	6.0365e-17	0.1117	3.6608e-06
					0.1357	8.673e-18	0.0937	1.3261e-05							0.1357	4.8772e-16	0.1033	2.2368e-05							0.1357	3.5297e-18	0.1009	1.5242e-05							0.1357	3.7428e-15	0.12	5.7941e-06							0.1357	6.8114e-17	0.1129	3.8227e-06
					0.1369	9.8381e-18	0.0949	1.3784e-05							0.1369	5.4525e-16	0.1045	2.3178e-05							0.1369	4.0188e-18	0.1021	1.5801e-05							0.1369	4.1566e-15	0.1201	5.818e-06							0.1369	7.6842e-17	0.1141	3.9913e-06
					0.1381	1.1157e-17	0.0961	1.4326e-05							0.1381	6.0946e-16	0.1057	2.4015e-05							0.1381	4.5747e-18	0.1033	1.638e-05							0.1381	4.6154e-15	0.1213	6.0626e-06							0.1381	8.6671e-17	0.1153	4.1669e-06
					0.1393	1.2651e-17	0.0973	1.4888e-05							0.1393	6.8109e-16	0.1069	2.488e-05							0.1393	5.2062e-18	0.1045	1.6977e-05							0.1393	5.1238e-15	0.1225	6.3167e-06							0.1393	9.7736e-17	0.1165	4.3498e-06
					0.1405	1.4341e-17	0.0985	1.5471e-05							0.1405	7.61e-16	0.1081	2.5774e-05							0.1405	5.9237e-18	0.1057	1.7595e-05							0.1405	5.6873e-15	0.1237	6.5808e-06							0.1405	1.1019e-16	0.1177	4.5403e-06
					0.1417	1.6253e-17	0.0997	1.6075e-05							0.1417	8.5012e-16	0.1093	2.6698e-05							0.1417	6.7385e-18	0.1069	1.8234e-05							0.1417	6.3116e-15	0.1249	6.8553e-06							0.1417	1.2421e-16	0.1189	4.7385e-06
					0.1429	1.8417e-17	0.1009	1.6701e-05							0.1429	9.495e-16	0.1105	2.7653e-05							0.1429	7.6637e-18	0.1081	1.8895e-05							0.1429	7.0031e-15	0.1261	7.1405e-06							0.1429	1.3998e-16	0.12	4.9239e-06
					0.1441	2.0864e-17	0.1021	1.735e-05							0.1441	1.0603e-15	0.1117	2.8639e-05							0.1441	8.714e-18	0.1093	1.9577e-05							0.1441	7.7691e-15	0.1273	7.4368e-06							0.1441	1.5772e-16	0.1201	4.9449e-06
					0.1453	2.3631e-17	0.1033	1.8022e-05							0.1453	1.1838e-15	0.1129	2.9657e-05							0.1453	9.906e-18	0.1105	2.0283e-05							0.1453	8.6173e-15	0.1285	7.7446e-06							0.1453	1.7767e-16	0.1213	5.1598e-06
					0.1465	2.6759e-17	0.1045	1.8718e-05							0.1465	1.3214e-15	0.1141	3.0709e-05							0.1465	1.1259e-17	0.1117	2.1012e-05							0.1465	9.5564e-15	0.1297	8.0643e-06							0.1465	2.001e-16	0.1225	5.3834e-06
					0.1477	3.0295e-17	0.1057	1.9439e-05							0.1477	1.4748e-15	0.1153	3.1796e-05							0.1477	1.2793e-17	0.1129	2.1765e-05							0.1477	1.0596e-14	0.1309	8.3963e-06							0.1477	2.2532e-16	0.1237	5.6161e-06
					0.1489	3.4291e-17	0.1069	2.0187e-05							0.1489	1.6456e-15	0.1165	3.2918e-05							0.1489	1.4533e-17	0.1141	2.2543e-05							0.1489	1.1746e-14	0.1321	8.7412e-06							0.1489	2.5366e-16	0.1249	5.8582e-06
					0.15	3.821e-17	0.1081	2.0961e-05							0.15	1.811e-15	0.1177	3.4077e-05							0.15	1.6246e-17	0.1153	2.3348e-05							0.15	1.2853e-14	0.1333	9.0992e-06							0.15	2.8132e-16	0.1261	6.1101e-06
					0.1502	3.8805e-17	0.1093	2.1762e-05							0.1502	1.8359e-15	0.1189	3.5274e-05							0.1502	1.6507e-17	0.1165	2.4178e-05							0.1502	1.302e-14	0.1345	9.471e-06							0.1502	2.8551e-16	0.1273	6.3722e-06
					0.1514	4.3904e-17	0.1105	2.2592e-05							0.1514	2.0478e-15	0.12	3.6384e-05							0.1514	1.8744e-17	0.1177	2.5036e-05							0.1514	1.4428e-14	0.1357	9.857e-06							0.1514	3.2129e-16	0.1285	6.6448e-06
					0.1526	4.9663e-17	0.1117	2.3452e-05							0.1526	2.2838e-15	0.1201	3.6509e-05							0.1526	2.128e-17	0.1189	2.5922e-05							0.1526	1.5986e-14	0.1369	1.0258e-05							0.1526	3.6148e-16	0.1297	6.9283e-06
					0.1538	5.6164e-17	0.1129	2.4342e-05							0.1538	2.5464e-15	0.1213	3.7784e-05							0.1538	2.4153e-17	0.12	2.6744e-05							0.1538	1.7709e-14	0.1381	1.0673e-05							0.1538	4.0661e-16	0.1309	7.2231e-06
					0.155	6.3503e-17	0.1141	2.5263e-05							0.155	2.8387e-15	0.1225	3.9101e-05							0.155	2.7408e-17	0.1201	2.6837e-05							0.155	1.9615e-14	0.1393	1.1105e-05							0.155	4.5728e-16	0.1321	7.5297e-06
					0.1562	7.1786e-17	0.1153	2.6216e-05							0.1562	3.1639e-15	0.1237	4.0459e-05							0.1562	3.1095e-17	0.1213	2.7782e-05							0.1562	2.1721e-14	0.1405	1.1553e-05							0.1562	5.1416e-16	0.1333	7.8485e-06
					0.1574	8.1131e-17	0.1165	2.7203e-05							0.1574	3.5257e-15	0.1249	4.1862e-05							0.1574	3.527e-17	0.1225	2.8757e-05							0.1574	2.405e-14	0.1417	1.2018e-05							0.1574	5.78e-16	0.1345	8.1799e-06
					0.1586	9.1673e-17	0.1177	2.8225e-05							0.1586	3.9282e-15	0.1261	4.3309e-05							0.1586	3.9997e-17	0.1237	2.9764e-05							0.1586	2.6623e-14	0.1429	1.25e-05							0.1586	6.4962e-16	0.1357	8.5243e-06
					0.1598	1.0356e-16	0.1189	2.9282e-05							0.1598	4.3758e-15	0.1273	4.4802e-05							0.1598	4.5348e-17	0.1249	3.0804e-05							0.1598	2.9467e-14	0.1441	1.3e-05							0.1598	7.2997e-16	0.1369	8.8824e-06
					0.161	1.1697e-16	0.12	3.0264e-05							0.161	4.8734e-15	0.1285	4.6342e-05							0.161	5.1402e-17	0.1261	3.1877e-05							0.161	3.2608e-14	0.1453	1.3519e-05							0.161	8.2008e-16	0.1381	9.2544e-06
					0.1622	1.3208e-16	0.1201	3.0375e-05							0.1622	5.4266e-15	0.1297	4.7932e-05							0.1622	5.8252e-17	0.1273	3.2984e-05							0.1622	3.6078e-14	0.1465	1.4057e-05							0.1622	9.2113e-16	0.1393	9.6411e-06
					0.1634	1.4912e-16	0.1213	3.1507e-05							0.1634	6.0415e-15	0.1309	4.9571e-05							0.1634	6.6001e-17	0.1285	3.4127e-05							0.1634	3.991e-14	0.1477	1.4615e-05							0.1634	1.0344e-15	0.1405	1.0043e-05
					0.1646	1.6831e-16	0.1225	3.2678e-05							0.1646	6.7248e-15	0.1321	5.1262e-05							0.1646	7.4763e-17	0.1297	3.5307e-05							0.1646	4.4141e-14	0.1489	1.5193e-05							0.1646	1.1614e-15	0.1417	1.046e-05
					0.1658	1.8993e-16	0.1237	3.3888e-05							0.1658	7.4839e-15	0.1333	5.3006e-05							0.1658	8.467e-17	0.1309	3.6523e-05							0.1658	4.8812e-14	0.15	1.5717e-05							0.1658	1.3037e-15	0.1429	1.0894e-05
					0.167	2.1429e-16	0.1249	3.5141e-05							0.167	8.3271e-15	0.1345	5.4805e-05							0.167	9.5868e-17	0.1321	3.7779e-05							0.167	5.3968e-14	0.1502	1.5793e-05							0.167	1.4631e-15	0.1441	1.1344e-05
					0.1682	2.4172e-16	0.1261	3.6436e-05							0.1682	9.2636e-15	0.1357	5.6659e-05							0.1682	1.0852e-16	0.1333	3.9074e-05							0.1682	5.9657e-14	0.1514	1.6415e-05							0.1682	1.6416e-15	0.1453	1.1812e-05
					0.1694	2.726e-16	0.1273	3.7775e-05							0.1694	1.0303e-14	0.1369	5.8571e-05							0.1694	1.2282e-16	0.1345	4.041e-05							0.1694	6.5935e-14	0.1526	1.7059e-05							0.1694	1.8416e-15	0.1465	1.2297e-05
					0.1706	3.0735e-16	0.1285	3.916e-05							0.1706	1.1458e-14	0.1381	6.0543e-05							0.1706	1.3897e-16	0.1357	4.1788e-05							0.1706	7.286e-14	0.1538	1.7727e-05							0.1706	2.0655e-15	0.1477	1.2801e-05
					0.1718	3.4647e-16	0.1297	4.0591e-05							0.1718	1.2739e-14	0.1393	6.2575e-05							0.1718	1.5721e-16	0.1369	4.3209e-05							0.1718	8.0498e-14	0.155	1.842e-05							0.1718	2.3162e-15	0.1489	1.3325e-05
					0.173	3.9048e-16	0.1309	4.2071e-05							0.173	1.4161e-14	0.1405	6.467e-05							0.173	1.7781e-16	0.1381	4.4674e-05							0.173	8.8921e-14	0.1562	1.9137e-05							0.173	2.5967e-15	0.15	1.3799e-05
					0.1742	4.3998e-16	0.1321	4.3601e-05							0.1742	1.5739e-14	0.1417	6.6829e-05							0.1742	2.0106e-16	0.1393	4.6185e-05							0.1742	9.8207e-14	0.1574	1.9881e-05							0.1742	2.9106e-15	0.1502	1.3868e-05
					0.1754	4.9565e-16	0.1333	4.5182e-05							0.1754	1.7489e-14	0.1429	6.9054e-05							0.1754	2.2729e-16	0.1405	4.7743e-05							0.1754	1.0844e-13	0.1586	2.0651e-05							0.1754	3.2617e-15	0.1514	1.4432e-05
					0.1766	5.5824e-16	0.1345	4.6816e-05							0.1766	1.943e-14	0.1441	7.1347e-05							0.1766	2.569e-16	0.1417	4.9349e-05							0.1766	1.1973e-13	0.1598	2.1449e-05							0.1766	3.6545e-15	0.1526	1.5017e-05
					0.1778	6.2861e-16	0.1357	4.8504e-05							0.1778	2.1582e-14	0.1453	7.371e-05							0.1778	2.9029e-16	0.1429	5.1004e-05							0.1778	1.3216e-13	0.161	2.2275e-05							0.1778	4.0937e-15	0.1538	1.5625e-05
					0.179	7.0769e-16	0.1369	5.0249e-05							0.179	2.3968e-14	0.1465	7.6144e-05							0.179	3.2796e-16	0.1441	5.271e-05							0.179	1.4586e-13	0.1622	2.3131e-05							0.179	4.5847e-15	0.155	1.6255e-05
					0.18	7.8255e-16	0.1381	5.2051e-05							0.18	2.6199e-14	0.1477	7.8651e-05							0.18	3.6373e-16	0.1453	5.4469e-05							0.18	1.5859e-13	0.1634	2.4017e-05							0.18	5.0473e-15	0.1562	1.6909e-05
					0.1802	7.9655e-16	0.1393	5.3912e-05							0.1802	2.6613e-14	0.1489	8.1235e-05							0.1802	3.7043e-16	0.1465	5.6281e-05							0.1802	1.6095e-13	0.1646	2.4935e-05							0.1802	5.1336e-15	0.1574	1.7587e-05
					0.1814	8.9637e-16	0.1405	5.5835e-05							0.1814	2.9545e-14	0.15	8.3558e-05							0.1814	4.183e-16	0.1477	5.8148e-05							0.1814	1.7757e-13	0.1658	2.5885e-05							0.1814	5.7469e-15	0.1586	1.829e-05
					0.1826	1.0085e-15	0.1417	5.7821e-05							0.1826	3.2792e-14	0.1502	8.3895e-05							0.1826	4.7226e-16	0.1489	6.0072e-05							0.1826	1.9587e-13	0.167	2.6869e-05							0.1826	6.4322e-15	0.1598	1.902e-05
					0.1838	1.1344e-15	0.1429	5.9872e-05							0.1838	3.639e-14	0.1514	8.6635e-05							0.1838	5.3306e-16	0.15	6.1803e-05							0.1838	2.1602e-13	0.1682	2.7887e-05							0.1838	7.1978e-15	0.161	1.9777e-05
					0.185	1.2757e-15	0.1441	6.199e-05							0.185	4.0376e-14	0.1526	8.9457e-05							0.185	6.0155e-16	0.1502	6.2053e-05							0.185	2.3819e-13	0.1694	2.894e-05							0.185	8.0527e-15	0.1622	2.0561e-05
					0.1862	1.4343e-15	0.1453	6.4176e-05							0.1862	4.4789e-14	0.1538	9.2362e-05							0.1862	6.7869e-16	0.1514	6.4095e-05							0.1862	2.626e-13	0.1706	3.0031e-05							0.1862	9.0074e-15	0.1634	2.1375e-05
					0.1874	1.6123e-15	0.1465	6.6434e-05							0.1874	4.9675e-14	0.155	9.5354e-05							0.1874	7.6556e-16	0.1526	6.6198e-05							0.1874	2.8946e-13	0.1718	3.1159e-05							0.1874	1.0073e-14	0.1646	2.2218e-05
					0.1886	1.812e-15	0.1477	6.8764e-05							0.1886	5.5083e-14	0.1562	9.8433e-05							0.1886	8.6335e-16	0.1538	6.8363e-05							0.1886	3.1901e-13	0.173	3.2327e-05							0.1886	1.1263e-14	0.1658	2.3092e-05
					0.1898	2.036e-15	0.1489	7.1169e-05							0.1898	6.1069e-14	0.1574	0.0001016							0.1898	9.7341e-16	0.155	7.0594e-05							0.1898	3.5151e-13	0.1742	3.3535e-05							0.1898	1.259e-14	0.167	2.3997e-05
					0.191	2.2872e-15	0.15	7.3336e-05							0.191	6.7693e-14	0.1586	0.00010487							0.191	1.0973e-15	0.1562	7.289e-05							0.191	3.8725e-13	0.1754	3.4784e-05							0.191	1.4071e-14	0.1682	2.4936e-05
					0.1922	2.5689e-15	0.1502	7.3651e-05							0.1922	7.5021e-14	0.1598	0.00010823							0.1922	1.2366e-15	0.1574	7.5255e-05							0.1922	4.2655e-13	0.1766	3.6077e-05							0.1922	1.5722e-14	0.1694	2.5909e-05
					0.1934	2.8846e-15	0.1514	7.6212e-05							0.1934	8.3126e-14	0.161	0.00011168							0.1934	1.3933e-15	0.1586	7.7689e-05							0.1934	4.6976e-13	0.1778	3.7413e-05							0.1934	1.7564e-14	0.1706	2.6916e-05
					0.1946	3.2384e-15	0.1526	7.8855e-05							0.1946	9.2089e-14	0.1622	0.00011524							0.1946	1.5696e-15	0.1598	8.0195e-05							0.1946	5.1725e-13	0.179	3.8795e-05							0.1946	1.9618e-14	0.1718	2.796e-05
					0.1958	3.6348e-15	0.1538	8.1582e-05							0.1958	1.02e-13	0.1634	0.0001189							0.1958	1.7677e-15	0.161	8.2774e-05							0.1958	5.6943e-13	0.18	4.0007e-05							0.1958	2.1907e-14	0.173	2.9041e-05
					0.197	4.0788e-15	0.155	8.4395e-05							0.197	1.1296e-13	0.1646	0.00012266							0.197	1.9904e-15	0.1622	8.5429e-05							0.197	6.2678e-13	0.1802	4.0224e-05							0.197	2.4458e-14	0.1742	3.0161e-05
					0.1982	4.5761e-15	0.1562	8.7297e-05							0.1982	1.2506e-13	0.1658	0.00012653							0.1982	2.2407e-15	0.1634	8.8161e-05							0.1982	6.8977e-13	0.1814	4.1702e-05							0.1982	2.7301e-14	0.1754	3.1321e-05
					0.1994	5.1329e-15	0.1574	9.029e-05							0.1994	1.3844e-13	0.167	0.00013052							0.1994	2.5218e-15	0.1646	9.0972e-05							0.1994	7.5896e-13	0.1826	4.3229e-05							0.1994	3.0467e-14	0.1766	3.2521e-05
					0.2006	5.7563e-15	0.1586	9.3376e-05							0.2006	1.5323e-13	0.1682	0.00013461							0.2006	2.8377e-15	0.1658	9.3864e-05							0.2006	8.3495e-13	0.1838	4.4808e-05							0.2006	3.3994e-14	0.1778	3.3765e-05
					0.2018	6.4539e-15	0.1598	9.6559e-05							0.2018	1.6956e-13	0.1694	0.00013883							0.2018	3.1923e-15	0.167	9.684e-05							0.2018	9.1837e-13	0.185	4.6439e-05							0.2018	3.7921e-14	0.179	3.5052e-05
					0.203	7.2345e-15	0.161	9.9841e-05							0.203	1.8759e-13	0.1706	0.00014316							0.203	3.5905e-15	0.1682	9.9901e-05							0.203	1.01e-12	0.1862	4.8125e-05							0.203	4.2293e-14	0.18	3.6181e-05
					0.2042	8.1078e-15	0.1622	0.00010322							0.2042	2.075e-13	0.1718	0.00014762							0.2042	4.0375e-15	0.1694	0.00010305							0.2042	1.1105e-12	0.1874	4.9868e-05							0.2042	4.7159e-14	0.1802	3.6384e-05
					0.2054	9.0846e-15	0.1634	0.00010671							0.2054	2.2949e-13	0.173	0.0001522							0.2054	4.5391e-15	0.1706	0.00010629							0.2054	1.2208e-12	0.1886	5.1668e-05							0.2054	5.2575e-14	0.1814	3.7762e-05
					0.2066	1.0177e-14	0.1646	0.00011031							0.2066	2.5375e-13	0.1742	0.00015691							0.2066	5.1019e-15	0.1718	0.00010962							0.2066	1.3418e-12	0.1898	5.3527e-05							0.2066	5.86e-14	0.1826	3.9189e-05
					0.2078	1.1398e-14	0.1658	0.00011401							0.2078	2.8053e-13	0.1754	0.00016175							0.2078	5.7332e-15	0.173	0.00011304							0.2078	1.4745e-12	0.191	5.5448e-05							0.2078	6.5301e-14	0.1838	4.0666e-05
					0.209	1.2763e-14	0.167	0.00011783							0.209	3.1007e-13	0.1766	0.00016672							0.209	6.4411e-15	0.1742	0.00011657							0.209	1.6201e-12	0.1922	5.7432e-05							0.209	7.2754e-14	0.185	4.2193e-05
					0.21	1.4009e-14	0.1682	0.00012177							0.21	3.3672e-13	0.1778	0.00017183							0.21	7.0894e-15	0.1754	0.00012019							0.21	1.7508e-12	0.1934	5.9481e-05							0.21	7.9527e-14	0.1862	4.3773e-05
					0.2102	1.4288e-14	0.1694	0.00012582							0.2102	3.4266e-13	0.179	0.00017709							0.2102	7.2349e-15	0.1766	0.00012391							0.2102	1.7798e-12	0.1946	6.1597e-05							0.2102	8.1041e-14	0.1874	4.5408e-05
					0.2114	1.5992e-14	0.1706	0.00013							0.2114	3.786e-13	0.18	0.00018167							0.2114	8.1247e-15	0.1778	0.00012773							0.2114	1.9548e-12	0.1958	6.3781e-05							0.2114	9.0253e-14	0.1886	4.7098e-05
					0.2126	1.7895e-14	0.1718	0.0001343							0.2126	4.1823e-13	0.1802	0.00018249							0.2126	9.1219e-15	0.179	0.00013167							0.2126	2.1467e-12	0.197	6.6036e-05							0.2126	1.0049e-13	0.1898	4.8847e-05
					0.2138	2.0021e-14	0.173	0.00013873							0.2138	4.6192e-13	0.1814	0.00018803							0.2138	1.0239e-14	0.18	0.00013509							0.2138	2.357e-12	0.1982	6.8364e-05							0.2138	1.1187e-13	0.191	5.0655e-05
					0.215	2.2394e-14	0.1742	0.0001433							0.215	5.1008e-13	0.1826	0.00019373							0.215	1.1491e-14	0.1802	0.00013571							0.215	2.5874e-12	0.1994	7.0767e-05							0.215	1.245e-13	0.1922	5.2524e-05
					0.2162	2.5044e-14	0.1754	0.000148							0.2162	5.6316e-13	0.1838	0.00019958							0.2162	1.2893e-14	0.1814	0.00013986							0.2162	2.8398e-12	0.2006	7.3247e-05							0.2162	1.3854e-13	0.1934	5.4456e-05
					0.2174	2.8e-14	0.1766	0.00015284							0.2174	6.2164e-13	0.185	0.0002056							0.2174	1.4462e-14	0.1826	0.00014413							0.2174	3.1164e-12	0.2018	7.5806e-05							0.2174	1.5413e-13	0.1946	5.6453e-05
					0.2186	3.1299e-14	0.1778	0.00015782							0.2186	6.8607e-13	0.1862	0.00021177							0.2186	1.6219e-14	0.1838	0.00014851							0.2186	3.4192e-12	0.203	7.8446e-05							0.2186	1.7143e-13	0.1958	5.8517e-05
					0.2198	3.4979e-14	0.179	0.00016295							0.2198	7.5702e-13	0.1874	0.00021811							0.2198	1.8186e-14	0.185	0.00015301							0.2198	3.7508e-12	0.2042	8.117e-05							0.2198	1.9064e-13	0.197	6.0651e-05
					0.221	3.9083e-14	0.18	0.00016743							0.221	8.3516e-13	0.1886	0.00022462							0.221	2.0386e-14	0.1862	0.00015764							0.221	4.1138e-12	0.2054	8.3981e-05							0.221	2.1196e-13	0.1982	6.2855e-05
					0.2222	4.3659e-14	0.1802	0.00016823							0.2222	9.2119e-13	0.1898	0.00023131							0.2222	2.2848e-14	0.1874	0.00016239							0.2222	4.5111e-12	0.2066	8.6879e-05							0.2222	2.3561e-13	0.1994	6.5133e-05
					0.2234	4.8761e-14	0.1814	0.00017367							0.2234	1.0159e-12	0.191	0.00023817							0.2234	2.5601e-14	0.1886	0.00016727							0.2234	4.946e-12	0.2078	8.9869e-05							0.2234	2.6185e-13	0.2006	6.7485e-05
					0.2246	5.4447e-14	0.1826	0.00017926							0.2246	1.1201e-12	0.1922	0.00024522							0.2246	2.8679e-14	0.1898	0.00017228							0.2246	5.4217e-12	0.209	9.2951e-05							0.2246	2.9094e-13	0.2018	6.9916e-05
					0.2258	6.0783e-14	0.1838	0.00018502							0.2258	1.2348e-12	0.1934	0.00025245							0.2258	3.212e-14	0.191	0.00017743							0.2258	5.9422e-12	0.21	9.5567e-05							0.2258	3.232e-13	0.203	7.2426e-05
					0.227	6.7842e-14	0.185	0.00019094							0.227	1.3609e-12	0.1946	0.00025987							0.227	3.5967e-14	0.1922	0.00018271							0.227	6.5115e-12	0.2102	9.613e-05							0.227	3.5897e-13	0.2042	7.5018e-05
					0.2282	7.5704e-14	0.1862	0.00019704							0.2282	1.4997e-12	0.1958	0.00026749							0.2282	4.0265e-14	0.1934	0.00018813							0.2282	7.1341e-12	0.2114	9.9408e-05							0.2282	3.9861e-13	0.2054	7.7695e-05
					0.2294	8.4459e-14	0.1874	0.00020331							0.2294	1.6523e-12	0.197	0.0002753							0.2294	4.5067e-14	0.1946	0.0001937							0.2294	7.8148e-12	0.2126	0.00010279							0.2294	4.4253e-13	0.2066	8.0459e-05
					0.2306	9.4206e-14	0.1886	0.00020976							0.2306	1.8201e-12	0.1982	0.00028332							0.2306	5.043e-14	0.1958	0.00019941							0.2306	8.5589e-12	0.2138	0.00010627							0.2306	4.912e-13	0.2078	8.3312e-05
					0.2318	1.0506e-13	0.1898	0.00021639							0.2318	2.0045e-12	0.1994	0.00029155							0.2318	5.6418e-14	0.197	0.00020527							0.2318	9.3722e-12	0.215	0.00010986							0.2318	5.451e-13	0.209	8.6257e-05
					0.233	1.1713e-13	0.191	0.00022321							0.233	2.2072e-12	0.2006	0.00029999							0.233	6.3104e-14	0.1982	0.00021129							0.233	1.0261e-11	0.2162	0.00011356							0.233	6.0479e-13	0.21	8.8758e-05
					0.2342	1.3056e-13	0.1922	0.00023022							0.2342	2.43e-12	0.2018	0.00030865							0.2342	7.0567e-14	0.1994	0.00021747							0.2342	1.1232e-11	0.2174	0.00011737							0.2342	6.7087e-13	0.2102	8.9297e-05
					0.2354	1.455e-13	0.1934	0.00023744							0.2354	2.6747e-12	0.203	0.00031752							0.2354	7.8894e-14	0.2006	0.0002238							0.2354	1.2293e-11	0.2186	0.0001213							0.2354	7.4403e-13	0.2114	9.2434e-05
					0.2366	1.6212e-13	0.1946	0.00024485							0.2366	2.9435e-12	0.2042	0.00032663							0.2366	8.8185e-14	0.2018	0.0002303							0.2366	1.3451e-11	0.2198	0.00012534							0.2366	8.2498e-13	0.2126	9.5671e-05
					0.2378	1.806e-13	0.1958	0.00025247							0.2378	3.2387e-12	0.2054	0.00033597							0.2378	9.8548e-14	0.203	0.00023697							0.2378	1.4716e-11	0.221	0.00012951							0.2378	9.1456e-13	0.2138	9.901e-05
					0.239	2.0113e-13	0.197	0.00026031							0.239	3.5628e-12	0.2066	0.00034554							0.239	1.101e-13	0.2042	0.0002438							0.239	1.6097e-11	0.2222	0.0001338							0.239	1.0137e-12	0.215	0.00010246
					0.24	2.192e-13	0.1982	0.00026836							0.24	3.8448e-12	0.2078	0.00035536							0.24	1.203e-13	0.2054	0.00025082							0.24	1.7293e-11	0.2234	0.00013822							0.24	1.1004e-12	0.2162	0.00010601
					0.2402	2.2396e-13	0.1994	0.00027663							0.2402	3.9186e-12	0.209	0.00036542							0.2402	1.2299e-13	0.2066	0.00025801							0.2402	1.7605e-11	0.2246	0.00014278							0.2402	1.1232e-12	0.2174	0.00010968
					0.2414	2.4932e-13	0.2006	0.00028513							0.2414	4.3092e-12	0.21	0.00037391							0.2414	1.3735e-13	0.2078	0.00026538							0.2414	1.925e-11	0.2258	0.00014746							0.2414	1.2444e-12	0.2186	0.00011346
					0.2426	2.775e-13	0.2018	0.00029387							0.2426	4.7378e-12	0.2102	0.00037573							0.2426	1.5335e-13	0.209	0.00027294							0.2426	2.1046e-11	0.227	0.00015229							0.2426	1.3784e-12	0.2198	0.00011735
					0.2438	3.0879e-13	0.203	0.00030284							0.2438	5.208e-12	0.2114	0.0003863							0.2438	1.7118e-13	0.21	0.00027932							0.2438	2.3005e-11	0.2282	0.00015726							0.2438	1.5265e-12	0.221	0.00012137
					0.245	3.4353e-13	0.2042	0.00031206							0.245	5.7238e-12	0.2126	0.00039714							0.245	1.9104e-13	0.2102	0.00028069							0.245	2.5141e-11	0.2294	0.00016237							0.245	1.6901e-12	0.2222	0.00012552
					0.2462	3.821e-13	0.2054	0.00032153							0.2462	6.2895e-12	0.2138	0.00040824							0.2462	2.1316e-13	0.2114	0.00028864							0.2462	2.7471e-11	0.2306	0.00016763							0.2462	1.8709e-12	0.2234	0.00012979
					0.2474	4.2492e-13	0.2066	0.00033125							0.2474	6.9098e-12	0.215	0.00041961							0.2474	2.3779e-13	0.2126	0.00029678							0.2474	3.0012e-11	0.2318	0.00017305							0.2474	2.0706e-12	0.2246	0.00013419
					0.2486	4.7242e-13	0.2078	0.00034124							0.2486	7.5898e-12	0.2162	0.00043127							0.2486	2.652e-13	0.2138	0.00030513							0.2486	3.2782e-11	0.233	0.00017862							0.2486	2.2911e-12	0.2258	0.00013872
					0.2498	5.2513e-13	0.209	0.00035149							0.2498	8.3351e-12	0.2174	0.00044321							0.2498	2.9571e-13	0.215	0.00031368							0.2498	3.5801e-11	0.2342	0.00018435							0.2498	2.5346e-12	0.227	0.0001434
					0.2511	5.8359e-13	0.21	0.00036015							0.2511	9.1519e-12	0.2186	0.00045544							0.2511	3.2965e-13	0.2162	0.00032244							0.2511	3.9091e-11	0.2354	0.00019025							0.2511	2.8033e-12	0.2282	0.00014821
					0.2523	6.4841e-13	0.2102	0.00036202							0.2523	1.0047e-11	0.2198	0.00046796							0.2523	3.6741e-13	0.2174	0.00033142							0.2523	4.2676e-11	0.2366	0.00019631							0.2523	3.1e-12	0.2294	0.00015318
					0.2535	7.2029e-13	0.2114	0.00037282							0.2535	1.1027e-11	0.221	0.00048079							0.2535	4.094e-13	0.2186	0.00034062							0.2535	4.6582e-11	0.2378	0.00020255							0.2535	3.4273e-12	0.2306	0.00015829
					0.2547	7.9995e-13	0.2126	0.00038391							0.2547	1.2101e-11	0.2222	0.00049392							0.2547	4.5608e-13	0.2198	0.00035004							0.2547	5.0836e-11	0.239	0.00020897							0.2547	3.7883e-12	0.2318	0.00016355
					0.2559	8.8824e-13	0.2138	0.0003953							0.2559	1.3277e-11	0.2234	0.00050738							0.2559	5.0798e-13	0.221	0.0003597							0.2559	5.5468e-11	0.24	0.00021423							0.2559	4.1866e-12	0.233	0.00016897
					0.2571	9.8605e-13	0.215	0.00040698							0.2571	1.4564e-11	0.2246	0.00052115							0.2571	5.6566e-13	0.2222	0.00036958							0.2571	6.0512e-11	0.2402	0.00021556							0.2571	4.6257e-12	0.2342	0.00017455
					0.2583	1.0944e-12	0.2162	0.00041897							0.2583	1.5973e-11	0.2258	0.00053524							0.2583	6.2975e-13	0.2234	0.0003797							0.2583	6.6002e-11	0.2414	0.00022235							0.2583	5.1099e-12	0.2354	0.0001803
					0.2595	1.2144e-12	0.2174	0.00043127							0.2595	1.7515e-11	0.227	0.00054967							0.2595	7.0095e-13	0.2246	0.00039007							0.2595	7.1978e-11	0.2426	0.00022932							0.2595	5.6435e-12	0.2366	0.00018621
					0.2607	1.3473e-12	0.2186	0.00044389							0.2607	1.9203e-11	0.2282	0.00056445							0.2607	7.8002e-13	0.2258	0.00040068							0.2607	7.8481e-11	0.2438	0.00023648							0.2607	6.2315e-12	0.2378	0.0001923
					0.2619	1.4943e-12	0.2198	0.00045683							0.2619	2.1048e-11	0.2294	0.00057956							0.2619	8.6781e-13	0.227	0.00041154							0.2619	8.5556e-11	0.245	0.00024385							0.2619	6.8795e-12	0.239	0.00019857
					0.2631	1.6571e-12	0.221	0.00047011							0.2631	2.3067e-11	0.2306	0.00059503							0.2631	9.6528e-13	0.2282	0.00042266							0.2631	9.3252e-11	0.2462	0.00025142							0.2631	7.5931e-12	0.24	0.00020372
					0.2643	1.8372e-12	0.2222	0.00048372							0.2643	2.5275e-11	0.2318	0.00061086							0.2643	1.0735e-12	0.2294	0.00043405							0.2643	1.0162e-10	0.2474	0.0002592							0.2643	8.3791e-12	0.2402	0.00020502
					0.2655	2.0365e-12	0.2234	0.00049769							0.2655	2.7689e-11	0.233	0.00062705							0.2655	1.1935e-12	0.2306	0.0004457							0.2655	1.1073e-10	0.2486	0.00026719							0.2655	9.2445e-12	0.2414	0.00021166
					0.2667	2.2568e-12	0.2246	0.000512							0.2667	3.0327e-11	0.2342	0.00064362							0.2667	1.3266e-12	0.2318	0.00045762							0.2667	1.2062e-10	0.2498	0.0002754							0.2667	1.0197e-11	0.2426	0.00021849
					0.2679	2.5005e-12	0.2258	0.00052668							0.2679	3.3211e-11	0.2354	0.00066057							0.2679	1.4743e-12	0.233	0.00046981							0.2679	1.3138e-10	0.2511	0.00028383							0.2679	1.1246e-11	0.2438	0.00022551
					0.2691	2.7699e-12	0.227	0.00054173							0.2691	3.6362e-11	0.2366	0.0006779							0.2691	1.6381e-12	0.2342	0.0004823							0.2691	1.4307e-10	0.2523	0.00029249							0.2691	1.2399e-11	0.245	0.00023274
					0.27	2.998e-12	0.2282	0.00055715							0.27	3.9003e-11	0.2378	0.00069563							0.27	1.7771e-12	0.2354	0.00049506							0.27	1.5282e-10	0.2535	0.00030139							0.27	1.3373e-11	0.2462	0.00024017
					0.2703	3.0676e-12	0.2294	0.00057296							0.2703	3.9804e-11	0.239	0.00071375							0.2703	1.8196e-12	0.2366	0.00050812							0.2703	1.5577e-10	0.2547	0.00031052							0.2703	1.3669e-11	0.2474	0.00024781
					0.2715	3.3967e-12	0.2306	0.00058916							0.2715	4.3565e-11	0.24	0.00072855							0.2715	2.0208e-12	0.2378	0.00052148							0.2715	1.6957e-10	0.2559	0.0003199							0.2715	1.5065e-11	0.2486	0.00025567
					0.2727	3.7602e-12	0.2318	0.00060577							0.2727	4.7671e-11	0.2402	0.00073229							0.2727	2.2438e-12	0.239	0.00053514							0.2727	1.8456e-10	0.2571	0.00032953							0.2727	1.66e-11	0.2498	0.00026375
					0.2739	4.1617e-12	0.233	0.00062278							0.2739	5.2154e-11	0.2414	0.00075124							0.2739	2.4908e-12	0.24	0.0005463							0.2739	2.0084e-10	0.2583	0.00033941							0.2739	1.8288e-11	0.2511	0.00027206
					0.2751	4.605e-12	0.2342	0.0006402							0.2751	5.7048e-11	0.2426	0.00077061							0.2751	2.7644e-12	0.2402	0.00054911							0.2751	2.1852e-10	0.2595	0.00034956							0.2751	2.0143e-11	0.2523	0.00028059
					0.2763	5.0945e-12	0.2354	0.00065805							0.2763	6.239e-11	0.2438	0.00079042							0.2763	3.0674e-12	0.2414	0.0005634							0.2763	2.3771e-10	0.2607	0.00035997							0.2763	2.2182e-11	0.2535	0.00028937
					0.2775	5.6349e-12	0.2366	0.00067634							0.2775	6.8219e-11	0.245	0.00081066							0.2775	3.4028e-12	0.2426	0.00057801							0.2775	2.5854e-10	0.2619	0.00037065							0.2775	2.4422e-11	0.2547	0.00029838
					0.2787	6.2312e-12	0.2378	0.00069506							0.2787	7.4578e-11	0.2462	0.00083135							0.2787	3.7741e-12	0.2438	0.00059294							0.2787	2.8115e-10	0.2631	0.00038161							0.2787	2.6883e-11	0.2559	0.00030765
					0.2799	6.8891e-12	0.239	0.00071424							0.2799	8.1514e-11	0.2474	0.00085249							0.2799	4.1849e-12	0.245	0.0006082							0.2799	3.0567e-10	0.2643	0.00039286							0.2799	2.9585e-11	0.2571	0.00031717
					0.2811	7.6148e-12	0.24	0.00072991							0.2811	8.9079e-11	0.2486	0.00087409							0.2811	4.6394e-12	0.2462	0.0006238							0.2811	3.3228e-10	0.2655	0.00040439							0.2811	3.2553e-11	0.2583	0.00032695
					0.2823	8.4152e-12	0.2402	0.00073388							0.2823	9.7327e-11	0.2498	0.00089616							0.2823	5.1421e-12	0.2474	0.00063974							0.2823	3.6114e-10	0.2667	0.00041622							0.2823	3.581e-11	0.2595	0.00033699
					0.2835	9.2976e-12	0.2414	0.00075398							0.2835	1.0632e-10	0.2511	0.0009187							0.2835	5.6981e-12	0.2486	0.00065603							0.2835	3.9244e-10	0.2679	0.00042836							0.2835	3.9385e-11	0.2607	0.00034731
					0.2847	1.027e-11	0.2426	0.00077456							0.2847	1.1612e-10	0.2523	0.00094173							0.2847	6.3128e-12	0.2498	0.00067268							0.2847	4.2637e-10	0.2691	0.0004408							0.2847	4.3309e-11	0.2619	0.0003579
					0.2859	1.1343e-11	0.2438	0.00079562							0.2859	1.268e-10	0.2535	0.00096526							0.2859	6.9922e-12	0.2511	0.00068969							0.2859	4.6315e-10	0.27	0.00045066							0.2859	4.7613e-11	0.2631	0.00036878
					0.2871	1.2524e-11	0.245	0.00081718							0.2871	1.3844e-10	0.2547	0.00098928							0.2871	7.743e-12	0.2523	0.00070706							0.2871	5.0302e-10	0.2703	0.00045356							0.2871	5.2334e-11	0.2643	0.00037994
					0.2883	1.3825e-11	0.2462	0.00083925							0.2883	1.5111e-10	0.2559	0.001							0.2883	8.5725e-12	0.2535	0.00072481							0.2883	5.4622e-10	0.2715	0.00046664							0.2883	5.7511e-11	0.2655	0.00039141
					0.2895	1.5259e-11	0.2474	0.00086183							0.2895	1.6492e-10	0.2571	0.001							0.2895	9.4888e-12	0.2547	0.00074294							0.2895	5.9302e-10	0.2727	0.00048005							0.2895	6.3188e-11	0.2667	0.00040317
					0.2907	1.6837e-11	0.2486	0.00088493							0.2907	1.7995e-10	0.2583	0.0011							0.2907	1.0501e-11	0.2559	0.00076145							0.2907	6.4372e-10	0.2739	0.00049379							0.2907	6.941e-11	0.2679	0.00041525
					0.2919	1.8575e-11	0.2498	0.00090856							0.2919	1.9631e-10	0.2595	0.0011							0.2919	1.1618e-11	0.2571	0.00078036							0.2919	6.9863e-10	0.2751	0.00050788							0.2919	7.6228e-11	0.2691	0.00042764
					0.2931	2.0487e-11	0.2511	0.00093274							0.2931	2.1412e-10	0.2607	0.0011							0.2931	1.2851e-11	0.2583	0.00079966							0.2931	7.5809e-10	0.2763	0.00052231							0.2931	8.37e-11	0.27	0.00043747
					0.2943	2.2592e-11	0.2523	0.00095746							0.2943	2.3351e-10	0.2619	0.0011							0.2943	1.4212e-11	0.2595	0.00081937							0.2943	8.2246e-10	0.2775	0.0005371							0.2943	9.1884e-11	0.2703	0.00044035
					0.2955	2.4907e-11	0.2535	0.00098275							0.2955	2.546e-10	0.2631	0.0012							0.2955	1.5714e-11	0.2607	0.00083948							0.2955	8.9214e-10	0.2787	0.00055225							0.2955	1.0085e-10	0.2715	0.0004534
					0.2967	2.7454e-11	0.2547	0.001							0.2967	2.7754e-10	0.2643	0.0012							0.2967	1.737e-11	0.2619	0.00086002							0.2967	9.6756e-10	0.2799	0.00056777							0.2967	1.1066e-10	0.2727	0.00046678
					0.2979	3.0254e-11	0.2559	0.001							0.2979	3.0249e-10	0.2655	0.0012							0.2979	1.9197e-11	0.2631	0.00088098							0.2979	1.0492e-09	0.2811	0.00058367							0.2979	1.2141e-10	0.2739	0.0004805
					0.2991	3.3333e-11	0.2571	0.0011							0.2991	3.2963e-10	0.2667	0.0013							0.2991	2.1211e-11	0.2643	0.00090237							0.2991	1.1374e-09	0.2823	0.00059995							0.2991	1.3317e-10	0.2751	0.00049458
					0.3	3.5842e-11	0.2583	0.0011							0.3	3.5152e-10	0.2679	0.0013							0.3	2.2856e-11	0.2655	0.00092419							0.3	1.2083e-09	0.2835	0.00061662							0.3	1.4271e-10	0.2763	0.00050901
					0.3003	3.6718e-11	0.2595	0.0011							0.3003	3.5912e-10	0.2691	0.0013							0.3003	2.3431e-11	0.2667	0.00094646							0.3003	1.2329e-09	0.2847	0.00063369							0.3003	1.4604e-10	0.2775	0.00052381
					0.3015	4.0437e-11	0.2607	0.0011							0.3015	3.9119e-10	0.27	0.0013							0.3015	2.5878e-11	0.2679	0.00096918							0.3015	1.3362e-09	0.2859	0.00065117							0.3015	1.6012e-10	0.2787	0.00053898
					0.3027	4.4524e-11	0.2619	0.0012							0.3027	4.2604e-10	0.2703	0.0014							0.3027	2.8574e-11	0.2691	0.00099236							0.3027	1.4478e-09	0.2871	0.00066906							0.3027	1.7552e-10	0.2799	0.00055453
					0.3039	4.9013e-11	0.2631	0.0012							0.3039	4.639e-10	0.2715	0.0014							0.3039	3.1544e-11	0.27	0.001							0.3039	1.5685e-09	0.2883	0.00068738							0.3039	1.9236e-10	0.2811	0.00057047
					0.3051	5.3943e-11	0.2643	0.0012							0.3051	5.0503e-10	0.2727	0.0014							0.3051	3.4815e-11	0.2703	0.001							0.3051	1.699e-09	0.2895	0.00070612							0.3051	2.1078e-10	0.2823	0.00058681
					0.3063	5.9356e-11	0.2655	0.0013							0.3063	5.4971e-10	0.2739	0.0014							0.3063	3.8417e-11	0.2715	0.001							0.3063	1.84e-09	0.2907	0.0007253							0.3063	2.309e-10	0.2835	0.00060354
					0.3075	6.5298e-11	0.2667	0.0013							0.3075	5.9822e-10	0.2751	0.0015							0.3075	4.2382e-11	0.2727	0.0011							0.3075	1.9923e-09	0.2919	0.00074493							0.3075	2.529e-10	0.2847	0.00062069
					0.3087	7.182e-11	0.2679	0.0013							0.3087	6.5089e-10	0.2763	0.0015							0.3087	4.6745e-11	0.2739	0.0011							0.3087	2.1569e-09	0.2931	0.000765							0.3087	2.7694e-10	0.2859	0.00063826
					0.3099	7.8976e-11	0.2691	0.0014							0.3099	7.0806e-10	0.2775	0.0016							0.3099	5.1547e-11	0.2751	0.0011							0.3099	2.3346e-09	0.2943	0.00078554							0.3099	3.032e-10	0.2871	0.00065626
					0.3111	8.6826e-11	0.27	0.0014							0.3111	7.7011e-10	0.2787	0.0016							0.3111	5.6829e-11	0.2763	0.0011							0.3111	2.5265e-09	0.2955	0.00080655							0.3111	3.3188e-10	0.2883	0.00067469
					0.3123	9.5436e-11	0.2703	0.0014							0.3123	8.3744e-10	0.2799	0.0016							0.3123	6.2638e-11	0.2775	0.0012							0.3123	2.7337e-09	0.2967	0.00082804							0.3123	3.6319e-10	0.2895	0.00069356
					0.3135	1.0488e-10	0.2715	0.0014							0.3135	9.1049e-10	0.2811	0.0017							0.3135	6.9025e-11	0.2787	0.0012							0.3135	2.9574e-09	0.2979	0.00085001							0.3135	3.9738e-10	0.2907	0.00071289
					0.3147	1.1523e-10	0.2727	0.0015							0.3147	9.8971e-10	0.2823	0.0017							0.3147	7.6048e-11	0.2799	0.0012							0.3147	3.1988e-09	0.2991	0.00087247							0.3147	4.347e-10	0.2919	0.00073267
					0.3159	1.2657e-10	0.2739	0.0015							0.3159	1.0756e-09	0.2835	0.0017							0.3159	8.3766e-11	0.2811	0.0013							0.3159	3.4593e-09	0.3	0.00088965							0.3159	4.7542e-10	0.2931	0.00075293
					0.3171	1.39e-10	0.2751	0.0015							0.3171	1.1688e-09	0.2847	0.0018							0.3171	9.2247e-11	0.2823	0.0013							0.3171	3.7404e-09	0.3003	0.00089544							0.3171	5.1985e-10	0.2943	0.00077366
					0.3183	1.5262e-10	0.2763	0.0016							0.3183	1.2698e-09	0.2859	0.0018							0.3183	1.0156e-10	0.2835	0.0013							0.3183	4.0435e-09	0.3015	0.00091892							0.3183	5.6831e-10	0.2955	0.00079488
					0.3195	1.6754e-10	0.2775	0.0016							0.3195	1.3792e-09	0.2871	0.0019							0.3195	1.118e-10	0.2847	0.0013							0.3195	4.3705e-09	0.3027	0.00094292							0.3195	6.2115e-10	0.2967	0.00081659
					0.3207	1.8387e-10	0.2787	0.0017							0.3207	1.4978e-09	0.2883	0.0019							0.3207	1.2303e-10	0.2859	0.0014							0.3207	4.723e-09	0.3039	0.00096745							0.3207	6.7878e-10	0.2979	0.00083881
					0.3219	2.0176e-10	0.2799	0.0017							0.3219	1.6263e-09	0.2895	0.0019							0.3219	1.3537e-10	0.2871	0.0014							0.3219	5.1031e-09	0.3051	0.00099251							0.3219	7.4159e-10	0.2991	0.00086154
					0.3231	2.2133e-10	0.2811	0.0017							0.3231	1.7654e-09	0.2907	0.002							0.3231	1.4891e-10	0.2883	0.0014							0.3231	5.5128e-09	0.3063	0.001							0.3231	8.1005e-10	0.3	0.00087893
					0.3243	2.4276e-10	0.2823	0.0018							0.3243	1.9161e-09	0.2919	0.002							0.3243	1.6377e-10	0.2895	0.0015							0.3243	5.9543e-09	0.3075	0.001							0.3243	8.8464e-10	0.3003	0.00088479
					0.3255	2.662e-10	0.2835	0.0018							0.3255	2.0793e-09	0.2931	0.0021							0.3255	1.8007e-10	0.2907	0.0015							0.3255	6.43e-09	0.3087	0.0011							0.3255	9.659e-10	0.3015	0.00090857
					0.3267	2.9184e-10	0.2847	0.0019							0.3267	2.256e-09	0.2943	0.0021							0.3267	1.9795e-10	0.2919	0.0015							0.3267	6.9425e-09	0.3099	0.0011							0.3267	1.0544e-09	0.3027	0.0009329
					0.3279	3.1988e-10	0.2859	0.0019							0.3279	2.4472e-09	0.2955	0.0022							0.3279	2.1755e-10	0.2931	0.0016							0.3279	7.4945e-09	0.3111	0.0011							0.3279	1.1508e-09	0.3039	0.00095777
					0.3291	3.5054e-10	0.2871	0.002							0.3291	2.6541e-09	0.2967	0.0022							0.3291	2.3905e-10	0.2943	0.0016							0.3291	8.0889e-09	0.3123	0.0012							0.3291	1.2557e-09	0.3051	0.0009832
					0.33	3.7454e-10	0.2883	0.002							0.33	2.8146e-09	0.2979	0.0023							0.33	2.5591e-10	0.2955	0.0016							0.33	8.5482e-09	0.3135	0.0012							0.33	1.3375e-09	0.3063	0.001
					0.3303	3.8405e-10	0.2895	0.0021							0.3303	2.8779e-09	0.2991	0.0023							0.3303	2.6261e-10	0.2967	0.0017							0.3303	8.729e-09	0.3147	0.0012							0.3303	1.3699e-09	0.3075	0.001
					0.3315	4.2068e-10	0.2907	0.0021							0.3315	3.12e-09	0.3	0.0023							0.3315	2.8842e-10	0.2979	0.0017							0.3315	9.418e-09	0.3159	0.0012							0.3315	1.4942e-09	0.3087	0.0011
					0.3327	4.607e-10	0.2919	0.0022							0.3327	3.3819e-09	0.3003	0.0024							0.3327	3.1671e-10	0.2991	0.0017							0.3327	1.016e-08	0.3171	0.0013							0.3327	1.6294e-09	0.3099	0.0011
					0.3339	5.0442e-10	0.2931	0.0022							0.3339	3.665e-09	0.3015	0.0024							0.3339	3.4769e-10	0.3	0.0018							0.3339	1.0958e-08	0.3183	0.0013							0.3339	1.7765e-09	0.3111	0.0011
					0.3351	5.5217e-10	0.2943	0.0023							0.3351	3.9711e-09	0.3027	0.0025							0.3351	3.8162e-10	0.3003	0.0018							0.3351	1.1816e-08	0.3195	0.0013							0.3351	1.9364e-09	0.3123	0.0011
					0.3363	6.0431e-10	0.2955	0.0023							0.3363	4.3019e-09	0.3039	0.0025							0.3363	4.1876e-10	0.3015	0.0018							0.3363	1.274e-08	0.3207	0.0014							0.3363	2.1103e-09	0.3135	0.0012
					0.3375	6.6124e-10	0.2967	0.0024							0.3375	4.6595e-09	0.3051	0.0026							0.3375	4.5942e-10	0.3027	0.0019							0.3375	1.3733e-08	0.3219	0.0014							0.3375	2.2994e-09	0.3147	0.0012
					0.3387	7.2336e-10	0.2979	0.0024							0.3387	5.0457e-09	0.3063	0.0026							0.3387	5.0392e-10	0.3039	0.0019							0.3387	1.4801e-08	0.3231	0.0014							0.3387	2.5049e-09	0.3159	0.0012
					0.3399	7.9116e-10	0.2991	0.0025							0.3399	5.463e-09	0.3075	0.0027							0.3399	5.526e-10	0.3051	0.0019							0.3399	1.595e-08	0.3243	0.0015							0.3399	2.7281e-09	0.3171	0.0013
					0.3411	8.6512e-10	0.3	0.0025							0.3411	5.9136e-09	0.3087	0.0027							0.3411	6.0585e-10	0.3063	0.002							0.3411	1.7184e-08	0.3255	0.0015							0.3411	2.9707e-09	0.3183	0.0013
					0.3423	9.4579e-10	0.3003	0.0025							0.3423	6.4002e-09	0.3099	0.0028							0.3423	6.6408e-10	0.3075	0.002							0.3423	1.8511e-08	0.3267	0.0015							0.3423	3.2341e-09	0.3195	0.0013
					0.3435	1.0338e-09	0.3015	0.0026							0.3435	6.9255e-09	0.3111	0.0028							0.3435	7.2775e-10	0.3087	0.0021							0.3435	1.9936e-08	0.3279	0.0016							0.3435	3.5202e-09	0.3207	0.0014
					0.3447	1.1297e-09	0.3027	0.0026							0.3447	7.4925e-09	0.3123	0.0029							0.3447	7.9735e-10	0.3099	0.0021							0.3447	2.1468e-08	0.3291	0.0016							0.3447	3.8307e-09	0.3219	0.0014
					0.3459	1.2342e-09	0.3039	0.0027							0.3459	8.1044e-09	0.3135	0.003							0.3459	8.734e-10	0.3111	0.0021							0.3459	2.3113e-08	0.33	0.0016							0.3459	4.1678e-09	0.3231	0.0014
					0.3471	1.3481e-09	0.3051	0.0028							0.3471	8.7646e-09	0.3147	0.003							0.3471	9.565e-10	0.3123	0.0022							0.3471	2.4879e-08	0.3303	0.0017							0.3471	4.5337e-09	0.3243	0.0015
					0.3483	1.4723e-09	0.3063	0.0028							0.3483	9.4768e-09	0.3159	0.0031							0.3483	1.0473e-09	0.3135	0.0022							0.3483	2.6776e-08	0.3315	0.0017							0.3483	4.9306e-09	0.3255	0.0015
					0.3495	1.6075e-09	0.3075	0.0029							0.3495	1.0245e-08	0.3171	0.0031							0.3495	1.1464e-09	0.3147	0.0023							0.3495	2.8812e-08	0.3327	0.0017							0.3495	5.3611e-09	0.3267	0.0015
					0.3508	1.7547e-09	0.3087	0.0029							0.3508	1.1073e-08	0.3183	0.0032							0.3508	1.2547e-09	0.3159	0.0023							0.3508	3.0998e-08	0.3339	0.0018							0.3508	5.828e-09	0.3279	0.0016
					0.352	1.915e-09	0.3099	0.003							0.352	1.1966e-08	0.3195	0.0033							0.352	1.3728e-09	0.3171	0.0024							0.352	3.3343e-08	0.3351	0.0018							0.352	6.3343e-09	0.3291	0.0016
					0.3532	2.0895e-09	0.3111	0.0031							0.3532	1.2929e-08	0.3207	0.0033							0.3532	1.5017e-09	0.3183	0.0024							0.3532	3.586e-08	0.3363	0.0019							0.3532	6.8831e-09	0.33	0.0017
					0.3544	2.2795e-09	0.3123	0.0031							0.3544	1.3966e-08	0.3219	0.0034							0.3544	1.6424e-09	0.3195	0.0025							0.3544	3.856e-08	0.3375	0.0019							0.3544	7.4778e-09	0.3303	0.0017
					0.3556	2.4861e-09	0.3135	0.0032							0.3556	1.5084e-08	0.3231	0.0035							0.3556	1.7959e-09	0.3207	0.0025							0.3556	4.1455e-08	0.3387	0.0019							0.3556	8.1223e-09	0.3315	0.0017
					0.3568	2.7109e-09	0.3147	0.0033							0.3568	1.6288e-08	0.3243	0.0035							0.3568	1.9633e-09	0.3219	0.0026							0.3568	4.456e-08	0.3399	0.002							0.3568	8.8206e-09	0.3327	0.0017
					0.358	2.9554e-09	0.3159	0.0033							0.358	1.7585e-08	0.3255	0.0036							0.358	2.1458e-09	0.3231	0.0026							0.358	4.7889e-08	0.3411	0.002							0.358	9.5768e-09	0.3339	0.0018
					0.3592	3.2212e-09	0.3171	0.0034							0.3592	1.8981e-08	0.3267	0.0037							0.3592	2.3447e-09	0.3243	0.0027							0.3592	5.1457e-08	0.3423	0.0021							0.3592	1.0396e-08	0.3351	0.0018
					0.36	3.421e-09	0.3183	0.0035							0.36	2.0022e-08	0.3279	0.0038							0.36	2.4946e-09	0.3255	0.0027							0.36	5.4107e-08	0.3435	0.0021							0.36	1.1009e-08	0.3363	0.0019
					0.3604	3.5102e-09	0.3195	0.0036							0.3604	2.0484e-08	0.3291	0.0038							0.3604	2.5616e-09	0.3267	0.0028							0.3604	5.5282e-08	0.3447	0.0022							0.3604	1.1282e-08	0.3375	0.0019
					0.3616	3.8243e-09	0.3207	0.0036							0.3616	2.2103e-08	0.33	0.0039							0.3616	2.7978e-09	0.3279	0.0028							0.3616	5.938e-08	0.3459	0.0022							0.3616	1.2242e-08	0.3387	0.002
					0.3628	4.1656e-09	0.3219	0.0037							0.3628	2.3845e-08	0.3303	0.0039							0.3628	3.0552e-09	0.3291	0.0029							0.3628	6.3771e-08	0.3471	0.0023							0.3628	1.328e-08	0.3399	0.002
					0.364	4.5364e-09	0.3231	0.0038							0.364	2.5719e-08	0.3315	0.004							0.364	3.3355e-09	0.33	0.0029							0.364	6.8474e-08	0.3483	0.0023							0.364	1.4404e-08	0.3411	0.0021
					0.3652	4.9392e-09	0.3243	0.0039							0.3652	2.7735e-08	0.3327	0.0041							0.3652	3.6407e-09	0.3303	0.0029							0.3652	7.351e-08	0.3495	0.0024							0.3652	1.5619e-08	0.3423	0.0021
					0.3664	5.3765e-09	0.3255	0.0039							0.3664	2.9903e-08	0.3339	0.0041							0.3664	3.9729e-09	0.3315	0.003							0.3664	7.8904e-08	0.3508	0.0024							0.3664	1.6934e-08	0.3435	0.0021
					0.3676	5.8513e-09	0.3267	0.004							0.3676	3.2235e-08	0.3351	0.0042							0.3676	4.3345e-09	0.3327	0.0031							0.3676	8.4677e-08	0.352	0.0025							0.3676	1.8355e-08	0.3447	0.0022
					0.3688	6.3666e-09	0.3279	0.0041							0.3688	3.4742e-08	0.3363	0.0043							0.3688	4.728e-09	0.3339	0.0031							0.3688	9.0857e-08	0.3532	0.0025							0.3688	1.9891e-08	0.3459	0.0022
					0.37	6.9258e-09	0.3291	0.0042							0.37	3.7437e-08	0.3375	0.0044							0.37	5.156e-09	0.3351	0.0032							0.37	9.7471e-08	0.3544	0.0026							0.37	2.1552e-08	0.3471	0.0023
					0.3712	7.5325e-09	0.33	0.0043							0.3712	4.0334e-08	0.3387	0.0044							0.3712	5.6215e-09	0.3363	0.0032							0.3712	1.0455e-07	0.3556	0.0027							0.3712	2.3346e-08	0.3483	0.0024
					0.3724	8.1906e-09	0.3303	0.0043							0.3724	4.3446e-08	0.3399	0.0045							0.3724	6.1277e-09	0.3375	0.0033							0.3724	1.1212e-07	0.3568	0.0027							0.3724	2.5285e-08	0.3495	0.0024
					0.3736	8.9043e-09	0.3315	0.0044							0.3736	4.679e-08	0.3411	0.0046							0.3736	6.6781e-09	0.3387	0.0034							0.3736	1.2021e-07	0.358	0.0028							0.3736	2.7378e-08	0.3508	0.0025
					0.3748	9.6781e-09	0.3327	0.0044							0.3748	5.0381e-08	0.3423	0.0047							0.3748	7.2762e-09	0.3399	0.0034							0.3748	1.2887e-07	0.3592	0.0028							0.3748	2.9639e-08	0.352	0.0025
					0.376	1.0517e-08	0.3339	0.0045							0.376	5.4238e-08	0.3435	0.0048							0.376	7.9261e-09	0.3411	0.0035							0.376	1.3813e-07	0.36	0.0029							0.376	3.208e-08	0.3532	0.0026
					0.3772	1.1426e-08	0.3351	0.0046							0.3772	5.8379e-08	0.3447	0.0049							0.3772	8.6321e-09	0.3423	0.0035							0.3772	1.4803e-07	0.3604	0.0029							0.3772	3.4714e-08	0.3544	0.0026
					0.3784	1.2411e-08	0.3363	0.0047							0.3784	6.2824e-08	0.3459	0.005							0.3784	9.399e-09	0.3435	0.0036							0.3784	1.586e-07	0.3616	0.0029							0.3784	3.7557e-08	0.3556	0.0027
					0.3796	1.3478e-08	0.3375	0.0048							0.3796	6.7594e-08	0.3471	0.005							0.3796	1.0232e-08	0.3447	0.0037							0.3796	1.6991e-07	0.3628	0.003							0.3796	4.0625e-08	0.3568	0.0027
					0.3808	1.4633e-08	0.3387	0.0049							0.3808	7.2714e-08	0.3483	0.0051							0.3808	1.1136e-08	0.3459	0.0037							0.3808	1.8198e-07	0.364	0.0031							0.3808	4.3934e-08	0.358	0.0028
					0.382	1.5884e-08	0.3399	0.005							0.382	7.8206e-08	0.3495	0.0052							0.382	1.2117e-08	0.3471	0.0038							0.382	1.9488e-07	0.3652	0.0031							0.382	4.7502e-08	0.3592	0.0029
					0.3832	1.7238e-08	0.3411	0.0051							0.3832	8.4097e-08	0.3508	0.0053							0.3832	1.3182e-08	0.3483	0.0039							0.3832	2.0866e-07	0.3664	0.0032							0.3832	5.135e-08	0.36	0.0029
					0.3844	1.8704e-08	0.3423	0.0052							0.3844	9.0414e-08	0.352	0.0054							0.3844	1.4337e-08	0.3495	0.0039							0.3844	2.2337e-07	0.3676	0.0033							0.3844	5.5497e-08	0.3604	0.0029
					0.3856	2.029e-08	0.3435	0.0053							0.3856	9.7188e-08	0.3532	0.0055							0.3856	1.5589e-08	0.3508	0.004							0.3856	2.3907e-07	0.3688	0.0033							0.3856	5.9967e-08	0.3616	0.003
					0.3868	2.2005e-08	0.3447	0.0054							0.3868	1.0445e-07	0.3544	0.0056							0.3868	1.6948e-08	0.352	0.0041							0.3868	2.5584e-07	0.37	0.0034							0.3868	6.4784e-08	0.3628	0.0031
					0.388	2.3861e-08	0.3459	0.0055							0.388	1.1223e-07	0.3556	0.0057							0.388	1.8421e-08	0.3532	0.0042							0.388	2.7373e-07	0.3712	0.0035							0.388	6.9973e-08	0.364	0.0031
					0.3892	2.5867e-08	0.3471	0.0056							0.3892	1.2057e-07	0.3568	0.0058							0.3892	2.0017e-08	0.3544	0.0042							0.3892	2.9281e-07	0.3724	0.0035							0.3892	7.5562e-08	0.3652	0.0032
					0.39	2.7313e-08	0.3483	0.0057							0.39	1.2654e-07	0.358	0.0059							0.39	2.117e-08	0.3556	0.0043							0.39	3.0641e-07	0.3736	0.0036							0.39	7.9576e-08	0.3664	0.0032
					0.3904	2.8036e-08	0.3495	0.0058							0.3904	1.2951e-07	0.3592	0.006							0.3904	2.1747e-08	0.3568	0.0044							0.3904	3.1318e-07	0.3748	0.0037							0.3904	8.1581e-08	0.3676	0.0033
					0.3916	3.0381e-08	0.3508	0.0059							0.3916	1.3908e-07	0.36	0.0061							0.3916	2.3621e-08	0.358	0.0045							0.3916	3.349e-07	0.376	0.0037							0.3916	8.806e-08	0.3688	0.0034
					0.3928	3.2914e-08	0.352	0.006							0.3928	1.4933e-07	0.3604	0.0061							0.3928	2.5651e-08	0.3592	0.0045							0.3928	3.5806e-07	0.3772	0.0038							0.3928	9.5035e-08	0.37	0.0035
					0.394	3.5651e-08	0.3532	0.0061							0.394	1.603e-07	0.3616	0.0062							0.394	2.7849e-08	0.36	0.0046							0.394	3.8276e-07	0.3784	0.0039							0.394	1.0254e-07	0.3712	0.0035
					0.3952	3.8607e-08	0.3544	0.0062							0.3952	1.7205e-07	0.3628	0.0063							0.3952	3.0229e-08	0.3604	0.0046							0.3952	4.0908e-07	0.3796	0.004							0.3952	1.1062e-07	0.3724	0.0036
					0.3964	4.18e-08	0.3556	0.0064							0.3964	1.8462e-07	0.364	0.0064							0.3964	3.2805e-08	0.3616	0.0047							0.3964	4.3714e-07	0.3808	0.004							0.3964	1.193e-07	0.3736	0.0037
					0.3976	4.5246e-08	0.3568	0.0065							0.3976	1.9808e-07	0.3652	0.0065							0.3976	3.5593e-08	0.3628	0.0048							0.3976	4.6704e-07	0.382	0.0041							0.3976	1.2864e-07	0.3748	0.0037
					0.3988	4.8966e-08	0.358	0.0066							0.3988	2.1248e-07	0.3664	0.0066							0.3988	3.8609e-08	0.364	0.0048							0.3988	4.989e-07	0.3832	0.0042							0.3988	1.3869e-07	0.376	0.0038
					0.4	5.2981e-08	0.3592	0.0067							0.4	2.2787e-07	0.3676	0.0067							0.4	4.1871e-08	0.3652	0.0049							0.4	5.3283e-07	0.3844	0.0043							0.4	1.4948e-07	0.3772	0.0039
					0.4012	5.7312e-08	0.36	0.0068							0.4012	2.4434e-07	0.3688	0.0068							0.4012	4.5398e-08	0.3664	0.005							0.4012	5.6897e-07	0.3856	0.0044							0.4012	1.6109e-07	0.3784	0.004
					0.4024	6.1984e-08	0.3604	0.0068							0.4024	2.6195e-07	0.37	0.007							0.4024	4.9212e-08	0.3676	0.0051							0.4024	6.0746e-07	0.3868	0.0044							0.4024	1.7356e-07	0.3796	0.0041
					0.4036	6.7022e-08	0.3616	0.0069							0.4036	2.8078e-07	0.3712	0.0071							0.4036	5.3335e-08	0.3688	0.0052							0.4036	6.4843e-07	0.388	0.0045							0.4036	1.8695e-07	0.3808	0.0041
					0.4048	7.2455e-08	0.3628	0.0071							0.4048	3.009e-07	0.3724	0.0072							0.4048	5.779e-08	0.37	0.0053							0.4048	6.9204e-07	0.3892	0.0046							0.4048	2.0134e-07	0.382	0.0042
					0.406	7.831e-08	0.364	0.0072							0.406	3.224e-07	0.3736	0.0073							0.406	6.2603e-08	0.3712	0.0053							0.406	7.3846e-07	0.39	0.0047							0.406	2.1679e-07	0.3832	0.0043
					0.4072	8.4621e-08	0.3652	0.0073							0.4072	3.4537e-07	0.3748	0.0074							0.4072	6.7802e-08	0.3724	0.0054							0.4072	7.8784e-07	0.3904	0.0047							0.4072	2.3337e-07	0.3844	0.0044
					0.4084	9.142e-08	0.3664	0.0074							0.4084	3.6991e-07	0.376	0.0075							0.4084	7.3416e-08	0.3736	0.0055							0.4084	8.4038e-07	0.3916	0.0048							0.4084	2.5117e-07	0.3856	0.0045
					0.4096	9.8745e-08	0.3676	0.0076							0.4096	3.9612e-07	0.3772	0.0077							0.4096	7.9478e-08	0.3748	0.0056							0.4096	8.9626e-07	0.3928	0.0049							0.4096	2.7028e-07	0.3868	0.0045
					0.4108	1.0663e-07	0.3688	0.0077							0.4108	4.2411e-07	0.3784	0.0078							0.4108	8.6021e-08	0.376	0.0057							0.4108	9.5569e-07	0.394	0.005							0.4108	2.9077e-07	0.388	0.0046
					0.412	1.1513e-07	0.37	0.0078							0.412	4.5398e-07	0.3796	0.0079							0.412	9.3082e-08	0.3772	0.0058							0.412	1.0189e-06	0.3952	0.0051							0.412	3.1276e-07	0.3892	0.0047
					0.4132	1.2427e-07	0.3712	0.008							0.4132	4.8587e-07	0.3808	0.008							0.4132	1.007e-07	0.3784	0.0059							0.4132	1.086e-06	0.3964	0.0051							0.4132	3.3634e-07	0.39	0.0048
					0.4144	1.3411e-07	0.3724	0.0081							0.4144	5.199e-07	0.382	0.0081							0.4144	1.0892e-07	0.3796	0.006							0.4144	1.1574e-06	0.3976	0.0052							0.4144	3.6162e-07	0.3904	0.0048
					0.4156	1.447e-07	0.3736	0.0082							0.4156	5.562e-07	0.3832	0.0083							0.4156	1.1778e-07	0.3808	0.0061							0.4156	1.2333e-06	0.3988	0.0053							0.4156	3.8872e-07	0.3916	0.0049
					0.4168	1.5609e-07	0.3748	0.0084							0.4168	5.9493e-07	0.3844	0.0084							0.4168	1.2733e-07	0.382	0.0061							0.4168	1.3139e-06	0.4	0.0054							0.4168	4.1776e-07	0.3928	0.005
					0.418	1.6834e-07	0.376	0.0085							0.418	6.3624e-07	0.3856	0.0085							0.418	1.3763e-07	0.3832	0.0062							0.418	1.3995e-06	0.4012	0.0055							0.418	4.4888e-07	0.394	0.0051
					0.4192	1.8152e-07	0.3772	0.0086							0.4192	6.8028e-07	0.3868	0.0086							0.4192	1.4873e-07	0.3844	0.0063							0.4192	1.4905e-06	0.4024	0.0056							0.4192	4.8222e-07	0.3952	0.0052
					0.42	1.9061e-07	0.3784	0.0088							0.42	7.1046e-07	0.388	0.0088							0.42	1.564e-07	0.3856	0.0064							0.42	1.5526e-06	0.4036	0.0057							0.42	5.0515e-07	0.3964	0.0053
					0.4204	1.9568e-07	0.3796	0.0089							0.4204	7.2724e-07	0.3892	0.0089							0.4204	1.6069e-07	0.3868	0.0065							0.4204	1.587e-06	0.4048	0.0058							0.4204	5.1792e-07	0.3976	0.0054
					0.4216	2.109e-07	0.3808	0.0091							0.4216	7.7729e-07	0.39	0.009							0.4216	1.7357e-07	0.388	0.0066							0.4216	1.6895e-06	0.406	0.0059							0.4216	5.5616e-07	0.3988	0.0055
					0.4228	2.2726e-07	0.382	0.0092							0.4228	8.3062e-07	0.3904	0.009							0.4228	1.8744e-07	0.3892	0.0067							0.4228	1.7984e-06	0.4072	0.006							0.4228	5.9709e-07	0.4	0.0056
					0.424	2.4483e-07	0.3832	0.0094							0.424	8.8745e-07	0.3916	0.0092							0.424	2.0238e-07	0.39	0.0068							0.424	1.9138e-06	0.4084	0.0061							0.424	6.409e-07	0.4012	0.0057
					0.4252	2.6371e-07	0.3844	0.0095							0.4252	9.4798e-07	0.3928	0.0093							0.4252	2.1846e-07	0.3904	0.0068							0.4252	2.0364e-06	0.4096	0.0062							0.4252	6.8778e-07	0.4024	0.0058
					0.4264	2.8398e-07	0.3856	0.0097							0.4264	1.0125e-06	0.394	0.0094							0.4264	2.3576e-07	0.3916	0.0069							0.4264	2.1664e-06	0.4108	0.0063							0.4264	7.3793e-07	0.4036	0.0059
					0.4276	3.0574e-07	0.3868	0.0098							0.4276	1.0811e-06	0.3952	0.0096							0.4276	2.5438e-07	0.3928	0.007							0.4276	2.3043e-06	0.412	0.0064							0.4276	7.9158e-07	0.4048	0.006
					0.4288	3.2909e-07	0.388	0.01							0.4288	1.1542e-06	0.3964	0.0097							0.4288	2.744e-07	0.394	0.0071							0.4288	2.4505e-06	0.4132	0.0065							0.4288	8.4896e-07	0.406	0.0061
					0.43	3.5416e-07	0.3892	0.0101							0.43	1.232e-06	0.3976	0.0098							0.43	2.9594e-07	0.3952	0.0072							0.43	2.6055e-06	0.4144	0.0066							0.43	9.103e-07	0.4072	0.0062
					0.4312	3.8105e-07	0.39	0.0102							0.4312	1.3148e-06	0.3988	0.01							0.4312	3.191e-07	0.3964	0.0073							0.4312	2.7699e-06	0.4156	0.0068							0.4312	9.7587e-07	0.4084	0.0063
					0.4324	4.099e-07	0.3904	0.0103							0.4324	1.4029e-06	0.4	0.0101							0.4324	3.4399e-07	0.3976	0.0074							0.4324	2.9441e-06	0.4168	0.0069							0.4324	1.0459e-06	0.4096	0.0064
					0.4336	4.4083e-07	0.3916	0.0104							0.4336	1.4966e-06	0.4012	0.0103							0.4336	3.7074e-07	0.3988	0.0075							0.4336	3.1287e-06	0.418	0.007							0.4336	1.1208e-06	0.4108	0.0065
					0.4348	4.74e-07	0.3928	0.0106							0.4348	1.5962e-06	0.4024	0.0104							0.4348	3.9948e-07	0.4	0.0076							0.4348	3.3242e-06	0.4192	0.0071							0.4348	1.2008e-06	0.412	0.0066
					0.436	5.0955e-07	0.394	0.0107							0.436	1.7022e-06	0.4036	0.0106							0.436	4.3035e-07	0.4012	0.0077							0.436	3.5314e-06	0.42	0.0072							0.436	1.2862e-06	0.4132	0.0067
					0.4372	5.4765e-07	0.3952	0.0109							0.4372	1.8149e-06	0.4048	0.0107							0.4372	4.6351e-07	0.4024	0.0079							0.4372	3.7508e-06	0.4204	0.0072							0.4372	1.3775e-06	0.4144	0.0068
					0.4384	5.8848e-07	0.3964	0.0111							0.4384	1.9346e-06	0.406	0.0108							0.4384	4.9911e-07	0.4036	0.008							0.4384	3.9831e-06	0.4216	0.0073							0.4384	1.4748e-06	0.4156	0.0069
					0.4396	6.322e-07	0.3976	0.0112							0.4396	2.0619e-06	0.4072	0.011							0.4396	5.3733e-07	0.4048	0.0081							0.4396	4.2291e-06	0.4228	0.0074							0.4396	1.5788e-06	0.4168	0.0071
					0.4408	6.7904e-07	0.3988	0.0114							0.4408	2.1971e-06	0.4084	0.0111							0.4408	5.7834e-07	0.406	0.0082							0.4408	4.4894e-06	0.424	0.0075							0.4408	1.6897e-06	0.418	0.0072
					0.442	7.2918e-07	0.4	0.0115							0.442	2.3407e-06	0.4096	0.0113							0.442	6.2235e-07	0.4072	0.0083							0.442	4.765e-06	0.4252	0.0077							0.442	1.808e-06	0.4192	0.0073
					0.4432	7.8286e-07	0.4012	0.0117							0.4432	2.4933e-06	0.4108	0.0114							0.4432	6.6955e-07	0.4084	0.0084							0.4432	5.0565e-06	0.4264	0.0078							0.4432	1.9342e-06	0.42	0.0074
					0.4444	8.4031e-07	0.4024	0.0119							0.4444	2.6553e-06	0.412	0.0116							0.4444	7.2018e-07	0.4096	0.0085							0.4444	5.3649e-06	0.4276	0.0079							0.4444	2.0688e-06	0.4204	0.0074
					0.4456	9.0178e-07	0.4036	0.0121							0.4456	2.8273e-06	0.4132	0.0117							0.4456	7.7446e-07	0.4108	0.0086							0.4456	5.6911e-06	0.4288	0.008							0.4456	2.2123e-06	0.4216	0.0075
					0.4468	9.6753e-07	0.4048	0.0122							0.4468	3.0099e-06	0.4144	0.0119							0.4468	8.3265e-07	0.412	0.0087							0.4468	6.0361e-06	0.43	0.0081							0.4468	2.3652e-06	0.4228	0.0076
					0.448	1.0379e-06	0.406	0.0124							0.448	3.2036e-06	0.4156	0.012							0.448	8.9502e-07	0.4132	0.0089							0.448	6.4009e-06	0.4312	0.0083							0.448	2.5282e-06	0.424	0.0078
					0.4492	1.1131e-06	0.4072	0.0126							0.4492	3.4092e-06	0.4168	0.0122							0.4492	9.6183e-07	0.4144	0.009							0.4492	6.7864e-06	0.4324	0.0084							0.4492	2.7019e-06	0.4252	0.0079
					0.45	1.1627e-06	0.4084	0.0127							0.45	3.544e-06	0.418	0.0124							0.45	1.006e-06	0.4156	0.0091							0.45	7.0385e-06	0.4336	0.0085							0.45	2.8161e-06	0.4264	0.008
					0.4505	1.1935e-06	0.4096	0.0129							0.4505	3.6273e-06	0.4192	0.0125							0.4505	1.0334e-06	0.4168	0.0092							0.4505	7.194e-06	0.4348	0.0086							0.4505	2.8869e-06	0.4276	0.0081
					0.4517	1.2794e-06	0.4108	0.0131							0.4517	3.8585e-06	0.42	0.0126							0.4517	1.1101e-06	0.418	0.0093							0.4517	7.6246e-06	0.436	0.0088							0.4517	3.0839e-06	0.4288	0.0083
					0.4529	1.3712e-06	0.412	0.0133							0.4529	4.1038e-06	0.4204	0.0127							0.4529	1.1922e-06	0.4192	0.0094							0.4529	8.0795e-06	0.4372	0.0089							0.4529	3.2936e-06	0.43	0.0084
					0.4541	1.4693e-06	0.4132	0.0134							0.4541	4.3638e-06	0.4216	0.0128							0.4541	1.28e-06	0.42	0.0095							0.4541	8.5601e-06	0.4384	0.009							0.4541	3.5169e-06	0.4312	0.0085
					0.4553	1.574e-06	0.4144	0.0136							0.4553	4.6394e-06	0.4228	0.013							0.4553	1.3741e-06	0.4204	0.0096							0.4553	9.0677e-06	0.4396	0.0091							0.4553	3.7546e-06	0.4324	0.0086
					0.4565	1.6859e-06	0.4156	0.0138							0.4565	4.9315e-06	0.424	0.0131							0.4565	1.4747e-06	0.4216	0.0097							0.4565	9.6036e-06	0.4408	0.0093							0.4565	4.0075e-06	0.4336	0.0088
					0.4577	1.8053e-06	0.4168	0.014							0.4577	5.241e-06	0.4252	0.0133							0.4577	1.5823e-06	0.4228	0.0098							0.4577	1.0169e-05	0.442	0.0094							0.4577	4.2766e-06	0.4348	0.0089
					0.4589	1.9328e-06	0.418	0.0142							0.4589	5.5688e-06	0.4264	0.0135							0.4589	1.6974e-06	0.424	0.0099							0.4589	1.0767e-05	0.4432	0.0095							0.4589	4.5627e-06	0.436	0.009
					0.4601	2.0688e-06	0.4192	0.0144							0.4601	5.9161e-06	0.4276	0.0136							0.4601	1.8205e-06	0.4252	0.01							0.4601	1.1397e-05	0.4444	0.0097							0.4601	4.867e-06	0.4372	0.0092
					0.4613	2.2139e-06	0.42	0.0145							0.4613	6.2838e-06	0.4288	0.0138							0.4613	1.9521e-06	0.4264	0.0101							0.4613	1.2062e-05	0.4456	0.0098							0.4613	5.1905e-06	0.4384	0.0093
					0.4625	2.3687e-06	0.4204	0.0145							0.4625	6.673e-06	0.43	0.014							0.4625	2.0927e-06	0.4276	0.0103							0.4625	1.2763e-05	0.4468	0.0099							0.4625	5.5343e-06	0.4396	0.0094
					0.4637	2.5338e-06	0.4216	0.0147							0.4637	7.0851e-06	0.4312	0.0141							0.4637	2.2429e-06	0.4288	0.0104							0.4637	1.3503e-05	0.448	0.0101							0.4637	5.8997e-06	0.4408	0.0096
					0.4649	2.7097e-06	0.4228	0.0149							0.4649	7.5212e-06	0.4324	0.0143							0.4649	2.4034e-06	0.43	0.0105							0.4649	1.4284e-05	0.4492	0.0102							0.4649	6.2879e-06	0.442	0.0097
					0.4661	2.8973e-06	0.424	0.0151							0.4661	7.9825e-06	0.4336	0.0144							0.4661	2.5748e-06	0.4312	0.0106							0.4661	1.5106e-05	0.45	0.0103							0.4661	6.7003e-06	0.4432	0.0098
					0.4673	3.0972e-06	0.4252	0.0153							0.4673	8.4706e-06	0.4348	0.0146							0.4673	2.7578e-06	0.4324	0.0108							0.4673	1.5973e-05	0.4505	0.0103							0.4673	7.1382e-06	0.4444	0.01
					0.4685	3.3102e-06	0.4264	0.0155							0.4685	8.9869e-06	0.436	0.0148							0.4685	2.9532e-06	0.4336	0.0109							0.4685	1.6887e-05	0.4517	0.0105							0.4685	7.6031e-06	0.4456	0.0101
					0.4697	3.537e-06	0.4276	0.0157							0.4697	9.5327e-06	0.4372	0.0149							0.4697	3.1617e-06	0.4348	0.011							0.4697	1.785e-05	0.4529	0.0106							0.4697	8.0967e-06	0.4468	0.0102
					0.4709	3.7786e-06	0.4288	0.0159							0.4709	1.011e-05	0.4384	0.0151							0.4709	3.3842e-06	0.436	0.0111							0.4709	1.8865e-05	0.4541	0.0107							0.4709	8.6205e-06	0.448	0.0104
					0.4721	4.0358e-06	0.43	0.0161							0.4721	1.072e-05	0.4396	0.0153							0.4721	3.6216e-06	0.4372	0.0113							0.4721	1.9934e-05	0.4553	0.0109							0.4721	9.1763e-06	0.4492	0.0105
					0.4733	4.3096e-06	0.4312	0.0162							0.4733	1.1365e-05	0.4408	0.0155							0.4733	3.8747e-06	0.4384	0.0114							0.4733	2.1059e-05	0.4565	0.011							0.4733	9.7658e-06	0.45	0.0106
					0.4745	4.601e-06	0.4324	0.0164							0.4745	1.2046e-05	0.442	0.0156							0.4745	4.1446e-06	0.4396	0.0115							0.4745	2.2244e-05	0.4577	0.0112							0.4745	1.0391e-05	0.4505	0.0107
					0.4757	4.911e-06	0.4336	0.0166							0.4757	1.2765e-05	0.4432	0.0158							0.4757	4.4323e-06	0.4408	0.0116							0.4757	2.3492e-05	0.4589	0.0113							0.4757	1.1054e-05	0.4517	0.0108
					0.4769	5.2407e-06	0.4348	0.0168							0.4769	1.3525e-05	0.4444	0.016							0.4769	4.7389e-06	0.442	0.0118							0.4769	2.4805e-05	0.4601	0.0114							0.4769	1.1757e-05	0.4529	0.0109
					0.4781	5.5914e-06	0.436	0.017							0.4781	1.4328e-05	0.4456	0.0161							0.4781	5.0656e-06	0.4432	0.0119							0.4781	2.6187e-05	0.4613	0.0116							0.4781	1.2502e-05	0.4541	0.0111
					0.4793	5.9643e-06	0.4372	0.0172							0.4793	1.5175e-05	0.4468	0.0163							0.4793	5.4136e-06	0.4444	0.012							0.4793	2.7641e-05	0.4625	0.0117							0.4793	1.3291e-05	0.4553	0.0112
					0.48	6.1992e-06	0.4384	0.0174							0.48	1.5706e-05	0.448	0.0165							0.48	5.6332e-06	0.4456	0.0121							0.48	2.8549e-05	0.4637	0.0119							0.48	1.3787e-05	0.4565	0.0114
					0.4805	6.3607e-06	0.4396	0.0176							0.4805	1.6069e-05	0.4492	0.0166							0.4805	5.7843e-06	0.4468	0.0123							0.4805	2.917e-05	0.4649	0.012							0.4805	1.4128e-05	0.4577	0.0115
					0.4817	6.7819e-06	0.4408	0.0178							0.4817	1.7013e-05	0.45	0.0167							0.4817	6.179e-06	0.448	0.0124							0.4817	3.0779e-05	0.4661	0.0122							0.4817	1.5013e-05	0.4589	0.0117
					0.4829	7.2295e-06	0.442	0.018							0.4829	1.8009e-05	0.4505	0.0168							0.4829	6.5991e-06	0.4492	0.0125							0.4829	3.247e-05	0.4673	0.0123							0.4829	1.5951e-05	0.4601	0.0118
					0.4841	7.705e-06	0.4432	0.0182							0.4841	1.9059e-05	0.4517	0.017							0.4841	7.0462e-06	0.45	0.0126							0.4841	3.4249e-05	0.4685	0.0125							0.4841	1.6945e-05	0.4613	0.012
					0.4853	8.2099e-06	0.4444	0.0184							0.4853	2.0167e-05	0.4529	0.0172							0.4853	7.522e-06	0.4505	0.0126							0.4853	3.6118e-05	0.4697	0.0126							0.4853	1.7996e-05	0.4625	0.0121
					0.4865	8.7461e-06	0.4456	0.0186							0.4865	2.1336e-05	0.4541	0.0173							0.4865	8.028e-06	0.4517	0.0128							0.4865	3.8082e-05	0.4709	0.0127							0.4865	1.9108e-05	0.4637	0.0122
					0.4877	9.3153e-06	0.4468	0.0188							0.4877	2.2567e-05	0.4553	0.0175							0.4877	8.5663e-06	0.4529	0.0129							0.4877	4.0147e-05	0.4721	0.0129							0.4877	2.0285e-05	0.4649	0.0124
					0.4889	9.9194e-06	0.448	0.019							0.4889	2.3865e-05	0.4565	0.0177							0.4889	9.1385e-06	0.4541	0.013							0.4889	4.2315e-05	0.4733	0.013							0.4889	2.153e-05	0.4661	0.0125
					0.4901	1.056e-05	0.4492	0.0192							0.4901	2.5234e-05	0.4577	0.0178							0.4901	9.7469e-06	0.4553	0.0132							0.4901	4.4593e-05	0.4745	0.0132							0.4901	2.2846e-05	0.4673	0.0127
					0.4913	1.124e-05	0.45	0.0193							0.4913	2.6675e-05	0.4589	0.018							0.4913	1.0393e-05	0.4565	0.0133							0.4913	4.6985e-05	0.4757	0.0133							0.4913	2.4239e-05	0.4685	0.0128
					0.4925	1.1961e-05	0.4505	0.0194							0.4925	2.8194e-05	0.4601	0.0182							0.4925	1.108e-05	0.4577	0.0134							0.4925	4.9496e-05	0.4769	0.0135							0.4925	2.571e-05	0.4697	0.013
					0.4937	1.2726e-05	0.4517	0.0196							0.4937	2.9793e-05	0.4613	0.0184							0.4937	1.181e-05	0.4589	0.0135							0.4937	5.2133e-05	0.4781	0.0136							0.4937	2.7265e-05	0.4709	0.0131
					0.4949	1.3537e-05	0.4529	0.0198							0.4949	3.1477e-05	0.4625	0.0185							0.4949	1.2585e-05	0.4601	0.0137							0.4949	5.49e-05	0.4793	0.0138							0.4949	2.8908e-05	0.4721	0.0133
					0.4961	1.4396e-05	0.4541	0.02							0.4961	3.325e-05	0.4637	0.0187							0.4961	1.3408e-05	0.4613	0.0138							0.4961	5.7803e-05	0.48	0.0139							0.4961	3.0644e-05	0.4733	0.0134
					0.4973	1.5306e-05	0.4553	0.0202							0.4973	3.5116e-05	0.4649	0.0189							0.4973	1.4282e-05	0.4625	0.0139							0.4973	6.0849e-05	0.4805	0.0139							0.4973	3.2478e-05	0.4745	0.0136
					0.4985	1.6271e-05	0.4565	0.0204							0.4985	3.708e-05	0.4661	0.0191							0.4985	1.5209e-05	0.4637	0.0141							0.4985	6.4045e-05	0.4817	0.0141							0.4985	3.4413e-05	0.4757	0.0137
					0.4997	1.7292e-05	0.4577	0.0206							0.4997	3.9146e-05	0.4673	0.0192							0.4997	1.6192e-05	0.4649	0.0142							0.4997	6.7396e-05	0.4829	0.0142							0.4997	3.6457e-05	0.4769	0.0139
					0.5009	1.8374e-05	0.4589	0.0208							0.5009	4.132e-05	0.4685	0.0194							0.5009	1.7236e-05	0.4661	0.0143							0.5009	7.091e-05	0.4841	0.0144							0.5009	3.8614e-05	0.4781	0.014
					0.5021	1.9519e-05	0.4601	0.021							0.5021	4.3606e-05	0.4697	0.0196							0.5021	1.8342e-05	0.4673	0.0144							0.5021	7.4594e-05	0.4853	0.0145							0.5021	4.089e-05	0.4793	0.0142
					0.5033	2.0731e-05	0.4613	0.0212							0.5033	4.6009e-05	0.4709	0.0198							0.5033	1.9516e-05	0.4685	0.0146							0.5033	7.8455e-05	0.4865	0.0147							0.5033	4.3291e-05	0.48	0.0143
					0.5045	2.2014e-05	0.4625	0.0214							0.5045	4.8536e-05	0.4721	0.0199							0.5045	2.0759e-05	0.4697	0.0147							0.5045	8.2501e-05	0.4877	0.0148							0.5045	4.5824e-05	0.4805	0.0143
					0.5057	2.3371e-05	0.4637	0.0216							0.5057	5.1192e-05	0.4733	0.0201							0.5057	2.2077e-05	0.4709	0.0148							0.5057	8.674e-05	0.4889	0.015							0.5057	4.8495e-05	0.4817	0.0145
					0.5069	2.4806e-05	0.4649	0.0218							0.5069	5.3983e-05	0.4745	0.0203							0.5069	2.3474e-05	0.4721	0.015							0.5069	9.1182e-05	0.4901	0.0151							0.5069	5.1311e-05	0.4829	0.0147
					0.5081	2.6323e-05	0.4661	0.022							0.5081	5.6916e-05	0.4757	0.0204							0.5081	2.4953e-05	0.4733	0.0151							0.5081	9.5833e-05	0.4913	0.0153							0.5081	5.4279e-05	0.4841	0.0148
					0.5093	2.7928e-05	0.4673	0.0222							0.5093	5.9997e-05	0.4769	0.0206							0.5093	2.652e-05	0.4745	0.0152							0.5093	0.0001007	0.4925	0.0154							0.5093	5.7406e-05	0.4853	0.015
					0.51	2.8891e-05	0.4685	0.0224							0.51	6.1837e-05	0.4781	0.0208							0.51	2.7462e-05	0.4757	0.0153							0.51	0.00010361	0.4937	0.0156							0.51	5.928e-05	0.4865	0.0151
					0.5105	2.9624e-05	0.4697	0.0226							0.5105	6.3232e-05	0.4793	0.021							0.5105	2.8179e-05	0.4769	0.0155							0.5105	0.0001058	0.4949	0.0157							0.5105	6.0701e-05	0.4877	0.0153
					0.5117	3.1416e-05	0.4709	0.0228							0.5117	6.6629e-05	0.48	0.0211							0.5117	2.9935e-05	0.4781	0.0156							0.5117	0.00011114	0.4961	0.0159							0.5117	6.4172e-05	0.4889	0.0154
					0.5129	3.3309e-05	0.4721	0.023							0.5129	7.0195e-05	0.4805	0.0211							0.5129	3.1793e-05	0.4793	0.0157							0.5129	0.00011673	0.4973	0.016							0.5129	6.7828e-05	0.4901	0.0156
					0.5141	3.5308e-05	0.4733	0.0232							0.5141	7.3938e-05	0.4817	0.0213							0.5141	3.3759e-05	0.48	0.0158							0.5141	0.00012257	0.4985	0.0161							0.5141	7.1676e-05	0.4913	0.0157
					0.5153	3.742e-05	0.4745	0.0234							0.5153	7.7866e-05	0.4829	0.0215							0.5153	3.5839e-05	0.4805	0.0158							0.5153	0.00012869	0.4997	0.0163							0.5153	7.5728e-05	0.4925	0.0159
					0.5165	3.9649e-05	0.4757	0.0236							0.5165	8.1987e-05	0.4841	0.0216							0.5165	3.8038e-05	0.4817	0.016							0.5165	0.00013508	0.5009	0.0164							0.5165	7.9991e-05	0.4937	0.016
					0.5177	4.2003e-05	0.4769	0.0238							0.5177	8.631e-05	0.4853	0.0218							0.5177	4.0363e-05	0.4829	0.0161							0.5177	0.00014177	0.5021	0.0166							0.5177	8.4477e-05	0.4949	0.0162
					0.5189	4.4486e-05	0.4781	0.024							0.5189	9.0843e-05	0.4865	0.022							0.5189	4.2822e-05	0.4841	0.0162							0.5189	0.00014876	0.5033	0.0167							0.5189	8.9196e-05	0.4961	0.0163
					0.5201	4.7106e-05	0.4793	0.0242							0.5201	9.5597e-05	0.4877	0.0221							0.5201	4.5419e-05	0.4853	0.0163							0.5201	0.00015607	0.5045	0.0169							0.5201	9.4159e-05	0.4973	0.0165
					0.5213	4.9869e-05	0.48	0.0243							0.5213	0.00010058	0.4889	0.0223							0.5213	4.8164e-05	0.4865	0.0165							0.5213	0.00016371	0.5057	0.017							0.5213	9.9378e-05	0.4985	0.0166
					0.5225	5.2783e-05	0.4805	0.0244							0.5225	0.0001058	0.4901	0.0225							0.5225	5.1063e-05	0.4877	0.0166							0.5225	0.0001717	0.5069	0.0172							0.5225	0.00010486	0.4997	0.0168
					0.5237	5.5855e-05	0.4817	0.0246							0.5237	0.00011128	0.4913	0.0226							0.5237	5.4124e-05	0.4889	0.0167							0.5237	0.00018004	0.5081	0.0173							0.5237	0.00011063	0.5009	0.0169
					0.5249	5.9094e-05	0.4829	0.0248							0.5249	0.00011701	0.4925	0.0228							0.5249	5.7356e-05	0.4901	0.0168							0.5249	0.00018875	0.5093	0.0175							0.5249	0.00011669	0.5021	0.0171
					0.5261	6.2506e-05	0.4841	0.025							0.5261	0.00012301	0.4937	0.0229							0.5261	6.0768e-05	0.4913	0.0169							0.5261	0.00019785	0.51	0.0175							0.5261	0.00012305	0.5033	0.0172
					0.5273	6.6102e-05	0.4853	0.0252							0.5273	0.0001293	0.4949	0.0231							0.5273	6.4369e-05	0.4925	0.0171							0.5273	0.00020735	0.5105	0.0176							0.5273	0.00012974	0.5045	0.0174
					0.5285	6.9889e-05	0.4865	0.0254							0.5285	0.00013589	0.4961	0.0233							0.5285	6.8167e-05	0.4937	0.0172							0.5285	0.00021727	0.5117	0.0177							0.5285	0.00013676	0.5057	0.0175
					0.5297	7.3877e-05	0.4877	0.0256							0.5297	0.00014278	0.4973	0.0234							0.5297	7.2174e-05	0.4949	0.0173							0.5297	0.00022762	0.5129	0.0179							0.5297	0.00014413	0.5069	0.0176
					0.5309	7.8076e-05	0.4889	0.0258							0.5309	0.00015	0.4985	0.0236							0.5309	7.6399e-05	0.4961	0.0174							0.5309	0.00023842	0.5141	0.018							0.5309	0.00015186	0.5081	0.0178
					0.5321	8.2496e-05	0.4901	0.0259							0.5321	0.00015755	0.4997	0.0237							0.5321	8.0854e-05	0.4973	0.0175							0.5321	0.00024969	0.5153	0.0182							0.5321	0.00015998	0.5093	0.0179
					0.5333	8.7147e-05	0.4913	0.0261							0.5333	0.00016545	0.5009	0.0239							0.5333	8.555e-05	0.4985	0.0177							0.5333	0.00026145	0.5165	0.0183							0.5333	0.00016849	0.51	0.018
					0.5345	9.2041e-05	0.4925	0.0263							0.5345	0.00017371	0.5021	0.0241							0.5345	9.0498e-05	0.4997	0.0178							0.5345	0.00027371	0.5177	0.0184							0.5345	0.00017742	0.5105	0.0181
					0.5357	9.7188e-05	0.4937	0.0265							0.5357	0.00018235	0.5033	0.0242							0.5357	9.571e-05	0.5009	0.0179							0.5357	0.00028649	0.5189	0.0186							0.5357	0.00018679	0.5117	0.0182
					0.5369	0.0001026	0.4949	0.0267							0.5369	0.00019138	0.5045	0.0244							0.5369	0.0001012	0.5021	0.018							0.5369	0.00029982	0.5201	0.0187							0.5369	0.00019661	0.5129	0.0184
					0.5381	0.00010829	0.4961	0.0269							0.5381	0.00020082	0.5057	0.0245							0.5381	0.00010698	0.5033	0.0181							0.5381	0.00031371	0.5213	0.0189							0.5381	0.0002069	0.5141	0.0185
					0.5393	0.00011428	0.4973	0.027							0.5393	0.00021069	0.5069	0.0247							0.5393	0.00011307	0.5045	0.0182							0.5393	0.00032819	0.5225	0.019							0.5393	0.00021769	0.5153	0.0186
					0.54	0.00011769	0.4985	0.0272							0.54	0.0002163	0.5081	0.0248							0.54	0.00011655	0.5057	0.0183							0.54	0.00033641	0.5237	0.0191							0.54	0.00022384	0.5165	0.0188
					0.5405	0.00012056	0.4997	0.0274							0.5405	0.000221	0.5093	0.025							0.5405	0.00011948	0.5069	0.0184							0.5405	0.00034328	0.5249	0.0193							0.5405	0.00022899	0.5177	0.0189
					0.5417	0.00012717	0.5009	0.0276							0.5417	0.00023177	0.51	0.0251							0.5417	0.00012622	0.5081	0.0186							0.5417	0.00035899	0.5261	0.0194							0.5417	0.00024082	0.5189	0.0191
					0.5429	0.00013411	0.5021	0.0277							0.5429	0.00024302	0.5105	0.0251							0.5429	0.00013331	0.5093	0.0187							0.5429	0.00037536	0.5273	0.0195							0.5429	0.00025322	0.5201	0.0192
					0.5441	0.00014139	0.5033	0.0279							0.5441	0.00025477	0.5117	0.0253							0.5441	0.00014077	0.51	0.0187							0.5441	0.0003924	0.5285	0.0196							0.5441	0.0002662	0.5213	0.0193
					0.5453	0.00014904	0.5045	0.0281							0.5453	0.00026703	0.5129	0.0254							0.5453	0.00014862	0.5105	0.0188							0.5453	0.00041014	0.5297	0.0198							0.5453	0.00027979	0.5225	0.0195
					0.5465	0.00015707	0.5057	0.0283							0.5465	0.00027984	0.5141	0.0255							0.5465	0.00015686	0.5117	0.0189							0.5465	0.00042861	0.5309	0.0199							0.5465	0.000294	0.5237	0.0196
					0.5477	0.0001655	0.5069	0.0284							0.5477	0.0002932	0.5153	0.0257							0.5477	0.00016553	0.5129	0.019							0.5477	0.00044783	0.5321	0.02							0.5477	0.00030888	0.5249	0.0197
					0.5489	0.00017434	0.5081	0.0286							0.5489	0.00030714	0.5165	0.0258							0.5489	0.00017464	0.5141	0.0191							0.5489	0.00046783	0.5333	0.0202							0.5489	0.00032444	0.5261	0.0199
					0.5502	0.00018361	0.5093	0.0288							0.5502	0.00032168	0.5177	0.026							0.5502	0.00018421	0.5153	0.0192							0.5502	0.00048864	0.5345	0.0203							0.5502	0.00034072	0.5273	0.02
					0.5514	0.00019334	0.51	0.0289							0.5514	0.00033685	0.5189	0.0261							0.5514	0.00019426	0.5165	0.0193							0.5514	0.00051028	0.5357	0.0204							0.5514	0.00035773	0.5285	0.0201
					0.5526	0.00020354	0.5105	0.0289							0.5526	0.00035266	0.5201	0.0262							0.5526	0.00020481	0.5177	0.0194							0.5526	0.00053278	0.5369	0.0205							0.5526	0.00037552	0.5297	0.0202
					0.5538	0.00021422	0.5117	0.0291							0.5538	0.00036915	0.5213	0.0264							0.5538	0.00021588	0.5189	0.0195							0.5538	0.00055618	0.5381	0.0206							0.5538	0.00039411	0.5309	0.0204
					0.555	0.00022543	0.5129	0.0292							0.555	0.00038633	0.5225	0.0265							0.555	0.00022751	0.5201	0.0196							0.555	0.0005805	0.5393	0.0208							0.555	0.00041353	0.5321	0.0205
					0.5562	0.00023716	0.5141	0.0294							0.5562	0.00040424	0.5237	0.0266							0.5562	0.00023971	0.5213	0.0197							0.5562	0.00060577	0.54	0.0208							0.5562	0.00043383	0.5333	0.0206
					0.5574	0.00024945	0.5153	0.0296							0.5574	0.0004229	0.5249	0.0268							0.5574	0.0002525	0.5225	0.0198							0.5574	0.00063203	0.5405	0.0209							0.5574	0.00045502	0.5345	0.0207
					0.5586	0.00026233	0.5165	0.0297							0.5586	0.00044234	0.5261	0.0269							0.5586	0.00026592	0.5237	0.0199							0.5586	0.00065932	0.5417	0.021							0.5586	0.00047715	0.5357	0.0208
					0.5598	0.00027581	0.5177	0.0299							0.5598	0.00046258	0.5273	0.027							0.5598	0.00027999	0.5249	0.02							0.5598	0.00068766	0.5429	0.0211							0.5598	0.00050025	0.5369	0.021
					0.561	0.00028991	0.5189	0.03							0.561	0.00048365	0.5285	0.0271							0.561	0.00029474	0.5261	0.0201							0.561	0.00071709	0.5441	0.0212							0.561	0.00052436	0.5381	0.0211
					0.5622	0.00030468	0.5201	0.0302							0.5622	0.00050559	0.5297	0.0273							0.5622	0.0003102	0.5273	0.0201							0.5622	0.00074764	0.5453	0.0213							0.5622	0.00054951	0.5393	0.0212
					0.5634	0.00032012	0.5213	0.0303							0.5634	0.00052843	0.5309	0.0274							0.5634	0.0003264	0.5285	0.0202							0.5634	0.00077936	0.5465	0.0214							0.5634	0.00057576	0.54	0.0213
					0.5646	0.00033628	0.5225	0.0304							0.5646	0.00055219	0.5321	0.0275							0.5646	0.00034336	0.5297	0.0203							0.5646	0.00081228	0.5477	0.0215							0.5646	0.00060313	0.5405	0.0213
					0.5658	0.00035318	0.5237	0.0306							0.5658	0.00057691	0.5333	0.0276							0.5658	0.00036113	0.5309	0.0204							0.5658	0.00084644	0.5489	0.0216							0.5658	0.00063167	0.5417	0.0214
					0.567	0.00037084	0.5249	0.0307							0.567	0.00060262	0.5345	0.0277							0.567	0.00037973	0.5321	0.0205							0.567	0.00088188	0.5502	0.0218							0.567	0.00066143	0.5429	0.0215
					0.5682	0.00038931	0.5261	0.0309							0.5682	0.00062936	0.5357	0.0278							0.5682	0.00039921	0.5333	0.0206							0.5682	0.00091863	0.5514	0.0219							0.5682	0.00069244	0.5441	0.0216
					0.5694	0.00040861	0.5273	0.031							0.5694	0.00065716	0.5369	0.028							0.5694	0.00041958	0.5345	0.0207							0.5694	0.00095675	0.5526	0.022							0.5694	0.00072475	0.5453	0.0217
					0.57	0.00041908	0.5285	0.0311							0.57	0.0006722	0.5381	0.0281							0.57	0.00043066	0.5357	0.0207							0.57	0.00097733	0.5538	0.0221							0.57	0.00074226	0.5465	0.0218
					0.5706	0.00042877	0.5297	0.0312							0.5706	0.00068606	0.5393	0.0282							0.5706	0.0004409	0.5369	0.0208							0.5706	0.00099628	0.555	0.0222							0.5706	0.00075842	0.5477	0.0219
					0.5718	0.00044982	0.5309	0.0314							0.5718	0.0007161	0.54	0.0282							0.5718	0.0004632	0.5381	0.0209							0.5718	0.001	0.5562	0.0222							0.5718	0.00079348	0.5489	0.022
					0.573	0.00047181	0.5321	0.0315							0.573	0.0007473	0.5405	0.0283							0.573	0.00048652	0.5393	0.021							0.573	0.0011	0.5574	0.0223							0.573	0.00083	0.5502	0.0221
					0.5742	0.00049477	0.5333	0.0316							0.5742	0.00077972	0.5417	0.0284							0.5742	0.0005109	0.54	0.021							0.5742	0.0011	0.5586	0.0224							0.5742	0.00086801	0.5514	0.0222
					0.5754	0.00051874	0.5345	0.0317							0.5754	0.00081339	0.5429	0.0285							0.5754	0.00053638	0.5405	0.021							0.5754	0.0012	0.5598	0.0225							0.5754	0.00090757	0.5526	0.0223
					0.5766	0.00054374	0.5357	0.0318							0.5766	0.00084836	0.5441	0.0286							0.5766	0.00056301	0.5417	0.0211							0.5766	0.0012	0.561	0.0226							0.5766	0.00094874	0.5538	0.0224
					0.5778	0.00056983	0.5369	0.032							0.5778	0.00088466	0.5453	0.0287							0.5778	0.00059083	0.5429	0.0212							0.5778	0.0013	0.5622	0.0227							0.5778	0.00099157	0.555	0.0225
					0.579	0.00059705	0.5381	0.0321							0.579	0.00092234	0.5465	0.0288							0.579	0.00061989	0.5441	0.0212							0.579	0.0013	0.5634	0.0228							0.579	0.001	0.5562	0.0226
					0.5802	0.00062542	0.5393	0.0322							0.5802	0.00096144	0.5477	0.0288							0.5802	0.00065023	0.5453	0.0213							0.5802	0.0014	0.5646	0.0229							0.5802	0.0011	0.5574	0.0227
					0.5814	0.00065501	0.54	0.0322							0.5814	0.001	0.5489	0.0289							0.5814	0.0006819	0.5465	0.0214							0.5814	0.0014	0.5658	0.0229							0.5814	0.0011	0.5586	0.0228
					0.5826	0.00068585	0.5405	0.0323							0.5826	0.001	0.5502	0.029							0.5826	0.00071496	0.5477	0.0214							0.5826	0.0015	0.567	0.023							0.5826	0.0012	0.5598	0.0229
					0.5838	0.00071798	0.5417	0.0324							0.5838	0.0011	0.5514	0.0291							0.5838	0.00074945	0.5489	0.0215							0.5838	0.0015	0.5682	0.0231							0.5838	0.0012	0.561	0.0229
					0.585	0.00075146	0.5429	0.0325							0.585	0.0011	0.5526	0.0292							0.585	0.00078543	0.5502	0.0216							0.585	0.0016	0.5694	0.0232							0.585	0.0013	0.5622	0.023
					0.5862	0.00078632	0.5441	0.0326							0.5862	0.0012	0.5538	0.0293							0.5862	0.00082296	0.5514	0.0216							0.5862	0.0017	0.57	0.0232							0.5862	0.0013	0.5634	0.0231
					0.5874	0.00082263	0.5453	0.0327							0.5874	0.0012	0.555	0.0293							0.5874	0.00086209	0.5526	0.0217							0.5874	0.0017	0.5706	0.0232							0.5874	0.0014	0.5646	0.0232
					0.5886	0.00086043	0.5465	0.0328							0.5886	0.0013	0.5562	0.0294							0.5886	0.00090288	0.5538	0.0217							0.5886	0.0018	0.5718	0.0233							0.5886	0.0015	0.5658	0.0232
					0.5898	0.00089977	0.5477	0.0328							0.5898	0.0013	0.5574	0.0295							0.5898	0.00094539	0.555	0.0218							0.5898	0.0019	0.573	0.0234							0.5898	0.0015	0.567	0.0233
					0.591	0.00094071	0.5489	0.0329							0.591	0.0014	0.5586	0.0296							0.591	0.00098968	0.5562	0.0218							0.591	0.0019	0.5742	0.0234							0.591	0.0016	0.5682	0.0234
					0.5922	0.0009833	0.5502	0.033							0.5922	0.0014	0.5598	0.0296							0.5922	0.001	0.5574	0.0219							0.5922	0.002	0.5754	0.0235							0.5922	0.0017	0.5694	0.0234
					0.5934	0.001	0.5514	0.0331							0.5934	0.0015	0.561	0.0297							0.5934	0.0011	0.5586	0.0219							0.5934	0.0021	0.5766	0.0236							0.5934	0.0017	0.57	0.0235
					0.5946	0.0011	0.5526	0.0332							0.5946	0.0016	0.5622	0.0298							0.5946	0.0011	0.5598	0.022							0.5946	0.0022	0.5778	0.0236							0.5946	0.0018	0.5706	0.0235
					0.5958	0.0011	0.5538	0.0332							0.5958	0.0016	0.5634	0.0298							0.5958	0.0012	0.561	0.022							0.5958	0.0022	0.579	0.0237							0.5958	0.0019	0.5718	0.0235
					0.597	0.0012	0.555	0.0333							0.597	0.0017	0.5646	0.0299							0.597	0.0012	0.5622	0.0221							0.597	0.0023	0.5802	0.0237							0.597	0.002	0.573	0.0236
					0.5982	0.0012	0.5562	0.0334							0.5982	0.0018	0.5658	0.0299							0.5982	0.0013	0.5634	0.0221							0.5982	0.0024	0.5814	0.0238							0.5982	0.002	0.5742	0.0237
					0.5994	0.0013	0.5574	0.0334							0.5994	0.0018	0.567	0.03							0.5994	0.0014	0.5646	0.0221							0.5994	0.0025	0.5826	0.0238							0.5994	0.0021	0.5754	0.0237
					0.6	0.0013	0.5586	0.0335							0.6	0.0019	0.5682	0.03							0.6	0.0014	0.5658	0.0222							0.6	0.0025	0.5838	0.0239							0.6	0.0022	0.5766	0.0238
					0.6006	0.0013	0.5598	0.0336							0.6006	0.0019	0.5694	0.0301							0.6006	0.0014	0.567	0.0222							0.6006	0.0026	0.585	0.0239							0.6006	0.0022	0.5778	0.0238
					0.6018	0.0014	0.561	0.0336							0.6018	0.002	0.57	0.0301							0.6018	0.0015	0.5682	0.0222							0.6018	0.0027	0.5862	0.024							0.6018	0.0023	0.579	0.0239
					0.603	0.0015	0.5622	0.0337							0.603	0.002	0.5706	0.0301							0.603	0.0015	0.5694	0.0223							0.603	0.0028	0.5874	0.024							0.603	0.0024	0.5802	0.0239
					0.6042	0.0015	0.5634	0.0337							0.6042	0.0021	0.5718	0.0302							0.6042	0.0016	0.57	0.0223							0.6042	0.0029	0.5886	0.024							0.6042	0.0025	0.5814	0.0239
					0.6054	0.0016	0.5646	0.0338							0.6054	0.0022	0.573	0.0302							0.6054	0.0017	0.5706	0.0223							0.6054	0.003	0.5898	0.0241							0.6054	0.0026	0.5826	0.024
					0.6066	0.0016	0.5658	0.0338							0.6066	0.0023	0.5742	0.0302							0.6066	0.0018	0.5718	0.0223							0.6066	0.0031	0.591	0.0241							0.6066	0.0027	0.5838	0.024
					0.6078	0.0017	0.567	0.0338							0.6078	0.0024	0.5754	0.0303							0.6078	0.0018	0.573	0.0223							0.6078	0.0032	0.5922	0.0241							0.6078	0.0028	0.585	0.024
					0.609	0.0018	0.5682	0.0339							0.609	0.0025	0.5766	0.0303							0.609	0.0019	0.5742	0.0224							0.609	0.0033	0.5934	0.0242							0.609	0.0029	0.5862	0.0241
					0.6102	0.0019	0.5694	0.0339							0.6102	0.0026	0.5778	0.0303							0.6102	0.002	0.5754	0.0224							0.6102	0.0034	0.5946	0.0242							0.6102	0.003	0.5874	0.0241
					0.6114	0.0019	0.57	0.0339							0.6114	0.0026	0.579	0.0304							0.6114	0.0021	0.5766	0.0224							0.6114	0.0035	0.5958	0.0242							0.6114	0.0031	0.5886	0.0241
					0.6126	0.002	0.5706	0.0339							0.6126	0.0027	0.5802	0.0304							0.6126	0.0022	0.5778	0.0224							0.6126	0.0037	0.597	0.0242							0.6126	0.0033	0.5898	0.0241
					0.6138	0.0021	0.5718	0.034							0.6138	0.0028	0.5814	0.0304							0.6138	0.0023	0.579	0.0224							0.6138	0.0038	0.5982	0.0242							0.6138	0.0034	0.591	0.0242
					0.615	0.0022	0.573	0.034							0.615	0.003	0.5826	0.0304							0.615	0.0024	0.5802	0.0224							0.615	0.0039	0.5994	0.0243							0.615	0.0035	0.5922	0.0242
					0.6162	0.0023	0.5742	0.034							0.6162	0.0031	0.5838	0.0304							0.6162	0.0025	0.5814	0.0225							0.6162	0.0041	0.6	0.0243							0.6162	0.0036	0.5934	0.0242
					0.6174	0.0024	0.5754	0.034							0.6174	0.0032	0.585	0.0304							0.6174	0.0026	0.5826	0.0225							0.6174	0.0042	0.6006	0.0243							0.6174	0.0038	0.5946	0.0242
					0.6186	0.0025	0.5766	0.034							0.6186	0.0033	0.5862	0.0305							0.6186	0.0027	0.5838	0.0225							0.6186	0.0043	0.6018	0.0243							0.6186	0.0039	0.5958	0.0242
					0.6198	0.0026	0.5778	0.034							0.6198	0.0034	0.5874	0.0305							0.6198	0.0028	0.585	0.0225							0.6198	0.0045	0.603	0.0243							0.6198	0.0041	0.597	0.0242
					0.621	0.0027	0.579	0.0341							0.621	0.0035	0.5886	0.0305							0.621	0.0029	0.5862	0.0225							0.621	0.0046	0.6042	0.0243							0.621	0.0042	0.5982	0.0242
					0.6222	0.0028	0.5802	0.0341							0.6222	0.0036	0.5898	0.0305							0.6222	0.003	0.5874	0.0225							0.6222	0.0048	0.6054	0.0243							0.6222	0.0044	0.5994	0.0242
					0.6234	0.0029	0.5814	0.0341							0.6234	0.0038	0.591	0.0305							0.6234	0.0031	0.5886	0.0225							0.6234	0.005	0.6066	0.0243							0.6234	0.0046	0.6	0.0242
					0.6246	0.003	0.5826	0.0341							0.6246	0.0039	0.5922	0.0305							0.6246	0.0033	0.5898	0.0225							0.6246	0.0051	0.6078	0.0243							0.6246	0.0047	0.6006	0.0242
					0.6258	0.0031	0.5838	0.034							0.6258	0.004	0.5934	0.0305							0.6258	0.0034	0.591	0.0225							0.6258	0.0053	0.609	0.0243							0.6258	0.0049	0.6018	0.0242
					0.627	0.0032	0.585	0.034							0.627	0.0042	0.5946	0.0305							0.627	0.0035	0.5922	0.0225							0.627	0.0055	0.6102	0.0243							0.627	0.0051	0.603	0.0242
					0.6282	0.0034	0.5862	0.034							0.6282	0.0043	0.5958	0.0304							0.6282	0.0037	0.5934	0.0224							0.6282	0.0056	0.6114	0.0243							0.6282	0.0052	0.6042	0.0242
					0.6294	0.0035	0.5874	0.034							0.6294	0.0045	0.597	0.0304							0.6294	0.0038	0.5946	0.0224							0.6294	0.0058	0.6126	0.0243							0.6294	0.0054	0.6054	0.0242
					0.63	0.0035	0.5886	0.034							0.63	0.0046	0.5982	0.0304							0.63	0.0039	0.5958	0.0224							0.63	0.0059	0.6138	0.0242							0.63	0.0055	0.6066	0.0242
					0.6306	0.0036	0.5898	0.034							0.6306	0.0046	0.5994	0.0304							0.6306	0.004	0.597	0.0224							0.6306	0.006	0.615	0.0242							0.6306	0.0056	0.6078	0.0242
					0.6318	0.0038	0.591	0.0339							0.6318	0.0048	0.6	0.0304							0.6318	0.0041	0.5982	0.0224							0.6318	0.0062	0.6162	0.0242							0.6318	0.0058	0.609	0.0241
					0.633	0.0039	0.5922	0.0339							0.633	0.005	0.6006	0.0304							0.633	0.0043	0.5994	0.0224							0.633	0.0064	0.6174	0.0242							0.633	0.006	0.6102	0.0241
					0.6342	0.004	0.5934	0.0339							0.6342	0.0051	0.6018	0.0303							0.6342	0.0044	0.6	0.0224							0.6342	0.0066	0.6186	0.0242							0.6342	0.0062	0.6114	0.0241
					0.6354	0.0042	0.5946	0.0338							0.6354	0.0053	0.603	0.0303							0.6354	0.0046	0.6006	0.0223							0.6354	0.0068	0.6198	0.0241							0.6354	0.0065	0.6126	0.0241
					0.6366	0.0043	0.5958	0.0338							0.6366	0.0055	0.6042	0.0303							0.6366	0.0048	0.6018	0.0223							0.6366	0.007	0.621	0.0241							0.6366	0.0067	0.6138	0.024
					0.6378	0.0045	0.597	0.0338							0.6378	0.0056	0.6054	0.0303							0.6378	0.005	0.603	0.0223							0.6378	0.0072	0.6222	0.0241							0.6378	0.0069	0.615	0.024
					0.639	0.0047	0.5982	0.0337							0.639	0.0058	0.6066	0.0302							0.639	0.0051	0.6042	0.0223							0.639	0.0075	0.6234	0.024							0.639	0.0072	0.6162	0.024
					0.6402	0.0048	0.5994	0.0337							0.6402	0.006	0.6078	0.0302							0.6402	0.0053	0.6054	0.0222							0.6402	0.0077	0.6246	0.024							0.6402	0.0074	0.6174	0.0239
					0.6414	0.005	0.6	0.0336							0.6414	0.0062	0.609	0.0301							0.6414	0.0055	0.6066	0.0222							0.6414	0.0079	0.6258	0.024							0.6414	0.0076	0.6186	0.0239
					0.6426	0.0052	0.6006	0.0336							0.6426	0.0064	0.6102	0.0301							0.6426	0.0057	0.6078	0.0222							0.6426	0.0082	0.627	0.0239							0.6426	0.0079	0.6198	0.0239
					0.6438	0.0054	0.6018	0.0336							0.6438	0.0066	0.6114	0.0301							0.6438	0.006	0.609	0.0221							0.6438	0.0084	0.6282	0.0239							0.6438	0.0082	0.621	0.0238
					0.645	0.0056	0.603	0.0335							0.645	0.0068	0.6126	0.03							0.645	0.0062	0.6102	0.0221							0.645	0.0087	0.6294	0.0238							0.645	0.0084	0.6222	0.0238
					0.6462	0.0058	0.6042	0.0334							0.6462	0.007	0.6138	0.03							0.6462	0.0064	0.6114	0.0221							0.6462	0.0089	0.63	0.0238							0.6462	0.0087	0.6234	0.0237
					0.6474	0.006	0.6054	0.0334							0.6474	0.0073	0.615	0.0299							0.6474	0.0066	0.6126	0.022							0.6474	0.0092	0.6306	0.0238							0.6474	0.009	0.6246	0.0237
					0.6486	0.0062	0.6066	0.0333							0.6486	0.0075	0.6162	0.0299							0.6486	0.0069	0.6138	0.022							0.6486	0.0094	0.6318	0.0237							0.6486	0.0093	0.6258	0.0236
					0.6498	0.0064	0.6078	0.0332							0.6498	0.0077	0.6174	0.0298							0.6498	0.0071	0.615	0.0219							0.6498	0.0097	0.633	0.0237							0.6498	0.0096	0.627	0.0236
					0.6511	0.0066	0.609	0.0332							0.6511	0.008	0.6186	0.0297							0.6511	0.0074	0.6162	0.0219							0.6511	0.01	0.6342	0.0236							0.6511	0.0099	0.6282	0.0235
					0.6523	0.0068	0.6102	0.0331							0.6523	0.0082	0.6198	0.0297							0.6523	0.0076	0.6174	0.0218							0.6523	0.0103	0.6354	0.0236							0.6523	0.0102	0.6294	0.0234
					0.6535	0.0071	0.6114	0.033							0.6535	0.0085	0.621	0.0296							0.6535	0.0079	0.6186	0.0218							0.6535	0.0106	0.6366	0.0235							0.6535	0.0105	0.63	0.0234
					0.6547	0.0073	0.6126	0.0329							0.6547	0.0087	0.6222	0.0295							0.6547	0.0082	0.6198	0.0217							0.6547	0.0109	0.6378	0.0234							0.6547	0.0109	0.6306	0.0234
					0.6559	0.0075	0.6138	0.0328							0.6559	0.009	0.6234	0.0295							0.6559	0.0084	0.621	0.0217							0.6559	0.0112	0.639	0.0234							0.6559	0.0112	0.6318	0.0233
					0.6571	0.0078	0.615	0.0328							0.6571	0.0092	0.6246	0.0294							0.6571	0.0087	0.6222	0.0216							0.6571	0.0115	0.6402	0.0233							0.6571	0.0115	0.633	0.0232
					0.6583	0.0081	0.6162	0.0327							0.6583	0.0095	0.6258	0.0293							0.6583	0.009	0.6234	0.0216							0.6583	0.0118	0.6414	0.0232							0.6583	0.0119	0.6342	0.0232
					0.6595	0.0083	0.6174	0.0326							0.6595	0.0098	0.627	0.0292							0.6595	0.0093	0.6246	0.0215							0.6595	0.0121	0.6426	0.0232							0.6595	0.0123	0.6354	0.0231
					0.66	0.0084	0.6186	0.0325							0.66	0.0099	0.6282	0.0292							0.66	0.0095	0.6258	0.0214							0.66	0.0123	0.6438	0.0231							0.66	0.0124	0.6366	0.023
					0.6607	0.0086	0.6198	0.0324							0.6607	0.0101	0.6294	0.0291							0.6607	0.0096	0.627	0.0214							0.6607	0.0125	0.645	0.023							0.6607	0.0126	0.6378	0.0229
					0.6619	0.0089	0.621	0.0323							0.6619	0.0104	0.63	0.029							0.6619	0.01	0.6282	0.0213							0.6619	0.0128	0.6462	0.0229							0.6619	0.013	0.639	0.0229
					0.6631	0.0091	0.6222	0.0322							0.6631	0.0107	0.6306	0.029							0.6631	0.0103	0.6294	0.0213							0.6631	0.0132	0.6474	0.0229							0.6631	0.0134	0.6402	0.0228
					0.6643	0.0094	0.6234	0.0321							0.6643	0.011	0.6318	0.0289							0.6643	0.0106	0.63	0.0212							0.6643	0.0135	0.6486	0.0228							0.6643	0.0138	0.6414	0.0227
					0.6655	0.0097	0.6246	0.032							0.6655	0.0113	0.633	0.0288							0.6655	0.011	0.6306	0.0212							0.6655	0.0139	0.6498	0.0227							0.6655	0.0142	0.6426	0.0226
					0.6667	0.01	0.6258	0.0318							0.6667	0.0116	0.6342	0.0287							0.6667	0.0113	0.6318	0.0211							0.6667	0.0142	0.6511	0.0226							0.6667	0.0146	0.6438	0.0225
					0.6679	0.0104	0.627	0.0317							0.6679	0.0119	0.6354	0.0286							0.6679	0.0117	0.633	0.021							0.6679	0.0146	0.6523	0.0225							0.6679	0.015	0.645	0.0224
					0.6691	0.0107	0.6282	0.0316							0.6691	0.0123	0.6366	0.0285							0.6691	0.0121	0.6342	0.021							0.6691	0.015	0.6535	0.0224							0.6691	0.0155	0.6462	0.0223
					0.6703	0.011	0.6294	0.0315							0.6703	0.0126	0.6378	0.0284							0.6703	0.0124	0.6354	0.0209							0.6703	0.0154	0.6547	0.0223							0.6703	0.0159	0.6474	0.0223
					0.6715	0.0113	0.63	0.0314							0.6715	0.013	0.639	0.0283							0.6715	0.0128	0.6366	0.0208							0.6715	0.0158	0.6559	0.0223							0.6715	0.0163	0.6486	0.0222
					0.6727	0.0117	0.6306	0.0314							0.6727	0.0133	0.6402	0.0282							0.6727	0.0132	0.6378	0.0207							0.6727	0.0162	0.6571	0.0222							0.6727	0.0168	0.6498	0.0221
					0.6739	0.012	0.6318	0.0312							0.6739	0.0137	0.6414	0.0281							0.6739	0.0136	0.639	0.0207							0.6739	0.0166	0.6583	0.0221							0.6739	0.0173	0.6511	0.022
					0.6751	0.0124	0.633	0.0311							0.6751	0.014	0.6426	0.028							0.6751	0.014	0.6402	0.0206							0.6751	0.017	0.6595	0.022							0.6751	0.0178	0.6523	0.0219
					0.6763	0.0128	0.6342	0.031							0.6763	0.0144	0.6438	0.0279							0.6763	0.0145	0.6414	0.0205							0.6763	0.0175	0.66	0.0219							0.6763	0.0182	0.6535	0.0218
					0.6775	0.0131	0.6354	0.0309							0.6775	0.0148	0.645	0.0278							0.6775	0.0149	0.6426	0.0204							0.6775	0.0179	0.6607	0.0219							0.6775	0.0187	0.6547	0.0216
					0.6787	0.0135	0.6366	0.0307							0.6787	0.0152	0.6462	0.0277							0.6787	0.0154	0.6438	0.0203							0.6787	0.0183	0.6619	0.0218							0.6787	0.0192	0.6559	0.0215
					0.6799	0.0139	0.6378	0.0306							0.6799	0.0156	0.6474	0.0276							0.6799	0.0158	0.645	0.0202							0.6799	0.0188	0.6631	0.0217							0.6799	0.0198	0.6571	0.0214
					0.6811	0.0143	0.639	0.0304							0.6811	0.016	0.6486	0.0275							0.6811	0.0163	0.6462	0.0202							0.6811	0.0192	0.6643	0.0216							0.6811	0.0203	0.6583	0.0213
					0.6823	0.0147	0.6402	0.0303							0.6823	0.0164	0.6498	0.0273							0.6823	0.0168	0.6474	0.0201							0.6823	0.0197	0.6655	0.0214							0.6823	0.0208	0.6595	0.0212
					0.6835	0.0151	0.6414	0.0302							0.6835	0.0168	0.6511	0.0272							0.6835	0.0173	0.6486	0.02							0.6835	0.0202	0.6667	0.0213							0.6835	0.0214	0.66	0.0212
					0.6847	0.0156	0.6426	0.03							0.6847	0.0172	0.6523	0.0271							0.6847	0.0177	0.6498	0.0199							0.6847	0.0207	0.6679	0.0212							0.6847	0.0219	0.6607	0.0211
					0.6859	0.016	0.6438	0.0299							0.6859	0.0177	0.6535	0.027							0.6859	0.0183	0.6511	0.0198							0.6859	0.0212	0.6691	0.0211							0.6859	0.0225	0.6619	0.021
					0.6871	0.0164	0.645	0.0297							0.6871	0.0181	0.6547	0.0269							0.6871	0.0188	0.6523	0.0197							0.6871	0.0217	0.6703	0.021							0.6871	0.0231	0.6631	0.0209
					0.6883	0.0169	0.6462	0.0296							0.6883	0.0186	0.6559	0.0267							0.6883	0.0193	0.6535	0.0196							0.6883	0.0222	0.6715	0.0209							0.6883	0.0236	0.6643	0.0207
					0.6895	0.0173	0.6474	0.0294							0.6895	0.019	0.6571	0.0266							0.6895	0.0198	0.6547	0.0195							0.6895	0.0227	0.6727	0.0208							0.6895	0.0242	0.6655	0.0206
					0.69	0.0175	0.6486	0.0292							0.69	0.0192	0.6583	0.0265							0.69	0.0201	0.6559	0.0194							0.69	0.0229	0.6739	0.0206							0.69	0.0245	0.6667	0.0205
					0.6907	0.0178	0.6498	0.0291							0.6907	0.0195	0.6595	0.0263							0.6907	0.0204	0.6571	0.0193							0.6907	0.0232	0.6751	0.0205							0.6907	0.0248	0.6679	0.0204
					0.6919	0.0183	0.6511	0.0289							0.6919	0.0199	0.66	0.0263							0.6919	0.021	0.6583	0.0192							0.6919	0.0237	0.6763	0.0204							0.6919	0.0255	0.6691	0.0203
					0.6931	0.0188	0.6523	0.0288							0.6931	0.0204	0.6607	0.0262							0.6931	0.0215	0.6595	0.0191							0.6931	0.0242	0.6775	0.0203							0.6931	0.0261	0.6703	0.0201
					0.6943	0.0193	0.6535	0.0286							0.6943	0.0209	0.6619	0.0261							0.6943	0.0221	0.66	0.0191							0.6943	0.0248	0.6787	0.0202							0.6943	0.0267	0.6715	0.02
					0.6955	0.0198	0.6547	0.0284							0.6955	0.0214	0.6631	0.0259							0.6955	0.0227	0.6607	0.019							0.6955	0.0253	0.6799	0.02							0.6955	0.0273	0.6727	0.0199
					0.6967	0.0203	0.6559	0.0283							0.6967	0.0219	0.6643	0.0258							0.6967	0.0233	0.6619	0.0189							0.6967	0.0259	0.6811	0.0199							0.6967	0.028	0.6739	0.0197
					0.6979	0.0208	0.6571	0.0281							0.6979	0.0224	0.6655	0.0256							0.6979	0.0239	0.6631	0.0188							0.6979	0.0265	0.6823	0.0198							0.6979	0.0287	0.6751	0.0196
					0.6991	0.0213	0.6583	0.0279							0.6991	0.0229	0.6667	0.0255							0.6991	0.0245	0.6643	0.0187							0.6991	0.027	0.6835	0.0197							0.6991	0.0293	0.6763	0.0195
					0.7003	0.0219	0.6595	0.0277							0.7003	0.0234	0.6679	0.0254							0.7003	0.0252	0.6655	0.0186							0.7003	0.0276	0.6847	0.0195							0.7003	0.03	0.6775	0.0193
					0.7015	0.0224	0.66	0.0277							0.7015	0.024	0.6691	0.0252							0.7015	0.0258	0.6667	0.0185							0.7015	0.0282	0.6859	0.0194							0.7015	0.0307	0.6787	0.0192
					0.7027	0.023	0.6607	0.0276							0.7027	0.0245	0.6703	0.0251							0.7027	0.0265	0.6679	0.0183							0.7027	0.0288	0.6871	0.0193							0.7027	0.0314	0.6799	0.0191
					0.7039	0.0235	0.6619	0.0274							0.7039	0.0251	0.6715	0.0249							0.7039	0.0272	0.6691	0.0182							0.7039	0.0294	0.6883	0.0191							0.7039	0.0321	0.6811	0.0189
					0.7051	0.0241	0.6631	0.0272							0.7051	0.0256	0.6727	0.0248							0.7051	0.0278	0.6703	0.0181							0.7051	0.03	0.6895	0.019							0.7051	0.0328	0.6823	0.0188
					0.7063	0.0247	0.6643	0.027							0.7063	0.0262	0.6739	0.0246							0.7063	0.0285	0.6715	0.018							0.7063	0.0306	0.69	0.0189							0.7063	0.0336	0.6835	0.0187
					0.7075	0.0253	0.6655	0.0269							0.7075	0.0267	0.6751	0.0245							0.7075	0.0292	0.6727	0.0179							0.7075	0.0312	0.6907	0.0189							0.7075	0.0343	0.6847	0.0185
					0.7087	0.0259	0.6667	0.0267							0.7087	0.0273	0.6763	0.0243							0.7087	0.0299	0.6739	0.0178							0.7087	0.0319	0.6919	0.0187							0.7087	0.035	0.6859	0.0184
					0.7099	0.0265	0.6679	0.0265							0.7099	0.0279	0.6775	0.0242							0.7099	0.0306	0.6751	0.0177							0.7099	0.0325	0.6931	0.0186							0.7099	0.0358	0.6871	0.0182
					0.7111	0.0271	0.6691	0.0263							0.7111	0.0285	0.6787	0.024							0.7111	0.0314	0.6763	0.0176							0.7111	0.0332	0.6943	0.0185							0.7111	0.0365	0.6883	0.0181
					0.7123	0.0277	0.6703	0.0261							0.7123	0.0291	0.6799	0.0239							0.7123	0.0321	0.6775	0.0174							0.7123	0.0338	0.6955	0.0183							0.7123	0.0373	0.6895	0.018
					0.7135	0.0283	0.6715	0.0259							0.7135	0.0297	0.6811	0.0237							0.7135	0.0329	0.6787	0.0173							0.7135	0.0345	0.6967	0.0182							0.7135	0.0381	0.69	0.0179
					0.7147	0.029	0.6727	0.0258							0.7147	0.0303	0.6823	0.0235							0.7147	0.0336	0.6799	0.0172							0.7147	0.0351	0.6979	0.018							0.7147	0.0389	0.6907	0.0178
					0.7159	0.0296	0.6739	0.0256							0.7159	0.0309	0.6835	0.0234							0.7159	0.0344	0.6811	0.0171							0.7159	0.0358	0.6991	0.0179							0.7159	0.0397	0.6919	0.0177
					0.7171	0.0303	0.6751	0.0254							0.7171	0.0315	0.6847	0.0232							0.7171	0.0352	0.6823	0.017							0.7171	0.0365	0.7003	0.0178							0.7171	0.0405	0.6931	0.0175
					0.7183	0.0309	0.6763	0.0252							0.7183	0.0321	0.6859	0.0231							0.7183	0.036	0.6835	0.0168							0.7183	0.0372	0.7015	0.0176							0.7183	0.0413	0.6943	0.0174
					0.7195	0.0316	0.6775	0.025							0.7195	0.0328	0.6871	0.0229							0.7195	0.0368	0.6847	0.0167							0.7195	0.0378	0.7027	0.0175							0.7195	0.0421	0.6955	0.0172
					0.72	0.0319	0.6787	0.0248							0.72	0.033	0.6883	0.0227							0.72	0.0371	0.6859	0.0166							0.72	0.0381	0.7039	0.0173							0.72	0.0424	0.6967	0.0171
					0.7207	0.0323	0.6799	0.0246							0.7207	0.0334	0.6895	0.0226							0.7207	0.0376	0.6871	0.0165							0.7207	0.0385	0.7051	0.0172							0.7207	0.0429	0.6979	0.0169
					0.7219	0.033	0.6811	0.0244							0.7219	0.0341	0.69	0.0225							0.7219	0.0384	0.6883	0.0164							0.7219	0.0392	0.7063	0.017							0.7219	0.0438	0.6991	0.0168
					0.7231	0.0336	0.6823	0.0242							0.7231	0.0347	0.6907	0.0224							0.7231	0.0392	0.6895	0.0162							0.7231	0.0399	0.7075	0.0169							0.7231	0.0446	0.7003	0.0166
					0.7243	0.0343	0.6835	0.024							0.7243	0.0354	0.6919	0.0222							0.7243	0.0401	0.69	0.0162							0.7243	0.0407	0.7087	0.0167							0.7243	0.0454	0.7015	0.0165
					0.7255	0.0351	0.6847	0.0238							0.7255	0.036	0.6931	0.0221							0.7255	0.0409	0.6907	0.0161							0.7255	0.0414	0.7099	0.0166							0.7255	0.0463	0.7027	0.0163
					0.7267	0.0358	0.6859	0.0236							0.7267	0.0367	0.6943	0.0219							0.7267	0.0418	0.6919	0.016							0.7267	0.0421	0.7111	0.0165							0.7267	0.0471	0.7039	0.0162
					0.7279	0.0365	0.6871	0.0234							0.7279	0.0374	0.6955	0.0217							0.7279	0.0426	0.6931	0.0159							0.7279	0.0428	0.7123	0.0163							0.7279	0.048	0.7051	0.016
					0.7291	0.0372	0.6883	0.0232							0.7291	0.0381	0.6967	0.0216							0.7291	0.0435	0.6943	0.0157							0.7291	0.0436	0.7135	0.0162							0.7291	0.0489	0.7063	0.0159
					0.7303	0.0379	0.6895	0.023							0.7303	0.0387	0.6979	0.0214							0.7303	0.0444	0.6955	0.0156							0.7303	0.0443	0.7147	0.016							0.7303	0.0497	0.7075	0.0157
					0.7315	0.0387	0.69	0.0229							0.7315	0.0394	0.6991	0.0212							0.7315	0.0453	0.6967	0.0155							0.7315	0.045	0.7159	0.0159							0.7315	0.0506	0.7087	0.0156
					0.7327	0.0394	0.6907	0.0228							0.7327	0.0401	0.7003	0.0211							0.7327	0.0462	0.6979	0.0154							0.7327	0.0458	0.7171	0.0157							0.7327	0.0515	0.7099	0.0154
					0.7339	0.0402	0.6919	0.0226							0.7339	0.0408	0.7015	0.0209							0.7339	0.0471	0.6991	0.0152							0.7339	0.0465	0.7183	0.0156							0.7339	0.0524	0.7111	0.0153
					0.7351	0.0409	0.6931	0.0224							0.7351	0.0415	0.7027	0.0207							0.7351	0.048	0.7003	0.0151							0.7351	0.0473	0.7195	0.0154							0.7351	0.0533	0.7123	0.0151
					0.7363	0.0417	0.6943	0.0222							0.7363	0.0422	0.7039	0.0206							0.7363	0.0489	0.7015	0.015							0.7363	0.048	0.72	0.0154							0.7363	0.0542	0.7135	0.015
					0.7375	0.0424	0.6955	0.022							0.7375	0.0429	0.7051	0.0204							0.7375	0.0498	0.7027	0.0148							0.7375	0.0488	0.7207	0.0153							0.7375	0.0551	0.7147	0.0148
					0.7387	0.0432	0.6967	0.0218							0.7387	0.0437	0.7063	0.0202							0.7387	0.0507	0.7039	0.0147							0.7387	0.0495	0.7219	0.0151							0.7387	0.056	0.7159	0.0147
					0.7399	0.044	0.6979	0.0216							0.7399	0.0444	0.7075	0.02							0.7399	0.0517	0.7051	0.0146							0.7399	0.0503	0.7231	0.015							0.7399	0.0569	0.7171	0.0145
					0.7411	0.0448	0.6991	0.0214							0.7411	0.0451	0.7087	0.0199							0.7411	0.0526	0.7063	0.0145							0.7411	0.0511	0.7243	0.0148							0.7411	0.0578	0.7183	0.0144
					0.7423	0.0455	0.7003	0.0212							0.7423	0.0458	0.7099	0.0197							0.7423	0.0536	0.7075	0.0143							0.7423	0.0519	0.7255	0.0147							0.7423	0.0587	0.7195	0.0142
					0.7435	0.0463	0.7015	0.021							0.7435	0.0465	0.7111	0.0195							0.7435	0.0545	0.7087	0.0142							0.7435	0.0526	0.7267	0.0145							0.7435	0.0596	0.72	0.0142
					0.7447	0.0471	0.7027	0.0208							0.7447	0.0473	0.7123	0.0194							0.7447	0.0555	0.7099	0.0141							0.7447	0.0534	0.7279	0.0144							0.7447	0.0605	0.7207	0.0141
					0.7459	0.0479	0.7039	0.0206							0.7459	0.048	0.7135	0.0192							0.7459	0.0564	0.7111	0.0139							0.7459	0.0542	0.7291	0.0142							0.7459	0.0614	0.7219	0.0139
					0.7471	0.0487	0.7051	0.0204							0.7471	0.0487	0.7147	0.019							0.7471	0.0574	0.7123	0.0138							0.7471	0.055	0.7303	0.0141							0.7471	0.0624	0.7231	0.0138
					0.7483	0.0495	0.7063	0.0202							0.7483	0.0495	0.7159	0.0188							0.7483	0.0584	0.7135	0.0137							0.7483	0.0557	0.7315	0.0139							0.7483	0.0633	0.7243	0.0136
					0.7495	0.0503	0.7075	0.02							0.7495	0.0502	0.7171	0.0187							0.7495	0.0593	0.7147	0.0136							0.7495	0.0565	0.7327	0.0138							0.7495	0.0642	0.7255	0.0135
					0.75	0.0506	0.7087	0.0198							0.75	0.0505	0.7195	0.0183							0.75	0.0597	0.7159	0.0134							0.75	0.0568	0.7339	0.0136							0.75	0.0645	0.7267	0.0133
					0.7508	0.0511	0.7099	0.0196							0.7508	0.0509	0.72	0.0182							0.7508	0.0603	0.7171	0.0133							0.7508	0.0573	0.7351	0.0135							0.7508	0.0651	0.7279	0.0132
					0.752	0.0519	0.7111	0.0194							0.752	0.0517	0.7207	0.0181							0.752	0.0613	0.7183	0.0132							0.752	0.0581	0.7363	0.0133							0.752	0.066	0.7291	0.013
					0.7532	0.0527	0.7123	0.0192							0.7532	0.0524	0.7219	0.018							0.7532	0.0622	0.7195	0.013							0.7532	0.0589	0.7375	0.0132							0.7532	0.0669	0.7303	0.0129
					0.7544	0.0535	0.7135	0.019							0.7544	0.0532	0.7231	0.0178							0.7544	0.0632	0.72	0.013							0.7544	0.0596	0.7387	0.013							0.7544	0.0679	0.7315	0.0127
					0.7556	0.0543	0.7147	0.0188							0.7556	0.0539	0.7243	0.0176							0.7556	0.0642	0.7207	0.0129							0.7556	0.0604	0.7399	0.0129							0.7556	0.0688	0.7327	0.0126
					0.7568	0.0551	0.7159	0.0186							0.7568	0.0546	0.7255	0.0175							0.7568	0.0652	0.7219	0.0128							0.7568	0.0612	0.7411	0.0128							0.7568	0.0697	0.7339	0.0124
					0.758	0.0559	0.7171	0.0184							0.758	0.0554	0.7267	0.0173							0.758	0.0662	0.7231	0.0127							0.758	0.062	0.7423	0.0126							0.758	0.0706	0.7351	0.0123
					0.7592	0.0567	0.7183	0.0182							0.7592	0.0561	0.7279	0.0171							0.7592	0.0671	0.7243	0.0125							0.7592	0.0628	0.7435	0.0125							0.7592	0.0715	0.7363	0.0121
					0.7604	0.0575	0.7195	0.018							0.7604	0.0569	0.7291	0.0169							0.7604	0.0681	0.7255	0.0124							0.7604	0.0635	0.7447	0.0123							0.7604	0.0724	0.7375	0.012
					0.7616	0.0583	0.72	0.0179							0.7616	0.0576	0.7303	0.0168							0.7616	0.0691	0.7267	0.0123							0.7616	0.0643	0.7459	0.0122							0.7616	0.0733	0.7387	0.0118
					0.7628	0.0591	0.7207	0.0178							0.7628	0.0583	0.7315	0.0166							0.7628	0.0701	0.7279	0.0122							0.7628	0.0651	0.7471	0.012							0.7628	0.0742	0.7399	0.0117
					0.764	0.0599	0.7219	0.0176							0.764	0.0591	0.7327	0.0164							0.764	0.071	0.7291	0.012							0.764	0.0659	0.7483	0.0119							0.764	0.0751	0.7411	0.0115
					0.7652	0.0607	0.7231	0.0174							0.7652	0.0598	0.7339	0.0163							0.7652	0.072	0.7303	0.0119							0.7652	0.0666	0.7495	0.0117							0.7652	0.0759	0.7423	0.0114
					0.7664	0.0615	0.7243	0.0172							0.7664	0.0605	0.7351	0.0161							0.7664	0.073	0.7315	0.0118							0.7664	0.0674	0.75	0.0117							0.7664	0.0768	0.7435	0.0112
					0.7676	0.0623	0.7255	0.017							0.7676	0.0613	0.7363	0.0159							0.7676	0.0739	0.7327	0.0116							0.7676	0.0681	0.7508	0.0116							0.7676	0.0777	0.7447	0.0111
					0.7688	0.0631	0.7267	0.0168							0.7688	0.062	0.7375	0.0157							0.7688	0.0749	0.7339	0.0115							0.7688	0.0689	0.752	0.0115							0.7688	0.0785	0.7459	0.011
					0.77	0.0639	0.7279	0.0166							0.77	0.0627	0.7387	0.0156							0.77	0.0758	0.7351	0.0114							0.77	0.0697	0.7532	0.0113							0.77	0.0794	0.7471	0.0108
					0.7712	0.0647	0.7291	0.0164							0.7712	0.0634	0.7399	0.0154							0.7712	0.0768	0.7363	0.0113							0.7712	0.0704	0.7544	0.0112							0.7712	0.0803	0.7483	0.0107
					0.7724	0.0655	0.7303	0.0162							0.7724	0.0641	0.7411	0.0152							0.7724	0.0777	0.7375	0.0111							0.7724	0.0712	0.7556	0.011							0.7724	0.0811	0.7495	0.0105
					0.7736	0.0662	0.7315	0.0161							0.7736	0.0648	0.7423	0.0151							0.7736	0.0787	0.7387	0.011							0.7736	0.0719	0.7568	0.0109							0.7736	0.0819	0.75	0.0105
					0.7748	0.067	0.7327	0.0159							0.7748	0.0655	0.7435	0.0149							0.7748	0.0796	0.7399	0.0109							0.7748	0.0726	0.758	0.0108							0.7748	0.0828	0.7508	0.0104
					0.776	0.0677	0.7339	0.0157							0.776	0.0662	0.7447	0.0147							0.776	0.0805	0.7411	0.0108							0.776	0.0734	0.7592	0.0106							0.776	0.0836	0.752	0.0103
					0.7772	0.0685	0.7351	0.0155							0.7772	0.0669	0.7459	0.0146							0.7772	0.0815	0.7423	0.0106							0.7772	0.0741	0.7604	0.0105							0.7772	0.0844	0.7532	0.0101
					0.7784	0.0692	0.7363	0.0153							0.7784	0.0676	0.7471	0.0144							0.7784	0.0824	0.7435	0.0105							0.7784	0.0748	0.7616	0.0103							0.7784	0.0852	0.7544	0.01
					0.7796	0.07	0.7375	0.0151							0.7796	0.0683	0.7483	0.0142							0.7796	0.0833	0.7447	0.0104							0.7796	0.0755	0.7628	0.0102							0.7796	0.086	0.7556	0.0098
					0.78	0.0702	0.7387	0.0149							0.78	0.0685	0.7495	0.0141							0.78	0.0836	0.7459	0.0103							0.78	0.0758	0.764	0.0101							0.78	0.0862	0.7568	0.0097
					0.7808	0.0707	0.7399	0.0147							0.7808	0.069	0.75	0.014							0.7808	0.0842	0.7471	0.0102							0.7808	0.0762	0.7652	0.0099							0.7808	0.0867	0.758	0.0096
					0.782	0.0714	0.7411	0.0145							0.782	0.0696	0.7508	0.0139							0.782	0.0851	0.7483	0.01							0.782	0.0769	0.7664	0.0098							0.782	0.0875	0.7592	0.0094
					0.7832	0.0722	0.7423	0.0144							0.7832	0.0703	0.752	0.0137							0.7832	0.0859	0.7495	0.0099							0.7832	0.0776	0.7676	0.0097							0.7832	0.0882	0.7604	0.0093
					0.7844	0.0729	0.7435	0.0142							0.7844	0.071	0.7532	0.0136							0.7844	0.0868	0.75	0.0099							0.7844	0.0783	0.7688	0.0095							0.7844	0.089	0.7616	0.0092
					0.7856	0.0736	0.7447	0.014							0.7856	0.0716	0.7544	0.0134							0.7856	0.0877	0.7508	0.0098							0.7856	0.0789	0.77	0.0094							0.7856	0.0897	0.7628	0.009
					0.7868	0.0743	0.7459	0.0138							0.7868	0.0722	0.7556	0.0133							0.7868	0.0885	0.752	0.0097							0.7868	0.0796	0.7712	0.0093							0.7868	0.0904	0.764	0.0089
					0.788	0.0749	0.7471	0.0136							0.788	0.0729	0.7568	0.0131							0.788	0.0893	0.7532	0.0096							0.788	0.0803	0.7724	0.0091							0.788	0.0911	0.7652	0.0088
					0.7892	0.0756	0.7483	0.0134							0.7892	0.0735	0.758	0.0129							0.7892	0.0901	0.7544	0.0094							0.7892	0.0809	0.7736	0.009							0.7892	0.0918	0.7664	0.0087
					0.7904	0.0763	0.7495	0.0133							0.7904	0.0741	0.7592	0.0128							0.7904	0.091	0.7556	0.0093							0.7904	0.0815	0.7748	0.0089							0.7904	0.0925	0.7676	0.0085
					0.7916	0.0769	0.75	0.0132							0.7916	0.0747	0.7604	0.0126							0.7916	0.0917	0.7568	0.0092							0.7916	0.0822	0.776	0.0088							0.7916	0.0931	0.7688	0.0084
					0.7928	0.0775	0.7508	0.0131							0.7928	0.0753	0.7616	0.0125							0.7928	0.0925	0.758	0.0091							0.7928	0.0828	0.7772	0.0086							0.7928	0.0938	0.77	0.0083
					0.794	0.0782	0.752	0.0129							0.794	0.0759	0.7628	0.0123							0.794	0.0933	0.7592	0.009							0.794	0.0834	0.7784	0.0085							0.794	0.0944	0.7712	0.0081
					0.7952	0.0788	0.7532	0.0127							0.7952	0.0765	0.764	0.0122							0.7952	0.094	0.7604	0.0089							0.7952	0.084	0.7796	0.0084							0.7952	0.095	0.7724	0.008
					0.7964	0.0794	0.7544	0.0126							0.7964	0.077	0.7652	0.012							0.7964	0.0948	0.7616	0.0088							0.7964	0.0846	0.78	0.0083							0.7964	0.0956	0.7736	0.0079
					0.7976	0.08	0.7556	0.0124							0.7976	0.0776	0.7664	0.0118							0.7976	0.0955	0.7628	0.0086							0.7976	0.0852	0.7808	0.0083							0.7976	0.0962	0.7748	0.0078
					0.7988	0.0806	0.7568	0.0122							0.7988	0.0781	0.7676	0.0117							0.7988	0.0962	0.764	0.0085							0.7988	0.0857	0.782	0.0081							0.7988	0.0968	0.776	0.0077
					0.8	0.0811	0.758	0.0121							0.8	0.0787	0.7688	0.0115							0.8	0.0969	0.7652	0.0084							0.8	0.0863	0.7832	0.008							0.8	0.0973	0.7772	0.0075
					0.8012	0.0817	0.7592	0.0119							0.8012	0.0792	0.77	0.0114							0.8012	0.0976	0.7664	0.0083							0.8012	0.0868	0.7844	0.0079							0.8012	0.0978	0.7784	0.0074
					0.8024	0.0822	0.7604	0.0117							0.8024	0.0797	0.7712	0.0112							0.8024	0.0982	0.7676	0.0082							0.8024	0.0873	0.7856	0.0078							0.8024	0.0984	0.7796	0.0073
					0.8036	0.0827	0.7616	0.0115							0.8036	0.0802	0.7724	0.0111							0.8036	0.0988	0.7688	0.0081							0.8036	0.0878	0.7868	0.0077							0.8036	0.0988	0.78	0.0073
					0.8048	0.0832	0.7628	0.0114							0.8048	0.0807	0.7736	0.011							0.8048	0.0995	0.77	0.008							0.8048	0.0884	0.788	0.0075							0.8048	0.0993	0.7808	0.0072
					0.806	0.0837	0.764	0.0112							0.806	0.0812	0.7748	0.0108							0.806	0.1001	0.7712	0.0079							0.806	0.0888	0.7892	0.0074							0.806	0.0998	0.782	0.0071
					0.8072	0.0842	0.7652	0.0111							0.8072	0.0816	0.776	0.0107							0.8072	0.1006	0.7724	0.0078							0.8072	0.0893	0.7904	0.0073							0.8072	0.1002	0.7832	0.007
					0.8084	0.0846	0.7664	0.0109							0.8084	0.0821	0.7772	0.0105							0.8084	0.1012	0.7736	0.0077							0.8084	0.0898	0.7916	0.0072							0.8084	0.1006	0.7844	0.0068
					0.8096	0.0851	0.7676	0.0107							0.8096	0.0825	0.7784	0.0104							0.8096	0.1018	0.7748	0.0075							0.8096	0.0902	0.7928	0.0071							0.8096	0.101	0.7856	0.0067
					0.81	0.0852	0.7688	0.0106							0.81	0.0827	0.7796	0.0102							0.81	0.1019	0.776	0.0074							0.81	0.0904	0.794	0.007							0.81	0.1012	0.7868	0.0066
					0.8108	0.0855	0.77	0.0104							0.8108	0.0829	0.78	0.0102							0.8108	0.1023	0.7772	0.0073							0.8108	0.0907	0.7952	0.0069							0.8108	0.1014	0.788	0.0065
					0.812	0.0859	0.7712	0.0103							0.812	0.0834	0.7808	0.0101							0.812	0.1028	0.7784	0.0072							0.812	0.0911	0.7964	0.0068							0.812	0.1018	0.7892	0.0064
					0.8132	0.0863	0.7724	0.0101							0.8132	0.0837	0.782	0.0099							0.8132	0.1033	0.7796	0.0071							0.8132	0.0915	0.7976	0.0066							0.8132	0.1021	0.7904	0.0063
					0.8144	0.0867	0.7736	0.01							0.8144	0.0841	0.7832	0.0098							0.8144	0.1037	0.78	0.0071							0.8144	0.0919	0.7988	0.0065							0.8144	0.1024	0.7916	0.0062
					0.8156	0.0871	0.7748	0.0098							0.8156	0.0845	0.7844	0.0097							0.8156	0.1042	0.7808	0.007							0.8156	0.0923	0.8	0.0064							0.8156	0.1027	0.7928	0.0061
					0.8168	0.0874	0.776	0.0097							0.8168	0.0848	0.7856	0.0095							0.8168	0.1046	0.782	0.0069							0.8168	0.0926	0.8012	0.0063							0.8168	0.103	0.794	0.006
					0.818	0.0877	0.7772	0.0095							0.818	0.0852	0.7868	0.0094							0.818	0.105	0.7832	0.0068							0.818	0.093	0.8024	0.0062							0.818	0.1033	0.7952	0.0059
					0.8192	0.088	0.7784	0.0094							0.8192	0.0855	0.788	0.0093							0.8192	0.1054	0.7844	0.0067							0.8192	0.0933	0.8036	0.0061							0.8192	0.1035	0.7964	0.0058
					0.8204	0.0883	0.7796	0.0092							0.8204	0.0858	0.7892	0.0091							0.8204	0.1057	0.7856	0.0066							0.8204	0.0936	0.8048	0.006							0.8204	0.1037	0.7976	0.0057
					0.8216	0.0886	0.78	0.0092							0.8216	0.0861	0.7904	0.009							0.8216	0.106	0.7868	0.0065							0.8216	0.0939	0.806	0.0059							0.8216	0.1039	0.7988	0.0056
					0.8228	0.0888	0.7808	0.0091							0.8228	0.0864	0.7916	0.0089							0.8228	0.1063	0.788	0.0064							0.8228	0.0942	0.8072	0.0058							0.8228	0.1041	0.8	0.0055
					0.824	0.0891	0.782	0.0089							0.824	0.0866	0.7928	0.0087							0.824	0.1066	0.7892	0.0063							0.824	0.0945	0.8084	0.0057							0.824	0.1043	0.8012	0.0054
					0.8252	0.0893	0.7832	0.0088							0.8252	0.0869	0.794	0.0086							0.8252	0.1069	0.7904	0.0062							0.8252	0.0947	0.8096	0.0056							0.8252	0.1044	0.8024	0.0053
					0.8264	0.0895	0.7844	0.0086							0.8264	0.0871	0.7952	0.0085							0.8264	0.1071	0.7916	0.0062							0.8264	0.095	0.81	0.0056							0.8264	0.1045	0.8036	0.0052
					0.8276	0.0897	0.7856	0.0085							0.8276	0.0873	0.7964	0.0084							0.8276	0.1074	0.7928	0.0061							0.8276	0.0952	0.8108	0.0055							0.8276	0.1046	0.8048	0.0051
					0.8288	0.0898	0.7868	0.0084							0.8288	0.0875	0.7976	0.0082							0.8288	0.1075	0.794	0.006							0.8288	0.0954	0.812	0.0054							0.8288	0.1047	0.806	0.005
					0.83	0.09	0.788	0.0082							0.83	0.0877	0.7988	0.0081							0.83	0.1077	0.7952	0.0059							0.83	0.0956	0.8132	0.0053							0.83	0.1047	0.8072	0.0049
					0.8312	0.0901	0.7892	0.0081							0.8312	0.0879	0.8	0.008							0.8312	0.1079	0.7964	0.0058							0.8312	0.0957	0.8144	0.0052							0.8312	0.1047	0.8084	0.0048
					0.8324	0.0902	0.7904	0.008							0.8324	0.088	0.8012	0.0079							0.8324	0.108	0.7976	0.0057							0.8324	0.0959	0.8156	0.0052							0.8324	0.1047	0.8096	0.0047
					0.8336	0.0903	0.7916	0.0078							0.8336	0.0882	0.8024	0.0077							0.8336	0.1081	0.7988	0.0056							0.8336	0.096	0.8168	0.0051							0.8336	0.1047	0.81	0.0047
					0.8348	0.0903	0.7928	0.0077							0.8348	0.0883	0.8036	0.0076							0.8348	0.1082	0.8	0.0055							0.8348	0.0961	0.818	0.005							0.8348	0.1047	0.8108	0.0046
					0.836	0.0904	0.794	0.0076							0.836	0.0884	0.8048	0.0075							0.836	0.1082	0.8012	0.0054							0.836	0.0962	0.8192	0.0049							0.836	0.1046	0.812	0.0046
					0.8372	0.0904	0.7952	0.0074							0.8372	0.0885	0.806	0.0074							0.8372	0.1082	0.8024	0.0053							0.8372	0.0963	0.8204	0.0048							0.8372	0.1045	0.8132	0.0045
					0.8384	0.0904	0.7964	0.0073							0.8384	0.0885	0.8072	0.0073							0.8384	0.1082	0.8036	0.0053							0.8384	0.0964	0.8216	0.0047							0.8384	0.1044	0.8144	0.0044
					0.8396	0.0904	0.7976	0.0072							0.8396	0.0886	0.8084	0.0072							0.8396	0.1082	0.8048	0.0052							0.8396	0.0965	0.8228	0.0046							0.8396	0.1043	0.8156	0.0043
					0.84	0.0904	0.7988	0.0071							0.84	0.0886	0.8096	0.007							0.84	0.1082	0.806	0.0051							0.84	0.0965	0.824	0.0045							0.84	0.1042	0.8168	0.0042
					0.8408	0.0904	0.8	0.0069							0.8408	0.0886	0.81	0.007							0.8408	0.1082	0.8072	0.005							0.8408	0.0965	0.8252	0.0045							0.8408	0.1041	0.818	0.0041
					0.842	0.0903	0.8012	0.0068							0.842	0.0886	0.8108	0.0069							0.842	0.1081	0.8084	0.0049							0.842	0.0965	0.8264	0.0044							0.842	0.104	0.8192	0.0041
					0.8432	0.0902	0.8024	0.0067							0.8432	0.0886	0.812	0.0068							0.8432	0.108	0.8096	0.0049							0.8432	0.0965	0.8276	0.0043							0.8432	0.1038	0.8204	0.004
					0.8444	0.0901	0.8036	0.0066							0.8444	0.0886	0.8132	0.0067							0.8444	0.1079	0.81	0.0048							0.8444	0.0965	0.8288	0.0042							0.8444	0.1036	0.8216	0.0039
					0.8456	0.09	0.8048	0.0065							0.8456	0.0886	0.8144	0.0066							0.8456	0.1077	0.8108	0.0048							0.8456	0.0964	0.83	0.0041							0.8456	0.1033	0.8228	0.0038
					0.8468	0.0899	0.806	0.0064							0.8468	0.0885	0.8156	0.0065							0.8468	0.1076	0.812	0.0047							0.8468	0.0964	0.8312	0.0041							0.8468	0.1031	0.824	0.0038
					0.848	0.0897	0.8072	0.0062							0.848	0.0884	0.8168	0.0064							0.848	0.1074	0.8132	0.0046							0.848	0.0963	0.8324	0.004							0.848	0.1028	0.8252	0.0037
					0.8492	0.0896	0.8084	0.0061							0.8492	0.0884	0.818	0.0063							0.8492	0.1072	0.8144	0.0045							0.8492	0.0962	0.8336	0.0039							0.8492	0.1025	0.8264	0.0036
					0.8505	0.0894	0.8096	0.006							0.8505	0.0882	0.8192	0.0062							0.8505	0.1069	0.8156	0.0045							0.8505	0.0961	0.8348	0.0038							0.8505	0.1022	0.8276	0.0035
					0.8517	0.0892	0.81	0.006							0.8517	0.0881	0.8204	0.0061							0.8517	0.1067	0.8168	0.0044							0.8517	0.096	0.836	0.0038							0.8517	0.1018	0.8288	0.0035
					0.8529	0.089	0.8108	0.0059							0.8529	0.088	0.8216	0.006							0.8529	0.1064	0.818	0.0043							0.8529	0.0959	0.8372	0.0037							0.8529	0.1015	0.83	0.0034
					0.8541	0.0887	0.812	0.0058							0.8541	0.0878	0.8228	0.0059							0.8541	0.1061	0.8192	0.0042							0.8541	0.0957	0.8384	0.0036							0.8541	0.1011	0.8312	0.0033
					0.8553	0.0884	0.8132	0.0057							0.8553	0.0877	0.824	0.0058							0.8553	0.1058	0.8204	0.0042							0.8553	0.0956	0.8396	0.0035							0.8553	0.1007	0.8324	0.0033
					0.8565	0.0882	0.8144	0.0056							0.8565	0.0875	0.8252	0.0057							0.8565	0.1054	0.8216	0.0041							0.8565	0.0954	0.84	0.0035							0.8565	0.1003	0.8336	0.0032
					0.8577	0.0879	0.8156	0.0055							0.8577	0.0873	0.8264	0.0056							0.8577	0.105	0.8228	0.004							0.8577	0.0952	0.8408	0.0035							0.8577	0.0998	0.8348	0.0031
					0.8589	0.0875	0.8168	0.0054							0.8589	0.0871	0.8276	0.0055							0.8589	0.1046	0.824	0.004							0.8589	0.0949	0.842	0.0034							0.8589	0.0994	0.836	0.0031
					0.8601	0.0872	0.818	0.0053							0.8601	0.0868	0.8288	0.0054							0.8601	0.1042	0.8252	0.0039							0.8601	0.0947	0.8432	0.0033							0.8601	0.0989	0.8372	0.003
					0.8613	0.0869	0.8192	0.0052							0.8613	0.0866	0.83	0.0053							0.8613	0.1038	0.8264	0.0038							0.8613	0.0944	0.8444	0.0033							0.8613	0.0984	0.8384	0.0029
					0.8625	0.0865	0.8204	0.0051							0.8625	0.0863	0.8312	0.0052							0.8625	0.1033	0.8276	0.0037							0.8625	0.0942	0.8456	0.0032							0.8625	0.0979	0.8396	0.0029
					0.8637	0.0861	0.8216	0.005							0.8637	0.086	0.8324	0.0051							0.8637	0.1029	0.8288	0.0037							0.8637	0.0939	0.8468	0.0031							0.8637	0.0974	0.84	0.0029
					0.8649	0.0857	0.8228	0.0049							0.8649	0.0858	0.8336	0.005							0.8649	0.1024	0.83	0.0036							0.8649	0.0936	0.848	0.0031							0.8649	0.0968	0.8408	0.0028
					0.8661	0.0853	0.824	0.0048							0.8661	0.0854	0.8348	0.0049							0.8661	0.1018	0.8312	0.0036							0.8661	0.0933	0.8492	0.003							0.8661	0.0963	0.842	0.0028
					0.8673	0.0848	0.8252	0.0047							0.8673	0.0851	0.836	0.0048							0.8673	0.1013	0.8324	0.0035							0.8673	0.0929	0.8505	0.0029							0.8673	0.0957	0.8432	0.0027
					0.8685	0.0844	0.8264	0.0046							0.8685	0.0848	0.8372	0.0048							0.8685	0.1007	0.8336	0.0034							0.8685	0.0926	0.8517	0.0029							0.8685	0.0951	0.8444	0.0026
					0.8697	0.0839	0.8276	0.0045							0.8697	0.0844	0.8384	0.0047							0.8697	0.1002	0.8348	0.0034							0.8697	0.0922	0.8529	0.0028							0.8697	0.0945	0.8456	0.0026
					0.87	0.0838	0.8288	0.0044							0.87	0.0843	0.8396	0.0046							0.87	0.1	0.836	0.0033							0.87	0.0921	0.8541	0.0028							0.87	0.0943	0.8468	0.0025
					0.8709	0.0834	0.83	0.0044							0.8709	0.0841	0.84	0.0046							0.8709	0.0996	0.8372	0.0032							0.8709	0.0918	0.8553	0.0027							0.8709	0.0939	0.848	0.0025
					0.8721	0.0829	0.8312	0.0043							0.8721	0.0837	0.8408	0.0045							0.8721	0.0989	0.8384	0.0032							0.8721	0.0915	0.8565	0.0027							0.8721	0.0932	0.8492	0.0024
					0.8733	0.0824	0.8324	0.0042							0.8733	0.0833	0.842	0.0044							0.8733	0.0983	0.8396	0.0031							0.8733	0.091	0.8577	0.0026							0.8733	0.0926	0.8505	0.0024
					0.8745	0.0819	0.8336	0.0041							0.8745	0.0829	0.8432	0.0043							0.8745	0.0977	0.84	0.0031							0.8745	0.0906	0.8589	0.0025							0.8745	0.0919	0.8517	0.0023
					0.8757	0.0814	0.8348	0.004							0.8757	0.0824	0.8444	0.0043							0.8757	0.097	0.8408	0.0031							0.8757	0.0902	0.8601	0.0025							0.8757	0.0912	0.8529	0.0023
					0.8769	0.0808	0.836	0.0039							0.8769	0.082	0.8456	0.0042							0.8769	0.0963	0.842	0.003							0.8769	0.0897	0.8613	0.0024							0.8769	0.0905	0.8541	0.0022
					0.8781	0.0802	0.8372	0.0039							0.8781	0.0815	0.8468	0.0041							0.8781	0.0956	0.8432	0.0029							0.8781	0.0893	0.8625	0.0024							0.8781	0.0898	0.8553	0.0022
					0.8793	0.0797	0.8384	0.0038							0.8793	0.0811	0.848	0.004							0.8793	0.0949	0.8444	0.0029							0.8793	0.0888	0.8637	0.0023							0.8793	0.0891	0.8565	0.0021
					0.8805	0.0791	0.8396	0.0037							0.8805	0.0806	0.8492	0.004							0.8805	0.0941	0.8456	0.0028							0.8805	0.0883	0.8649	0.0023							0.8805	0.0883	0.8577	0.0021
					0.8817	0.0784	0.84	0.0037							0.8817	0.0801	0.8505	0.0039							0.8817	0.0934	0.8468	0.0028							0.8817	0.0878	0.8661	0.0022							0.8817	0.0876	0.8589	0.002
					0.8829	0.0778	0.8408	0.0036							0.8829	0.0796	0.8517	0.0038							0.8829	0.0926	0.848	0.0027							0.8829	0.0873	0.8673	0.0022							0.8829	0.0868	0.8601	0.002
					0.8841	0.0772	0.842	0.0036							0.8841	0.0791	0.8529	0.0037							0.8841	0.0919	0.8492	0.0027							0.8841	0.0868	0.8685	0.0021							0.8841	0.0861	0.8613	0.0019
					0.8853	0.0766	0.8432	0.0035							0.8853	0.0786	0.8541	0.0037							0.8853	0.0911	0.8505	0.0026							0.8853	0.0862	0.8697	0.0021							0.8853	0.0853	0.8625	0.0019
					0.8865	0.0759	0.8444	0.0034							0.8865	0.078	0.8553	0.0036							0.8865	0.0903	0.8517	0.0026							0.8865	0.0857	0.87	0.0021							0.8865	0.0845	0.8637	0.0018
					0.8877	0.0752	0.8456	0.0033							0.8877	0.0775	0.8565	0.0035							0.8877	0.0894	0.8529	0.0025							0.8877	0.0851	0.8709	0.002							0.8877	0.0837	0.8649	0.0018
					0.8889	0.0746	0.8468	0.0033							0.8889	0.0769	0.8577	0.0035							0.8889	0.0886	0.8541	0.0025							0.8889	0.0845	0.8721	0.002							0.8889	0.0829	0.8661	0.0018
					0.8901	0.0739	0.848	0.0032							0.8901	0.0764	0.8589	0.0034							0.8901	0.0878	0.8553	0.0024							0.8901	0.0839	0.8733	0.002							0.8901	0.082	0.8673	0.0017
					0.8913	0.0732	0.8492	0.0031							0.8913	0.0758	0.8601	0.0033							0.8913	0.0869	0.8565	0.0024							0.8913	0.0833	0.8745	0.0019							0.8913	0.0812	0.8685	0.0017
					0.8925	0.0725	0.8505	0.0031							0.8925	0.0752	0.8613	0.0033							0.8925	0.0861	0.8577	0.0023							0.8925	0.0827	0.8757	0.0019							0.8925	0.0804	0.8697	0.0016
					0.8937	0.0718	0.8517	0.003							0.8937	0.0746	0.8625	0.0032							0.8937	0.0852	0.8589	0.0023							0.8937	0.0821	0.8769	0.0018							0.8937	0.0795	0.87	0.0016
					0.8949	0.071	0.8529	0.0029							0.8949	0.074	0.8637	0.0031							0.8949	0.0843	0.8601	0.0022							0.8949	0.0815	0.8781	0.0018							0.8949	0.0787	0.8709	0.0016
					0.8961	0.0703	0.8541	0.0029							0.8961	0.0734	0.8649	0.0031							0.8961	0.0834	0.8613	0.0022							0.8961	0.0809	0.8793	0.0017							0.8961	0.0778	0.8721	0.0016
					0.8973	0.0696	0.8553	0.0028							0.8973	0.0728	0.8661	0.003							0.8973	0.0825	0.8625	0.0021							0.8973	0.0802	0.8805	0.0017							0.8973	0.0769	0.8733	0.0015
					0.8985	0.0688	0.8565	0.0028							0.8985	0.0721	0.8673	0.0029							0.8985	0.0816	0.8637	0.0021							0.8985	0.0795	0.8817	0.0017							0.8985	0.0761	0.8745	0.0015
					0.8997	0.0681	0.8577	0.0027							0.8997	0.0715	0.8685	0.0029							0.8997	0.0807	0.8649	0.0021							0.8997	0.0789	0.8829	0.0016							0.8997	0.0752	0.8757	0.0014
					0.9	0.0679	0.8589	0.0026							0.9	0.0713	0.8697	0.0028							0.9	0.0805	0.8661	0.002							0.9	0.0787	0.8841	0.0016							0.9	0.075	0.8769	0.0014
					0.9009	0.0673	0.8601	0.0026							0.9009	0.0708	0.87	0.0028							0.9009	0.0798	0.8673	0.002							0.9009	0.0782	0.8853	0.0015							0.9009	0.0743	0.8781	0.0014
					0.9021	0.0666	0.8613	0.0025							0.9021	0.0702	0.8709	0.0028							0.9021	0.0788	0.8685	0.0019							0.9021	0.0775	0.8865	0.0015							0.9021	0.0734	0.8793	0.0013
					0.9033	0.0658	0.8625	0.0025							0.9033	0.0695	0.8721	0.0027							0.9033	0.0779	0.8697	0.0019							0.9033	0.0768	0.8877	0.0015							0.9033	0.0725	0.8805	0.0013
					0.9045	0.065	0.8637	0.0024							0.9045	0.0688	0.8733	0.0027							0.9045	0.0769	0.87	0.0019							0.9045	0.0761	0.8889	0.0014							0.9045	0.0716	0.8817	0.0013
					0.9057	0.0642	0.8649	0.0024							0.9057	0.0682	0.8745	0.0026							0.9057	0.076	0.8709	0.0019							0.9057	0.0754	0.8901	0.0014							0.9057	0.0707	0.8829	0.0012
					0.9069	0.0635	0.8661	0.0023							0.9069	0.0675	0.8757	0.0026							0.9069	0.075	0.8721	0.0018							0.9069	0.0747	0.8913	0.0014							0.9069	0.0698	0.8841	0.0012
					0.9081	0.0627	0.8673	0.0023							0.9081	0.0668	0.8769	0.0025							0.9081	0.0741	0.8733	0.0018							0.9081	0.074	0.8925	0.0013							0.9081	0.0689	0.8853	0.0012
					0.9093	0.0619	0.8685	0.0022							0.9093	0.0661	0.8781	0.0024							0.9093	0.0731	0.8745	0.0017							0.9093	0.0733	0.8937	0.0013							0.9093	0.068	0.8865	0.0012
					0.9105	0.0611	0.8697	0.0022							0.9105	0.0654	0.8793	0.0024							0.9105	0.0721	0.8757	0.0017							0.9105	0.0726	0.8949	0.0013							0.9105	0.0671	0.8877	0.0011
					0.9117	0.0603	0.87	0.0021							0.9117	0.0647	0.8805	0.0023							0.9117	0.0712	0.8769	0.0017							0.9117	0.0718	0.8961	0.0012							0.9117	0.0662	0.8889	0.0011
					0.9129	0.0595	0.8709	0.0021							0.9129	0.064	0.8817	0.0023							0.9129	0.0702	0.8781	0.0016							0.9129	0.0711	0.8973	0.0012							0.9129	0.0652	0.8901	0.0011
					0.9141	0.0587	0.8721	0.0021							0.9141	0.0633	0.8829	0.0022							0.9141	0.0692	0.8793	0.0016							0.9141	0.0703	0.8985	0.0012							0.9141	0.0643	0.8913	0.001
					0.9153	0.0579	0.8733	0.002							0.9153	0.0626	0.8841	0.0022							0.9153	0.0683	0.8805	0.0016							0.9153	0.0696	0.8997	0.0012							0.9153	0.0634	0.8925	0.001
					0.9165	0.0571	0.8745	0.002							0.9165	0.0618	0.8853	0.0022							0.9165	0.0673	0.8817	0.0015							0.9165	0.0688	0.9	0.0011							0.9165	0.0625	0.8937	0.00098694
					0.9177	0.0563	0.8757	0.0019							0.9177	0.0611	0.8865	0.0021							0.9177	0.0663	0.8829	0.0015							0.9177	0.0681	0.9009	0.0011							0.9177	0.0616	0.8949	0.00096143
					0.9189	0.0555	0.8769	0.0019							0.9189	0.0604	0.8877	0.0021							0.9189	0.0653	0.8841	0.0015							0.9189	0.0673	0.9021	0.0011							0.9189	0.0607	0.8961	0.00093648
					0.9201	0.0547	0.8781	0.0018							0.9201	0.0597	0.8889	0.002							0.9201	0.0643	0.8853	0.0014							0.9201	0.0666	0.9033	0.0011							0.9201	0.0597	0.8973	0.00091208
					0.9213	0.0539	0.8793	0.0018							0.9213	0.0589	0.8901	0.002							0.9213	0.0634	0.8865	0.0014							0.9213	0.0658	0.9045	0.001							0.9213	0.0588	0.8985	0.00088822
					0.9225	0.0531	0.8805	0.0017							0.9225	0.0582	0.8913	0.0019							0.9225	0.0624	0.8877	0.0014							0.9225	0.065	0.9057	0.001							0.9225	0.0579	0.8997	0.00086489
					0.9237	0.0523	0.8817	0.0017							0.9237	0.0575	0.8925	0.0019							0.9237	0.0614	0.8889	0.0013							0.9237	0.0642	0.9069	0.0009942							0.9237	0.057	0.9	0.00085914
					0.9249	0.0515	0.8829	0.0017							0.9249	0.0567	0.8937	0.0018							0.9249	0.0604	0.8901	0.0013							0.9249	0.0635	0.9081	0.0009691							0.9249	0.0561	0.9009	0.00084209
					0.9261	0.0507	0.8841	0.0016							0.9261	0.056	0.8949	0.0018							0.9261	0.0595	0.8913	0.0013							0.9261	0.0627	0.9093	0.00094454							0.9261	0.0552	0.9021	0.00081979
					0.9273	0.0499	0.8853	0.0016							0.9273	0.0552	0.8961	0.0018							0.9273	0.0585	0.8925	0.0013							0.9273	0.0619	0.9105	0.00092051							0.9273	0.0543	0.9033	0.00079801
					0.9285	0.0491	0.8865	0.0015							0.9285	0.0545	0.8973	0.0017							0.9285	0.0575	0.8937	0.0012							0.9285	0.0611	0.9117	0.00089699							0.9285	0.0534	0.9045	0.00077672
					0.9297	0.0483	0.8877	0.0015							0.9297	0.0538	0.8985	0.0017							0.9297	0.0566	0.8949	0.0012							0.9297	0.0604	0.9129	0.00087399							0.9297	0.0525	0.9057	0.00075591
					0.93	0.0481	0.8889	0.0015							0.93	0.0536	0.8997	0.0017							0.93	0.0564	0.8961	0.0012							0.93	0.0602	0.9141	0.00085149							0.93	0.0523	0.9069	0.00073559
					0.9309	0.0475	0.8901	0.0014							0.9309	0.053	0.9	0.0016							0.9309	0.0556	0.8973	0.0011							0.9309	0.0596	0.9153	0.00082949							0.9309	0.0516	0.9081	0.00071574
					0.9321	0.0467	0.8913	0.0014							0.9321	0.0523	0.9009	0.0016							0.9321	0.0547	0.8985	0.0011							0.9321	0.0588	0.9165	0.00080797							0.9321	0.0507	0.9093	0.00069634
					0.9333	0.0459	0.8925	0.0014							0.9333	0.0515	0.9021	0.0016							0.9333	0.0537	0.8997	0.0011							0.9333	0.058	0.9177	0.00078693							0.9333	0.0499	0.9105	0.0006774
					0.9345	0.0451	0.8937	0.0013							0.9345	0.0508	0.9033	0.0015							0.9345	0.0528	0.9	0.0011							0.9345	0.0572	0.9189	0.00076636							0.9345	0.049	0.9117	0.00065891
					0.9357	0.0443	0.8949	0.0013							0.9357	0.0501	0.9045	0.0015							0.9357	0.0518	0.9009	0.0011							0.9357	0.0564	0.9201	0.00074625							0.9357	0.0481	0.9129	0.00064085
					0.9369	0.0436	0.8961	0.0013							0.9369	0.0493	0.9057	0.0015							0.9369	0.0509	0.9021	0.001							0.9369	0.0557	0.9213	0.0007266							0.9369	0.0473	0.9141	0.00062322
					0.9381	0.0428	0.8973	0.0012							0.9381	0.0486	0.9069	0.0014							0.9381	0.05	0.9033	0.001							0.9381	0.0549	0.9225	0.00070739							0.9381	0.0464	0.9153	0.00060601
					0.9393	0.042	0.8985	0.0012							0.9393	0.0479	0.9081	0.0014							0.9393	0.049	0.9045	0.00099485							0.9393	0.0541	0.9237	0.00068862							0.9393	0.0455	0.9165	0.00058921
					0.9405	0.0413	0.8997	0.0012							0.9405	0.0471	0.9093	0.0014							0.9405	0.0481	0.9057	0.00097162							0.9405	0.0533	0.9249	0.00067027							0.9405	0.0447	0.9177	0.00057282
					0.9417	0.0405	0.9	0.0012							0.9417	0.0464	0.9105	0.0013							0.9417	0.0472	0.9069	0.00094885							0.9417	0.0526	0.9261	0.00065235							0.9417	0.0439	0.9189	0.00055683
					0.9429	0.0398	0.9009	0.0011							0.9429	0.0457	0.9117	0.0013							0.9429	0.0463	0.9081	0.00092654							0.9429	0.0518	0.9273	0.00063485							0.9429	0.043	0.9201	0.00054122
					0.9441	0.039	0.9021	0.0011							0.9441	0.045	0.9129	0.0013							0.9441	0.0454	0.9093	0.00090466							0.9441	0.051	0.9285	0.00061775							0.9441	0.0422	0.9213	0.00052599
					0.9453	0.0383	0.9033	0.0011							0.9453	0.0442	0.9141	0.0013							0.9453	0.0445	0.9105	0.00088323							0.9453	0.0502	0.9297	0.00060105							0.9453	0.0414	0.9225	0.00051114
					0.9465	0.0375	0.9045	0.0011							0.9465	0.0435	0.9153	0.0012							0.9465	0.0436	0.9117	0.00086222							0.9465	0.0495	0.93	0.00059735							0.9465	0.0406	0.9237	0.00049666
					0.9477	0.0368	0.9057	0.001							0.9477	0.0428	0.9165	0.0012							0.9477	0.0428	0.9129	0.00084164							0.9477	0.0487	0.9309	0.00058474							0.9477	0.0398	0.9249	0.00048253
					0.9489	0.0361	0.9069	0.001							0.9489	0.0421	0.9177	0.0012							0.9489	0.0419	0.9141	0.00082148							0.9489	0.048	0.9321	0.00056882							0.9489	0.039	0.9261	0.00046875
					0.9502	0.0354	0.9081	0.00098259							0.9502	0.0414	0.9189	0.0011							0.9502	0.041	0.9153	0.00080173							0.9502	0.0472	0.9333	0.00055327							0.9502	0.0382	0.9273	0.00045532
					0.9514	0.0347	0.9093	0.0009573							0.9514	0.0407	0.9201	0.0011							0.9514	0.0402	0.9165	0.00078239							0.9514	0.0465	0.9345	0.0005381							0.9514	0.0374	0.9285	0.00044223
					0.9526	0.034	0.9105	0.00093258							0.9526	0.04	0.9213	0.0011							0.9526	0.0394	0.9177	0.00076344							0.9526	0.0457	0.9357	0.00052329							0.9526	0.0366	0.9297	0.00042947
					0.9538	0.0333	0.9117	0.00090841							0.9538	0.0393	0.9225	0.0011							0.9538	0.0385	0.9189	0.00074489							0.9538	0.045	0.9369	0.00050883							0.9538	0.0359	0.93	0.00042664
					0.955	0.0326	0.9129	0.00088478							0.955	0.0386	0.9237	0.001							0.955	0.0377	0.9201	0.00072672							0.955	0.0442	0.9381	0.00049472							0.955	0.0351	0.9309	0.00041703
					0.9562	0.0319	0.9141	0.00086168							0.9562	0.0379	0.9249	0.001							0.9562	0.0369	0.9213	0.00070893							0.9562	0.0435	0.9393	0.00048095							0.9562	0.0344	0.9321	0.00040491
					0.9574	0.0312	0.9153	0.0008391							0.9574	0.0372	0.9261	0.0009822							0.9574	0.0361	0.9225	0.00069152							0.9574	0.0428	0.9405	0.00046752							0.9574	0.0337	0.9333	0.0003931
					0.9586	0.0306	0.9165	0.00081704							0.9586	0.0366	0.9273	0.00095832							0.9586	0.0353	0.9237	0.00067447							0.9586	0.042	0.9417	0.00045442							0.9586	0.0329	0.9345	0.00038159
					0.9598	0.0299	0.9177	0.00079549							0.9598	0.0359	0.9285	0.00093494							0.9598	0.0345	0.9249	0.00065779							0.9598	0.0413	0.9429	0.00044164							0.9598	0.0322	0.9357	0.00037038
					0.96	0.0298	0.9189	0.00077442							0.96	0.0358	0.9297	0.00091205							0.96	0.0344	0.9261	0.00064146							0.96	0.0412	0.9441	0.00042918							0.96	0.0321	0.9369	0.00035946
					0.961	0.0293	0.9201	0.00075385							0.961	0.0352	0.93	0.00090697							0.961	0.0337	0.9273	0.00062548							0.961	0.0406	0.9453	0.00041703							0.961	0.0315	0.9381	0.00034883
					0.9622	0.0286	0.9213	0.00073375							0.9622	0.0346	0.9309	0.00088965							0.9622	0.033	0.9285	0.00060984							0.9622	0.0399	0.9465	0.00040517							0.9622	0.0308	0.9393	0.00033847
					0.9634	0.028	0.9225	0.00071411							0.9634	0.0339	0.9321	0.00086772							0.9634	0.0322	0.9297	0.00059454							0.9634	0.0392	0.9477	0.00039362							0.9634	0.0301	0.9405	0.00032839
					0.9646	0.0274	0.9237	0.00069494							0.9646	0.0333	0.9333	0.00084625							0.9646	0.0315	0.93	0.00059115							0.9646	0.0385	0.9489	0.00038235							0.9646	0.0294	0.9417	0.00031857
					0.9658	0.0267	0.9249	0.00067622							0.9658	0.0327	0.9345	0.00082524							0.9658	0.0308	0.9309	0.00057957							0.9658	0.0378	0.9502	0.00037137							0.9658	0.0288	0.9429	0.00030902
					0.967	0.0261	0.9261	0.00065794							0.967	0.032	0.9357	0.00080469							0.967	0.03	0.9321	0.00056494							0.967	0.0371	0.9514	0.00036067							0.967	0.0281	0.9441	0.00029972
					0.9682	0.0255	0.9273	0.00064009							0.9682	0.0314	0.9369	0.00078458							0.9682	0.0293	0.9333	0.00055062							0.9682	0.0364	0.9526	0.00035024							0.9682	0.0274	0.9453	0.00029066
					0.9694	0.0249	0.9285	0.00062266							0.9694	0.0308	0.9381	0.0007649							0.9694	0.0286	0.9345	0.00053661							0.9694	0.0357	0.9538	0.00034008							0.9694	0.0268	0.9465	0.00028185
					0.9706	0.0243	0.9297	0.00060566							0.9706	0.0302	0.9393	0.00074565							0.9706	0.0279	0.9357	0.00052292							0.9706	0.0351	0.955	0.00033018							0.9706	0.0262	0.9477	0.00027328
					0.9718	0.0238	0.93	0.00060189							0.9718	0.0296	0.9405	0.00072682							0.9718	0.0273	0.9369	0.00050953							0.9718	0.0344	0.9562	0.00032054							0.9718	0.0255	0.9489	0.00026494
					0.973	0.0232	0.9309	0.00058906							0.973	0.029	0.9417	0.0007084							0.973	0.0266	0.9381	0.00049644							0.973	0.0337	0.9574	0.00031114							0.973	0.0249	0.9502	0.00025683
					0.9742	0.0227	0.9321	0.00057286							0.9742	0.0284	0.9429	0.0006904							0.9742	0.0259	0.9393	0.00048364							0.9742	0.0331	0.9586	0.00030199							0.9742	0.0243	0.9514	0.00024894
					0.9754	0.0221	0.9333	0.00055705							0.9754	0.0278	0.9441	0.00067278							0.9754	0.0253	0.9405	0.00047113							0.9754	0.0325	0.9598	0.00029308							0.9754	0.0237	0.9526	0.00024127
					0.9766	0.0216	0.9345	0.00054163							0.9766	0.0272	0.9453	0.00065557							0.9766	0.0246	0.9417	0.0004589							0.9766	0.0318	0.96	0.00029133							0.9766	0.0231	0.9538	0.00023381
					0.9778	0.021	0.9357	0.00052659							0.9778	0.0266	0.9465	0.00063873							0.9778	0.024	0.9429	0.00044695							0.9778	0.0312	0.961	0.0002844							0.9778	0.0226	0.955	0.00022655
					0.979	0.0205	0.9369	0.00051191							0.979	0.0261	0.9477	0.00062227							0.979	0.0234	0.9441	0.00043527							0.979	0.0306	0.9622	0.00027596							0.979	0.022	0.9562	0.0002195
					0.9802	0.02	0.9381	0.00049759							0.9802	0.0255	0.9489	0.00060619							0.9802	0.0228	0.9453	0.00042386							0.9802	0.03	0.9634	0.00026773							0.9802	0.0214	0.9574	0.00021264
					0.9814	0.0195	0.9393	0.00048363							0.9814	0.025	0.9502	0.00059047							0.9814	0.0222	0.9465	0.00041271							0.9814	0.0293	0.9646	0.00025972							0.9814	0.0209	0.9586	0.00020598
					0.9826	0.019	0.9405	0.00047002							0.9826	0.0244	0.9514	0.0005751							0.9826	0.0216	0.9477	0.00040182							0.9826	0.0287	0.9658	0.00025193							0.9826	0.0204	0.9598	0.0001995
					0.9838	0.0185	0.9417	0.00045675							0.9838	0.0239	0.9526	0.00056009							0.9838	0.021	0.9489	0.00039118							0.9838	0.0281	0.967	0.00024435							0.9838	0.0198	0.96	0.00019823
					0.985	0.018	0.9429	0.0004438							0.985	0.0233	0.9538	0.00054542							0.985	0.0205	0.9502	0.00038079							0.985	0.0276	0.9682	0.00023697							0.985	0.0193	0.961	0.0001932
					0.9862	0.0175	0.9441	0.00043119							0.9862	0.0228	0.955	0.00053108							0.9862	0.0199	0.9514	0.00037064							0.9862	0.027	0.9694	0.00022979							0.9862	0.0188	0.9622	0.00018709
					0.9874	0.0171	0.9453	0.00041889							0.9874	0.0223	0.9562	0.00051708							0.9874	0.0194	0.9526	0.00036073							0.9874	0.0264	0.9706	0.00022281							0.9874	0.0183	0.9634	0.00018115
					0.9886	0.0166	0.9465	0.0004069							0.9886	0.0218	0.9574	0.00050341							0.9886	0.0189	0.9538	0.00035106							0.9886	0.0258	0.9718	0.00021601							0.9886	0.0178	0.9646	0.00017538
					0.9898	0.0162	0.9477	0.00039522							0.9898	0.0213	0.9586	0.00049005							0.9898	0.0183	0.955	0.00034161							0.9898	0.0253	0.973	0.0002094							0.9898	0.0173	0.9658	0.00016977
					0.99	0.0161	0.9489	0.00038384							0.99	0.0212	0.9598	0.000477							0.99	0.0182	0.9562	0.00033239							0.99	0.0252	0.9742	0.00020297							0.99	0.0173	0.967	0.00016433
					0.991	0.0158	0.9502	0.00037275							0.991	0.0208	0.96	0.00047443							0.991	0.0178	0.9574	0.00032339							0.991	0.0247	0.9754	0.00019672							0.991	0.0169	0.9682	0.00015904
					0.9922	0.0153	0.9514	0.00036195							0.9922	0.0203	0.961	0.00046426							0.9922	0.0173	0.9586	0.0003146							0.9922	0.0242	0.9766	0.00019065							0.9922	0.0164	0.9694	0.00015391
					0.9934	0.0149	0.9526	0.00035142							0.9934	0.0199	0.9622	0.00045182							0.9934	0.0168	0.9598	0.00030603							0.9934	0.0237	0.9778	0.00018474							0.9934	0.016	0.9706	0.00014893
					0.9946	0.0145	0.9538	0.00034117							0.9946	0.0194	0.9634	0.00043968							0.9946	0.0164	0.96	0.00030434							0.9946	0.0231	0.979	0.000179							0.9946	0.0155	0.9718	0.00014409
					0.9958	0.0141	0.955	0.00033119							0.9958	0.0189	0.9646	0.00042783							0.9958	0.0159	0.961	0.00029766							0.9958	0.0226	0.9802	0.00017341							0.9958	0.0151	0.973	0.0001394
					0.997	0.0137	0.9562	0.00032147							0.997	0.0185	0.9658	0.00041625							0.997	0.0154	0.9622	0.00028949							0.997	0.0221	0.9814	0.00016799							0.997	0.0147	0.9742	0.00013484
					0.9982	0.0133	0.9574	0.000312							0.9982	0.018	0.967	0.00040496							0.9982	0.015	0.9634	0.00028153							0.9982	0.0216	0.9826	0.00016272							0.9982	0.0142	0.9754	0.00013042
					0.9994	0.0129	0.9586	0.00030278							0.9994	0.0176	0.9682	0.00039394							0.9994	0.0145	0.9646	0.00027376							0.9994	0.0211	0.9838	0.00015759							0.9994	0.0138	0.9766	0.00012613
					1.0006	0.0126	0.9598	0.00029381							1.0006	0.0171	0.9694	0.00038318							1.0006	0.0141	0.9658	0.00026618							1.0006	0.0206	0.985	0.00015262							1.0006	0.0134	0.9778	0.00012197
					1.0018	0.0122	0.96	0.00029205							1.0018	0.0167	0.9706	0.00037269							1.0018	0.0137	0.967	0.00025878							1.0018	0.0201	0.9862	0.00014778							1.0018	0.0131	0.979	0.00011793
					1.003	0.0118	0.961	0.00028508							1.003	0.0163	0.9718	0.00036245							1.003	0.0133	0.9682	0.00025157							1.003	0.0197	0.9874	0.00014308							1.003	0.0127	0.9802	0.00011402
					1.0042	0.0115	0.9622	0.00027658							1.0042	0.0159	0.973	0.00035246							1.0042	0.0129	0.9694	0.00024454							1.0042	0.0192	0.9886	0.00013852							1.0042	0.0123	0.9814	0.00011022
					1.0054	0.0112	0.9634	0.0002683							1.0054	0.0155	0.9742	0.00034271							1.0054	0.0125	0.9706	0.00023768							1.0054	0.0187	0.9898	0.00013409							1.0054	0.0119	0.9826	0.00010654
					1.0066	0.0108	0.9646	0.00026025							1.0066	0.0151	0.9754	0.00033321							1.0066	0.0121	0.9718	0.000231							1.0066	0.0183	0.99	0.00013333							1.0066	0.0116	0.9838	0.00010297
					1.0078	0.0105	0.9658	0.00025242							1.0078	0.0147	0.9766	0.00032394							1.0078	0.0117	0.973	0.00022448							1.0078	0.0179	0.991	0.00012979							1.0078	0.0112	0.985	9.9505e-05
					1.009	0.0102	0.967	0.0002448							1.009	0.0143	0.9778	0.0003149							1.009	0.0114	0.9742	0.00021813							1.009	0.0174	0.9922	0.00012562							1.009	0.0109	0.9862	9.615e-05
					1.0102	0.0099	0.9682	0.00023739							1.0102	0.014	0.979	0.00030609							1.0102	0.011	0.9754	0.00021194							1.0102	0.017	0.9934	0.00012156							1.0102	0.0106	0.9874	9.2898e-05
					1.0114	0.0096	0.9694	0.00023018							1.0114	0.0136	0.9802	0.0002975							1.0114	0.0107	0.9766	0.00020591							1.0114	0.0166	0.9946	0.00011763							1.0114	0.0102	0.9886	8.9747e-05
					1.0126	0.0093	0.9706	0.00022316							1.0126	0.0132	0.9814	0.00028912							1.0126	0.0103	0.9778	0.00020003							1.0126	0.0162	0.9958	0.00011381							1.0126	0.0099	0.9898	8.6693e-05
					1.0138	0.009	0.9718	0.00021635							1.0138	0.0129	0.9826	0.00028095							1.0138	0.01	0.979	0.0001943							1.0138	0.0158	0.997	0.0001101							1.0138	0.0096	0.99	8.6169e-05
					1.015	0.0087	0.973	0.00020971							1.015	0.0125	0.9838	0.00027299							1.015	0.0097	0.9802	0.00018871							1.015	0.0154	0.9982	0.00010651							1.015	0.0093	0.991	8.3735e-05
					1.0162	0.0084	0.9742	0.00020327							1.0162	0.0122	0.985	0.00026524							1.0162	0.0094	0.9814	0.00018328							1.0162	0.015	0.9994	0.00010302							1.0162	0.009	0.9922	8.0868e-05
					1.0174	0.0082	0.9754	0.000197							1.0174	0.0119	0.9862	0.00025768							1.0174	0.0091	0.9826	0.00017798							1.0174	0.0146	1.0006	9.963e-05							1.0174	0.0087	0.9934	7.8092e-05
					1.0186	0.0079	0.9766	0.00019091							1.0186	0.0115	0.9874	0.00025031							1.0186	0.0088	0.9838	0.00017282							1.0186	0.0142	1.0018	9.6346e-05							1.0186	0.0085	0.9946	7.5402e-05
					1.0198	0.0077	0.9778	0.00018498							1.0198	0.0112	0.9886	0.00024314							1.0198	0.0085	0.985	0.00016779							1.0198	0.0138	1.003	9.3161e-05							1.0198	0.0082	0.9958	7.2798e-05
					1.02	0.0076	0.979	0.00017923							1.02	0.0112	0.9898	0.00023614							1.02	0.0084	0.9862	0.0001629							1.02	0.0138	1.0042	9.0071e-05							1.02	0.0082	0.997	7.0276e-05
					1.021	0.0074	0.9802	0.00017363							1.021	0.0109	0.99	0.00023494							1.021	0.0082	0.9874	0.00015814							1.021	0.0135	1.0054	8.7076e-05							1.021	0.0079	0.9982	6.7834e-05
					1.0222	0.0072	0.9814	0.0001682							1.0222	0.0106	0.991	0.00022933							1.0222	0.0079	0.9886	0.0001535							1.0222	0.0131	1.0066	8.4171e-05							1.0222	0.0077	0.9994	6.547e-05
					1.0234	0.0069	0.9826	0.00016292							1.0234	0.0103	0.9922	0.0002227							1.0234	0.0077	0.9898	0.00014898							1.0234	0.0128	1.0078	8.1355e-05							1.0234	0.0074	1.0006	6.3182e-05
					1.0246	0.0067	0.9838	0.00015779							1.0246	0.01	0.9934	0.00021624							1.0246	0.0074	0.99	0.0001482							1.0246	0.0124	1.009	7.8626e-05							1.0246	0.0072	1.0018	6.0967e-05
					1.0258	0.0065	0.985	0.00015281							1.0258	0.0097	0.9946	0.00020995							1.0258	0.0071	0.991	0.00014459							1.0258	0.0121	1.0102	7.598e-05							1.0258	0.0069	1.003	5.8823e-05
					1.027	0.0063	0.9862	0.00014797							1.027	0.0095	0.9958	0.00020382							1.027	0.0069	0.9922	0.00014031							1.027	0.0118	1.0114	7.3415e-05							1.027	0.0067	1.0042	5.6749e-05
					1.0282	0.0061	0.9874	0.00014327							1.0282	0.0092	0.997	0.00019785							1.0282	0.0067	0.9934	0.00013614							1.0282	0.0115	1.0126	7.093e-05							1.0282	0.0065	1.0054	5.4742e-05
					1.0294	0.0059	0.9886	0.0001387							1.0294	0.0089	0.9982	0.00019205							1.0294	0.0064	0.9946	0.00013209							1.0294	0.0112	1.0138	6.8522e-05							1.0294	0.0063	1.0066	5.2801e-05
					1.0306	0.0057	0.9898	0.00013427							1.0306	0.0087	0.9994	0.00018639							1.0306	0.0062	0.9958	0.00012815							1.0306	0.0109	1.015	6.619e-05							1.0306	0.0061	1.0078	5.0923e-05
					1.0318	0.0055	0.99	0.00013351							1.0318	0.0084	1.0006	0.00018089							1.0318	0.006	0.997	0.00012431							1.0318	0.0106	1.0162	6.393e-05							1.0318	0.0059	1.009	4.9106e-05
					1.033	0.0053	0.991	0.00012997							1.033	0.0082	1.0018	0.00017553							1.033	0.0058	0.9982	0.00012058							1.033	0.0103	1.0174	6.174e-05							1.033	0.0057	1.0102	4.7349e-05
					1.0342	0.0051	0.9922	0.00012579							1.0342	0.0079	1.003	0.00017032							1.0342	0.0056	0.9994	0.00011694							1.0342	0.01	1.0186	5.962e-05							1.0342	0.0055	1.0114	4.565e-05
					1.0354	0.0049	0.9934	0.00012174							1.0354	0.0077	1.0042	0.00016525							1.0354	0.0054	1.0006	0.00011341							1.0354	0.0097	1.0198	5.7567e-05							1.0354	0.0053	1.0126	4.4008e-05
					1.0366	0.0047	0.9946	0.00011781							1.0366	0.0074	1.0054	0.00016032							1.0366	0.0052	1.0018	0.00010998							1.0366	0.0094	1.02	5.7265e-05							1.0366	0.0051	1.0138	4.242e-05
					1.0378	0.0046	0.9958	0.00011399							1.0378	0.0072	1.0066	0.00015551							1.0378	0.005	1.003	0.00010664							1.0378	0.0091	1.021	5.5579e-05							1.0378	0.0049	1.015	4.0885e-05
					1.039	0.0044	0.997	0.00011028							1.039	0.007	1.0078	0.00015084							1.039	0.0048	1.0042	0.00010339							1.039	0.0089	1.0222	5.3654e-05							1.039	0.0047	1.0162	3.9401e-05
					1.0402	0.0043	0.9982	0.00010669							1.0402	0.0068	1.009	0.0001463							1.0402	0.0046	1.0054	0.00010023							1.0402	0.0086	1.0234	5.179e-05							1.0402	0.0046	1.0174	3.7967e-05
					1.0414	0.0041	0.9994	0.0001032							1.0414	0.0066	1.0102	0.00014188							1.0414	0.0045	1.0066	9.7161e-05							1.0414	0.0084	1.0246	4.9986e-05							1.0414	0.0044	1.0186	3.6581e-05
					1.0426	0.004	1.0006	9.982e-05							1.0426	0.0064	1.0114	0.00013758							1.0426	0.0043	1.0078	9.4176e-05							1.0426	0.0081	1.0258	4.824e-05							1.0426	0.0043	1.0198	3.5243e-05
					1.0438	0.0038	1.0018	9.6538e-05							1.0438	0.0062	1.0126	0.0001334							1.0438	0.0041	1.009	9.1275e-05							1.0438	0.0079	1.027	4.655e-05							1.0438	0.0041	1.02	3.5046e-05
					1.045	0.0037	1.003	9.3356e-05							1.045	0.006	1.0138	0.00012934							1.045	0.004	1.0102	8.8455e-05							1.045	0.0077	1.0282	4.4915e-05							1.045	0.004	1.021	3.3949e-05
					1.0462	0.0035	1.0042	9.027e-05							1.0462	0.0058	1.015	0.00012539							1.0462	0.0038	1.0114	8.5715e-05							1.0462	0.0074	1.0294	4.3333e-05							1.0462	0.0038	1.0222	3.27e-05
					1.0474	0.0034	1.0054	8.7278e-05							1.0474	0.0056	1.0162	0.00012155							1.0474	0.0037	1.0126	8.3052e-05							1.0474	0.0072	1.0306	4.1802e-05							1.0474	0.0037	1.0234	3.1493e-05
					1.0486	0.0033	1.0066	8.4377e-05							1.0486	0.0054	1.0174	0.00011782							1.0486	0.0035	1.0138	8.0465e-05							1.0486	0.007	1.0318	4.0321e-05							1.0486	0.0035	1.0246	3.0327e-05
					1.0498	0.0032	1.0078	8.1564e-05							1.0498	0.0053	1.0186	0.00011419							1.0498	0.0034	1.015	7.7951e-05							1.0498	0.0068	1.033	3.8889e-05							1.0498	0.0034	1.0258	2.9202e-05
					1.05	0.0032	1.009	7.8838e-05							1.05	0.0052	1.0198	0.00011066							1.05	0.0034	1.0162	7.551e-05							1.05	0.0068	1.0342	3.7504e-05							1.05	0.0034	1.027	2.8115e-05
					1.0511	0.003	1.0102	7.6196e-05							1.0511	0.0051	1.02	0.00011014							1.0511	0.0033	1.0174	7.3138e-05							1.0511	0.0066	1.0354	3.6164e-05							1.0511	0.0033	1.0282	2.7066e-05
					1.0523	0.0029	1.0114	7.3635e-05							1.0523	0.0049	1.021	0.00010723							1.0523	0.0032	1.0186	7.0834e-05							1.0523	0.0064	1.0366	3.4869e-05							1.0523	0.0032	1.0294	2.6053e-05
					1.0535	0.0028	1.0126	7.1153e-05							1.0535	0.0048	1.0222	0.0001039							1.0535	0.003	1.0198	6.8597e-05							1.0535	0.0062	1.0378	3.3617e-05							1.0535	0.003	1.0306	2.5075e-05
					1.0547	0.0027	1.0138	6.8749e-05							1.0547	0.0046	1.0234	0.00010067							1.0547	0.0029	1.02	6.8267e-05							1.0547	0.006	1.039	3.2406e-05							1.0547	0.0029	1.0318	2.4132e-05
					1.0559	0.0026	1.015	6.6419e-05							1.0559	0.0045	1.0246	9.7523e-05							1.0559	0.0028	1.021	6.6425e-05							1.0559	0.0058	1.0402	3.1236e-05							1.0559	0.0028	1.033	2.3221e-05
					1.0571	0.0025	1.0162	6.4162e-05							1.0571	0.0043	1.0258	9.4469e-05							1.0571	0.0027	1.0222	6.4315e-05							1.0571	0.0056	1.0414	3.0105e-05							1.0571	0.0027	1.0342	2.2343e-05
					1.0583	0.0024	1.0174	6.1976e-05							1.0583	0.0042	1.027	9.1503e-05							1.0583	0.0026	1.0234	6.2267e-05							1.0583	0.0054	1.0426	2.9012e-05							1.0583	0.0026	1.0354	2.1495e-05
					1.0595	0.0023	1.0186	5.9859e-05							1.0595	0.004	1.0282	8.8622e-05							1.0595	0.0025	1.0246	6.0279e-05							1.0595	0.0053	1.0438	2.7956e-05							1.0595	0.0025	1.0366	2.0678e-05
					1.0607	0.0022	1.0198	5.7808e-05							1.0607	0.0039	1.0294	8.5825e-05							1.0607	0.0024	1.0258	5.8349e-05							1.0607	0.0051	1.045	2.6935e-05							1.0607	0.0024	1.0378	1.9889e-05
					1.0619	0.0021	1.02	5.7506e-05							1.0619	0.0038	1.0306	8.3108e-05							1.0619	0.0023	1.027	5.6476e-05							1.0619	0.0049	1.0462	2.595e-05							1.0619	0.0023	1.039	1.9128e-05
					1.0631	0.0021	1.021	5.5823e-05							1.0631	0.0036	1.0318	8.047e-05							1.0631	0.0022	1.0282	5.4658e-05							1.0631	0.0048	1.0474	2.4997e-05							1.0631	0.0022	1.0402	1.8395e-05
					1.0643	0.002	1.0222	5.39e-05							1.0643	0.0035	1.033	7.791e-05							1.0643	0.0021	1.0294	5.2894e-05							1.0643	0.0046	1.0486	2.4077e-05							1.0643	0.0021	1.0414	1.7688e-05
					1.0655	0.0019	1.0234	5.2039e-05							1.0655	0.0034	1.0342	7.5424e-05							1.0655	0.002	1.0306	5.1183e-05							1.0655	0.0045	1.0498	2.3189e-05							1.0655	0.002	1.0426	1.7006e-05
					1.0667	0.0018	1.0246	5.0237e-05							1.0667	0.0033	1.0354	7.3011e-05							1.0667	0.0019	1.0318	4.9522e-05							1.0667	0.0043	1.05	2.308e-05							1.0667	0.002	1.0438	1.6349e-05
					1.0679	0.0017	1.0258	4.8493e-05							1.0679	0.0031	1.0366	7.0669e-05							1.0679	0.0018	1.033	4.7911e-05							1.0679	0.0042	1.0511	2.2331e-05							1.0679	0.0019	1.045	1.5715e-05
					1.0691	0.0017	1.027	4.6805e-05							1.0691	0.003	1.0378	6.8396e-05							1.0691	0.0018	1.0342	4.6348e-05							1.0691	0.0041	1.0523	2.1503e-05							1.0691	0.0018	1.0462	1.5104e-05
					1.0703	0.0016	1.0282	4.5172e-05							1.0703	0.0029	1.039	6.619e-05							1.0703	0.0017	1.0354	4.4832e-05							1.0703	0.0039	1.0535	2.0703e-05							1.0703	0.0017	1.0474	1.4516e-05
					1.0715	0.0015	1.0294	4.3591e-05							1.0715	0.0028	1.0402	6.405e-05							1.0715	0.0016	1.0366	4.3362e-05							1.0715	0.0038	1.0547	1.9931e-05							1.0715	0.0017	1.0486	1.3949e-05
					1.0727	0.0015	1.0306	4.2061e-05							1.0727	0.0027	1.0414	6.1974e-05							1.0727	0.0016	1.0378	4.1937e-05							1.0727	0.0037	1.0559	1.9186e-05							1.0727	0.0016	1.0498	1.3402e-05
					1.0739	0.0014	1.0318	4.0582e-05							1.0739	0.0026	1.0426	5.996e-05							1.0739	0.0015	1.039	4.0554e-05							1.0739	0.0035	1.0571	1.8467e-05							1.0739	0.0015	1.05	1.3336e-05
					1.0751	0.0014	1.033	3.9151e-05							1.0751	0.0025	1.0438	5.8006e-05							1.0751	0.0014	1.0402	3.9214e-05							1.0751	0.0034	1.0583	1.7773e-05							1.0751	0.0015	1.0511	1.2876e-05
					1.0763	0.0013	1.0342	3.7766e-05							1.0763	0.0024	1.045	5.611e-05							1.0763	0.0014	1.0414	3.7915e-05							1.0763	0.0033	1.0595	1.7103e-05							1.0763	0.0014	1.0523	1.2369e-05
					1.0775	0.0012	1.0354	3.6427e-05							1.0775	0.0024	1.0462	5.4272e-05							1.0775	0.0013	1.0426	3.6655e-05							1.0775	0.0032	1.0607	1.6457e-05							1.0775	0.0014	1.0535	1.1881e-05
					1.0787	0.0012	1.0366	3.5132e-05							1.0787	0.0023	1.0474	5.249e-05							1.0787	0.0012	1.0438	3.5434e-05							1.0787	0.0031	1.0619	1.5834e-05							1.0787	0.0013	1.0547	1.1411e-05
					1.0799	0.0011	1.0378	3.388e-05							1.0799	0.0022	1.0486	5.0762e-05							1.0799	0.0012	1.045	3.4251e-05							1.0799	0.003	1.0631	1.5232e-05							1.0799	0.0012	1.0559	1.0958e-05
					1.08	0.0011	1.039	3.267e-05							1.08	0.0022	1.0498	4.9086e-05							1.08	0.0012	1.0462	3.3104e-05							1.08	0.003	1.0643	1.4652e-05							1.08	0.0012	1.0571	1.0522e-05
					1.0811	0.0011	1.0402	3.15e-05							1.0811	0.0021	1.05	4.888e-05							1.0811	0.0011	1.0474	3.1993e-05							1.0811	0.0029	1.0655	1.4093e-05							1.0811	0.0012	1.0583	1.0102e-05
					1.0823	0.001	1.0414	3.0368e-05							1.0823	0.002	1.0511	4.7461e-05							1.0823	0.0011	1.0486	3.0916e-05							1.0823	0.0028	1.0667	1.3554e-05							1.0823	0.0011	1.0595	9.6985e-06
					1.0835	0.001	1.0426	2.9275e-05							1.0835	0.002	1.0523	4.5886e-05							1.0835	0.001	1.0498	2.9873e-05							1.0835	0.0027	1.0679	1.3034e-05							1.0835	0.0011	1.0607	9.3097e-06
					1.0847	0.00095949	1.0438	2.8218e-05							1.0847	0.0019	1.0535	4.436e-05							1.0847	0.0009964	1.05	2.9745e-05							1.0847	0.0026	1.0691	1.2533e-05							1.0847	0.001	1.0619	8.9356e-06
					1.0859	0.00091782	1.045	2.7197e-05							1.0859	0.0018	1.0547	4.288e-05							1.0859	0.00095184	1.0511	2.8863e-05							1.0859	0.0025	1.0703	1.2049e-05							1.0859	0.00099754	1.0631	8.5756e-06
					1.0871	0.00087778	1.0462	2.621e-05							1.0871	0.0017	1.0559	4.1447e-05							1.0871	0.00090907	1.0523	2.7884e-05							1.0871	0.0024	1.0715	1.1583e-05							1.0871	0.00095448	1.0643	8.2291e-06
					1.0883	0.0008393	1.0474	2.5257e-05							1.0883	0.0017	1.0571	4.0057e-05							1.0883	0.00086803	1.0535	2.6936e-05							1.0883	0.0023	1.0727	1.1134e-05							1.0883	0.00091309	1.0655	7.8959e-06
					1.0895	0.00080233	1.0486	2.4336e-05							1.0895	0.0016	1.0583	3.8711e-05							1.0895	0.00082866	1.0547	2.6018e-05							1.0895	0.0022	1.0739	1.0702e-05							1.0895	0.00087331	1.0667	7.5753e-06
					1.0907	0.00076683	1.0498	2.3446e-05							1.0907	0.0015	1.0595	3.7407e-05							1.0907	0.0007909	1.0559	2.5129e-05							1.0907	0.0021	1.0751	1.0285e-05							1.0907	0.00083509	1.0679	7.267e-06
					1.0919	0.00073273	1.05	2.3337e-05							1.0919	0.0015	1.0607	3.6143e-05							1.0919	0.00075469	1.0571	2.4268e-05							1.0919	0.0021	1.0763	9.8833e-06							1.0919	0.00079837	1.0691	6.9705e-06
					1.0931	0.00070001	1.0511	2.2587e-05							1.0931	0.0014	1.0619	3.4919e-05							1.0931	0.00071998	1.0583	2.3434e-05							1.0931	0.002	1.0775	9.4963e-06							1.0931	0.00076312	1.0703	6.6853e-06
					1.0943	0.0006686	1.0523	2.1757e-05							1.0943	0.0014	1.0631	3.3734e-05							1.0943	0.00068671	1.0595	2.2628e-05							1.0943	0.0019	1.0787	9.1236e-06							1.0943	0.00072926	1.0715	6.4112e-06
					1.0955	0.00063846	1.0535	2.0955e-05							1.0955	0.0013	1.0643	3.2586e-05							1.0955	0.00065484	1.0607	2.1847e-05							1.0955	0.0019	1.0799	8.7647e-06							1.0955	0.00069677	1.0727	6.1476e-06
					1.0967	0.00060955	1.0547	2.0182e-05							1.0967	0.0013	1.0655	3.1474e-05							1.0967	0.0006243	1.0619	2.1091e-05							1.0967	0.0018	1.08	8.7295e-06							1.0967	0.00066558	1.0739	5.8942e-06
					1.0979	0.00058182	1.0559	1.9435e-05							1.0979	0.0012	1.0667	3.0398e-05							1.0979	0.00059506	1.0631	2.0359e-05							1.0979	0.0017	1.0811	8.4189e-06							1.0979	0.00063566	1.0751	5.6507e-06
					1.0991	0.00055524	1.0571	1.8713e-05							1.0991	0.0012	1.0679	2.9356e-05							1.0991	0.00056706	1.0643	1.9651e-05							1.0991	0.0017	1.0823	8.086e-06							1.0991	0.00060695	1.0763	5.4167e-06
					1.1003	0.00052975	1.0583	1.8017e-05							1.1003	0.0011	1.0691	2.8347e-05							1.1003	0.00054026	1.0655	1.8966e-05							1.1003	0.0016	1.0835	7.7655e-06							1.1003	0.00057942	1.0775	5.1918e-06
					1.1015	0.00050533	1.0595	1.7345e-05							1.1015	0.0011	1.0703	2.737e-05							1.1015	0.00051461	1.0667	1.8303e-05							1.1015	0.0015	1.0847	7.4569e-06							1.1015	0.00055303	1.0787	4.9757e-06
					1.1027	0.00048193	1.0607	1.6697e-05							1.1027	0.001	1.0715	2.6425e-05							1.1027	0.00049007	1.0679	1.7662e-05							1.1027	0.0015	1.0859	7.1599e-06							1.1027	0.00052772	1.0799	4.7681e-06
					1.1039	0.00045951	1.0619	1.6071e-05							1.1039	0.0009941	1.0727	2.551e-05							1.1039	0.00046659	1.0691	1.7042e-05							1.1039	0.0014	1.0871	6.874e-06							1.1039	0.00050347	1.08	4.7477e-06
					1.1051	0.00043804	1.0631	1.5467e-05							1.1051	0.00095382	1.0739	2.4624e-05							1.1051	0.00044415	1.0703	1.6442e-05							1.1051	0.0014	1.0883	6.5988e-06							1.1051	0.00048024	1.0811	4.5686e-06
					1.1063	0.00041748	1.0643	1.4885e-05							1.1063	0.00091499	1.0751	2.3767e-05							1.1063	0.00042268	1.0715	1.5862e-05							1.1063	0.0013	1.0895	6.334e-06							1.1063	0.00045798	1.0823	4.3771e-06
					1.1075	0.00039781	1.0655	1.4323e-05							1.1075	0.00087758	1.0763	2.2938e-05							1.1075	0.00040217	1.0727	1.5301e-05							1.1075	0.0013	1.0907	6.0792e-06							1.1075	0.00043666	1.0835	4.1931e-06
					1.1087	0.00037897	1.0667	1.3781e-05							1.1087	0.00084154	1.0775	2.2136e-05							1.1087	0.00038256	1.0739	1.4758e-05							1.1087	0.0012	1.0919	5.8341e-06							1.1087	0.00041625	1.0847	4.0164e-06
					1.1099	0.00036096	1.0679	1.3258e-05							1.1099	0.00080683	1.0787	2.1361e-05							1.1099	0.00036384	1.0751	1.4234e-05							1.1099	0.0012	1.0931	5.5983e-06							1.1099	0.00039671	1.0859	3.8468e-06
					1.11	0.00035964	1.0691	1.2754e-05							1.11	0.00080428	1.0799	2.061e-05							1.11	0.00036247	1.0763	1.3726e-05							1.11	0.0012	1.0943	5.3714e-06							1.11	0.00039528	1.0871	3.6839e-06
					1.1111	0.00034372	1.0703	1.2268e-05							1.1111	0.0007734	1.08	2.0536e-05							1.1111	0.00034595	1.0775	1.3236e-05							1.1111	0.0011	1.0955	5.1532e-06							1.1111	0.00037801	1.0883	3.5276e-06
					1.1123	0.00032724	1.0715	1.1799e-05							1.1123	0.00074122	1.0811	1.9884e-05							1.1123	0.00032886	1.0787	1.2762e-05							1.1123	0.0011	1.0967	4.9434e-06							1.1123	0.00036011	1.0895	3.3775e-06
					1.1135	0.00031148	1.0727	1.1347e-05							1.1135	0.00071024	1.0823	1.9182e-05							1.1135	0.00031256	1.0799	1.2304e-05							1.1135	0.001	1.0979	4.7417e-06							1.1135	0.00034299	1.0907	3.2335e-06
					1.1147	0.00029641	1.0739	1.0911e-05							1.1147	0.00068042	1.0835	1.8503e-05							1.1147	0.00029699	1.08	1.2259e-05							1.1147	0.00099281	1.0991	4.5477e-06							1.1147	0.00032662	1.0919	3.0952e-06
					1.1159	0.00028202	1.0751	1.0491e-05							1.1159	0.00065174	1.0847	1.7847e-05							1.1159	0.00028214	1.0811	1.1861e-05							1.1159	0.00095341	1.1003	4.3612e-06							1.1159	0.00031096	1.0931	2.9626e-06
					1.1171	0.00026826	1.0763	1.0086e-05							1.1171	0.00062414	1.0859	1.7212e-05							1.1171	0.00026797	1.0823	1.1434e-05							1.1171	0.00091541	1.1015	4.1819e-06							1.1171	0.00029599	1.0943	2.8354e-06
					1.1183	0.00025512	1.0775	9.6964e-06							1.1183	0.0005976	1.0871	1.6599e-05							1.1183	0.00025445	1.0835	1.102e-05							1.1183	0.00087877	1.1027	4.0096e-06							1.1183	0.00028169	1.0955	2.7133e-06
					1.1195	0.00024257	1.0787	9.3205e-06							1.1195	0.00057208	1.0883	1.6006e-05							1.1195	0.00024157	1.0847	1.0621e-05							1.1195	0.00084344	1.1039	3.844e-06							1.1195	0.00026802	1.0967	2.5962e-06
					1.1207	0.00023059	1.0799	8.9584e-06							1.1207	0.00054755	1.0895	1.5433e-05							1.1207	0.00022928	1.0859	1.0235e-05							1.1207	0.00080939	1.1051	3.6849e-06							1.1207	0.00025496	1.0979	2.4839e-06
					1.1219	0.00021915	1.08	8.9229e-06							1.1219	0.00052397	1.0907	1.4879e-05							1.1219	0.00021757	1.0871	9.8627e-06							1.1219	0.00077658	1.1063	3.532e-06							1.1219	0.00024248	1.0991	2.3762e-06
					1.1231	0.00020824	1.0811	8.6095e-06							1.1231	0.00050131	1.0919	1.4343e-05							1.1231	0.00020642	1.0883	9.5028e-06							1.1231	0.00074496	1.1075	3.3851e-06							1.1231	0.00023057	1.1003	2.2729e-06
					1.1243	0.00019783	1.0823	8.2734e-06							1.1243	0.00047954	1.0931	1.3826e-05							1.1243	0.00019579	1.0895	9.1552e-06							1.1243	0.00071451	1.1087	3.2439e-06							1.1243	0.0002192	1.1015	2.1739e-06
					1.1255	0.00018789	1.0835	7.9496e-06							1.1255	0.00045863	1.0943	1.3326e-05							1.1255	0.00018566	1.0907	8.8195e-06							1.1255	0.00068517	1.1099	3.1084e-06							1.1255	0.00020834	1.1027	2.079e-06
					1.1267	0.00017842	1.0847	7.6378e-06							1.1267	0.00043854	1.0955	1.2843e-05							1.1267	0.00017603	1.0919	8.4954e-06							1.1267	0.00065692	1.11	3.0984e-06							1.1267	0.00019798	1.1039	1.988e-06
					1.1279	0.00016939	1.0859	7.3376e-06							1.1279	0.00041926	1.0967	1.2377e-05							1.1279	0.00016685	1.0931	8.1824e-06							1.1279	0.00062973	1.1111	2.9782e-06							1.1279	0.0001881	1.1051	1.9008e-06
					1.1291	0.00016078	1.0871	7.0484e-06							1.1291	0.00040074	1.0979	1.1926e-05							1.1291	0.00015812	1.0943	7.8803e-06							1.1291	0.00060355	1.1123	2.8531e-06							1.1291	0.00017867	1.1063	1.8172e-06
					1.1303	0.00015257	1.0883	6.77e-06							1.1303	0.00038298	1.0991	1.1491e-05							1.1303	0.00014981	1.0955	7.5887e-06							1.1303	0.00057836	1.1135	2.7331e-06							1.1303	0.00016968	1.1075	1.7371e-06
					1.1315	0.00014476	1.0895	6.502e-06							1.1315	0.00036593	1.1003	1.1071e-05							1.1315	0.00014191	1.0967	7.3072e-06							1.1315	0.00055412	1.1147	2.6178e-06							1.1315	0.00016111	1.1087	1.6604e-06
					1.1327	0.00013731	1.0907	6.244e-06							1.1327	0.00034957	1.1015	1.0665e-05							1.1327	0.00013439	1.0979	7.0355e-06							1.1327	0.00053081	1.1159	2.5071e-06							1.1327	0.00015294	1.1099	1.5868e-06
					1.1339	0.00013022	1.0919	5.9956e-06							1.1339	0.00033388	1.1027	1.0273e-05							1.1339	0.00012725	1.0991	6.7733e-06							1.1339	0.00050838	1.1171	2.4009e-06							1.1339	0.00014516	1.11	1.5815e-06
					1.1351	0.00012347	1.0931	5.7566e-06							1.1351	0.00031884	1.1039	9.8949e-06							1.1351	0.00012045	1.1003	6.5204e-06							1.1351	0.00048681	1.1183	2.2989e-06							1.1351	0.00013774	1.1111	1.5164e-06
					1.1363	0.00011704	1.0943	5.5266e-06							1.1363	0.00030441	1.1051	9.5297e-06							1.1363	0.000114	1.1015	6.2763e-06							1.1363	0.00046608	1.1195	2.201e-06							1.1363	0.00013067	1.1123	1.449e-06
					1.1375	0.00011092	1.0955	5.3053e-06							1.1375	0.00029059	1.1063	9.1771e-06							1.1375	0.00010787	1.1027	6.0408e-06							1.1375	0.00044615	1.1207	2.1071e-06							1.1375	0.00012394	1.1135	1.3844e-06
					1.1387	0.0001051	1.0967	5.0923e-06							1.1387	0.00027733	1.1075	8.8368e-06							1.1387	0.00010204	1.1039	5.8136e-06							1.1387	0.00042699	1.1219	2.017e-06							1.1387	0.00011754	1.1147	1.3225e-06
					1.1399	9.9568e-05	1.0979	4.8875e-06							1.1399	0.00026464	1.1087	8.5084e-06							1.1399	9.6506e-05	1.1051	5.5944e-06							1.1399	0.00040859	1.1231	1.9305e-06							1.1399	0.00011144	1.1159	1.2633e-06
					1.14	9.9298e-05	1.0991	4.6904e-06							1.14	0.00026402	1.1099	8.1914e-06							1.14	9.6237e-05	1.1063	5.3831e-06							1.14	0.00040768	1.1243	1.8476e-06							1.14	0.00011114	1.1171	1.2066e-06
					1.1411	9.4304e-05	1.1003	4.5008e-06							1.1411	0.00025247	1.11	8.1681e-06							1.1411	9.1253e-05	1.1075	5.1792e-06							1.1411	0.0003909	1.1255	1.7681e-06							1.1411	0.00010563	1.1183	1.1523e-06
					1.1423	8.9298e-05	1.1015	4.3185e-06							1.1423	0.00024082	1.1111	7.8856e-06							1.1423	8.6267e-05	1.1087	4.9827e-06							1.1423	0.00037392	1.1267	1.6918e-06							1.1423	0.00010011	1.1195	1.1003e-06
					1.1435	8.454e-05	1.1027	4.1432e-06							1.1435	0.00022966	1.1123	7.5905e-06							1.1435	8.1535e-05	1.1099	4.7931e-06							1.1435	0.00035761	1.1279	1.6186e-06							1.1435	9.4855e-05	1.1207	1.0506e-06
					1.1447	8.0019e-05	1.1039	3.9746e-06							1.1447	0.00021898	1.1135	7.3058e-06							1.1447	7.7045e-05	1.11	4.7792e-06							1.1447	0.00034195	1.1291	1.5484e-06							1.1447	8.9858e-05	1.1219	1.003e-06
					1.1459	7.5722e-05	1.1051	3.8125e-06							1.1459	0.00020876	1.1147	7.0312e-06							1.1459	7.2786e-05	1.1111	4.6104e-06							1.1459	0.00032692	1.1303	1.4811e-06							1.1459	8.5107e-05	1.1231	9.5746e-07
					1.1471	7.1642e-05	1.1063	3.6567e-06							1.1471	0.00019897	1.1159	6.7663e-06							1.1471	6.8748e-05	1.1123	4.4343e-06							1.1471	0.00031249	1.1315	1.4166e-06							1.1471	8.0589e-05	1.1243	9.139e-07
					1.1483	6.7766e-05	1.1075	3.5069e-06							1.1483	0.00018961	1.1171	6.5109e-06							1.1483	6.4919e-05	1.1135	4.2645e-06							1.1483	0.00029865	1.1327	1.3548e-06							1.1483	7.6296e-05	1.1255	8.7222e-07
					1.1495	6.4086e-05	1.1087	3.3629e-06							1.1495	0.00018066	1.1183	6.2645e-06							1.1495	6.129e-05	1.1147	4.1008e-06							1.1495	0.00028537	1.1339	1.2956e-06							1.1495	7.2216e-05	1.1267	8.3236e-07
					1.1508	6.0593e-05	1.1099	3.2245e-06							1.1508	0.00017209	1.1195	6.0269e-06							1.1508	5.7851e-05	1.1159	3.943e-06							1.1508	0.00027263	1.1351	1.2388e-06							1.1508	6.8341e-05	1.1279	7.9423e-07
					1.152	5.7278e-05	1.11	3.2144e-06							1.152	0.0001639	1.1207	5.7978e-06							1.152	5.4592e-05	1.1171	3.791e-06							1.152	0.00026041	1.1363	1.1843e-06							1.152	6.466e-05	1.1291	7.5777e-07
					1.1532	5.4133e-05	1.1111	3.0916e-06							1.1532	0.00015607	1.1219	5.5769e-06							1.1532	5.1506e-05	1.1183	3.6445e-06							1.1532	0.0002487	1.1375	1.1322e-06							1.1532	6.1164e-05	1.1303	7.229e-07
					1.1544	5.1149e-05	1.1123	2.9638e-06							1.1544	0.00014859	1.1231	5.364e-06							1.1544	4.8583e-05	1.1195	3.5034e-06							1.1544	0.00023747	1.1387	1.0822e-06							1.1544	5.7845e-05	1.1315	6.8957e-07
					1.1556	4.8319e-05	1.1135	2.841e-06							1.1556	0.00014143	1.1243	5.1587e-06							1.1556	4.5816e-05	1.1207	3.3675e-06							1.1556	0.00022671	1.1399	1.0344e-06							1.1556	5.4695e-05	1.1327	6.577e-07
					1.1568	4.5636e-05	1.1147	2.7231e-06							1.1568	0.0001346	1.1255	4.9609e-06							1.1568	4.3198e-05	1.1219	3.2365e-06							1.1568	0.0002164	1.14	1.032e-06							1.1568	5.1706e-05	1.1339	6.2724e-07
					1.158	4.3093e-05	1.1159	2.6098e-06							1.158	0.00012807	1.1267	4.7702e-06							1.158	4.0719e-05	1.1231	3.1103e-06							1.158	0.00020651	1.1411	9.8851e-07							1.158	4.887e-05	1.1351	5.9812e-07
					1.1592	4.0683e-05	1.1171	2.501e-06							1.1592	0.00012184	1.1279	4.5865e-06							1.1592	3.8375e-05	1.1243	2.9888e-06							1.1592	0.00019705	1.1423	9.446e-07							1.1592	4.618e-05	1.1363	5.703e-07
					1.1604	3.8399e-05	1.1183	2.3965e-06							1.1604	0.00011589	1.1291	4.4095e-06							1.1604	3.6157e-05	1.1255	2.8718e-06							1.1604	0.00018799	1.1435	9.0255e-07							1.1604	4.3629e-05	1.1375	5.4371e-07
					1.1616	3.6236e-05	1.1195	2.2961e-06							1.1616	0.0001102	1.1303	4.2389e-06							1.1616	3.406e-05	1.1267	2.7591e-06							1.1616	0.00017931	1.1447	8.6228e-07							1.1616	4.121e-05	1.1387	5.1831e-07
					1.1628	3.4187e-05	1.1207	2.1997e-06							1.1628	0.00010478	1.1315	4.0745e-06							1.1628	3.2077e-05	1.1279	2.6506e-06							1.1628	0.000171	1.1459	8.2372e-07							1.1628	3.8917e-05	1.1399	4.9404e-07
					1.164	3.2247e-05	1.1219	2.1072e-06							1.164	9.9604e-05	1.1327	3.9162e-06							1.164	3.0203e-05	1.1291	2.5462e-06							1.164	0.00016304	1.1471	7.8681e-07							1.164	3.6744e-05	1.14	4.9286e-07
					1.1652	3.041e-05	1.1231	2.0184e-06							1.1652	9.4666e-05	1.1339	3.7637e-06							1.1652	2.8433e-05	1.1303	2.4456e-06							1.1652	0.00015543	1.1483	7.5148e-07							1.1652	3.4686e-05	1.1411	4.7086e-07
					1.1664	2.8672e-05	1.1243	1.9331e-06							1.1664	8.9956e-05	1.1351	3.6168e-06							1.1664	2.676e-05	1.1315	2.3488e-06							1.1664	0.00014815	1.1495	7.1766e-07							1.1664	3.2735e-05	1.1423	4.4871e-07
					1.1676	2.7028e-05	1.1255	1.8513e-06							1.1676	8.5463e-05	1.1363	3.4754e-06							1.1676	2.518e-05	1.1327	2.2556e-06							1.1676	0.00014118	1.1508	6.8529e-07							1.1676	3.0888e-05	1.1435	4.2757e-07
					1.1688	2.5472e-05	1.1267	1.7727e-06							1.1688	8.118e-05	1.1375	3.3392e-06							1.1688	2.3688e-05	1.1339	2.166e-06							1.1688	0.00013452	1.152	6.5431e-07							1.1688	2.9139e-05	1.1447	4.0737e-07
					1.17	2.4001e-05	1.1279	1.6973e-06							1.17	7.7097e-05	1.1387	3.208e-06							1.17	2.2279e-05	1.1351	2.0797e-06							1.17	0.00012815	1.1532	6.2467e-07							1.17	2.7484e-05	1.1459	3.8809e-07
					1.17	2.3965e-05	1.1291	1.625e-06							1.17	7.6997e-05	1.1399	3.0817e-06							1.17	2.2245e-05	1.1363	1.9967e-06							1.17	0.00012799	1.1544	5.9632e-07							1.17	2.7444e-05	1.1471	3.6968e-07
					1.1712	2.2609e-05	1.1303	1.5556e-06							1.1712	7.3205e-05	1.14	3.0755e-06							1.1712	2.095e-05	1.1375	1.9168e-06							1.1712	0.00012206	1.1556	5.6919e-07							1.1712	2.5917e-05	1.1483	3.5211e-07
					1.1724	2.1294e-05	1.1315	1.4891e-06							1.1724	6.9497e-05	1.1411	2.9602e-06							1.1724	1.9695e-05	1.1387	1.8399e-06							1.1724	0.00011624	1.1568	5.4324e-07							1.1724	2.4434e-05	1.1495	3.3533e-07
					1.1736	2.0051e-05	1.1327	1.4252e-06							1.1736	6.5963e-05	1.1423	2.8432e-06							1.1736	1.8512e-05	1.1399	1.766e-06							1.1736	0.00011067	1.158	5.1842e-07							1.1736	2.3032e-05	1.1508	3.1933e-07
					1.1748	1.8877e-05	1.1339	1.3639e-06							1.1748	6.2598e-05	1.1435	2.7305e-06							1.1748	1.7396e-05	1.14	1.7624e-06							1.1748	0.00010535	1.1592	4.9468e-07							1.1748	2.1705e-05	1.152	3.0405e-07
					1.176	1.7767e-05	1.1351	1.3052e-06							1.176	5.9393e-05	1.1447	2.6221e-06							1.176	1.6343e-05	1.1411	1.6949e-06							1.176	0.00010027	1.1604	4.7199e-07							1.176	2.0451e-05	1.1532	2.8947e-07
					1.1772	1.6719e-05	1.1363	1.2489e-06							1.1772	5.6342e-05	1.1459	2.5178e-06							1.1772	1.5351e-05	1.1423	1.6265e-06							1.1772	9.5423e-05	1.1616	4.5029e-07							1.1772	1.9265e-05	1.1544	2.7557e-07
					1.1784	1.573e-05	1.1375	1.1949e-06							1.1784	5.3437e-05	1.1471	2.4174e-06							1.1784	1.4416e-05	1.1435	1.5607e-06							1.1784	9.079e-05	1.1628	4.2954e-07							1.1784	1.8144e-05	1.1556	2.623e-07
					1.1796	1.4795e-05	1.1387	1.1431e-06							1.1796	5.0672e-05	1.1483	2.3208e-06							1.1796	1.3534e-05	1.1447	1.4975e-06							1.1796	8.6367e-05	1.164	4.0971e-07							1.1796	1.7084e-05	1.1568	2.4964e-07
					1.1808	1.3914e-05	1.1399	1.0934e-06							1.1808	4.8041e-05	1.1495	2.2279e-06							1.1808	1.2704e-05	1.1459	1.4367e-06							1.1808	8.2145e-05	1.1652	3.9075e-07							1.1808	1.6083e-05	1.158	2.3757e-07
					1.182	1.3082e-05	1.14	1.091e-06							1.182	4.5538e-05	1.1508	2.1385e-06							1.182	1.1922e-05	1.1471	1.3782e-06							1.182	7.8115e-05	1.1664	3.7263e-07							1.182	1.5138e-05	1.1592	2.2606e-07
					1.1832	1.2297e-05	1.1411	1.0458e-06							1.1832	4.3158e-05	1.152	2.0525e-06							1.1832	1.1186e-05	1.1483	1.322e-06							1.1832	7.4269e-05	1.1676	3.5532e-07							1.1832	1.4245e-05	1.1604	2.1509e-07
					1.1844	1.1557e-05	1.1423	1.0002e-06							1.1844	4.0894e-05	1.1532	1.9698e-06							1.1844	1.0493e-05	1.1495	1.268e-06							1.1844	7.06e-05	1.1688	3.3877e-07							1.1844	1.3403e-05	1.1616	2.0462e-07
					1.1856	1.0859e-05	1.1435	9.565e-07							1.1856	3.8741e-05	1.1544	1.8903e-06							1.1856	9.8403e-06	1.1508	1.2161e-06							1.1856	6.7101e-05	1.17	3.2297e-07							1.1856	1.2607e-05	1.1628	1.9465e-07
					1.1868	1.02e-05	1.1447	9.146e-07							1.1868	3.6695e-05	1.1556	1.8138e-06							1.1868	9.2264e-06	1.152	1.1662e-06							1.1868	6.3763e-05	1.17	3.2258e-07							1.1868	1.1856e-05	1.164	1.8514e-07
					1.188	9.5801e-06	1.1459	8.7446e-07							1.188	3.475e-05	1.1568	1.7403e-06							1.188	8.6489e-06	1.1532	1.1182e-06							1.188	6.0581e-05	1.1712	3.0787e-07							1.188	1.1148e-05	1.1652	1.7607e-07
					1.1892	8.9956e-06	1.1471	8.36e-07							1.1892	3.2902e-05	1.158	1.6696e-06							1.1892	8.1057e-06	1.1544	1.0721e-06							1.1892	5.7547e-05	1.1724	2.9344e-07							1.1892	1.0479e-05	1.1664	1.6743e-07
					1.1904	8.445e-06	1.1483	7.9916e-07							1.1904	3.1147e-05	1.1592	1.6016e-06							1.1904	7.595e-06	1.1556	1.0279e-06							1.1904	5.4656e-05	1.1736	2.7966e-07							1.1904	9.8489e-06	1.1676	1.592e-07
					1.1916	7.9263e-06	1.1495	7.6386e-07							1.1916	2.9479e-05	1.1604	1.5363e-06							1.1916	7.1149e-06	1.1568	9.8534e-07							1.1916	5.19e-05	1.1748	2.6651e-07							1.1916	9.2546e-06	1.1688	1.5136e-07
					1.1928	7.4379e-06	1.1508	7.3006e-07							1.1928	2.7896e-05	1.1616	1.4735e-06							1.1928	6.6636e-06	1.158	9.4449e-07							1.1928	4.9275e-05	1.176	2.5394e-07							1.1928	8.6943e-06	1.17	1.4389e-07
					1.194	6.9781e-06	1.152	6.9768e-07							1.194	2.6392e-05	1.1628	1.4131e-06							1.194	6.2396e-06	1.1592	9.0525e-07							1.194	4.6774e-05	1.1772	2.4195e-07							1.194	8.1663e-06	1.17	1.4371e-07
					1.1952	6.5453e-06	1.1532	6.6668e-07							1.1952	2.4965e-05	1.164	1.3551e-06							1.1952	5.8412e-06	1.1604	8.6756e-07							1.1952	4.4392e-05	1.1784	2.3049e-07							1.1952	7.6687e-06	1.1712	1.3677e-07
					1.1964	6.138e-06	1.1544	6.3699e-07							1.1964	2.3611e-05	1.1652	1.2994e-06							1.1964	5.4671e-06	1.1616	8.3136e-07							1.1964	4.2124e-05	1.1796	2.1956e-07							1.1964	7.1999e-06	1.1724	1.2999e-07
					1.1976	5.7548e-06	1.1556	6.0857e-07							1.1976	2.2326e-05	1.1664	1.2458e-06							1.1976	5.1158e-06	1.1628	7.9661e-07							1.1976	3.9964e-05	1.1808	2.0912e-07							1.1976	6.7584e-06	1.1736	1.2354e-07
					1.1988	5.3944e-06	1.17	3.4888e-07							1.1988	2.1106e-05	1.17	1.0963e-06							1.1988	4.786e-06	1.17	6.1474e-07							1.1988	3.7909e-05	1.182	1.9916e-07							1.1988	6.3427e-06	1.1748	1.1739e-07
					1.2	5.0555e-06	1.2	1.0511e-07							1.2	1.995e-05	1.2	3.6994e-07							1.2	4.4765e-06	1.2	2.0283e-07							1.2	3.5953e-05	1.2	9.4621e-08							1.2	5.9513e-06	1.2	3.9204e-08
[truncated: 225 more columns]
