# Supplementary material for: Ligand efficacy modulates conformational dynamics of the µ-opioid receptor
Source: Nature. 2024 Apr 10;629(8011):474–80. doi: 10.1038/s41586-024-07295-2 (PMC11078757; doi:10.1038/s41586-024-07295-2)
Supplement: Supplementary file 17 — Source Data Extended Data Fig. 12 [file 41586_2024_7295_MOESM17_ESM.xlsx]

## Sheet: Extended Data Fig12a
No GRK5					GRK 1 hr			GRK 4 hr
ml	Conductivity (mS/cm)	ml	mAU		ml	mAU		ml	mAU
0	7.603	0	-61.638		0	1.64		0	1.97
0.0665646	7.544	0.0665093	-1.252		0.05	-0.11		0.05	-1.21
0.133129	7.497	0.133019	0.021		0.11	-1.28		0.1	-2.57
0.199694	7.458	0.199528	-1.061		0.16	-2.57		0.15	1.1
0.266259	7.431	0.266037	-2.756		0.21	1.37		0.2	-0.78
0.332823	7.418	0.332546	-3.177		0.27	-0.61		0.25	-2.15
0.399388	7.396	0.399056	-3.349		0.32	-2		0.3	-2.57
0.465952	7.387	0.465565	-3.377		0.37	-2.37		0.35	-2.71
0.532517	7.439	0.532074	-3.434		0.43	-2.59		0.4	-2.85
0.599082	7.457	0.598584	-3.352		0.48	-2.65		0.45	-2.85
0.665646	7.421	0.665093	-2.902		0.53	-2.72		0.5	-2.83
0.732211	7.397	0.731602	-2.544		0.58	-2.71		0.55	-2.87
0.798776	7.376	0.798111	-2.353		0.64	-2.66		0.6	-2.69
0.86534	7.356	0.864621	-2.555		0.69	-2.34		0.65	-2.25
0.931905	7.344	0.93113	-2.922		0.74	-1.87		0.7	-1.78
0.99847	7.337	0.997639	-3.155		0.8	-1.46		0.75	-1.52
1.06503	7.338	1.06415	-3.269		0.85	-1.23		0.8	-1.32
1.1316	7.343	1.13066	-3.453		0.9	-1.13		0.85	-1.42
1.19816	7.354	1.19717	-3.549		0.96	-1.47		0.9	-1.76
1.26473	7.372	1.26368	-3.599		1.01	-1.79		0.95	-1.95
1.33129	7.396	1.33019	-3.632		1.06	-1.92		1	-2.05
1.39786	7.419	1.39669	-3.672		1.12	-2.05		1.05	-2.03
1.46442	7.445	1.4632	-3.715		1.17	-2.17		1.1	-2.29
1.53099	7.463	1.52971	-3.748		1.22	-2.33		1.15	-2.41
1.59755	7.472	1.59622	-3.773		1.28	-2.48		1.2	-2.49
1.66412	7.472	1.66273	-3.804		1.33	-2.6		1.25	-2.63
1.73068	7.459	1.72924	-3.828		1.38	-2.57		1.3	-2.71
1.79725	7.44	1.79575	-3.831		1.44	-2.33		1.35	-2.77
1.86381	7.417	1.86226	-3.794		1.49	-1.01		1.4	-2.84
1.93037	7.402	1.92877	-3.77		1.54	-2.09		1.45	-2.89
1.99694	7.393	1.99528	-3.746		1.6	-2.87		1.5	-2.91
2.0635	7.385	2.06179	-3.758		1.65	-2.75		1.54	-2.87
2.13007	7.379	2.1283	-3.784		1.7	-2.97		1.59	-2.92
2.19663	7.374	2.19481	-3.819		1.75	-2.93		1.64	-2.95
2.2632	7.37	2.26132	-3.864		1.81	-2.88		1.69	-2.94
2.32976	7.367	2.32782	-3.894		1.86	-2.79		1.74	-2.99
2.39633	7.366	2.39433	-3.922		1.91	-2.67		1.79	-3.05
2.46289	7.364	2.46084	-3.944		1.97	-2.55		1.84	-3.07
2.52946	7.36	2.52735	-3.962		2.02	-2.34		1.89	-3.05
2.59602	7.359	2.59386	-3.95		2.07	-2.09		1.94	-3.12
2.66259	7.36	2.66037	-3.962		2.13	-1.76		1.99	-3.13
2.72915	7.358	2.72688	-3.963		2.18	-1.42		2.04	-3.12
2.79571	7.357	2.79339	-3.952		2.23	-0.93		2.09	-3.15
2.86228	7.354	2.8599	-3.959		2.29	-0.42		2.14	-3.18
2.92884	7.352	2.92641	-3.951		2.34	0.18		2.19	-3.15
2.99541	7.351	2.99292	-3.939		2.39	0.7		2.24	-3.13
3.06197	7.35	3.05943	-3.918		2.45	1.24		2.29	-3.17
3.12854	7.35	3.12594	-3.919		2.5	1.81		2.34	-3.16
3.1951	7.349	3.19245	-3.935		2.55	2.34		2.39	-3.1
3.26167	7.345	3.25895	-3.927		2.61	2.85		2.44	-3.11
3.32823	7.343	3.32546	-3.927		2.66	3.43		2.49	-3.12
3.3948	7.344	3.39197	-3.919		2.71	3.92		2.54	-3.11
3.46136	7.346	3.45848	-3.931		2.76	4.37		2.59	-3.09
3.52793	7.346	3.52499	-3.929		2.82	4.83		2.64	-3.15
3.59449	7.345	3.5915	-3.908		2.87	5.39		2.69	-3.15
3.66106	7.345	3.65801	-3.897		2.92	6.01		2.74	-3.14
3.72762	7.345	3.72452	-3.869		2.98	6.6		2.79	-3.19
3.79418	7.346	3.79103	-3.877		3.03	6.42		2.84	-3.22
3.86075	7.347	3.85754	-3.858		3.08	6.89		2.89	-3.21
3.92731	7.346	3.92405	-3.844		3.14	7.44		2.94	-3.2
3.99388	7.344	3.99056	-3.861		3.19	7.94		2.99	-3.27
4.06044	7.343	4.05707	-3.842		3.24	8.49		3.04	-3.26
4.12701	7.343	4.12358	-3.858		3.3	8.93		3.09	-3.24
4.19357	7.344	4.19008	-3.831		3.35	5.2		3.14	-3.29
4.26014	7.344	4.25659	-3.828		3.4	-3.53		3.19	-3.3
4.3267	7.343	4.3231	-3.849		3.46	-3.53		3.24	-3.29
4.39327	7.344	4.38961	-3.843		3.51	-3.59		3.29	-3.27
4.45983	7.346	4.45612	-3.86		3.56	-3.58		3.34	-3.31
4.5264	7.349	4.52263	-3.863		3.62	-3.59		3.39	-3.31
4.59296	7.353	4.58914	-3.859		3.67	-3.57		3.44	-3.3
4.65952	7.36	4.65565	-3.86		3.72	-3.63		3.49	-3.37
4.72609	7.369	4.72216	-3.838		3.78	144.47		3.54	-3.35
4.79265	7.379	4.78867	-3.825		3.83	-4.73		3.59	-3.34
4.85922	7.4	4.85518	-3.814		3.88	-4.53		3.64	-3.37
4.92578	7.418	4.92169	-3.815		3.93	-4.46		3.69	-3.43
4.99235	7.439	4.9882	-3.8		3.99	-4.43		3.74	-3.4
5.05891	7.47	5.05471	-3.766		4.04	-4.39		3.79	-3.39
5.12548	7.494	5.12121	-3.733		4.09	-4.35		3.84	-3.47
5.19204	7.524	5.18772	-3.719		4.15	-4.36		3.89	-3.46
5.25861	7.564	5.25423	-3.707		4.2	-4.34		3.94	-3.45
5.32517	7.596	5.32074	-3.685		4.25	-4.33		3.99	-3.49
5.39174	7.631	5.38725	-3.697		4.31	-4.3		4.04	-3.51
5.4583	7.675	5.45376	-3.672		4.36	-4.34		4.09	-3.51
5.52487	7.71	5.52027	-3.67		4.41	-4.33		4.14	-3.51
5.59143	7.75	5.58678	-3.644		4.47	-4.32		4.19	-3.56
5.65799	7.808	5.65329	-3.624		4.52	-4.3		4.24	-3.56
5.72456	7.856	5.7198	-3.585		4.57	-4.32		4.29	-3.54
5.79112	7.899	5.78631	-3.566		4.63	-4.32		4.34	-3.62
5.85769	7.973	5.85282	-3.539		4.68	-4.3		4.39	-3.61
5.92425	8.034	5.91933	-3.519		4.73	-4.27		4.44	-3.6
5.99082	8.097	5.98584	-3.46		4.79	-4.28		4.49	-3.63
6.05738	8.182	6.05234	-3.431		4.84	-4.26		4.54	-3.64
6.12395	8.249	6.11885	-3.394		4.89	-4.24		4.59	-3.64
6.19051	8.317	6.18536	-3.386		4.94	-4.2		4.63	-3.62
6.25708	8.403	6.25187	-3.376		5	-4.23		4.68	-3.67
6.32364	8.471	6.31838	-3.346		5.05	-4.2		4.73	-3.66
6.39021	8.538	6.38489	-3.317		5.1	-4.17		4.78	-3.63
6.45677	8.616	6.4514	-3.267		5.16	-4.16		4.83	-3.68
6.52333	8.688	6.51791	-3.232		5.21	-4.14		4.88	-3.67
6.5899	8.759	6.58442	-3.204		5.26	-4.13		4.93	-3.64
6.65646	8.839	6.65093	-3.171		5.32	-4.1		4.98	-3.67
6.72303	8.904	6.71744	-3.142		5.37	-4.07		5.03	-3.67
6.78959	8.968	6.78395	-3.094		5.42	-4.06		5.08	-3.66
6.85616	9.048	6.85046	-3.036		5.48	-4.04		5.13	-3.63
6.92272	9.117	6.91697	-3.04		5.53	-3.99		5.18	-3.65
6.98929	9.187	6.98347	-3.01		5.58	-3.99		5.23	-3.62
7.05585	9.265	7.04998	-3.009		5.64	-3.97		5.28	-3.57
7.12242	9.335	7.11649	-2.967		5.69	-3.94		5.33	-3.63
7.18898	9.413	7.183	-2.916		5.74	-3.88		5.38	-3.59
7.25555	9.502	7.24951	-2.867		5.8	-3.87		5.43	-3.55
7.32211	9.574	7.31602	-2.827		5.85	-3.85		5.48	-3.59
7.38867	9.653	7.38253	-2.795		5.9	-3.8		5.53	-3.56
7.45524	9.747	7.44904	-2.365		5.96	-3.74		5.58	-3.52
7.5218	9.822	7.51555	-2.693		6.01	-3.74		5.63	-3.54
7.58837	9.899	7.58206	-2.635		6.06	-3.67		5.68	-3.52
7.65493	9.989	7.64857	-2.617		6.11	-3.64		5.73	-3.48
7.7215	10.047	7.71508	-2.603		6.17	-3.59		5.78	-3.45
7.78806	10.115	7.78159	-2.637		6.22	-3.57		5.83	-3.46
7.85463	10.193	7.8481	-2.602		6.27	-3.53		5.88	-3.44
7.92119	10.255	7.9146	-2.568		6.33	-3.5		5.93	-3.39
7.98776	10.327	7.98111	-2.528		6.38	-3.48		5.98	-3.4
8.05432	10.414	8.04762	-2.504		6.43	-3.46		6.03	-3.35
8.12089	10.481	8.11413	-2.458		6.49	-3.39		6.08	-3.29
8.18745	10.55	8.18064	-2.418		6.54	-3.35		6.13	-3.32
8.25402	10.63	8.24715	-2.387		6.59	-3.34		6.18	-3.29
8.32058	10.695	8.31366	-2.356		6.65	-3.29		6.23	-3.22
8.38714	10.76	8.38017	-2.32		6.7	-3.26		6.28	-3.22
8.45371	10.837	8.44668	-2.317		6.75	-3.21		6.33	-3.21
8.52027	10.896	8.51319	-2.274		6.81	-3.2		6.38	-3.16
8.58684	10.966	8.5797	-2.232		6.86	-3.13		6.43	-3.14
8.6534	11.042	8.64621	-2.212		6.91	-3.08		6.48	-3.13
8.71997	11.103	8.71272	-2.155		6.97	-3.07		6.53	-3.08
8.78653	11.174	8.77923	-2.121		7.02	-3.04		6.58	-3.05
8.8531	11.254	8.84573	-2.051		7.07	-3.01		6.63	-3.02
8.91966	11.319	8.91224	-1.873		7.13	-2.95		6.68	-3
8.98623	11.383	8.97875	-1.949		7.18	-2.93		6.73	-2.93
9.05279	11.46	9.04526	-1.949		7.23	-2.91		6.78	-2.97
9.11936	11.522	9.11177	-1.899		7.28	-2.87		6.83	-2.91
9.18592	11.583	9.17828	-1.846		7.34	-2.81		6.88	-2.85
9.25248	11.653	9.24479	-1.784		7.39	-2.8		6.93	-2.86
9.31905	11.714	9.3113	-1.758		7.44	-2.75		6.98	-2.83
9.38561	11.778	9.37781	-1.71		7.5	-2.7		7.03	-2.78
9.45218	11.843	9.44432	-1.641		7.55	-2.66		7.08	-2.79
9.51874	11.905	9.51083	-1.609		7.6	-2.65		7.13	-2.76
9.58531	11.978	9.57734	-1.591		7.66	-2.62		7.18	-2.68
9.65187	12.047	9.64385	-1.585		7.71	-2.53		7.23	-2.71
9.71844	12.119	9.71036	-1.547		7.76	-2.54		7.28	-2.69
9.785	12.182	9.77686	-1.518		7.82	-2.51		7.33	-2.63
9.85157	12.249	9.84337	-1.49		7.87	-2.48		7.38	-2.62
9.91813	12.316	9.90988	-1.476		7.92	-2.42		7.43	-2.6
9.9847	12.384	9.97639	-1.445		7.98	-2.39		7.48	-2.56
10.0513	12.463	10.0429	-1.37		8.03	-2.33		7.53	-2.54
10.1178	12.538	10.1094	-1.401		8.08	-2.26		7.58	-2.54
10.1844	12.612	10.1759	-1.376		8.14	-2.19		7.63	-2.47
10.251	12.685	10.2424	-1.377		8.19	-2.09		7.68	-2.45
10.3175	12.742	10.3089	-1.336		8.24	-1.98		7.72	-2.46
10.3841	12.811	10.3754	-1.327		8.29	-1.84		7.77	-2.39
10.4506	12.872	10.442	-1.316		8.35	-1.73		7.82	-2.36
10.5172	12.928	10.5085	-1.266		8.4	-1.59		7.87	-2.34
10.5838	12.998	10.575	-1.252		8.45	-1.52		7.92	-2.23
10.6503	13.071	10.6415	-1.228		8.51	-1.46		7.97	-2.08
10.7169	13.141	10.708	-1.24		8.56	-1.42		8.02	-1.95
10.7835	13.21	10.7745	-1.23		8.61	-1.42		8.07	-1.7
10.85	13.276	10.841	-1.2		8.67	-1.42		8.12	-1.31
10.9166	13.339	10.9075	-1.178		8.72	-1.47		8.17	-0.93
10.9832	13.397	10.974	-1.137		8.77	-1.48		8.22	-0.44
11.0497	13.458	11.0405	-1.138		8.83	-1.48		8.27	0.07
11.1163	13.528	11.1071	-1.081		8.88	-1.51		8.32	0.49
11.1829	13.605	11.1736	-1.089		8.93	-1.54		8.37	0.88
11.2494	13.679	11.2401	-1.082		8.99	-1.52		8.42	1.17
11.316	13.751	11.3066	-1.078		9.04	-1.5		8.47	1.23
11.3826	13.819	11.3731	-1.034		9.09	-1.53		8.52	1.22
11.4491	13.882	11.4396	-1.017		9.15	-1.5		8.57	1.12
11.5157	13.95	11.5061	-1.006		9.2	-1.47		8.62	0.91
11.5822	14.012	11.5726	-0.966		9.25	-1.49		8.67	0.66
11.6488	14.089	11.6391	-0.925		9.31	-1.47		8.72	0.43
11.7154	14.16	11.7056	-0.931		9.36	-1.46		8.77	0.12
11.7819	14.227	11.7721	-0.909		9.41	-1.43		8.82	-0.1
11.8485	14.29	11.8387	-0.886		9.46	-1.43		8.87	-0.27
11.9151	14.358	11.9052	-0.858		9.52	-1.39		8.92	-0.51
11.9816	14.427	11.9717	-0.85		9.57	-1.32		8.97	-0.64
12.0482	14.497	12.0382	-0.819		9.62	-1.34		9.02	-0.74
12.1148	14.567	12.1047	-0.765		9.68	-1.3		9.07	-0.89
12.1813	14.637	12.1712	-0.746		9.73	-1.31		9.12	-0.96
12.2479	14.694	12.2377	-0.758		9.78	-1.26		9.17	-0.99
12.3145	14.756	12.3042	-0.73		9.84	-1.25		9.22	-1.09
12.381	14.82	12.3707	-0.714		9.89	-1.23		9.27	-1.13
12.4476	14.886	12.4372	-0.692		9.94	-1.17		9.32	-1.11
12.5142	14.959	12.5037	-0.657		10	-1.15		9.37	-1.22
12.5807	15.03	12.5703	-0.609		10.05	-1.1		9.42	-1.21
12.6473	15.094	12.6368	-0.604		10.1	-1.04		9.47	-1.18
12.7138	15.164	12.7033	-0.614		10.16	-1.03		9.52	-1.26
12.7804	15.228	12.7698	-0.559		10.21	-0.98		9.57	-1.24
12.847	15.288	12.8363	-0.546		10.26	-0.94		9.62	-1.2
12.9135	15.365	12.9028	-0.486		10.32	-0.9		9.67	-1.25
12.9801	15.431	12.9693	-0.475		10.37	-0.9		9.72	-1.22
13.0467	15.488	13.0358	-0.451		10.42	-0.87		9.77	-1.19
13.1132	15.557	13.1023	-0.449		10.47	-0.85		9.82	-1.18
13.1798	15.621	13.1688	-0.446		10.53	-0.86		9.87	-1.13
13.2464	15.685	13.2353	-0.388		10.58	-0.84		9.92	-1.04
13.3129	15.762	13.3019	-0.369		10.63	-0.82		9.97	-1.01
13.3795	15.827	13.3684	-0.358		10.69	-0.81		10.02	-0.88
13.4461	15.888	13.4349	-0.325		10.74	-0.8		10.07	-0.74
13.5126	15.956	13.5014	-0.285		10.79	-0.78		10.12	-0.66
13.5792	16.023	13.5679	-0.299		10.85	-0.76		10.17	-0.52
13.6458	16.088	13.6344	-0.278		10.9	-0.78		10.22	-0.41
13.7123	16.159	13.7009	-0.253		10.95	-0.75		10.27	-0.4
13.7789	16.225	13.7674	-0.231		11.01	-0.7		10.32	-0.36
13.8454	16.285	13.8339	-0.192		11.06	-0.73		10.37	-0.34
13.912	16.364	13.9004	-0.139		11.11	-0.7		10.42	-0.39
13.9786	16.428	13.9669	-0.174		11.17	-0.68		10.47	-0.43
14.0451	16.486	14.0335	-0.173		11.22	-0.67		10.52	-0.42
14.1117	16.565	14.1	-0.137		11.27	-0.67		10.57	-0.5
14.1783	16.623	14.1665	-0.116		11.33	-0.65		10.62	-0.5
14.2448	16.685	14.233	-0.084		11.38	-0.63		10.67	-0.53
14.3114	16.76	14.2995	-0.04		11.43	-0.62		10.72	-0.54
14.378	16.819	14.366	-0.044		11.49	-0.62		10.77	-0.54
14.4445	16.885	14.4325	-0.054		11.54	-0.59		10.81	-0.56
14.5111	16.965	14.499	-0.029		11.59	-0.62		10.86	-0.56
14.5777	17.034	14.5655	0.004		11.64	-0.59		10.91	-0.54
14.6442	17.089	14.632	0.01		11.7	-0.56		10.96	-0.56
14.7108	17.155	14.6986	0.056		11.75	-0.59		11.01	-0.55
14.7773	17.211	14.7651	0.086		11.8	-0.56		11.06	-0.49
14.8439	17.272	14.8316	0.061		11.86	-0.54		11.11	-0.51
14.9105	17.345	14.8981	0.083		11.91	-0.56		11.16	-0.48
14.977	17.411	14.9646	0.119		11.96	-0.54		11.21	-0.44
15.0436	17.483	15.0311	0.137		12.02	-0.52		11.26	-0.48
15.1102	17.568	15.0976	0.215		12.07	-0.5		11.31	-0.43
15.1767	17.64	15.1641	0.208		12.12	-0.5		11.36	-0.39
15.2433	17.703	15.2306	0.185		12.18	-0.5		11.41	-0.41
15.3099	17.782	15.2971	0.203		12.23	-0.46		11.46	-0.38
15.3764	17.849	15.3636	0.247		12.28	-0.46		11.51	-0.33
15.443	17.896	15.4302	0.271		12.34	-0.46		11.56	-0.32
15.5096	17.974	15.4967	0.289		12.39	-0.42		11.61	-0.3
15.5761	18.03	15.5632	0.324		12.44	-0.44		11.66	-0.27
15.6427	18.089	15.6297	0.3		12.5	-0.43		11.71	-0.28
15.7093	18.179	15.6962	0.329		12.55	-0.38		11.76	-0.25
15.7758	18.244	15.7627	0.347		12.6	-0.41		11.81	-0.23
15.8424	18.3	15.8292	0.385		12.65	-0.39		11.86	-0.22
15.9089	18.379	15.8957	0.408		12.71	-0.37		11.91	-0.17
15.9755	18.435	15.9622	0.422		12.76	-0.37		11.96	-0.17
16.0421	18.496	16.0287	0.394		12.81	-0.35		12.01	-0.17
16.1086	18.576	16.0952	0.433		12.87	-0.32		12.06	-0.14
16.1752	18.64	16.1618	0.468		12.92	-0.29		12.11	-0.18
16.2418	18.706	16.2283	0.498		12.97	-0.3		12.16	-0.13
16.3083	18.793	16.2948	0.518		13.03	-0.28		12.21	-0.1
16.3749	18.86	16.3613	0.516		13.08	-0.27		12.26	-0.11
16.4415	18.925	16.4278	0.516		13.13	-0.24		12.31	-0.1
16.508	19	16.4943	0.566		13.19	-0.25		12.36	-0.06
16.5746	19.055	16.5608	0.58		13.24	-0.21		12.41	-0.09
16.6412	19.106	16.6273	0.629		13.29	-0.22		12.46	-0.06
16.7077	19.176	16.6938	0.626		13.35	-0.22		12.51	-0.04
16.7743	19.227	16.7603	0.614		13.4	-0.19		12.56	-0.04
16.8409	19.296	16.8268	0.653		13.45	-0.2		12.61	0
16.9074	19.384	16.8934	0.675		13.51	-0.18		12.66	-0.03
16.974	19.443	16.9599	0.746		13.56	-0.13		12.71	0.01
17.0405	19.498	17.0264	0.76		13.61	-0.16		12.76	0.04
17.1071	19.579	17.0929	0.726		13.67	-0.12		12.81	0.02
17.1737	19.638	17.1594	0.764		13.72	-0.12		12.86	0.04
17.2402	19.694	17.2259	0.806		13.77	-0.12		12.91	0.09
17.3068	19.771	17.2924	0.809		13.82	-0.05		12.96	0.05
17.3734	19.825	17.3589	0.869		13.88	0.05		13.01	0.1
17.4399	19.887	17.4254	0.863		13.93	0.19		13.06	0.13
17.5065	19.972	17.4919	0.876		13.98	0.48		13.11	0.12
17.5731	20.037	17.5585	0.917		14.04	0.98		13.16	0.17
17.6396	20.1	17.625	0.934		14.09	1.69		13.21	0.18
17.7062	20.181	17.6915	1.012		14.14	2.77		13.26	0.18
17.7728	20.241	17.758	1.007		14.2	4.04		13.31	0.23
17.8393	20.302	17.8245	0.989		14.25	5.42		13.36	0.21
17.9059	20.382	17.891	1.04		14.3	6.76		13.41	0.24
17.9725	20.445	17.9575	1.06		14.36	7.95		13.46	0.28
18.039	20.497	18.024	1.114		14.41	8.73		13.51	0.25
18.1056	20.569	18.0905	1.123		14.46	9.21		13.56	0.27
18.1721	20.628	18.157	1.136		14.52	9.3		13.61	0.32
18.2387	20.69	18.2235	1.148		14.57	9.05		13.66	0.31
18.3053	20.762	18.2901	1.173		14.62	8.55		13.71	0.37
18.3718	20.824	18.3566	1.228		14.68	7.91		13.76	0.4
18.4384	20.887	18.4231	1.247		14.73	7.12		13.81	0.46
18.505	20.956	18.4896	1.214		14.78	6.37		13.85	0.63
18.5715	21.017	18.5561	1.266		14.83	5.7		13.9	0.82
18.6381	21.086	18.6226	1.303		14.89	4.96		13.95	1.2
18.7047	21.152	18.6891	1.345		14.94	4.37		14	1.76
18.7712	21.213	18.7556	1.354		14.99	3.83		14.05	2.43
18.8378	21.283	18.8221	1.368		15.05	3.33		14.1	3.3
18.9044	21.36	18.8886	1.407		15.1	2.94		14.15	4.22
18.9709	21.418	18.9551	1.418		15.15	2.61		14.2	5.18
19.0375	21.481	19.0217	1.474		15.21	2.29		14.25	6.07
19.1041	21.556	19.0882	1.455		15.26	2.04		14.3	6.72
19.1706	21.623	19.1547	1.459		15.31	1.83		14.35	7.17
19.2372	21.694	19.2212	1.493		15.37	1.63		14.4	7.38
19.3037	21.755	19.2877	1.515		15.42	1.49		14.45	7.27
19.3703	21.808	19.3542	1.555		15.47	1.39		14.5	7.04
19.4369	21.874	19.4207	1.563		15.53	1.25		14.55	6.66
19.5034	21.943	19.4872	1.566		15.58	1.2		14.6	6.15
19.57	22	19.5537	1.59		15.63	1.13		14.65	5.67
19.6366	22.067	19.6202	1.603		15.69	1.1		14.7	5.08
19.7031	22.139	19.6867	1.66		15.74	1.06		14.75	4.57
19.7697	22.209	19.7533	1.638		15.79	1.11		14.8	4.14
19.8363	22.274	19.8198	1.655		15.85	1.14		14.85	3.68
19.9028	22.343	19.8863	1.692		15.9	1.27		14.9	3.33
19.9694	22.397	19.9528	1.712		15.95	1.51		14.95	3.05
20.036	22.461	20.0193	1.718		16	1.7		15	2.76
20.1025	22.531	20.0858	1.709		16.06	2.01		15.05	2.54
20.1691	22.586	20.1523	1.715		16.11	2.31		15.1	2.31
20.2357	22.651	20.2188	1.723		16.16	2.51		15.15	2.15
20.3022	22.731	20.2853	1.792		16.22	2.74		15.2	2.02
20.3688	22.785	20.3518	1.748		16.27	2.82		15.25	1.82
20.4353	22.844	20.4183	1.735		16.32	2.8		15.3	1.73
20.5019	22.908	20.4849	1.785		16.38	2.73		15.35	1.65
20.5685	22.967	20.5514	1.777		16.43	2.66		15.4	1.53
20.635	23.025	20.6179	1.785		16.48	2.52		15.45	1.49
20.7016	23.092	20.6844	1.777		16.54	2.36		15.5	1.4
20.7682	23.152	20.7509	1.781		16.59	2.25		15.55	1.34
20.8347	23.227	20.8174	1.776		16.64	2.11		15.6	1.33
20.9013	23.294	20.8839	1.803		16.7	2		15.65	1.24
20.9679	23.364	20.9504	1.772		16.75	1.92		15.7	1.25
21.0344	23.433	21.0169	1.776		16.8	1.84		15.75	1.25
21.101	23.501	21.0834	1.777		16.86	1.79		15.8	1.25
21.1676	23.555	21.15	1.786		16.91	1.72		15.85	1.34
21.2341	23.608	21.2165	1.78		16.96	1.69		15.9	1.35
21.3007	23.674	21.283	1.756		17.02	1.66		15.95	1.5
21.3672	23.736	21.3495	1.764		17.07	1.61		16	1.68
21.4338	23.805	21.416	1.76		17.12	1.61		16.05	1.87
21.5004	23.877	21.4825	1.789		17.17	1.61		16.1	2.09
21.5669	23.938	21.549	1.715		17.23	1.6		16.15	2.26
21.6335	24.002	21.6155	1.755		17.28	1.56		16.2	2.46
21.7001	24.072	21.682	1.743		17.33	1.6		16.25	2.62
21.7666	24.145	21.7485	1.787		17.39	1.56		16.3	2.68
21.8332	24.21	21.815	1.781		17.44	1.56		16.35	2.71
21.8998	24.264	21.8816	1.723		17.49	1.59		16.4	2.69
21.9663	24.33	21.9481	1.758		17.55	1.56		16.45	2.63
22.0329	24.398	22.0146	1.775		17.6	1.57		16.5	2.59
22.0995	24.454	22.0811	1.782		17.65	1.58		16.55	2.47
22.166	24.517	22.1476	1.748		17.71	1.6		16.6	2.37
22.2326	24.58	22.2141	1.75		17.76	1.59		16.65	2.3
22.2992	24.633	22.2806	1.755		17.81	1.59		16.7	2.18
22.3657	24.701	22.3471	1.823		17.87	1.59		16.75	2.15
22.4323	24.761	22.4136	1.744		17.92	1.6		16.8	2.05
22.4988	24.827	22.4801	1.773		17.97	1.56		16.85	1.99
22.5654	24.892	22.5466	1.784		18.03	1.59		16.9	1.95
22.632	24.962	22.6132	1.808		18.08	1.59		16.94	1.85
22.6985	25.025	22.6797	1.781		18.13	1.55		16.99	1.84
22.7651	25.09	22.7462	1.789		18.18	1.56		17.04	1.79
22.8317	25.152	22.8127	1.805		18.24	1.57		17.09	1.74
22.8982	25.215	22.8792	1.89		18.29	1.54		17.14	1.74
22.9648	25.284	22.9457	1.799		18.34	1.55		17.19	1.65
23.0314	25.351	23.0122	1.817		18.4	1.55		17.24	1.65
23.0979	25.406	23.0787	1.819		18.45	1.53		17.29	1.63
23.1645	25.462	23.1452	1.873		18.5	1.54		17.34	1.59
23.2311	25.518	23.2117	1.865		18.56	1.53		17.39	1.6
23.2976	25.577	23.2782	1.854		18.61	1.56		17.44	1.52
23.3642	25.647	23.3448	1.879		18.66	1.56		17.49	1.53
23.4308	25.714	23.4113	1.908		18.72	1.54		17.54	1.55
23.4973	25.773	23.4778	1.901		18.77	1.59		17.59	1.51
23.5639	25.842	23.5443	1.909		18.82	1.65		17.64	1.54
23.6304	25.899	23.6108	1.896		18.88	1.63		17.69	1.49
23.697	25.955	23.6773	1.93		18.93	1.66		17.74	1.51
23.7636	26.011	23.7438	1.935		18.98	1.71		17.79	1.52
23.8301	26.074	23.8103	1.919		19.04	1.72		17.84	1.47
23.8967	26.136	23.8768	1.952		19.09	1.73		17.89	1.5
23.9633	26.202	23.9433	1.968		19.14	1.72		17.94	1.45
24.0298	26.268	24.0099	1.946		19.2	1.72		17.99	1.47
24.0964	26.332	24.0764	1.967		19.25	1.76		18.04	1.47
24.163	26.395	24.1429	1.979		19.3	1.69		18.09	1.42
24.2295	26.465	24.2094	2.036		19.35	1.69		18.14	1.46
24.2961	26.527	24.2759	1.992		19.41	1.69		18.19	1.4
24.3627	26.589	24.3424	2.013		19.46	1.67		18.24	1.45
24.4292	26.645	24.4089	2.007		19.51	1.64		18.29	1.43
24.4958	26.699	24.4754	2.045		19.57	1.63		18.34	1.38
24.5624	26.776	24.5419	2.047		19.62	1.61		18.39	1.42
24.6289	26.834	24.6084	2.042		19.67	1.64		18.44	1.37
24.6955	26.886	24.6749	2.059		19.73	1.59		18.49	1.37
24.762	26.952	24.7415	2.094		19.78	1.61		18.54	1.39
24.8286	27.003	24.808	2.053		19.83	1.63		18.59	1.34
24.8952	27.056	24.8745	2.103		19.89	1.6		18.64	1.37
24.9617	27.131	24.941	2.091		19.94	1.58		18.69	1.32
25.0283	27.191	25.0075	2.126		19.99	1.61		18.74	1.31
25.0949	27.238	25.074	2.098		20.05	1.6		18.79	1.32
25.1614	27.301	25.1405	2.135		20.1	1.64		18.84	1.3
25.228	27.36	25.207	2.143		20.15	1.61		18.89	1.33
25.2946	27.413	25.2735	2.145		20.21	1.62		18.94	1.29
25.3611	27.489	25.34	2.151		20.26	1.65		18.99	1.3
25.4277	27.56	25.4065	2.165		20.31	1.62		19.04	1.31
25.4943	27.614	25.4731	2.207		20.36	1.64		19.09	1.32
25.5608	27.683	25.5396	2.173		20.42	1.66		19.14	1.36
25.6274	27.751	25.6061	2.195		20.47	1.66		19.19	1.31
25.694	27.812	25.6726	2.196		20.52	1.67		19.24	1.35
25.7605	27.877	25.7391	2.247		20.58	1.66		19.29	1.37
25.8271	27.935	25.8056	2.215		20.63	1.68		19.34	1.38
25.8936	27.987	25.8721	2.248		20.68	1.74		19.39	1.42
25.9602	28.061	25.9386	2.283		20.74	1.69		19.44	1.35
26.0268	28.119	26.0051	2.281		20.79	1.71		19.49	1.38
26.0933	28.178	26.0716	2.277		20.84	1.74		19.54	1.4
26.1599	28.259	26.1381	2.285		20.9	1.76		19.59	1.39
26.2265	28.317	26.2047	2.318		20.95	1.78		19.64	1.42
26.293	28.367	26.2712	2.294		21	1.77		19.69	1.38
26.3596	28.425	26.3377	2.308		21.06	1.8		19.74	1.41
26.4262	28.48	26.4042	2.317		21.11	1.83		19.79	1.37
26.4927	28.533	26.4707	2.337		21.16	1.82		19.84	1.37
26.5593	28.601	26.5372	2.319		21.22	1.83		19.89	1.4
26.6259	28.667	26.6037	2.34		21.27	1.86		19.94	1.37
26.6924	28.719	26.6702	2.367		21.32	1.86		19.99	1.4
26.759	28.783	26.7367	2.358		21.38	1.88		20.03	1.36
26.8255	28.851	26.8032	2.348		21.43	1.87		20.08	1.39
26.8921	28.909	26.8697	2.357		21.48	1.88		20.13	1.4
26.9587	28.981	26.9363	2.404		21.53	1.89		20.18	1.39
27.0252	29.048	27.0028	2.353		21.59	1.91		20.23	1.42
27.0918	29.097	27.0693	2.387		21.64	1.96		20.28	1.37
27.1584	29.159	27.1358	2.403		21.69	1.96		20.33	1.4
27.2249	29.219	27.2023	2.43		21.75	2.05		20.38	1.39
27.2915	29.288	27.2688	2.423		21.8	2.13		20.43	1.37
27.3581	29.367	27.3353	2.401		21.85	2.2		20.48	1.43
27.4246	29.416	27.4018	2.482		21.91	2.34		20.53	1.38
27.4912	29.458	27.4683	2.413		21.96	2.47		20.58	1.43
27.5578	29.534	27.5348	2.466		22.01	2.64		20.63	1.39
27.6243	29.598	27.6014	2.442		22.07	2.76		20.68	1.41
27.6909	29.652	27.6679	2.467		22.12	2.83		20.73	1.43
27.7575	29.723	27.7344	2.44		22.17	2.95		20.78	1.42
27.824	29.787	27.8009	2.474		22.23	3.01		20.83	1.45
27.8906	29.842	27.8674	2.508		22.28	3.06		20.88	1.41
27.9571	29.906	27.9339	2.464		22.33	3.26		20.93	1.45
28.0237	29.97	28.0004	2.501		22.39	3.08		20.98	1.45
28.0903	30.025	28.0669	2.52		22.44	3.07		21.03	1.46
28.1568	30.09	28.1334	2.498		22.49	3.07		21.08	1.49
28.2234	30.144	28.1999	2.513		22.54	3.04		21.13	1.5
28.29	30.194	28.2664	2.52		22.6	2.96		21.18	1.5
28.3565	30.253	28.333	2.532		22.65	2.93		21.23	1.47
28.4231	30.298	28.3995	2.5		22.7	2.9		21.28	1.5
28.4897	30.361	28.466	2.548		22.76	2.85		21.33	1.54
28.5562	30.433	28.5325	2.573		22.81	2.77		21.38	1.53
28.6228	30.473	28.599	2.535		22.86	2.74		21.43	1.56
28.6894	30.527	28.6655	2.558		22.92	2.67		21.48	1.52
28.7559	30.605	28.732	2.564		22.97	2.65		21.53	1.57
28.8225	30.675	28.7985	2.571		23.02	2.63		21.58	1.54
28.8891	30.722	28.865	2.572		23.08	2.57		21.63	1.56
28.9556	30.785	28.9315	2.584		23.13	2.55		21.68	1.59
29.0222	30.833	28.998	2.621		23.18	2.52		21.73	1.57
29.0887	30.894	29.0646	2.58		23.24	2.54		21.78	1.61
29.1553	30.967	29.1311	2.6		23.29	2.51		21.83	1.58
29.2219	31.03	29.1976	2.65		23.34	2.46		21.88	1.64
29.2884	31.088	29.2641	2.611		23.4	2.47		21.93	1.6
29.355	31.147	29.3306	2.636		23.45	2.43		21.98	1.61
29.4216	31.215	29.3971	2.659		23.5	2.41		22.03	1.65
29.4881	31.277	29.4636	2.66		23.56	2.43		22.08	1.63
29.5547	31.345	29.5301	2.669		23.61	2.39		22.13	1.67
29.6213	31.404	29.5966	2.683		23.66	2.37		22.18	1.64
29.6878	31.467	29.6631	2.694		23.71	2.35		22.23	1.67
29.7544	31.529	29.7296	2.675		23.77	2.34		22.28	1.65
29.821	31.586	29.7962	2.689		23.82	2.35		22.33	1.68
29.8875	31.647	29.8627	2.722		23.87	2.31		22.38	1.73
29.9541	31.711	29.9292	2.688		23.93	2.3		22.43	1.72
30.0207	31.778	29.9957	2.712		23.98	2.27		22.48	1.77
30.0872	31.851	30.0622	2.776		24.03	2.26		22.53	1.76
30.1538	31.92	30.1287	2.708		24.09	2.28		22.58	1.84
30.2203	31.972	30.1952	2.773		24.14	2.24		22.63	1.88
30.2869	32.028	30.2617	2.771		24.19	2.25		22.68	1.93
30.3535	32.094	30.3282	2.759		24.25	2.21		22.73	2.03
30.42	32.15	30.3947	2.753		24.3	2.22		22.78	2.1
30.4866	32.217	30.4613	2.803		24.35	2.22		22.83	2.17
30.5532	32.288	30.5278	2.772		24.41	2.22		22.88	2.18
30.6197	32.345	30.5943	2.804		24.46	2.2		22.93	2.26
30.6863	32.415	30.6608	2.802		24.51	2.16		22.98	2.27
30.7529	32.492	30.7273	2.822		24.57	2.2		23.03	2.32
30.8194	32.545	30.7938	2.801		24.62	2.21		23.08	2.35
30.886	32.608	30.8603	2.813		24.67	2.19		23.12	2.37
30.9526	32.665	30.9268	2.84		24.72	2.21		23.17	2.41
31.0191	32.73	30.9933	2.822		24.78	2.16		23.22	2.36
31.0857	32.798	31.0598	2.844		24.83	2.17		23.27	2.43
31.1523	32.864	31.1263	2.865		24.88	2.18		23.32	2.37
31.2188	32.925	31.1929	2.872		24.94	2.16		23.37	2.39
31.2854	32.989	31.2594	2.852		24.99	2.19		23.42	2.39
31.3519	33.061	31.3259	2.919		25.04	2.18		23.47	2.37
31.4185	33.121	31.3924	2.863		25.1	2.16		23.52	2.37
31.4851	33.182	31.4589	2.883		25.15	2.16		23.57	2.34
31.5516	33.247	31.5254	2.903		25.2	2.19		23.62	2.37
31.6182	33.303	31.5919	2.866		25.26	2.2		23.67	2.29
31.6848	33.368	31.6584	2.886		25.31	2.19		23.72	2.31
31.7513	33.422	31.7249	2.933		25.36	2.19		23.77	2.29
31.8179	33.477	31.7914	2.906		25.42	2.16		23.82	2.28
31.8845	33.539	31.8579	2.915		25.47	2.18		23.87	2.3
31.951	33.605	31.9245	2.976		25.52	2.2		23.92	2.26
32.0176	33.662	31.991	2.902		25.58	2.19		23.97	2.32
32.0842	33.719	32.0575	2.945		25.63	2.22		24.02	2.24
32.1507	33.768	32.124	2.978		25.68	2.19		24.07	2.27
32.2173	33.816	32.1905	2.916		25.74	2.2		24.12	2.26
32.2839	33.883	32.257	2.953		25.79	2.22		24.17	2.26
32.3504	33.949	32.3235	2.994		25.84	2.22		24.22	2.26
32.417	34.008	32.39	2.986		25.89	2.23		24.27	2.28
32.4835	34.077	32.4565	2.988		25.95	2.22		24.32	2.29
32.5501	34.156	32.523	3.032		26	2.21		24.37	2.27
32.6167	34.219	32.5895	2.982		26.05	2.2		24.42	2.34
32.6832	34.281	32.6561	3.016		26.11	2.23		24.47	2.27
32.7498	34.339	32.7226	3.05		26.16	2.22		24.52	2.3
32.8164	34.406	32.7891	3.021		26.21	2.21		24.57	2.27
32.8829	34.467	32.8556	3.061		26.27	2.25		24.62	2.29
32.9495	34.533	32.9221	3.087		26.32	2.22		24.67	2.27
33.0161	34.6	32.9886	3.075		26.37	2.21		24.72	2.29
33.0826	34.643	33.0551	3.077		26.43	2.21		24.77	2.33
33.1492	34.691	33.1216	3.119		26.48	2.23		24.82	2.28
33.2158	34.753	33.1881	3.094		26.53	2.28		24.87	2.33
33.2823	34.817	33.2546	3.105		26.59	2.25		24.92	2.31
33.3489	34.885	33.3212	3.181		26.64	2.26		24.97	2.32
33.4154	34.948	33.3877	3.128		26.69	2.27		25.02	2.28
33.482	35.008	33.4542	3.166		26.75	2.27		25.07	2.32
33.5486	35.064	33.5207	3.192		26.8	2.27		25.12	2.3
33.6151	35.129	33.5872	3.186		26.85	2.27		25.17	2.31
33.6817	35.187	33.6537	3.199		26.91	2.3		25.22	2.35
33.7483	35.235	33.7202	3.218		26.96	2.29		25.27	2.32
33.8148	35.295	33.7867	3.227		27.01	2.31		25.32	2.37
33.8814	35.35	33.8532	3.237		27.06	2.28		25.37	2.34
33.948	35.405	33.9197	3.237		27.12	2.32		25.42	2.37
34.0145	35.468	33.9862	3.275		27.17	2.32		25.47	2.32
34.0811	35.531	34.0528	3.289		27.22	2.32		25.52	2.36
34.1477	35.575	34.1193	3.285		27.28	2.36		25.57	2.35
34.2142	35.64	34.1858	3.308		27.33	2.32		25.62	2.36
34.2808	35.716	34.2523	3.341		27.38	2.35		25.67	2.36
34.3474	35.776	34.3188	3.338		27.44	2.32		25.72	2.39
34.4139	35.845	34.3853	3.362		27.49	2.34		25.77	2.4
34.4805	35.912	34.4518	3.405		27.54	2.37		25.82	2.4
34.547	35.968	34.5183	3.359		27.6	2.35		25.87	2.44
34.6136	36.037	34.5848	3.392		27.65	2.38		25.92	2.4
34.6802	36.11	34.6513	3.456		27.7	2.38		25.97	2.44
34.7467	36.172	34.7178	3.427		27.76	2.36		26.02	2.41
34.8133	36.229	34.7844	3.439		27.81	2.35		26.07	2.46
34.8799	36.291	34.8509	3.447		27.86	2.37		26.12	2.43
34.9464	36.345	34.9174	3.456		27.92	2.38		26.17	2.47
35.013	36.409	34.9839	3.498		27.97	2.41		26.21	2.46
35.0796	36.468	35.0504	3.463		28.02	2.42		26.26	2.47
35.1461	36.539	35.1169	3.494		28.07	2.41		26.31	2.49
35.2127	36.604	35.1834	3.525		28.13	2.43		26.36	2.49
35.2793	36.666	35.2499	3.483		28.18	2.4		26.41	2.53
35.3458	36.73	35.3164	3.528		28.23	2.43		26.46	2.5
35.4124	36.79	35.3829	3.556		28.29	2.41		26.51	2.54
35.479	36.851	35.4494	3.522		28.34	2.42		26.56	2.51
35.5455	36.917	35.516	3.56		28.39	2.43		26.61	2.56
35.6121	36.965	35.5825	3.556		28.45	2.44		26.66	2.52
35.6786	37.013	35.649	3.541		28.5	2.48		26.71	2.56
35.7452	37.069	35.7155	3.567		28.55	2.44		26.76	2.56
35.8118	37.122	35.782	3.509		28.61	2.45		26.81	2.58
35.8783	37.173	35.8485	3.541		28.66	2.44		26.86	2.59
35.9449	37.205	35.915	3.553		28.71	2.46		26.91	2.6
36.0115	37.26	35.9815	3.501		28.77	2.46		26.96	2.62
36.078	37.308	36.048	3.538		28.82	2.47		27.01	2.63
36.1446	37.353	36.1145	3.549		28.87	2.49		27.06	2.65
36.2112	37.425	36.181	3.495		28.93	2.5		27.11	2.62
36.2777	37.49	36.2476	3.53		28.98	2.5		27.16	2.69
36.3443	37.55	36.3141	3.513		29.03	2.48		27.21	2.63
36.4109	37.632	36.3806	3.519		29.09	2.5		27.26	2.67
36.4774	37.685	36.4471	3.561		29.14	2.47		27.31	2.68
36.544	37.734	36.5136	3.497		29.19	2.52		27.36	2.68
36.6106	37.824	36.5801	3.499		29.24	2.5		27.41	2.67
36.6771	37.884	36.6466	3.549		29.3	2.53		27.46	2.71
36.7437	37.937	36.7131	3.49		29.35	2.54		27.51	2.69
36.8102	37.999	36.7796	3.497		29.4	2.54		27.56	2.71
36.8768	38.058	36.8461	3.48		29.46	2.57		27.61	2.74
36.9434	38.121	36.9127	3.487		29.51	2.55		27.66	2.72
37.0099	38.183	36.9792	3.518		29.56	2.57		27.71	2.75
37.0765	38.231	37.0457	3.453		29.62	2.54		27.76	2.75
37.1431	38.292	37.1122	3.457		29.67	2.55		27.81	2.76
37.2096	38.386	37.1787	3.51		29.72	2.56		27.86	2.76
37.2762	38.453	37.2452	3.475		29.78	2.56		27.91	2.78
37.3428	38.511	37.3117	3.475		29.83	2.62		27.96	2.76
37.4093	38.576	37.3782	3.483		29.88	2.59		28.01	2.82
37.4759	38.619	37.4447	3.474		29.94	2.6		28.06	2.77
37.5425	38.665	37.5112	3.481		29.99	2.59		28.11	2.8
37.609	38.741	37.5777	3.478		30.04	2.62		28.16	2.8
37.6756	38.819	37.6443	3.444		30.1	2.61		28.21	2.8
37.7422	38.869	37.7108	3.45		30.15	2.6		28.26	2.81
37.8087	38.937	37.7773	3.485		30.2	2.63		28.31	2.83
37.8753	38.996	37.8438	3.464		30.25	2.62		28.36	2.82
37.9418	39.051	37.9103	3.436		30.31	2.64		28.41	2.85
38.0084	39.131	37.9768	3.474		30.36	2.65		28.46	2.84
38.075	39.192	38.0433	3.473		30.41	2.66		28.51	2.86
38.1415	39.253	38.1098	3.472		30.47	2.68		28.56	2.89
38.2081	39.329	38.1763	3.49		30.52	2.67		28.61	2.86
38.2747	39.381	38.2428	3.46		30.57	2.65		28.66	2.87
38.3412	39.449	38.3093	3.467		30.63	2.69		28.71	2.86
38.4078	39.524	38.3759	3.506		30.68	2.68		28.76	2.88
38.4744	39.571	38.4424	3.47		30.73	2.7		28.81	2.86
38.5409	39.624	38.5089	3.48		30.79	2.68		28.86	2.87
38.6075	39.702	38.5754	3.478		30.84	2.7		28.91	2.84
38.6741	39.751	38.6419	3.494		30.89	2.71		28.96	2.88
38.7406	39.814	38.7084	3.518		30.95	2.72		29.01	2.84
38.8072	39.894	38.7749	3.484		31	2.73		29.06	2.86
38.8737	39.946	38.8414	3.515		31.05	2.73		29.11	2.86
38.9403	40.014	38.9079	3.492		31.11	2.76		29.16	2.84
39.0069	40.092	38.9744	3.505		31.16	2.73		29.21	2.84
39.0734	40.154	39.0409	3.564		31.21	2.79		29.25	2.84
39.14	40.208	39.1075	3.516		31.27	2.74		29.3	2.83
39.2066	40.263	39.174	3.532		31.32	2.77		29.35	2.87
39.2731	40.315	39.2405	3.525		31.37	2.75		29.4	2.84
39.3397	40.352	39.307	3.537		31.42	2.77		29.45	2.86
39.4063	40.424	39.3735	3.559		31.48	2.8		29.5	2.85
39.4728	40.475	39.44	3.527		31.53	2.8		29.55	2.85
39.5394	40.524	39.5065	3.566		31.58	2.85		29.6	2.87
39.606	40.593	39.573	3.516		31.64	2.84		29.65	2.84
39.6725	40.636	39.6395	3.53		31.69	2.91		29.7	2.86
39.7391	40.688	39.706	3.6		31.74	2.86		29.75	2.87
39.8057	40.739	39.7726	3.547		31.8	2.91		29.8	2.86
39.8722	40.786	39.8391	3.541		31.85	2.88		29.85	2.83
39.9388	40.845	39.9056	3.556		31.9	2.92		29.9	2.85
40.0053	40.915	39.9721	3.565		31.96	2.9		29.95	2.82
40.0719	40.977	40.0386	3.591		32.01	2.92		30	2.87
40.1385	41.042	40.1051	3.572		32.06	2.94		30.05	2.8
40.205	41.096	40.1716	3.611		32.12	2.94		30.1	2.82
40.2716	41.137	40.2381	3.563		32.17	2.96		30.15	2.8
40.3382	41.188	40.3046	3.573		32.22	2.97		30.2	2.8
40.4047	41.274	40.3711	3.593		32.28	2.98		30.25	2.79
40.4713	41.343	40.4376	3.615		32.33	2.97		30.3	2.79
40.5379	41.396	40.5042	3.612		32.38	3.02		30.35	2.77
40.6044	41.461	40.5707	3.573		32.43	3		30.4	2.77
40.671	41.526	40.6372	3.626		32.49	3.04		30.45	2.74
40.7376	41.577	40.7037	3.608		32.54	3.06		30.5	2.79
40.8041	41.634	40.7702	3.615		32.59	3.06		30.55	2.72
40.8707	41.703	40.8367	3.643		32.65	3.04		30.6	2.74
40.9373	41.776	40.9032	3.633		32.7	3.07		30.65	2.72
41.0038	41.846	40.9697	3.634		32.75	3.07		30.7	2.72
41.0704	41.895	41.0362	3.604		32.81	3.09		30.75	2.73
41.1369	41.94	41.1027	3.632		32.86	3.07		30.8	2.71
41.2035	41.992	41.1692	3.669		32.91	3.11		30.85	2.69
41.2701	42.025	41.2358	3.641		32.97	3.12		30.9	2.7
41.3366	42.091	41.3023	3.658		33.02	3.12		30.95	2.68
41.4032	42.155	41.3688	3.656		33.07	3.13		31	2.72
41.4698	42.216	41.4353	3.668		33.13	3.15		31.05	2.67
41.5363	42.296	41.5018	3.659		33.18	3.16		31.1	2.67
41.6029	42.37	41.5683	3.655		33.23	3.17		31.15	2.66
41.6695	42.416	41.6348	3.689		33.29	3.22		31.2	2.64
41.736	42.443	41.7013	3.694		33.34	3.36		31.25	2.67
41.8026	42.488	41.7678	3.693		33.39	3.51		31.3	2.63
41.8692	42.547	41.8343	3.655		33.45	3.66		31.35	2.63
41.9357	42.615	41.9008	3.695		33.5	3.84		31.4	2.64
42.0023	42.688	41.9674	3.677		33.55	4.05		31.45	2.64
42.0689	42.751	42.0339	3.686		33.6	4.29		31.5	2.66
42.1354	42.8	42.1004	3.705		33.66	4.49		31.55	2.63
42.202	42.858	42.1669	3.707		33.71	4.61		31.6	2.65
42.2685	42.919	42.2334	3.728		33.76	4.68		31.65	2.63
42.3351	42.971	42.2999	3.668		33.82	4.76		31.7	2.62
42.4017	43.041	42.3664	3.744		33.87	4.47		31.75	2.63
42.4682	43.095	42.4329	3.731		33.92	4		31.8	2.61
42.5348	43.166	42.4994	3.719		33.98	3.64		31.85	2.63
42.6014	43.224	42.5659	3.737		34.03	3.47		31.9	2.61
42.6679	43.288	42.6324	3.704		34.08	3.28		31.95	2.61
42.7345	43.356	42.699	3.723		34.14	3.09		32	2.62
42.8011	43.398	42.7655	3.734		34.19	2.9		32.05	2.62
42.8676	43.429	42.832	3.749		34.24	2.8		32.1	2.64
42.9342	43.487	42.8985	3.749		34.3	2.67		32.15	2.62
43.0008	43.563	42.965	3.755		34.35	2.6		32.2	2.62
43.0673	43.648	43.0315	3.743		34.4	2.51		32.25	2.61
43.1339	44.001	43.098	3.753		34.46	2.46		32.3	2.62
43.2005	44.881	43.1645	3.842		34.51	2.4		32.34	2.63
43.267	46.524	43.231	4.102		34.56	2.36		32.39	2.62
43.3336	48.788	43.2975	4.633		34.61	2.31		32.44	2.66
43.4001	51.441	43.3641	5.638		34.67	2.33		32.49	2.63
43.4667	54.06	43.4306	6.678		34.72	2.29		32.54	2.65
43.5333	56.739	43.4971	7.603		34.77	2.26		32.59	2.63
43.5998	59.357	43.5636	8.656		34.83	2.24		32.64	2.64
43.6664	61.721	43.6301	7.069		34.88	2.25		32.69	2.64
43.733	63.96	43.6966	5.673		34.93	2.2		32.74	2.65
43.7995	66.073	43.7631	5.21		34.99	2.21		32.79	2.64
43.8661	67.79	43.8296	4.621		35.04	2.2		32.84	2.63
43.9327	69.521	43.8961	4.059		35.09	2.2		32.89	2.63
43.9992	71.097	43.9626	3.687		35.15	2.21		32.94	2.64
44.0658	72.656	44.0291	3.418		35.2	2.23		32.99	2.65
44.1324	73.989	44.0957	3.255		35.25	2.24		33.04	2.64
44.1989	75.168	44.1622	3.104		35.31	2.28		33.09	2.66
44.2655	76.334	44.2287	3.023		35.36	2.36		33.14	2.65
44.332	77.327	44.2952	2.946		35.41	2.35		33.19	2.67
44.3986	78.23	44.3617	2.877		35.47	2.32		33.24	2.67
44.4652	79.04	44.4282	2.843		35.52	2.27		33.29	2.75
44.5317	79.806	44.4947	2.791		35.57	2.25		33.34	2.88
44.5983	80.548	44.5612	2.785		35.63	2.21		33.39	2.98
44.6649	81.356	44.6277	2.773		35.68	2.21		33.44	3.11
44.7314	82.049	44.6942	2.78		35.73	2.18		33.49	3.24
44.798	82.721	44.7607	2.813		35.78	2.2		33.54	3.41
44.8646	83.462	44.8273	2.898		35.84	2.17		33.59	3.56
44.9311	84.115	44.8938	3.103		35.89	2.2		33.64	3.67
44.9977	84.693	44.9603	3.391		35.94	2.18		33.69	3.7
45.0643	85.313	45.0268	3.545		36	2.2		33.74	3.61
45.1308	85.793	45.0933	3.346		36.05	2.19		33.79	3.59
45.1974	86.261	45.1598	3.126		36.1	2.2		33.84	3.37
45.264	86.76	45.2263	2.996		36.16	2.2		33.89	3.03
45.3305	87.199	45.2928	2.904		36.21	2.22		33.94	2.75
45.3971	87.574	45.3593	2.864		36.26	2.2		33.99	2.53
45.4636	87.975	45.4258	2.835		36.32	2.21		34.04	2.41
45.5302	88.322	45.4923	2.806		36.37	2.24		34.09	2.23
45.5968	88.605	45.5589	2.782		36.42	2.24		34.14	2.08
45.6633	88.902	45.6254	2.763		36.48	2.22		34.19	1.95
45.7299	89.154	45.6919	2.76		36.53	2.25		34.24	1.85
45.7965	89.343	45.7584	2.742		36.58	2.25		34.29	1.75
45.863	89.581	45.8249	2.756		36.64	2.25		34.34	1.66
45.9296	89.783	45.8914	2.757		36.69	2.27		34.39	1.62
45.9962	89.927	45.9579	2.77		36.74	2.29		34.44	1.56
46.0627	90.086	46.0244	2.778		36.8	2.3		34.49	1.52
46.1293	90.237	46.0909	2.799		36.85	2.32		34.54	1.5
46.1959	90.352	46.1574	2.809		36.9	2.34		34.59	1.45
46.2624	90.476	46.224	2.809		36.95	2.34		34.64	1.43
46.329	90.56	46.2905	2.837		37.01	2.35		34.69	1.4
46.3956	90.629	46.357	2.827		37.06	2.36		34.74	1.39
46.4621	90.697	46.4235	2.854		37.11	2.38		34.79	1.38
46.5287	90.745	46.49	2.874		37.17	2.39		34.84	1.38
46.5952	90.821	46.5565	2.899		37.22	2.42		34.89	1.39
46.6618	90.902	46.623	2.924		37.27	2.42		34.94	1.37
46.7284	90.941	46.6895	2.951		37.33	2.44		34.99	1.39
46.7949	91.004	46.756	2.972		37.38	2.44		35.04	1.37
46.8615	91.082	46.8225	2.995		37.43	2.47		35.09	1.4
46.9281	91.119	46.889	3.031		37.49	2.48		35.14	1.41
46.9946	91.134	46.9556	3.039		37.54	2.49		35.19	1.42
47.0612	91.158	47.0221	3.045		37.59	2.51		35.24	1.44
47.1278	91.213	47.0886	3.072		37.65	2.52		35.29	1.45
47.1943	91.251	47.1551	3.094		37.7	2.54		35.34	1.48
47.2609	91.267	47.2216	3.126		37.75	2.56		35.39	1.48
47.3275	91.272	47.2881	3.137		37.81	2.56		35.43	1.49
47.394	91.288	47.3546	3.187		37.86	2.58		35.48	1.51
47.4606	91.294	47.4211	3.294		37.91	2.58		35.53	1.53
47.5272	91.284	47.4876	3.328		37.96	2.61		35.58	1.58
47.5937	91.298	47.5541	3.366		38.02	2.61		35.63	1.6
47.6603	91.319	47.6206	3.366		38.07	2.62		35.68	1.65
47.7268	91.361	47.6872	3.396		38.12	2.64		35.73	1.66
47.7934	91.383	47.7537	3.438		38.18	2.66		35.78	1.66
47.86	91.403	47.8202	3.44		38.23	2.67		35.83	1.67
47.9265	91.405	47.8867	3.48		38.28	2.66		35.88	1.65
47.9931	91.393	47.9532	3.509		38.34	2.7		35.93	1.66
48.0597	91.379	48.0197	3.536		38.39	2.71		35.98	1.66
48.1262	91.371	48.0862	3.569		38.44	2.72		36.03	1.67
48.1928	91.382	48.1527	3.596		38.5	2.72		36.08	1.68
48.2594	91.411	48.2192	3.6		38.55	2.73		36.13	1.68
48.3259	91.398	48.2857	3.633		38.6	2.75		36.18	1.7
48.3925	91.393	48.3522	3.648		38.66	2.76		36.23	1.69
48.4591	91.405	48.4188	3.67		38.71	2.77		36.28	1.73
48.5256	91.431	48.4853	3.695		38.76	2.79		36.33	1.73
48.5922	91.426	48.5518	3.738		38.82	2.8		36.38	1.75
48.6588	91.399	48.6183	3.776		38.87	2.82		36.43	1.76
48.7253	91.405	48.6848	3.813		38.92	2.83		36.48	1.76
48.7919	91.399	48.7513	3.845		38.98	2.83		36.53	1.79
48.8584	91.404	48.8178	3.857		39.03	2.85		36.58	1.78
48.925	91.414	48.8843	3.866		39.08	2.88		36.63	1.81
48.9916	91.434	48.9508	3.9		39.13	2.86		36.68	1.81
49.0581	91.451	49.0173	3.921		39.19	2.89		36.73	1.84
49.1247	91.475	49.0839	3.942		39.24	2.86		36.78	1.87
49.1913	91.477	49.1504	3.977		39.29	2.9		36.83	1.86
49.2578	91.467	49.2169	4.008		39.35	2.91		36.88	1.89
49.3244	91.453	49.2834	4.011		39.4	2.93		36.93	1.9
49.391	91.446	49.3499	4.029		39.45	2.93		36.98	1.92
49.4575	91.446	49.4164	4.059		39.51	2.96		37.03	1.94
49.5241	91.455	49.4829	4.064		39.56	2.95		37.08	1.95
49.5907	91.47	49.5494	4.081		39.61	2.98		37.13	1.98
49.6572	91.488	49.6159	4.095		39.67	2.99		37.18	1.99
49.7238	91.493	49.6824	4.113		39.72	3.01		37.23	2.02
49.7904	91.489	49.7489	4.133		39.77	3.02		37.28	2.02
49.8569	91.517	49.8155	4.154		39.83	3.02		37.33	2.04
49.9235	91.504	49.882	4.159		39.88	3.05		37.38	2.05
49.99	91.506	49.9485	4.176		39.93	3.05		37.43	2.07
50.0566	91.505	50.015	4.196		39.99	3.05		37.48	2.1
50.1232	91.501	50.0815	4.2		40.04	3.07		37.53	2.11
50.1897	91.514	50.148	4.197		40.09	3.07		37.58	2.13
50.2563	91.509	50.2145	4.2		40.14	3.07		37.63	2.14
50.3229	91.543	50.281	4.21		40.2	3.09		37.68	2.17
50.3894	91.563	50.3475	4.221		40.25	3.09		37.73	2.19
50.456	91.516	50.414	4.239		40.3	3.11		37.78	2.19
50.5226	91.507	50.4805	4.259		40.36	3.12		37.83	2.23
50.5891	91.536	50.5471	4.259		40.41	3.14		37.88	2.24
50.6557	91.529	50.6136	4.271		40.46	3.12		37.93	2.26
50.7223	91.513	50.6801	4.278		40.52	3.15		37.98	2.27
50.7888	91.511	50.7466	4.266		40.57	3.16		38.03	2.3
50.8554	91.518	50.8131	4.257		40.62	3.17		38.08	2.32
50.9219	91.531	50.8796	4.269		40.68	3.18		38.13	2.32
50.9885	91.525	50.9461	4.259		40.73	3.19		38.18	2.34
51.0551	91.523	51.0126	4.282		40.78	3.19		38.23	2.35
51.1216	91.543	51.0791	4.283		40.84	3.21		38.28	2.36
51.1882	91.527	51.1456	4.292		40.89	3.2		38.33	2.37
51.2548	91.52	51.2121	4.29		40.94	3.22		38.38	2.39
51.3213	91.505	51.2787	4.303		41	3.22		38.43	2.41
51.3879	91.53	51.3452	4.284		41.05	3.24		38.48	2.42
51.4545	91.534	51.4117	4.301		41.1	3.23		38.52	2.47
51.521	91.539	51.4782	4.287		41.16	3.25		38.57	2.47
51.5876	91.529	51.5447	4.302		41.21	3.26		38.62	2.48
51.6542	91.535	51.6112	4.287		41.26	3.26		38.67	2.5
51.7207	91.519	51.6777	4.291		41.31	3.26		38.72	2.51
51.7873	91.509	51.7442	4.288		41.37	3.27		38.77	2.53
51.8539	91.482	51.8107	4.278		41.42	3.28		38.82	2.54
51.9204	91.488	51.8772	4.297		41.47	3.29		38.87	2.54
51.987	91.491	51.9437	4.299		41.53	3.31		38.92	2.56
52.0535	91.497	52.0103	4.302		41.58	3.32		38.97	2.58
52.1201	91.493	52.0768	4.314		41.63	3.32		39.02	2.61
52.1867	91.583	52.1433	4.432		41.69	3.35		39.07	2.6
52.2532	91.514	52.2098	4.353		41.74	3.34		39.12	2.63
52.3198	91.537	52.2763	4.336		41.79	3.34		39.17	2.63
52.3864	91.53	52.3428	4.423		41.85	3.35		39.22	2.65
52.4529	91.567	52.4093	4.373		41.9	3.35		39.27	2.66
52.5195	91.599	52.4758	4.349		41.95	3.36		39.32	2.66
52.5861	91.607	52.5423	4.339		42.01	3.37		39.37	2.69
52.6526	91.619	52.6088	4.369		42.06	3.38		39.42	2.7
52.7192	91.62	52.6754	4.344		42.11	3.37		39.47	2.72
52.7858	91.638	52.7419	4.369		42.17	3.39		39.52	2.72
52.8523	91.633	52.8084	4.387		42.22	3.39		39.57	2.76
52.9189	91.469	52.8749	4.49		42.27	3.4		39.62	2.76
52.9855	90.822	52.9414	4.733		42.32	3.67		39.67	2.77
53.052	88.857	53.0079	5.05		42.38	3.44		39.72	2.79
53.1186	85.975	53.0744	5.371		42.43	3.47		39.77	2.8
53.1851	82.779	53.1409	5.694		42.48	3.57		39.82	2.8
53.2517	78.484	53.2074	6.019		42.54	3.5		39.87	2.82
53.3183	74.584	53.2739	6.289		42.59	3.5		39.92	2.84
53.3848	71.024	53.3404	6.53		42.64	3.52		39.97	2.85
53.4514	66.786	53.407	6.724		42.7	3.5		40.02	2.87
53.518	63.735	53.4735	6.891		42.75	3.5		40.07	2.87
53.5845	60.594	53.54	6.975		42.8	3.52		40.12	2.89
53.6511	56.968	53.6065	7.071		42.86	3.54		40.17	2.9
53.7177	54.068	53.673	7.104		42.91	3.52		40.22	2.91
53.7842	51.483	53.7395	7.118		42.96	3.54		40.27	2.92
53.8508	48.518	53.806	7.099		43.02	3.61		40.32	2.96
53.9174	46.189	53.8725	7.057		43.07	3.77		40.37	2.95
53.9839	44.107	53.939	6.98		43.12	3.98		40.42	2.98
54.0505	41.706	54.0055	6.883		43.18	4.23		40.47	2.98
54.1171	40.08	54.072	6.766		43.23	4.51		40.52	3
54.1836	38.494	54.1386	6.644		43.28	4.78		40.57	3
54.2502	36.582	54.2051	6.519		43.34	5.04		40.62	3.01
54.3167	35.176	54.2716	6.368		43.39	5.27		40.67	3.03
54.3833	33.844	54.3381	6.235		43.44	5.5		40.72	3.03
54.4499	32.228	54.4046	6.087		43.49	5.72		40.77	3.05
54.5164	30.915	54.4711	5.952		43.55	5.88		40.82	3.05
54.583	29.56	54.5376	5.805		43.6	6.03		40.87	3.08
54.6496	27.84	54.6041	5.629		43.65	6.17		40.92	3.09
54.7161	26.48	54.6706	5.427		43.71	6.27		40.97	3.09
54.7827	25.322	54.7371	5.22		43.76	6.36		41.02	3.11
54.8493	23.704	54.8036	4.985		43.81	6.4		41.07	3.12
54.9158	22.493	54.8702	4.736		43.87	6.42		41.12	3.13
54.9824	21.341	54.9367	4.487		43.92	6.42		41.17	3.13
55.049	19.971	55.0032	4.237		43.97	6.44		41.22	3.13
55.1155	18.961	55.0697	3.955		44.03	6.39		41.27	3.16
55.1821	18.009	55.1362	3.718		44.08	6.35		41.32	3.16
55.2487	16.896	55.2027	3.433		44.13	6.29		41.37	3.17
55.3152	16.096	55.2692	3.158		44.19	6.25		41.42	3.18
55.3818	15.355	55.3357	2.894		44.24	6.15		41.47	3.18
55.4483	14.574	55.4022	2.617		44.29	6.06		41.52	3.19
55.5149	13.964	55.4687	2.358		44.35	5.97		41.56	3.22
55.5815	13.406	55.5353	2.113		44.4	5.88		41.61	3.26
55.648	12.742	55.6018	1.864		44.45	5.74		41.66	3.26
55.7146	12.285	55.6683	1.63		44.5	5.62		41.71	3.29
55.7812	11.867	55.7348	1.412		44.56	5.52		41.76	3.3
55.8477	11.369	55.8013	1.204		44.61	5.41		41.81	3.31
55.9143	11.026	55.8678	0.97		44.66	5.28		41.86	3.32
55.9809	10.714	55.9343	0.769		44.72	5.15		41.91	3.3
56.0474	10.351	56.0008	0.563		44.77	5.03		41.96	3.34
56.114	10.133	56.0673	0.399		44.82	4.93		42.01	3.32
56.1806	9.9	56.1338	0.21		44.88	4.79		42.06	3.32
56.2471	9.628	56.2003	0.025		44.93	4.64		42.11	3.32
56.3137	9.44	56.2669	-0.124		44.98	4.49		42.16	3.33
56.3802	9.268	56.3334	-0.269		45.04	4.36		42.21	3.33
56.4468	9.067	56.3999	-0.388		45.09	4.18		42.26	3.32
56.5134	8.926	56.4664	-0.522		45.14	3.98		42.31	3.37
56.5799	8.8	56.5329	-0.637		45.2	3.8		42.36	3.4
56.6465	8.656	56.5994	-0.746		45.25	3.63		42.41	3.35
56.7131	8.568	56.6659	-0.841		45.3	3.44		42.46	3.4
56.7796	8.473	56.7324	-0.933		45.36	3.21		42.51	3.43
56.8462	8.371	56.7989	-1.031		45.41	3.03		42.56	3.41
56.9128	8.295	56.8654	-1.096		45.46	2.82		42.61	3.37
56.9793	8.225	56.9319	-1.178		45.52	2.65		42.66	3.38
57.0459	8.149	56.9985	-1.223		45.57	2.41		42.71	3.38
57.1125	8.095	57.065	-1.302		45.62	2.24		42.76	3.36
57.179	8.044	57.1315	-1.356		45.67	2.04		42.81	3.36
57.2456	7.984	57.198	-1.431		45.73	1.85		42.86	3.37
57.3122	7.94	57.2645	-1.486		45.78	1.63		42.91	3.36
57.3787	7.904	57.331	-1.562		45.83	1.47		42.96	3.35
57.4453	7.856	57.3975	-1.609		45.89	1.29		43.01	3.4
57.5118	7.823	57.464	-1.663		45.94	1.15		43.06	3.49
57.5784	7.793	57.5305	-1.727		45.99	0.93		43.11	3.64
57.645	7.764	57.597	-1.751		46.05	0.77		43.16	3.86
57.7115	7.743	57.6635	-1.794		46.1	0.62		43.21	4.12
57.7781	7.721	57.7301	-1.831		46.15	0.5		43.26	4.38
57.8447	7.698	57.7966	-1.857		46.21	0.32		43.31	4.6
57.9112	7.68	57.8631	-1.881		46.26	0.2		43.36	4.86
57.9778	7.663	57.9296	-1.908		46.31	0.07		43.41	5.09
58.0444	7.648	57.9961	-1.94		46.37	-0.05		43.46	5.31
58.1109	7.635	58.0626	-1.972		46.42	-0.17		43.51	5.5
58.1775	7.621	58.1291	-1.993		46.47	-0.3		43.56	5.65
58.2441	7.603	58.1956	-2.003		46.53	-0.4		43.61	5.83
58.3106	7.59	58.2621	-2.025		46.58	-0.48		43.66	5.92
58.3772	7.58	58.3286	-2.052		46.63	-0.59		43.71	6.03
58.4438	7.569	58.3951	-2.07		46.69	-0.69		43.76	6.12
58.5103	7.562	58.4617	-2.104		46.74	-0.79		43.81	6.15
58.5769	7.553	58.5282	-2.122		46.79	-0.85		43.86	6.19
58.6434	7.544	58.5947	-2.153		46.84	-0.93		43.91	6.2
58.71	7.539	58.6612	-2.19		46.9	-1.03		43.96	6.19
58.7766	7.533	58.7277	-2.202		46.95	-1.09		44.01	6.15
58.8431	7.524	58.7942	-2.232		47	-1.16		44.06	6.1
58.9097	7.519	58.8607	-2.233		47.06	-1.22		44.11	6.07
58.9763	7.511	58.9272	-2.258		47.11	-1.33		44.16	5.99
59.0428	7.506	58.9937	-2.267		47.16	-1.35		44.21	5.91
59.1094	7.503	59.0602	-2.295		47.22	-1.42		44.26	5.83
59.176	7.501	59.1268	-2.277		47.27	-1.45		44.31	5.73
59.2425	7.494	59.1933	-2.298		47.32	-1.52		44.36	5.6
59.3091	7.49	59.2598	-2.311		47.38	-1.56		44.41	5.48
59.3757	7.487	59.3263	-2.319		47.43	-1.61		44.46	5.39
59.4422	7.485	59.3928	-2.328		47.48	-1.62		44.51	5.23
59.5088	7.48	59.4593	-2.329		47.54	-1.7		44.56	5.11
59.5754	7.475	59.5258	-2.331		47.59	-1.74		44.61	5
59.6419	7.472	59.5923	-2.333		47.64	-1.77		44.65	4.85
59.7085	7.469	59.6588	-2.343		47.7	-1.79		44.7	4.69
59.775	7.466	59.7253	-2.351		47.75	-1.84		44.75	4.56
59.8416	7.462	59.7918	-2.364		47.8	-1.88		44.8	4.44
59.9082	7.458	59.8584	-2.386		47.85	-1.9		44.85	4.27
59.9747	7.457	59.9249	-2.404		47.91	-1.9		44.9	4.14
60.0413	7.457	59.9914	-2.434		47.96	-1.97		44.95	4.03
60.1079	7.455	60.0579	-2.444		48.01	-2		45	3.86
60.1744	7.449	60.1244	-2.456		48.07	-2		45.05	3.72
60.241	7.448	60.1909	-2.465		48.12	-2.02		45.1	3.59
60.3076	7.446	60.2574	-2.45		48.17	-2.06		45.15	3.45
60.3741	7.445	60.3239	-2.47		48.23	-2.09		45.2	3.27
60.4407	7.444	60.3904	-2.484		48.28	-2.1		45.25	3.12
60.5073	7.441	60.4569	-2.48		48.33	-2.11		45.3	2.99
60.5738	7.439	60.5234	-2.492		48.39	-2.15		45.35	2.8
60.6404	7.437	60.59	-2.478		48.44	-2.21		45.4	2.65
60.707	7.437	60.6565	-2.492		48.49	-2.21		45.45	2.49
60.7735	7.435	60.723	-2.488		48.55	-2.23		45.5	2.32
60.8401	7.431	60.7895	-2.517		48.6	-2.24		45.55	2.13
60.9066	7.431	60.856	-2.505		48.65	-2.3		45.6	1.98
60.9732	7.431	60.9225	-2.522		48.71	-2.3		45.65	1.84
61.0398	7.43	60.989	-2.511		48.76	-2.31		45.7	1.61
61.1063	7.426	61.0555	-2.528		48.81	-2.34		45.75	1.47
61.1729	7.422	61.122	-2.541		48.87	-2.38		45.8	1.36
61.2395	7.421	61.1885	-2.556		48.92	-2.4		45.85	1.2
61.306	7.419	61.255	-2.58		48.97	-2.41		45.9	1.02
61.3726	7.417	61.3216	-2.592		49.02	-2.4		45.95	0.88
61.4392	7.418	61.3881	-2.61		49.08	-2.48		46	0.74
61.5057	7.417	61.4546	-2.617		49.13	-2.48		46.05	0.56
61.5723	7.415	61.5211	-2.615		49.18	-2.5		46.1	0.43
61.6389	7.413	61.5876	-2.614		49.24	-2.5		46.15	0.3
61.7054	7.409	61.6541	-2.615		49.29	-2.56
61.772	7.408	61.7206	-2.606		49.34	-2.57
61.8386	7.406	61.7871	-2.613		49.4	-2.57
61.9051	7.406	61.8536	-2.618		49.45	-2.56
61.9717	7.406	61.9201	-2.63		49.5	-2.61
					49.56	-2.64
					49.61	-2.65
					49.66	-2.65
					49.72	-2.68
					49.77	-2.71
					49.82	-2.72
					49.88	-2.72
					49.93	-2.74
					49.98	-2.77
					50.03	-2.76
					50.09	-2.79
					50.14	-2.8
					50.19	-2.83
					50.25	-2.85
					50.3	-2.86
					50.35	-2.86
					50.41	-2.91
					50.46	-2.91
					50.51	-2.92
					50.57	-2.91
					50.62	-2.97
					50.67	-2.97
					50.73	-2.97
					50.78	-2.97
					50.83	-3.01
					50.89	-3.02
					50.94	-3.03
					50.99	-3.02
					51.05	-3.05
					51.1	-3.07
					51.15	-3.07
					51.2	-3.06
					51.26	-3.09
					51.31	-3.1
					51.36	-3.1
					51.42	-3.09
					51.47	-3.11
					51.52	-3.14
					51.58	-3.12
					51.63	-3.13

## Sheet: Extended Data Fig12b
FRET	naloxone	DAMGO	DAMGO + Gi	DAMGO + arr
0	0.000164262	0.000185424	0.000263644	0.000259509
0.01	0.000246392	0.000316311	0.000207149	0.0002039
0.02	0.000271032	0.000381754	0.000169485	0.000389264
0.03	0.000369589	0.000490827	0.000508455	0.000593164
0.04	0.000574916	0.000523549	0.000508455	0.000685846
0.05	0.001	0.00124	0.00117	0.00124
0.06	0.00144	0.00197	0.00145	0.00209
0.07	0.00163	0.00183	0.00179	0.00204
0.08	0.00183	0.00226	0.00186	0.00195
0.09	0.00186	0.00215	0.00198	0.00202
0.1	0.0018	0.00213	0.00201	0.00213
0.11	0.00172	0.002	0.0023	0.00191
0.12	0.00209	0.0018	0.00194	0.00165
0.13	0.0018	0.00201	0.00224	0.00165
0.14	0.00176	0.00182	0.00235	0.0018
0.15	0.00158	0.00161	0.00224	0.0015
0.16	0.00168	0.00169	0.00247	0.00171
0.17	0.00144	0.00179	0.00245	0.00169
0.18	0.00129	0.00164	0.00224	0.00198
0.19	0.00122	0.00185	0.00232	0.00196
0.2	0.00172	0.00197	0.00249	0.00245
0.21	0.00151	0.00187	0.00241	0.00261
0.22	0.00143	0.00184	0.00267	0.00282
0.23	0.00154	0.00194	0.00294	0.00315
0.24	0.00156	0.002	0.0029	0.00304
0.25	0.00145	0.00223	0.00324	0.00367
0.26	0.00166	0.00224	0.00313	0.00384
0.27	0.00152	0.0025	0.00324	0.00413
0.28	0.00182	0.00268	0.00473	0.00432
0.29	0.00194	0.00279	0.0045	0.00428
0.3	0.0019	0.00294	0.00454	0.005
0.31	0.00214	0.00337	0.00514	0.00426
0.32	0.0021	0.00348	0.00469	0.00475
0.33	0.00206	0.00356	0.00563	0.00504
0.34	0.00228	0.00352	0.00629	0.00454
0.35	0.00237	0.00397	0.00731	0.00482
0.36	0.00204	0.00371	0.00759	0.00497
0.37	0.00248	0.00359	0.00879	0.00502
0.38	0.00284	0.00435	0.00936	0.00484
0.39	0.00273	0.00421	0.0119	0.00515
0.4	0.00271	0.00433	0.01382	0.00623
0.41	0.00285	0.00489	0.01618	0.0051
0.42	0.00266	0.00497	0.01943	0.00591
0.43	0.00294	0.00509	0.02056	0.00554
0.44	0.00292	0.00561	0.0235	0.00538
0.45	0.00283	0.00554	0.02629	0.00525
0.46	0.00301	0.00575	0.02979	0.00589
0.47	0.00296	0.00573	0.03139	0.0061
0.48	0.00295	0.00584	0.03456	0.00582
0.49	0.00292	0.00646	0.03619	0.00704
0.5	0.0032	0.00576	0.03738	0.00578
0.51	0.00321	0.00659	0.03667	0.00704
0.52	0.00301	0.00735	0.03772	0.00664
0.53	0.00314	0.00694	0.038	0.0069
0.54	0.00327	0.00713	0.03563	0.00756
0.55	0.00336	0.00738	0.03448	0.00684
0.56	0.00351	0.00834	0.03262	0.00803
0.57	0.00329	0.00889	0.02932	0.00856
0.58	0.00328	0.00913	0.02665	0.00821
0.59	0.00345	0.00994	0.02463	0.00875
0.6	0.00352	0.01091	0.02083	0.00984
0.61	0.00411	0.01099	0.01938	0.01055
0.62	0.00395	0.01296	0.01659	0.01214
0.63	0.00412	0.01397	0.01493	0.01311
0.64	0.00384	0.01492	0.01277	0.015
0.65	0.00419	0.01708	0.0113	0.01596
0.66	0.00494	0.0179	0.01004	0.01746
0.67	0.00526	0.02117	0.00878	0.0182
0.68	0.0055	0.02205	0.00834	0.01868
0.69	0.00519	0.02514	0.00802	0.02137
0.7	0.00532	0.0268	0.0074	0.02293
0.71	0.00584	0.0286	0.00719	0.02432
0.72	0.00653	0.03053	0.00599	0.02439
0.73	0.00696	0.03145	0.00652	0.02627
0.74	0.00783	0.03202	0.00663	0.0253
0.75	0.00865	0.03145	0.00559	0.02691
0.76	0.00991	0.03243	0.00572	0.02647
0.77	0.01097	0.03155	0.00597	0.02732
0.78	0.01375	0.03025	0.00567	0.02627
0.79	0.01568	0.02935	0.0048	0.02604
0.8	0.01815	0.02792	0.00465	0.02382
0.81	0.02148	0.02581	0.00548	0.02465
0.82	0.0248	0.02457	0.00512	0.02185
0.83	0.02831	0.02196	0.00463	0.02137
0.84	0.03174	0.02032	0.00469	0.02072
0.85	0.03582	0.01826	0.00427	0.01894
0.86	0.0385	0.0168	0.00456	0.01765
0.87	0.04098	0.01501	0.00437	0.01739
0.88	0.04212	0.0126	0.00348	0.01698
0.89	0.04143	0.01162	0.00362	0.01463
0.9	0.04042	0.01053	0.00313	0.01298
0.91	0.03801	0.00972	0.0029	0.01335
0.92	0.0353	0.00894	0.00284	0.01177
0.93	0.03279	0.00766	0.00277	0.01188
0.94	0.02951	0.0072	0.0025	0.01116
0.95	0.02549	0.00669	0.00267	0.00947
0.96	0.02308	0.00546	0.00273	0.00912
0.97	0.01948	0.00536	0.00286	0.00847
0.98	0.01735	0.00459	0.00226	0.00667
0.99	0.01664	0.00373	0.00218	0.0064
1	0.01404	0.00356	0.00218	0.00601
1.01	0.01223	0.00315	0.00175	0.00491
1.02	0.01055	0.00293	0.00119	0.00395
1.03	0.00931	0.00269	0.000998079	0.00363
1.04	0.00768	0.00221	0.000772099	0.00278
1.05	0.00687	0.00213	0.000903921	0.0026
1.06	0.00593	0.00213	0.000828594	0.00228
1.07	0.00517	0.00159	0.000621446	0.00182
1.08	0.00519	0.00163	0.000527287	0.00159
1.09	0.00471	0.00147	0.000470792	0.00139
1.1	0.00393	0.00124	0.000301307	0.00128
1.11	0.00382	0.00109	0.000150653	0.00137
1.12	0.00366	0.00115	0.000357802	0.000889746
1.13	0.00321	0.00105	0.000357802	0.00109
1.14	0.00292	0.00104	0.000169485	0.000741455
1.15	0.00253	0.000927118	0.000169485	0.00104
1.16	0.00243	0.000708972	0.00022598	0.000722918
1.17	0.00242	0.000883489	0.000188317	0.000852673
1.18	0.00205	0.00083986	0.000131822	0.000630237
1.19	0.00198	0.000730787	0.000188317	0.0004078
1.2	0.00156	0.000698065	0.00011299	0.000426336
1.21	0.02315	0.0091	0.00154	0.00608
